# Supplementary material for: Genome of the world’s smallest flowering plant, Wolffia australiana, helps explain its specialized physiology and unique morphology
Source: Commun Biol. 2021 Jul 22;4:900. doi: 10.1038/s42003-021-02422-5 (PMC8298427; doi:10.1038/s42003-021-02422-5)
Supplement: Supplementary file 3 — Supplementary Data 1 [file 42003_2021_2422_MOESM3_ESM.xlsx]

## Sheet: Sheet1
	Supplementary Data 1. Sequencing amounts of various types of sequencing platform
	Library name	Library type	Sequencing platform	Number of reads	Total yields	Mean read length
	Wolffia_Illum_p	Paired end	Illumina Novaseq	137945371	13932482471	100
		Paired end	Illumina Novaseq	137945371	13932482471	100
	Wolffia_Illum_p2	Paired end	Illumina Novaseq	298796894	30178486294	100
		Paired end	Illumina Novaseq	298796894	30178486294	100
	Total quantitiy			873484530	88221937530
	Wolffia_Illum_10x	10X genomics	Illumina Novaseq	68308117	10246217550	150
		10X genomics	Illumina Novaseq	68308117	10246217550	150
	Total quantity			136616234	20492435100
	Wolffia_Illum_m	Mate-pair	Illumina Hiseq2000	304210350	30725245350	100
		Mate-pair	Illumina Hiseq2000	304210350	30725245350	100
	Total quantity			608420700	61450490700
	Wolffia_RNAseq_whole	Paired end	Illumina Novaseq	37970078	5252840528	100
		Paired end	Illumina Novaseq	37970078	5252840528	100
	Total quantity			75940156	10505681056
	Wolffia_RNAseq_up	Paired end	Illumina Novaseq	7589969	1146085319	100
		Paired end	Illumina Novaseq	7589969	1146085319	100
		Paired end	Illumina Novaseq	9479685	1431432435	100
		Paired end	Illumina Novaseq	9479685	1431432435	100
		Paired end	Illumina Novaseq	8126277	1227067827	100
		Paired end	Illumina Novaseq	8126277	1227067827	100
	Total quantity			50391862	7609171162
	Wolffia_RNAseq_down	Paired end	Illumina Novaseq	7937510	1198564010	100
		Paired end	Illumina Novaseq	7937510	1198564010	100
		Paired end	Illumina Novaseq	8486414	1281448514	100
		Paired end	Illumina Novaseq	8486414	1281448514	100
		Paired end	Illumina Novaseq	8308415	1254570665	100
		Paired end	Illumina Novaseq	8308415	1254570665	100
	Total quantity			49464678	7469166378
	Wolffia_PAC		Pacbio	5592329	75033849120	13417
	Total amount of sequencing				270782731046
