# Supplementary material for: Genome of the world’s smallest flowering plant, Wolffia australiana, helps explain its specialized physiology and unique morphology
Source: Commun Biol. 2021 Jul 22;4:900. doi: 10.1038/s42003-021-02422-5 (PMC8298427; doi:10.1038/s42003-021-02422-5)
Supplement: Supplementary file 4 — Supplementary Data 2 [file 42003_2021_2422_MOESM4_ESM.xlsx]

## Sheet: Sheet1
	Supplementary Data 2. N50 statistics of assembly strategies
		Wa7733 (Michael et. al. 2020)		Wa8730 (Michael et. Al. 2020)		This study (Wa8730)
						Pacbio only		Pacbio + mate pair		Pacbio + mate pair + linked reads
		Length	Count	Length	Count	Length	Count	Length	Count	Length	Count
	N90	54665	1003	28271	3207	83037	953	83768	872	83901	769
	N80	107620	537	46045	2279	160493	540	169396	459	175086	358
	N70	255545	301	64333	1663	341221	350	403331	286	541834	210
	N60	475598	200	83018	1199	546126	246	666149	199	871829	145
	N50	695083	137	103193	831	734533	175	888729	140	1169370	100
	N40	927600	92	133411	541	926630	120	1161669	95	1566118	67
	N30	1245624	59	178967	321	1178683	77	1429338	59	2094542	41
	N20	1618034	33	266195	164	1486810	42	2059419	31	2884399	22
	N10	1978635	13	412055	58	1965526	16	2900902	12	4246857	8
	Total number of scaffolds		2577		5250		1696		1611		1508
	Total length of scaffolds		359788340		337911062		451720980		456668041		456668041
	BUSCO (Liliopsida)	0.69		0.7		-		-		0.763
