# Supplementary material for: Genome of the world’s smallest flowering plant, Wolffia australiana, helps explain its specialized physiology and unique morphology
Source: Commun Biol. 2021 Jul 22;4:900. doi: 10.1038/s42003-021-02422-5 (PMC8298427; doi:10.1038/s42003-021-02422-5)
Supplement: Supplementary file 5 — Supplementary Data 3 [file 42003_2021_2422_MOESM5_ESM.xlsx]

## Sheet: Sheet1
		Supplementary Data 3. Summary of detected repeat sequences
			W.australiana				S.polyrhiza				O.sativa
		Repeat class	Count	Sum of bases	Percent to genome size	Percent to total repeat	Count	Sum of bases	Percent to genome size	Percent to total repeat	Count	Sum of bases	Percent to genome size	Percent to total repeat
		DNA transposon			5.02806	7.60375			1.01455	4.98739			17.1706	37.3707
		hobo-Activator	21002	11891061	2.60387	3.93774	965	638866	0.439992	2.16295	23303	5409535	1.44458	3.14403
		Tc1-IS630-Pogo	2669	1852808	0.405723	0.61356	0	0	0	0	59870	9273619	2.47646	5.38985
		Tourist/Harbinger	2955	1041771	0.228124	0.344984	21	15813	0.0108905	0.0535365	64142	13167791	3.51637	7.65315
		Others	18987	8175913	1.79034	2.70747	1129	818438	0.563665	2.77091	113601	36447957	9.73318	21.1836
		Retrotransposon			33.9189	51.2944			10.492	51.5771			25.7302	56
		SINEs	461	128415	0.02812	0.0425248	0	0	0	0	8161	1099757	0.293683	0.639181
		LINEs	15044	12630994	2.7659	4.18277	498	556295	0.383125	1.88339	13206	4941301	1.31954	2.87189
		RTE/Bov-B	0	0	0	0	0	0	0	0	53	5222	0.0013945	0.00303504
		L2/CR1/Rex	351	79630	0.0174372	0.0263696	0	0	0	0	0	0	0	0
		R1/LOA/Jockey	585	90362	0.0197872	0.0299235	0	0	0	0	0	0	0	0
		L1/CIN4	14108	12461002	2.72868	4.12648	498	556295	0.383125	1.88339	12689	4845766	1.29403	2.81637
		LTR elements	199903	142137605	31.1249	47.0691	17952	14677962	10.1088	49.6937	80352	90311013	24.1169	52.4889
		BEL/Pao	305	196361	0.0429986	0.0650252	52	46495	0.0320215	0.157414	0	0	0	0
		Ty1/Copia	89431	62868836	13.7669	20.8191	7271	6522342	4.49199	22.0821	25893	17320279	4.62526	10.0666
		Gypsy/DIRS1	76487	65733614	14.3942	21.7678	7460	6980448	4.80749	23.633	50730	71826877	19.1809	41.7459
		Retroviral	577	214844	0.047046	0.0711459	0	0	0	0	0	0	0	0
		Others	33103	13123950	2.87385	4.34602	3169	1128677	0.777329	3.82125	3729	1163857	0.3108	0.676436
		Unclassified	274806	103401465	22.6426	34.2415	26469	10209049	7.03105	34.5638	18365	5519599	1.47397	3.208
		Total interspersed repeats			61.5896	93.1397			18.5376	91.1283			44.3747	96.5787
		Small RNA	6739	6255010	1.36971	2.07136	89	17052	0.0117438	0.0577313	5636	920776	0.245887	0.535157
		Satellites	292	104412	0.0228639	0.0345762	0	0	0	0	555	193137	0.0515759	0.112252
		Simple repeats	79463	13416643	2.93794	4.44294	56982	2263755	1.55907	7.66417	93029	4276609	1.14204	2.48557
		Low complexity	11997	940532	0.205955	0.311459	6649	339611	0.233893	1.14979	9930	496108	0.132482	0.288339
		Total	634318	301976629	66.1261	100	110754	29536841	20.3423	100	490150	172057202	45.9467	100
