# Supplementary material for: Genome of the world’s smallest flowering plant, Wolffia australiana, helps explain its specialized physiology and unique morphology
Source: Commun Biol. 2021 Jul 22;4:900. doi: 10.1038/s42003-021-02422-5 (PMC8298427; doi:10.1038/s42003-021-02422-5)
Supplement: Supplementary file 6 — Supplementary Data 4 [file 42003_2021_2422_MOESM6_ESM.xlsx]

## Sheet: Sheet1
Supplementary Data 4. Gene family counts of Viridiplantae
	Setaria italica	Zea mays	Sorghum bicolor	Arabidopsis lyrata	Brassica rapa	Arabidopsis thaliana	Oryza sativa Japonica Group	Oryza sativa Indica Group	Oryza brachyantha	Brachypodium distachyon	Oryza glaberrima	Hordeum vulgare	Selaginella moellendorffii	Populus trichocarpa	Vitis vinifera	Glycine max	Physcomitrella patens	Solanum lycopersicum	Solanum tuberosum	Ostreococcus tauri	Ostreococcus lucimarinus CCE9901	Chlamydomonas reinhardtii	Wolffia australiana	Spirodela polyrhiza	Zostela marina	Nymphaea colorata
ENOG411E3J3	1	1	1	0	0	0	0	0	0	0	0	0	0	0	0	0	0	0	0	0	0	0	0	0	0	0
ENOG411EIBT	0	0	0	1	1	0	0	0	0	0	0	0	0	0	0	0	0	0	0	0	0	0	0	0	0	0
ENOG411E9C6	0	0	0	1	1	1	0	0	0	0	0	0	0	0	0	0	0	0	0	0	0	0	0	0	0	0
ENOG411E5H0	1	0	0	0	0	0	1	1	1	1	1	1	0	0	0	0	0	0	0	0	0	0	0	0	0	0
ENOG411EMN6	0	0	0	1	0	0	0	0	1	0	0	0	2	1	1	0	0	0	0	0	0	0	0	0	0	0
ENOG411EMN2	0	0	0	1	1	0	0	0	0	0	0	0	0	0	0	4	0	0	0	0	0	0	0	0	0	0
ENOG411EMN3	0	0	0	1	0	1	0	0	0	0	0	0	0	0	0	0	0	0	0	0	0	0	0	0	0	1
ENOG411EMNM	1	0	0	0	0	0	0	0	1	0	2	1	2	2	1	2	3	2	2	0	0	0	1	1	1	0
ENOG411EMNI	0	0	0	0	0	0	0	0	0	0	0	0	1	0	0	0	0	0	0	1	0	0	0	0	0	0
ENOG411EMNJ	0	0	0	0	0	0	0	0	0	0	0	0	0	0	1	0	0	0	0	0	0	0	1	1	1	1
ENOG411EMNA	0	0	0	0	1	1	0	0	0	0	0	0	0	0	0	2	0	0	0	0	0	0	1	0	1	1
ENOG411EMNW	1	1	0	0	0	0	1	0	0	0	0	0	0	0	0	0	0	0	0	0	0	0	0	0	0	0
ENOG411EMNS	1	1	1	1	1	0	1	1	0	0	1	1	0	2	1	2	3	2	2	0	0	0	2	1	1	1
ENOG411EAJM	0	0	0	0	2	1	0	0	0	0	0	0	0	0	0	0	0	0	0	0	0	0	0	0	0	0
ENOG411EAJN	0	0	0	1	1	1	0	0	0	0	0	0	0	0	0	0	0	0	0	0	0	0	0	0	0	0
ENOG411EAJH	0	0	0	1	2	1	0	0	0	0	0	0	0	0	0	0	0	0	0	0	0	0	0	0	0	0
ENOG411EAJI	0	0	0	0	0	0	0	0	0	0	0	0	0	1	0	2	0	0	0	0	0	0	0	0	0	0
ENOG411EAJJ	0	0	0	1	1	1	0	0	0	0	0	0	0	0	0	0	0	0	0	0	0	0	0	0	0	0
ENOG411EAJK	0	0	0	1	1	1	0	0	0	0	0	0	0	0	0	0	0	0	0	0	0	0	0	0	0	0
ENOG411EAJE	0	0	0	1	1	1	0	0	0	0	0	0	0	0	0	0	0	0	0	0	0	0	0	0	0	0
ENOG411EAJF	0	0	0	1	1	1	0	0	0	0	0	0	0	0	0	1	0	0	0	0	0	0	0	0	0	2
ENOG411EAJG	0	0	0	1	2	1	0	0	0	0	0	0	0	0	0	0	0	0	0	0	0	0	0	0	0	0
ENOG411EAJA	0	0	0	1	1	1	0	0	0	0	0	0	0	0	0	0	0	0	0	0	0	0	0	0	0	0
ENOG411EAJB	0	0	0	0	0	0	0	0	0	0	0	0	0	2	1	0	0	0	0	0	0	0	0	0	0	0
ENOG411EAJC	0	0	0	0	0	0	0	0	0	0	0	0	2	0	0	0	2	0	0	0	0	0	0	0	0	0
ENOG411EAJT	0	0	0	1	1	1	0	0	0	0	0	0	0	0	0	0	0	0	0	0	0	0	0	0	0	0
ENOG411EAJV	0	0	0	0	0	0	0	0	0	0	0	0	0	0	0	0	0	0	0	1	1	0	0	0	0	0
ENOG411EAJW	0	1	1	0	0	0	0	0	0	0	0	0	0	0	0	0	0	0	0	0	0	0	0	0	0	0
ENOG411EAJP	0	0	0	1	1	1	0	0	0	0	0	0	0	0	0	0	0	0	0	0	0	0	0	0	0	0
ENOG411EAJQ	1	1	1	0	0	0	0	0	0	0	0	0	0	0	0	0	0	0	0	0	0	0	0	0	0	0
ENOG411EAJR	0	0	1	0	0	0	1	0	0	0	1	0	0	0	0	0	0	0	0	0	0	0	0	0	0	0
ENOG411EAJS	0	0	0	4	1	3	0	0	0	0	0	0	0	0	0	0	0	0	1	0	0	0	0	0	0	0
ENOG411EAJ4	0	0	0	1	1	1	0	0	0	0	0	0	0	0	0	0	0	0	0	0	0	0	0	0	0	0
ENOG411EAJ5	0	0	0	0	0	0	0	0	0	0	0	0	0	0	0	0	0	0	0	1	1	0	0	0	0	0
ENOG411EAJ7	1	0	0	0	0	0	1	1	0	1	0	0	0	0	0	0	0	0	0	0	0	0	0	0	0	0
ENOG411EAJ0	1	1	1	0	0	0	0	0	0	0	0	0	0	0	0	0	0	0	0	0	0	0	0	0	0	0
ENOG411EAJ1	0	1	1	0	0	0	0	0	0	0	0	0	0	0	0	0	0	0	0	0	0	0	0	0	0	0
ENOG411EAJ2	0	0	0	0	0	0	0	0	0	0	0	0	0	0	0	0	0	0	0	1	2	0	0	0	0	0
ENOG411EAJ3	0	0	0	0	0	0	0	0	0	0	0	0	0	0	0	0	0	0	0	1	1	0	0	0	0	0
ENOG411E5HC	0	0	0	1	1	1	0	0	0	0	0	0	2	1	1	3	0	1	1	0	0	0	0	0	0	0
ENOG411E5HF	0	0	0	0	0	0	0	0	0	0	0	0	0	1	1	2	0	0	0	0	0	0	0	0	0	0
ENOG411E5HG	1	1	2	0	0	0	0	0	0	0	0	0	0	0	0	0	0	0	0	0	0	0	0	0	0	0
ENOG411E5HD	0	0	0	1	2	1	0	0	0	0	0	0	0	2	1	2	0	0	1	0	0	0	1	1	0	1
ENOG411E5HK	0	0	0	0	0	0	1	1	1	1	1	1	0	0	0	0	0	0	0	0	0	0	0	0	0	0
ENOG411E5W0	0	1	1	1	2	1	1	1	1	3	1	1	0	0	0	2	0	1	1	0	0	0	1	0	1	0
ENOG411E5W7	0	0	0	0	1	0	0	0	0	0	0	0	0	0	0	1	0	0	0	0	0	0	0	0	0	1
ENOG411EAYS	0	0	0	0	0	0	0	0	2	0	0	1	0	0	0	0	0	0	0	0	0	0	0	0	0	1
ENOG411DXH8	1	2	1	0	0	0	1	1	1	1	1	1	0	0	0	0	0	0	0	0	0	0	1	1	1	0
ENOG411DXH9	2	2	1	0	0	0	1	1	1	1	1	1	0	0	0	0	0	0	0	0	0	0	0	0	0	0
ENOG411DXH0	1	1	1	0	0	0	1	1	1	0	1	0	0	0	0	0	0	0	0	0	0	0	0	0	0	0
ENOG411DXH1	1	1	1	1	1	1	1	1	0	1	1	1	2	1	1	2	1	1	1	0	0	1	2	1	1	1
ENOG411DXH2	2	3	2	0	3	2	2	2	2	2	2	1	0	2	2	2	2	0	2	1	1	1	2	2	2	3
ENOG411DXH3	3	2	2	1	1	1	2	2	2	2	2	1	2	2	1	2	2	1	1	1	1	2	1	1	2	2
ENOG411DXH4	1	1	1	2	1	1	1	1	1	1	1	1	2	1	1	1	1	1	1	0	0	0	2	1	1	1
ENOG411DXH5	2	0	2	0	0	0	1	1	1	1	1	0	0	0	0	0	0	0	0	0	0	0	0	0	0	0
ENOG411DXH6	1	1	1	0	0	0	1	1	1	1	1	0	0	0	0	0	0	0	0	0	0	0	0	0	0	0
ENOG411DXH7	1	1	1	1	2	1	1	1	1	1	1	1	2	1	1	2	1	1	1	1	1	1	2	1	1	0
ENOG411DXHX	1	2	1	1	2	1	1	1	1	1	1	1	2	1	1	2	1	1	1	1	1	1	1	1	1	1
ENOG411DXHY	1	1	1	1	1	1	1	1	0	1	1	1	2	1	2	1	1	1	1	0	0	1	1	2	1	1
ENOG411DXHZ	1	1	1	1	1	1	1	1	1	1	1	1	2	1	1	1	0	1	0	0	0	0	1	1	1	1
ENOG411DXHP	1	1	1	1	1	1	1	1	1	1	1	1	1	1	1	1	1	1	0	0	0	0	0	0	1	0
ENOG411DXHQ	1	1	1	1	2	1	1	1	1	1	1	1	2	1	1	2	2	1	1	0	0	1	1	1	1	1
ENOG411DXHR	2	2	3	3	3	4	2	1	2	2	2	2	0	1	4	3	0	5	3	0	0	0	1	8	1	9
ENOG411DXHS	1	1	1	0	0	0	1	1	0	1	1	1	0	0	0	0	0	0	0	0	0	0	0	0	0	0
ENOG411DXHT	1	1	1	1	1	1	1	1	1	1	1	1	2	1	0	1	1	1	0	0	0	1	2	1	1	1
ENOG411DXHU	4	4	4	1	2	2	4	2	4	4	4	4	2	4	2	6	3	3	3	0	0	1	3	3	3	2
ENOG411DXHV	3	4	3	1	2	1	4	4	3	4	4	3	4	3	2	5	4	2	2	0	1	1	2	2	1	4
ENOG411DXHW	0	0	0	0	0	0	0	0	0	0	0	0	0	1	1	0	0	1	1	0	0	0	0	0	0	0
ENOG411DXHH	1	1	1	0	1	1	1	1	1	1	1	1	1	1	1	2	1	0	1	0	0	0	2	0	0	1
ENOG411DXHI	2	3	2	4	5	4	2	2	1	2	2	1	4	3	2	2	3	3	3	0	0	0	2	2	0	1
ENOG411DXHJ	1	1	1	1	1	1	1	1	1	1	1	1	2	1	1	1	1	1	1	0	0	0	1	1	0	0
ENOG411DXHK	1	1	1	0	0	0	1	1	0	1	1	1	0	0	0	0	0	0	0	0	0	0	0	0	0	0
ENOG411DXHM	1	1	1	0	0	0	1	1	1	1	2	1	0	0	0	0	0	0	0	0	0	0	0	0	0	0
ENOG411DXHN	0	0	0	1	2	0	0	0	0	0	0	0	0	0	0	2	0	2	1	0	0	0	1	0	0	0
ENOG411DXHA	2	1	1	2	1	2	1	1	1	1	1	2	2	1	1	2	1	1	0	1	1	1	1	1	1	1
ENOG411DXHB	1	1	1	0	0	0	1	1	1	1	1	1	0	0	0	0	0	0	0	0	0	0	0	0	0	0
ENOG411DXHC	1	1	1	0	0	0	1	1	0	2	1	1	0	0	0	0	0	0	0	0	0	0	0	0	0	0
ENOG411DXHD	1	1	1	1	1	1	1	0	1	1	1	1	2	1	1	2	2	1	1	0	0	0	1	1	1	1
ENOG411DXHE	0	0	0	1	1	1	0	0	0	0	0	0	0	1	0	0	0	1	0	0	0	0	0	0	0	0
ENOG411DXHF	1	1	1	1	1	1	1	1	1	0	1	1	0	1	1	2	0	0	0	0	0	0	3	1	1	1
ENOG411DXHG	1	2	1	1	1	1	1	1	1	1	1	0	0	2	1	4	0	0	0	0	0	0	0	0	0	0
ENOG411DQXA	1	1	1	0	0	0	0	0	0	1	0	1	0	0	0	0	0	0	0	0	0	0	0	0	0	0
ENOG411E9U9	0	3	0	1	0	0	0	0	0	0	0	0	0	0	0	1	0	0	1	0	0	0	0	0	0	12
ENOG411E9U8	0	0	0	0	0	0	0	0	0	2	0	1	0	0	0	0	0	0	0	0	0	0	0	0	0	0
ENOG411E9U1	0	0	0	1	1	1	0	0	0	0	0	0	0	0	0	0	0	0	0	0	0	0	0	0	0	0
ENOG411E9U0	0	0	0	0	1	1	0	0	0	0	0	0	0	0	0	0	0	0	0	0	0	0	0	0	0	0
ENOG411E9U3	0	0	0	1	1	1	0	0	0	0	0	0	0	0	0	0	0	0	0	0	0	0	0	0	0	0
ENOG411E9U2	0	0	0	0	0	0	0	0	0	0	0	0	0	0	0	0	0	0	0	1	1	0	0	0	0	0
ENOG411E9U5	0	0	0	1	2	1	0	0	0	0	0	0	0	0	0	0	0	0	0	0	0	0	0	0	0	0
ENOG411E9U7	2	0	1	0	0	0	0	0	0	0	0	0	0	0	0	0	0	0	0	0	0	0	0	0	0	0
ENOG411E9U6	0	1	1	0	0	0	0	0	0	0	0	0	0	0	0	0	0	0	0	0	0	0	0	0	1	0
ENOG411E9UI	0	0	0	0	0	0	0	0	0	0	0	0	0	0	0	0	0	0	0	1	1	0	0	0	0	0
ENOG411E9UH	0	0	0	1	1	1	0	0	0	0	0	0	0	0	0	0	0	0	0	0	0	0	0	0	0	0
ENOG411E9UK	0	0	0	1	1	1	0	0	0	0	0	0	0	0	0	0	0	0	0	0	0	0	0	0	0	0
ENOG411E9UJ	0	0	0	0	0	0	0	0	0	0	0	0	0	0	0	0	0	0	0	1	1	0	0	0	0	0
ENOG411E9UM	0	0	0	0	0	0	0	0	0	0	0	0	0	1	0	0	0	1	0	0	0	0	0	0	1	0
ENOG411E9UA	0	0	0	0	0	0	0	0	0	0	0	0	0	0	0	0	0	0	0	1	1	0	0	0	0	0
ENOG411E9UB	0	0	0	1	3	1	0	0	0	0	0	0	0	0	0	0	0	0	0	0	0	0	0	0	0	0
ENOG411E9UE	0	0	0	0	0	0	0	0	0	0	0	0	0	0	0	0	0	0	0	1	1	0	0	0	0	0
ENOG411E9UG	0	0	0	1	1	1	0	0	0	0	0	0	0	0	0	0	0	0	0	0	0	0	0	0	0	0
ENOG411E9UF	0	1	0	0	0	0	0	0	1	0	0	0	0	0	0	0	0	0	0	0	0	0	0	0	0	0
ENOG411E9UY	0	0	0	0	0	0	0	0	0	0	0	0	0	1	1	0	0	0	0	0	0	0	0	0	0	1
ENOG411E9UX	0	0	0	1	1	2	1	1	0	0	2	0	0	0	0	0	0	1	2	0	0	0	0	1	2	4
ENOG411E9UZ	0	0	0	1	2	1	0	0	0	0	0	0	0	0	0	0	0	0	0	0	0	0	0	0	0	0
ENOG411E9UQ	0	0	0	1	1	1	0	0	0	0	0	0	0	0	0	0	0	0	0	0	0	0	0	0	0	0
ENOG411E9UP	0	0	0	1	1	1	0	0	0	0	0	0	0	0	0	0	0	0	0	0	0	0	7	0	0	0
ENOG411E9US	0	0	0	1	1	1	0	0	0	0	0	0	0	0	0	0	0	0	0	0	0	0	0	0	0	0
ENOG411E9UU	0	0	0	0	0	0	0	0	0	0	0	0	0	0	0	0	0	0	0	1	1	0	0	0	0	0
ENOG411E9UT	0	0	0	1	2	1	0	0	0	0	0	0	0	0	0	0	0	0	0	0	0	0	0	0	0	0
ENOG411E9UW	0	0	0	2	1	0	0	0	0	0	0	0	0	0	0	0	0	0	0	0	0	0	0	0	0	0
ENOG411E9UV	0	1	0	0	0	0	1	0	0	0	0	0	0	0	0	0	0	0	0	0	0	0	0	0	0	0
ENOG411E0YI	0	1	1	0	0	0	1	1	1	1	1	0	0	0	0	0	0	0	0	0	0	0	0	0	0	0
ENOG411E0YJ	0	0	0	0	0	0	0	0	0	0	0	0	0	0	0	0	0	0	0	1	1	1	0	0	0	0
ENOG411E0YK	0	2	0	0	0	1	3	0	0	0	0	0	3	1	0	0	1	1	0	1	0	0	0	0	0	0
ENOG411E0YM	1	0	1	1	2	1	1	1	0	1	1	1	0	2	1	2	0	1	1	0	0	0	0	0	0	1
ENOG411E0YN	1	3	1	1	2	1	1	0	1	1	1	1	0	2	1	4	2	0	0	0	0	0	0	3	1	0
ENOG411E0YA	0	0	0	1	2	1	0	0	0	0	0	0	0	2	1	3	0	1	1	0	0	0	0	0	0	1
ENOG411E0YC	1	1	1	0	0	0	1	0	1	1	0	1	0	0	0	0	0	0	0	0	0	0	0	0	0	0
ENOG411E0YX	1	1	1	2	2	2	1	1	1	1	1	0	0	2	3	2	0	1	3	0	0	0	3	2	0	2
ENOG411E0YP	1	1	1	0	0	0	1	1	0	0	1	1	0	0	0	0	0	0	0	0	0	0	0	0	0	0
ENOG411E0YQ	1	0	1	0	0	0	1	1	0	1	1	0	0	0	0	0	0	0	0	0	0	0	0	0	0	0
ENOG411EDPG	1	0	1	0	0	0	0	0	0	0	0	0	0	0	0	0	0	0	0	0	0	0	0	0	0	0
ENOG411EDPD	0	0	0	1	1	1	0	0	0	0	0	0	0	0	0	0	0	0	0	0	0	0	0	0	0	0
ENOG411EDPN	0	0	0	1	1	1	0	0	0	0	0	0	0	0	0	0	0	0	0	0	0	0	0	0	0	0
ENOG411EDPM	0	0	0	0	0	0	0	0	0	0	0	0	0	1	1	0	0	0	0	0	0	0	0	0	0	0
ENOG411EDPS	0	0	0	0	0	0	0	0	0	0	0	0	0	0	0	0	0	0	0	1	1	0	0	0	0	0
ENOG411EDPQ	1	0	1	0	0	0	0	0	0	0	0	0	0	0	0	0	0	0	0	0	0	0	0	0	0	0
ENOG411EDPP	0	1	1	0	0	0	0	0	0	0	0	0	0	0	0	0	0	0	0	0	0	0	0	0	0	0
ENOG411EDPV	0	0	0	0	0	0	0	0	0	0	0	0	0	0	0	0	0	0	0	1	1	0	0	0	0	0
ENOG411EDPT	0	0	0	0	0	0	1	2	0	1	1	0	0	0	0	0	0	0	0	0	0	0	0	0	0	0
ENOG411EDPY	0	0	0	0	0	0	0	0	0	0	0	0	0	0	0	0	0	0	0	1	1	0	0	0	0	0
ENOG411E9FU	2	0	1	0	0	0	0	0	0	0	0	0	0	0	0	0	0	0	0	0	0	0	0	0	0	0
ENOG411EDP2	0	0	0	0	0	0	0	0	0	0	0	0	0	0	0	0	0	0	0	1	1	0	0	0	0	0
ENOG411EDP4	0	0	0	0	0	0	0	0	0	0	0	0	0	0	0	0	0	0	0	1	1	0	0	0	0	0
ENOG411E7C7	0	1	1	0	0	0	4	0	0	3	7	1	0	0	0	0	0	0	0	0	0	0	0	0	0	0
ENOG411DQX1	1	1	1	1	1	1	1	0	1	1	1	1	0	2	1	1	0	1	1	0	0	0	1	1	1	2
ENOG411E7CU	0	1	1	0	0	0	1	0	0	1	1	1	0	0	0	0	0	0	0	0	0	0	0	0	0	0
ENOG411E7CW	0	0	0	0	0	0	0	0	0	0	0	0	0	0	0	0	0	0	0	1	1	1	0	0	0	0
ENOG411E7CY	0	0	0	0	1	1	0	0	0	0	0	0	0	0	0	1	1	0	0	1	1	0	0	0	0	0
ENOG411E7CM	0	0	0	1	1	1	0	0	0	0	0	0	0	0	0	2	0	0	0	0	0	0	0	0	0	0
ENOG411EFDY	0	0	0	0	0	0	0	0	0	0	0	0	0	0	0	0	0	0	0	1	1	0	0	0	0	0
ENOG411EFDX	0	4	5	0	0	0	0	0	0	0	0	0	0	0	0	0	0	0	0	0	0	0	0	0	0	0
ENOG411EFDZ	0	0	0	0	0	0	0	0	0	0	0	0	0	0	0	0	0	0	0	1	1	0	0	0	0	0
ENOG411EFDU	0	0	0	1	1	1	0	0	0	0	0	0	0	0	0	0	0	0	0	0	0	0	0	0	0	0
ENOG411EFDT	3	5	3	0	0	0	0	0	0	0	0	0	0	0	0	0	0	0	0	0	0	0	0	0	0	0
ENOG411EFDW	0	0	0	0	0	0	1	0	0	0	0	2	0	0	0	0	0	0	1	0	0	0	0	0	0	0
ENOG411EFDV	0	0	0	0	1	0	0	0	0	0	0	0	0	0	0	0	0	3	5	0	0	0	0	0	0	0
ENOG411EFDQ	0	0	0	0	0	0	0	0	0	0	0	0	0	0	0	0	0	0	0	1	1	0	0	0	0	0
ENOG411EFDP	0	0	0	0	0	0	0	0	0	0	0	0	2	0	0	0	0	0	0	0	0	0	1	1	0	0
ENOG411EFDS	0	0	0	0	0	0	0	0	0	0	0	0	0	1	1	0	0	0	0	0	0	0	0	0	0	0
ENOG411EFDR	0	0	0	0	0	0	0	0	0	0	0	0	0	0	0	0	0	0	0	1	1	0	0	0	0	0
ENOG411EFDM	0	0	0	0	0	0	0	0	0	0	0	0	0	0	0	0	0	0	0	1	1	0	0	0	0	0
ENOG411EFDN	1	0	0	0	0	0	0	0	0	3	0	0	0	0	0	0	0	0	0	0	0	0	0	0	0	0
ENOG411EFDI	0	0	0	2	1	1	0	0	0	0	0	0	0	0	0	0	0	0	0	0	0	0	0	0	0	0
ENOG411EFDH	1	0	1	0	0	0	1	1	0	0	1	0	0	0	0	0	0	0	0	0	0	0	0	0	0	0
ENOG411EFDK	0	0	0	0	0	0	0	0	0	0	0	0	0	0	0	0	0	0	0	1	1	0	0	0	0	0
ENOG411EFDJ	0	0	0	0	0	0	0	0	0	0	0	0	0	1	0	2	0	0	0	0	0	0	0	0	0	62
ENOG411EFDE	0	1	0	0	0	0	0	0	0	0	0	0	0	0	0	1	0	0	0	0	0	0	0	0	0	0
ENOG411EFDD	0	0	0	1	1	1	0	0	0	0	0	0	0	0	0	0	0	0	0	0	0	0	0	0	0	0
ENOG411EFDG	0	1	1	0	0	0	0	0	0	0	0	0	0	0	0	0	0	0	0	0	0	0	0	0	0	0
ENOG411EFDF	0	0	0	0	0	0	0	0	0	0	0	0	0	0	0	0	0	0	0	1	1	0	0	0	0	0
ENOG411EFDA	0	0	0	1	1	0	0	0	0	0	0	0	0	0	0	0	0	0	0	0	0	0	0	0	0	0
ENOG411EFDC	1	0	1	0	0	0	0	0	0	1	0	0	0	0	0	0	0	0	0	0	0	0	0	0	0	0
ENOG411EFD9	0	0	0	0	0	0	0	0	0	0	0	0	0	0	0	0	0	0	0	0	1	3	0	0	0	0
ENOG411EFD5	0	0	0	1	1	1	0	0	0	0	0	0	0	0	0	0	0	0	0	0	0	0	0	0	0	0
ENOG411EFD4	0	0	0	0	0	0	0	0	0	0	0	0	0	2	0	2	0	0	0	0	0	0	0	0	1	0
ENOG411EFD7	0	0	1	0	0	0	0	0	0	0	0	0	0	0	0	0	0	0	0	0	0	0	0	0	0	0
ENOG411EFD6	0	0	0	0	0	0	0	0	1	0	0	0	0	0	0	0	0	0	0	0	0	0	0	0	0	0
ENOG411EFD1	0	0	0	0	0	0	0	0	0	0	0	0	0	0	0	0	0	0	0	1	1	0	0	0	0	0
ENOG411EFD0	0	0	0	0	0	0	0	0	0	0	0	0	0	0	1	2	0	0	0	0	0	0	0	0	0	0
ENOG411EFD3	0	0	0	0	0	0	0	1	0	0	0	0	0	0	0	0	0	0	0	0	0	1	0	0	0	0
ENOG411EFD2	0	0	0	1	1	1	0	0	0	0	0	0	0	0	0	0	0	0	0	0	0	0	0	0	0	0
ENOG411EBZG	0	0	0	0	0	0	0	0	0	0	0	0	0	0	3	0	0	1	0	0	0	0	1	4	0	0
ENOG411EBZF	0	0	0	0	0	0	0	0	0	0	0	0	0	0	0	0	0	0	0	1	1	1	0	0	0	0
ENOG411EBZP	0	0	0	0	0	0	0	0	0	1	0	1	0	0	0	0	0	0	0	0	0	0	0	0	0	0
ENOG411DV79	1	1	1	1	2	1	1	1	1	1	1	1	2	0	1	4	2	1	1	1	1	0	1	3	4	1
ENOG411DV78	1	2	1	1	1	2	0	1	1	1	1	1	0	2	0	1	0	1	1	0	0	0	1	0	0	0
ENOG411DV77	0	0	0	1	0	1	0	0	0	0	0	0	0	1	0	0	0	0	0	0	0	0	0	0	0	0
ENOG411DV76	2	2	2	2	1	2	2	2	1	2	2	1	2	1	2	4	2	1	2	0	0	0	1	1	3	1
ENOG411DV75	1	1	1	1	1	1	1	1	1	1	0	1	2	1	1	1	1	1	1	1	1	1	2	1	1	1
ENOG411DV74	1	1	1	1	1	0	2	3	1	1	1	1	0	3	1	0	0	0	1	0	0	1	0	1	3	1
ENOG411DV73	2	3	2	4	5	5	2	1	1	2	1	1	2	3	1	6	3	2	0	1	1	1	2	1	4	3
ENOG411DV72	1	2	1	1	1	1	1	1	1	1	1	1	0	2	1	4	0	1	1	0	0	0	0	2	1	1
ENOG411DV71	0	1	0	1	1	0	0	0	0	0	0	0	0	0	0	0	0	1	1	0	0	0	0	0	1	0
ENOG411DV70	1	1	1	1	1	1	1	1	1	1	1	1	2	1	2	1	1	1	0	1	1	1	5	2	1	1
ENOG411DV7N	0	0	0	1	1	1	0	0	0	0	0	0	0	1	1	4	0	1	1	0	0	0	0	0	0	0
ENOG411DV7M	1	1	1	1	1	1	1	1	1	0	1	0	0	1	1	2	0	1	1	0	0	0	0	0	0	1
ENOG411DV7K	1	1	1	1	2	1	0	0	1	1	1	1	2	2	1	1	2	1	1	1	1	1	1	1	3	1
ENOG411DV7J	1	1	1	1	2	1	1	1	1	1	1	1	2	2	1	2	0	1	1	0	0	1	1	1	1	1
ENOG411DV7I	2	2	2	0	3	1	1	1	1	1	1	2	2	2	2	2	1	1	1	0	0	0	0	1	1	1
ENOG411DV7H	1	2	1	1	1	1	1	1	0	1	1	1	1	0	1	2	1	1	1	0	0	0	2	1	1	1
ENOG411DV7G	2	2	2	3	4	3	2	2	1	2	2	1	0	3	10	7	0	6	2	0	0	0	9	3	10	8
ENOG411DV7F	2	1	5	0	0	0	2	1	0	0	1	0	0	0	0	0	0	0	0	0	0	0	0	0	0	0
ENOG411DV7E	1	2	1	1	1	1	1	1	1	1	1	1	0	1	1	2	0	0	0	0	0	0	1	1	1	1
ENOG411DV7D	1	1	1	0	0	0	0	0	0	0	0	0	0	0	0	0	0	0	0	0	0	0	0	0	0	0
ENOG411DV7C	1	1	1	1	1	1	1	1	0	1	1	1	4	1	1	2	1	1	1	1	1	1	0	0	1	1
ENOG411DV7B	1	1	1	2	2	1	1	1	1	1	1	1	2	1	1	1	1	1	1	1	1	1	1	1	1	1
ENOG411DV7A	1	0	0	0	0	0	0	0	0	1	0	0	0	2	2	0	1	0	0	0	0	0	2	0	1	1
ENOG411DV7Z	1	1	1	0	0	0	1	0	0	1	1	1	0	2	2	2	0	2	3	0	0	0	0	0	0	0
ENOG411DV7Y	1	1	1	1	1	1	1	1	1	1	1	1	2	1	1	2	2	1	1	1	1	1	1	1	1	1
ENOG411DV7X	2	2	1	1	1	1	2	2	2	2	2	1	0	1	1	1	0	1	0	0	0	0	1	1	2	1
ENOG411DV7W	1	1	1	2	2	2	1	1	1	1	1	1	0	1	1	1	0	1	1	1	1	1	0	1	2	2
ENOG411DV7V	3	1	2	0	0	0	5	2	2	3	4	1	0	0	0	0	0	0	0	0	0	0	0	0	0	0
ENOG411DV7U	1	1	1	1	1	1	1	1	1	1	1	0	0	1	1	2	0	0	0	0	0	0	0	1	0	1
ENOG411DV7T	1	0	0	0	0	0	1	1	0	1	1	1	0	0	0	0	0	0	0	0	0	0	0	0	0	0
ENOG411DV7S	2	1	1	0	0	0	1	1	0	1	1	0	0	0	0	0	0	0	0	0	0	0	0	1	5	0
ENOG411DV7R	1	1	1	0	0	0	1	0	1	1	2	1	0	2	1	2	0	1	1	0	0	0	1	1	0	1
ENOG411DV7Q	3	1	2	0	0	0	1	2	2	0	1	0	0	0	0	0	0	0	0	0	0	0	0	0	0	0
ENOG411DV7P	1	1	1	2	2	1	1	1	0	1	1	1	2	1	1	2	1	0	1	0	0	1	1	1	2	1
ENOG411DPSA	1	1	1	2	2	2	1	1	1	1	1	1	2	1	1	2	1	1	1	0	0	0	2	1	1	0
ENOG411DPSC	1	1	1	0	0	0	1	1	1	2	0	1	0	0	0	0	0	0	0	0	0	0	0	0	0	0
ENOG411DPSB	1	1	1	1	2	1	1	1	1	1	1	1	0	3	2	2	1	1	1	0	0	0	1	1	1	1
ENOG411DPSE	1	1	2	5	5	6	0	0	0	1	0	1	0	6	8	4	0	5	1	0	0	0	0	0	0	90
ENOG411DPSD	5	4	4	3	4	2	5	5	5	3	5	4	3	6	4	5	4	2	5	1	1	2	4	2	2	7
ENOG411DPSF	1	1	2	1	2	1	2	2	0	2	2	0	2	3	3	6	3	2	2	0	0	0	18	3	2	3
ENOG411DPSI	1	1	1	2	2	2	1	1	0	2	1	1	2	2	1	2	1	2	1	0	0	1	1	1	2	1
ENOG411DPSH	2	2	2	3	2	3	2	1	2	1	2	2	4	2	2	3	2	2	3	0	1	1	2	2	2	2
ENOG411DPSK	4	6	6	3	4	4	5	6	4	5	3	3	2	10	2	2	0	3	5	0	0	0	0	5	6	31
ENOG411DPSQ	3	2	3	2	3	2	3	3	3	3	2	2	5	2	2	8	0	4	3	0	0	0	2	4	4	3
ENOG411DPSP	1	1	1	1	1	1	1	1	1	1	0	1	2	1	1	2	2	1	0	1	0	1	2	1	1	1
ENOG411DPSS	0	2	1	2	1	2	1	1	1	2	1	1	2	4	2	1	3	2	2	0	1	1	1	2	1	1
ENOG411DPSR	1	1	1	0	0	0	1	0	0	1	0	1	0	0	0	0	0	0	0	0	0	0	0	0	0	0
ENOG411DPSU	1	1	1	2	2	2	1	0	1	1	1	1	2	1	1	2	1	1	0	1	1	1	2	1	1	1
ENOG411DPST	1	1	1	2	4	2	1	1	0	1	1	0	0	3	5	0	0	4	3	0	0	0	10	2	1	2
ENOG411DPSW	1	1	1	0	0	0	1	0	1	1	1	1	0	0	0	0	0	0	0	0	0	0	0	0	0	0
ENOG411DPSV	1	1	1	1	2	1	1	1	0	1	1	1	0	4	2	2	0	2	1	0	0	0	0	0	1	1
ENOG411DPSY	2	3	2	2	2	1	2	2	2	2	2	2	4	2	2	5	3	1	1	2	2	1	1	1	2	2
ENOG411DPSX	1	1	1	1	1	1	1	1	1	1	1	1	2	2	1	2	2	1	1	0	0	0	1	1	1	1
ENOG411DPSZ	3	4	3	3	4	3	3	2	3	4	2	2	2	4	2	4	2	3	1	1	1	3	3	2	4	1
ENOG411DPS1	5	3	3	2	5	2	3	3	2	6	3	2	4	4	3	1	4	3	4	1	1	1	4	2	4	8
ENOG411DPS0	1	2	1	1	1	1	1	1	1	1	1	1	0	4	2	5	0	1	2	0	0	0	2	2	2	2
ENOG411DPS3	2	2	1	1	2	1	2	2	1	2	2	2	2	1	1	2	1	1	1	0	0	0	2	1	3	0
ENOG411DPS2	1	1	1	2	3	2	1	1	0	1	1	1	2	2	1	4	2	1	1	2	1	1	1	1	1	2
ENOG411DPS4	1	2	1	1	2	1	1	1	1	1	1	0	2	1	1	3	2	2	1	1	1	1	2	1	1	1
ENOG411DPS6	0	1	1	0	0	0	1	0	0	1	1	1	0	0	0	0	0	0	0	0	0	0	0	0	0	0
ENOG411DPS8	2	2	2	2	3	2	2	2	2	1	2	2	0	3	2	4	0	1	2	0	0	0	0	1	1	1
ENOG411E1TG	0	0	0	0	0	0	0	0	0	0	0	0	0	2	1	3	0	1	1	0	0	0	1	0	3	1
ENOG411E1TJ	1	1	1	0	0	0	0	0	0	0	0	0	0	0	0	0	0	0	0	0	0	0	0	0	0	0
ENOG411DVKV	1	2	1	2	2	2	1	1	1	1	1	1	2	2	1	4	2	2	2	1	1	1	1	1	1	1
ENOG411DVKX	2	2	2	1	1	1	2	3	1	2	2	1	0	2	1	4	0	2	2	2	1	2	2	1	3	1
ENOG411E1TT	1	4	2	0	0	0	1	1	0	1	1	0	0	0	0	0	0	0	0	0	0	0	0	0	0	0
ENOG411E8Z8	1	0	2	0	0	0	2	2	0	1	1	0	0	0	0	0	0	1	1	0	0	0	0	0	0	0
ENOG411E8Z3	0	1	0	0	0	0	1	1	0	0	1	0	0	0	0	0	0	0	0	0	0	0	0	0	0	0
ENOG411E8ZY	0	0	0	0	0	0	0	0	0	0	0	0	0	0	1	0	0	0	1	0	0	1	0	0	0	0
ENOG411E8ZX	0	0	0	1	0	0	0	0	0	0	0	0	0	0	0	1	0	1	2	0	0	0	0	0	0	3
ENOG411E8ZZ	0	0	0	0	0	0	0	0	0	0	0	0	0	0	0	0	0	0	0	1	1	1	0	0	0	0
ENOG411E8ZQ	0	0	0	1	1	1	0	0	0	0	0	0	1	0	0	0	0	0	0	0	0	0	0	0	0	0
ENOG411E8ZS	0	0	0	1	1	0	0	0	0	0	0	0	0	3	0	0	0	0	0	0	0	0	0	0	0	0
ENOG411E8ZR	0	0	0	0	0	0	0	0	0	0	0	0	0	0	1	1	0	1	1	0	0	0	0	0	0	1
ENOG411E8ZU	0	0	0	3	3	3	0	0	0	0	0	0	0	1	0	0	0	0	0	0	0	0	0	0	0	0
ENOG411E8ZI	0	0	0	0	0	0	0	0	0	0	0	0	0	0	0	0	0	1	3	0	0	0	0	0	0	0
ENOG411E8ZH	1	2	0	0	0	0	1	1	0	2	1	0	0	0	0	0	0	0	0	0	0	0	0	0	0	0
ENOG411E8ZK	1	1	1	0	0	0	0	0	0	0	0	0	0	0	0	0	0	0	0	0	0	0	0	0	0	0
ENOG411E8ZJ	0	1	1	0	0	0	1	1	0	0	0	0	0	0	0	0	0	0	0	0	0	0	0	0	0	0
ENOG411E8ZM	0	1	0	0	0	0	1	1	1	0	1	1	0	0	0	0	0	0	0	0	0	0	0	0	0	0
ENOG411E8ZD	0	0	0	0	0	0	0	0	0	0	0	0	1	0	0	0	0	0	0	1	1	0	0	0	0	0
ENOG411E8ZF	0	1	1	0	0	0	1	1	1	0	1	2	0	0	0	0	0	0	0	0	0	0	0	0	0	0
ENOG411EGDE	0	0	0	1	2	1	0	0	0	0	0	0	0	0	0	0	0	0	0	0	0	0	0	0	0	0
ENOG411DZND	0	0	0	0	0	0	0	0	0	0	0	0	0	0	0	0	0	1	0	0	0	0	1	0	0	0
ENOG411EC5D	0	0	0	0	0	0	0	0	0	0	0	0	0	0	0	0	0	0	0	1	1	0	0	0	0	0
ENOG411EC5R	6	1	5	0	0	0	0	0	0	0	0	0	0	0	0	0	0	0	0	0	0	0	0	0	0	0
ENOG411EC5P	1	0	0	0	0	0	1	2	0	0	0	0	0	0	1	1	0	0	0	0	0	0	0	0	0	0
ENOG411EC51	0	1	1	0	0	0	0	0	0	0	0	0	0	0	0	0	0	0	0	0	0	0	0	0	0	0
ENOG411ECSU	0	0	0	1	1	1	0	0	0	0	0	0	0	0	0	0	0	0	0	0	0	0	0	0	0	0
ENOG411EAQM	0	0	0	1	1	1	0	0	0	0	0	0	0	0	0	0	0	0	0	0	0	0	0	0	0	0
ENOG411EAQN	0	0	0	0	2	1	0	0	0	0	0	0	0	0	0	0	0	0	0	0	0	0	0	0	0	0
ENOG411EAQI	0	0	0	1	2	2	0	0	0	0	0	0	0	0	0	0	0	0	0	0	0	0	0	0	0	0
ENOG411EAQH	2	0	1	0	0	0	2	1	1	0	1	0	0	0	0	0	0	0	0	0	0	0	0	0	0	0
ENOG411E96Q	0	0	0	0	0	0	0	0	0	0	0	0	0	0	0	0	0	0	0	1	1	0	0	0	0	0
ENOG411EAQE	0	0	0	1	1	1	0	0	0	0	0	0	0	0	0	0	0	0	0	0	0	0	0	0	0	0
ENOG411EAQF	0	0	0	0	0	0	0	0	0	0	0	0	0	0	0	2	0	1	1	0	0	0	0	0	0	0
ENOG411EAQC	1	0	1	0	0	0	0	0	0	0	0	0	0	0	0	0	0	0	0	0	0	0	0	0	0	0
ENOG411E96S	0	0	0	1	1	1	0	0	0	0	0	0	0	0	0	0	0	0	0	0	0	0	0	0	0	0
ENOG411EAQY	0	0	0	1	1	1	0	0	0	0	0	0	0	0	0	0	0	0	0	0	0	0	0	0	0	0
ENOG411EAQZ	0	0	0	0	0	0	0	0	0	0	0	0	0	0	0	0	0	0	0	1	1	0	0	0	0	0
ENOG411EAQU	0	1	2	0	0	0	0	0	0	0	0	0	0	0	0	0	0	0	0	0	0	0	0	0	0	0
ENOG411EAQT	1	0	1	0	0	0	0	0	0	0	0	0	0	0	0	0	0	0	0	0	0	0	0	0	0	0
ENOG411EAQQ	0	0	0	0	0	0	0	0	0	0	0	0	0	0	0	0	0	0	0	1	1	0	0	0	0	0
ENOG411EAQS	2	0	1	0	0	0	1	1	0	1	1	0	0	0	0	0	0	0	0	0	0	0	0	0	0	0
ENOG411EAQ9	0	0	0	0	0	0	0	0	0	0	0	0	0	1	1	0	0	0	0	0	0	0	0	0	0	86
ENOG411EAQ8	0	0	0	0	1	2	0	1	0	1	0	0	0	0	0	0	0	0	0	0	0	0	0	0	0	0
ENOG411EAQ5	0	0	0	0	0	0	0	0	0	0	0	0	0	0	0	0	0	0	0	1	1	0	0	0	0	0
ENOG411EAQ7	0	0	0	0	0	0	0	0	0	0	0	0	0	0	0	0	0	0	0	1	1	0	0	0	0	0
ENOG411EAQ6	1	0	1	0	0	0	0	0	0	0	0	0	0	0	0	0	0	0	0	0	0	0	0	0	0	0
ENOG411EAQ1	0	0	0	1	1	0	0	0	0	0	0	0	0	0	0	0	0	0	0	0	0	0	0	0	0	0
ENOG411EAQ0	0	0	0	0	1	1	0	0	0	0	0	0	0	0	0	0	0	0	0	0	0	0	0	0	0	0
ENOG411EAQ3	0	0	0	1	1	1	0	0	0	0	0	0	0	0	0	0	0	0	0	0	0	0	0	0	0	0
ENOG411EAQ2	1	0	1	0	0	0	0	0	0	0	0	0	0	0	0	0	0	0	0	0	0	0	0	0	0	0
ENOG411EG9G	0	0	0	0	0	0	0	0	0	0	0	0	0	2	1	0	0	0	0	0	0	0	0	0	0	0
ENOG411EG9F	0	0	0	0	0	0	0	0	0	0	0	0	2	0	0	0	3	0	0	0	0	0	0	0	0	0
ENOG411EG9E	0	0	0	2	2	1	0	0	0	0	0	0	0	0	0	0	0	0	0	0	0	0	0	0	0	0
ENOG411EG9D	0	0	0	30	3	21	0	0	0	0	0	0	0	8	0	2	0	0	0	0	0	0	0	0	0	0
ENOG411EG9C	0	3	0	0	0	0	0	1	0	0	0	0	0	0	0	0	0	0	0	0	0	0	0	0	0	0
ENOG411EG9B	0	0	0	0	0	0	0	0	0	0	0	0	0	0	0	0	1	0	0	0	0	1	0	0	0	0
ENOG411EG9A	0	0	0	0	0	0	0	0	0	0	0	0	0	0	0	0	0	0	0	1	1	1	0	0	0	0
ENOG411EG9N	1	0	1	0	0	0	0	1	0	1	0	0	0	0	0	0	0	0	0	0	0	0	0	0	0	0
ENOG411EG9M	0	0	0	0	0	0	1	1	1	0	1	0	0	0	0	0	0	0	0	0	0	0	0	0	0	0
ENOG411EG9K	2	1	1	0	0	0	0	0	0	0	0	0	0	0	0	0	0	0	0	0	0	0	0	0	0	0
ENOG411EG9J	0	0	0	0	0	0	0	0	0	0	0	0	0	0	0	0	0	0	0	1	1	0	0	0	0	0
ENOG411EG9I	2	0	0	0	0	0	2	2	0	0	3	0	0	0	0	0	0	0	0	0	0	0	0	0	0	0
ENOG411EG9H	1	0	1	0	0	0	0	0	0	0	0	0	0	0	0	0	0	0	0	0	0	0	0	0	0	0
ENOG411EG9W	0	0	0	0	0	0	0	0	0	0	0	0	0	0	0	0	0	0	0	1	1	0	0	0	0	0
ENOG411EG9V	0	0	0	2	1	1	0	0	0	0	0	0	0	0	0	0	0	0	0	0	0	0	0	0	0	0
ENOG411EG9U	0	0	0	0	0	1	1	1	0	0	1	0	0	0	1	0	0	0	0	0	0	0	0	0	0	0
ENOG411EG9T	1	0	0	0	0	0	0	0	0	1	0	0	0	0	0	0	0	0	0	0	0	0	0	0	0	0
ENOG411EG9S	0	0	0	0	0	0	0	0	0	0	0	0	0	0	0	0	0	0	0	1	1	0	0	0	0	0
ENOG411EG9R	0	0	0	1	1	1	0	0	0	0	0	0	0	0	0	0	0	0	0	0	0	0	0	0	0	0
ENOG411EG9Q	0	0	0	0	0	0	0	1	0	0	0	0	0	1	0	0	0	0	0	0	0	0	0	0	0	1
ENOG411EG9P	2	0	2	0	0	0	1	0	0	1	1	0	0	0	0	0	0	0	0	0	0	0	0	0	0	0
ENOG411EG9Z	0	0	0	0	0	0	0	0	0	0	0	0	0	0	0	0	0	0	0	1	1	0	0	0	0	0
ENOG411EG9Y	1	1	2	0	0	0	0	0	0	0	1	0	0	0	0	0	0	0	0	0	0	0	0	0	0	1
ENOG411EG9X	1	0	1	0	0	0	2	3	0	0	1	0	0	0	0	0	0	0	0	0	0	0	0	0	0	0
ENOG411EG97	0	0	0	0	0	0	1	1	1	1	1	0	0	0	0	0	0	0	0	0	0	0	0	0	0	0
ENOG411EG96	0	4	1	0	0	0	0	0	0	0	0	0	0	0	0	0	0	0	0	0	0	0	0	0	0	0
ENOG411EG95	1	0	0	0	0	0	1	1	0	0	1	0	0	0	0	0	0	0	0	0	0	0	0	0	0	0
ENOG411EG94	0	0	0	0	0	0	0	0	0	0	0	0	0	0	0	0	0	0	0	1	1	0	0	0	0	0
ENOG411EG93	0	0	0	0	0	0	0	0	0	0	0	0	0	0	0	0	0	0	0	1	1	0	0	0	0	0
ENOG411EG92	0	0	0	0	2	0	0	0	0	0	0	0	0	0	0	3	0	0	0	0	0	0	0	0	0	0
ENOG411EG91	1	1	0	0	0	0	0	0	0	0	0	0	0	0	0	0	0	0	0	0	0	0	0	0	0	0
ENOG411EG90	0	0	0	0	0	0	0	0	4	0	0	0	0	0	0	0	0	0	0	0	0	0	0	0	0	0
ENOG411E964	0	0	0	0	0	0	0	0	0	0	0	0	0	0	0	0	0	0	0	0	1	1	0	0	0	0
ENOG411EG99	0	0	0	0	0	0	0	1	0	0	0	0	0	0	0	0	1	0	0	0	0	0	0	0	0	0
ENOG411EG98	0	1	0	0	0	0	0	0	0	0	0	0	0	0	0	1	0	0	0	0	0	0	0	0	0	0
ENOG411ECSW	0	0	0	0	0	0	0	0	0	0	0	0	0	0	0	0	0	0	0	1	1	0	0	0	0	0
ENOG411DTTJ	1	1	1	1	3	1	1	1	1	1	1	1	2	2	1	2	3	1	1	1	1	1	1	1	1	1
ENOG411E5WZ	0	0	0	1	1	0	0	0	0	0	0	0	0	1	0	2	0	1	0	0	0	0	0	0	0	0
ENOG411E5WF	0	1	1	1	2	1	1	1	1	1	2	1	0	0	0	0	0	0	0	0	0	0	0	0	1	0
ENOG411E5WJ	0	1	1	0	0	0	1	1	0	0	1	0	0	0	0	0	0	0	0	0	0	0	0	0	0	0
ENOG411E5WM	0	1	1	1	2	1	1	1	0	1	1	1	1	2	1	1	3	1	1	0	0	0	1	0	0	1
ENOG411E5W3	3	2	3	1	1	1	1	1	2	1	1	0	0	1	1	2	2	1	1	0	0	0	2	1	2	2
ENOG411E5W5	0	0	0	1	3	0	0	0	0	0	0	0	0	3	0	3	0	1	4	0	0	0	0	0	0	0
ENOG411E5W4	1	2	1	0	1	2	1	1	1	1	0	2	2	2	1	5	5	2	2	1	1	1	0	3	2	1
ENOG411E5W8	1	1	1	0	0	0	1	1	1	1	1	1	0	0	0	0	0	0	0	0	0	0	0	0	0	0
ENOG411DWS3	1	1	1	1	2	1	1	1	1	1	2	1	2	1	1	2	0	1	1	0	0	0	1	1	1	2
ENOG411E5G5	0	0	0	0	0	0	0	0	0	0	0	0	0	0	0	0	0	0	0	1	1	1	0	0	0	0
ENOG411EGS4	3	0	1	0	0	0	0	0	0	0	1	0	0	0	0	0	0	0	0	0	0	0	0	0	0	0
ENOG411DQUH	1	1	1	1	2	1	1	1	1	1	0	1	2	1	1	4	3	2	1	1	1	1	1	1	1	1
ENOG411EHW8	0	2	0	0	0	0	0	0	0	0	0	1	0	0	0	0	0	0	0	0	0	0	0	0	0	0
ENOG411EHW9	1	1	2	0	0	0	0	0	0	0	0	0	0	0	0	0	0	0	0	0	0	0	0	0	0	0
ENOG411EHW6	0	0	0	0	0	0	0	0	0	0	0	0	0	0	0	0	0	0	0	1	1	0	0	0	0	0
ENOG411EHW7	1	0	0	0	0	0	1	1	1	0	1	0	0	0	0	0	0	0	0	0	0	0	0	0	0	0
ENOG411EHW4	1	0	0	0	0	0	1	1	0	0	1	0	0	0	0	0	0	0	0	0	0	0	0	0	0	0
ENOG411EHW5	0	0	0	0	0	0	0	0	0	0	0	0	2	0	0	0	1	0	0	0	0	0	0	0	0	0
ENOG411EHW2	0	0	0	0	0	0	0	0	0	1	0	1	0	0	0	0	0	0	0	0	0	0	0	0	0	0
ENOG411EHW3	0	0	0	0	0	0	0	0	0	0	0	0	0	0	1	2	0	0	0	0	0	0	0	0	0	0
ENOG411EHW0	0	1	0	0	0	0	0	0	0	0	0	0	0	0	0	1	0	0	0	0	0	0	0	0	0	0
ENOG411EHW1	0	0	0	2	0	1	0	0	0	0	0	0	0	0	0	0	0	1	2	0	0	0	0	0	0	0
ENOG411EHWR	0	0	0	0	0	0	0	0	0	0	0	0	5	0	0	0	0	0	0	0	0	0	0	0	0	0
ENOG411EHWQ	1	0	0	0	0	0	1	1	1	0	1	0	0	0	0	0	0	0	0	0	0	0	0	0	0	0
ENOG411EHWN	0	0	0	0	0	0	0	0	0	0	0	0	0	0	0	0	0	0	0	1	1	0	0	0	0	0
ENOG411EHWM	0	4	0	0	0	0	0	0	0	1	0	0	0	0	0	0	0	0	0	0	0	0	0	0	0	0
ENOG411EHWJ	0	0	0	0	0	0	0	0	0	0	0	0	0	0	5	0	0	0	0	0	0	0	0	0	0	0
ENOG411EHWK	0	1	0	0	0	0	0	0	1	0	0	0	0	0	0	0	0	0	0	0	0	0	0	0	0	0
ENOG411ECMR	3	0	6	0	0	0	1	0	0	1	0	0	0	0	0	0	0	0	0	0	0	0	0	0	0	0
ENOG411EAGQ	0	1	0	0	0	0	0	0	0	0	1	0	0	0	0	0	0	0	0	0	0	0	0	0	0	0
ENOG411E9H8	0	0	0	1	1	1	0	0	0	0	0	0	0	0	0	0	0	0	0	0	0	0	0	0	0	0
ENOG411E9H9	0	1	1	0	0	0	0	0	0	0	0	0	0	0	0	0	0	0	0	0	0	0	0	0	0	0
ENOG411E9H6	0	0	0	0	0	0	0	0	0	0	0	0	0	0	0	0	0	0	0	1	1	0	0	0	0	0
ENOG411E9H7	0	0	0	0	0	0	0	0	0	0	0	0	0	1	1	0	0	0	0	0	0	0	0	0	0	0
ENOG411E9H4	0	0	0	1	1	1	0	0	0	0	0	0	0	0	0	0	0	0	0	0	0	0	0	0	0	0
ENOG411E9H5	0	0	0	1	2	1	0	0	0	0	0	0	0	0	0	0	0	0	0	0	0	0	1	0	0	0
ENOG411E9H2	1	0	0	0	0	0	1	1	0	0	1	0	0	0	0	0	0	0	0	0	0	0	0	0	0	0
ENOG411E9H3	0	0	0	1	1	1	0	0	0	0	0	0	0	0	0	0	0	0	0	0	0	0	0	0	0	0
ENOG411E9H0	4	1	0	0	0	0	1	1	0	2	1	0	0	0	0	0	0	0	0	0	0	0	0	0	0	0
ENOG411E9H1	2	0	0	0	0	0	1	1	1	1	1	0	0	0	0	0	0	0	0	0	0	0	1	0	0	0
ENOG411E9HN	0	0	0	1	1	1	0	0	0	0	0	0	0	0	1	0	0	0	0	0	0	0	0	0	0	0
ENOG411E9HM	1	0	1	0	0	0	0	0	0	0	0	0	0	0	0	0	0	0	0	0	0	0	0	0	0	0
ENOG411E9HJ	0	0	0	0	2	2	0	0	0	0	0	0	0	0	0	0	0	0	0	0	0	0	0	0	0	0
ENOG411E9HK	0	0	0	0	0	0	0	0	0	0	0	0	0	0	0	0	0	0	0	1	1	0	0	0	0	0
ENOG411E9HH	0	0	0	0	0	0	0	0	0	0	0	0	1	0	0	0	1	0	0	0	0	0	0	0	0	0
ENOG411E9HI	1	0	2	0	0	0	0	0	0	0	0	0	0	0	0	0	0	0	0	0	0	0	0	0	0	0
ENOG411E9HF	0	0	0	0	0	0	0	0	0	0	0	0	0	0	0	0	0	0	0	1	1	0	0	0	0	0
ENOG411E9HG	0	0	0	1	1	1	0	0	0	0	0	0	0	0	0	0	0	0	0	0	0	0	0	0	0	0
ENOG411E9HD	0	0	0	0	0	0	0	0	0	0	0	0	0	0	0	0	0	0	0	1	1	0	0	0	0	0
ENOG411E9HE	1	0	1	0	0	0	0	0	0	0	0	0	0	0	0	0	0	0	0	0	0	0	0	0	0	0
ENOG411E9HB	0	0	0	1	1	1	0	0	0	0	0	0	0	0	0	0	0	0	0	0	0	0	0	0	0	0
ENOG411E9HC	0	0	0	1	2	1	0	0	0	0	0	0	0	0	0	0	0	0	0	0	0	0	0	0	0	0
ENOG411E9HA	0	0	0	0	0	0	0	0	0	0	0	0	0	0	0	0	0	0	0	1	1	0	0	0	0	0
ENOG411E9HZ	0	0	0	0	0	0	0	0	0	0	0	0	0	0	0	0	0	0	0	1	1	0	0	0	0	0
ENOG411E9HX	0	0	0	1	1	1	0	0	0	0	0	0	0	0	0	0	0	0	0	0	0	0	0	0	0	0
ENOG411E9HY	0	0	0	1	2	1	0	0	0	0	0	0	0	0	0	0	0	0	0	0	0	0	0	0	0	0
ENOG411E9HV	0	0	0	0	0	0	0	0	0	0	0	0	0	0	0	0	0	0	0	1	1	0	0	0	0	0
ENOG411E9HW	0	0	0	0	0	0	0	0	0	0	0	0	0	0	0	0	0	0	0	1	1	0	0	0	0	0
ENOG411E9HT	0	1	0	0	0	0	0	1	0	0	0	0	0	0	0	0	0	0	0	0	0	0	0	0	0	0
ENOG411E9HU	0	0	0	1	1	1	0	0	0	0	0	0	0	0	0	0	0	0	0	0	0	0	0	0	0	0
ENOG411E9HR	0	0	0	1	1	1	0	0	0	0	0	0	0	0	0	0	0	0	0	0	0	0	0	0	0	0
ENOG411E9HS	0	1	1	0	1	0	1	0	0	0	0	1	0	0	2	0	0	0	0	0	0	0	0	1	0	0
ENOG411E9HP	0	0	0	1	1	1	0	0	0	0	0	0	0	0	0	0	0	0	0	0	0	0	0	0	0	0
ENOG411E9HQ	0	0	0	0	0	0	0	0	0	0	0	0	0	0	0	0	0	0	0	1	1	0	0	0	0	0
ENOG411ED6I	1	0	6	0	0	0	0	0	0	0	0	0	0	0	0	0	0	0	0	0	0	0	0	0	0	0
ENOG411ED6H	0	0	0	0	0	0	0	0	0	0	0	1	0	0	0	1	0	0	0	0	0	0	0	0	0	0
ENOG411ED6K	0	0	0	0	0	0	0	0	0	0	0	0	0	0	0	0	0	0	0	1	1	0	0	0	0	0
ENOG411ED6J	0	0	0	2	2	2	0	0	0	0	0	0	0	0	0	0	0	0	0	0	0	0	0	0	0	0
ENOG411ED6N	0	0	1	1	1	1	0	0	0	0	0	0	0	0	0	0	0	0	0	0	0	0	0	0	0	0
ENOG411ED6C	2	0	0	0	0	0	1	1	0	0	1	0	0	0	0	0	0	0	0	0	0	0	0	0	0	0
ENOG411ED6E	1	0	2	0	0	0	0	0	0	0	0	0	0	0	0	0	0	0	0	0	0	0	0	0	0	0
ENOG411ED6D	0	0	0	2	1	1	0	0	0	0	0	0	0	0	0	0	0	0	0	0	0	0	0	0	0	0
ENOG411ED6G	0	0	0	0	0	0	0	0	0	0	0	0	2	0	0	0	1	0	0	0	0	0	0	0	0	0
ENOG411ED6F	0	0	0	1	1	1	0	0	0	0	0	0	0	0	0	0	0	0	0	0	0	0	0	0	0	0
ENOG411ED6X	0	0	0	0	0	0	1	2	0	1	0	0	0	0	0	0	0	0	0	0	0	0	0	0	0	0
ENOG411ED6Q	0	0	0	0	0	0	0	0	0	0	0	0	0	0	0	0	0	0	0	1	1	0	0	0	0	0
ENOG411ED6U	0	0	0	0	0	0	0	0	0	0	0	0	0	0	1	2	0	1	2	0	0	0	0	0	0	0
ENOG411ED6T	0	0	0	1	1	1	0	0	0	0	0	0	0	0	0	0	0	0	0	0	0	0	0	0	0	0
ENOG411ED6W	0	0	1	0	0	0	0	0	0	0	0	1	0	0	0	0	0	0	0	0	0	0	0	0	0	0
ENOG411ED6V	0	0	1	0	0	0	1	1	1	1	1	0	0	0	0	0	0	0	0	0	0	0	0	0	0	0
ENOG411ED69	0	0	0	0	0	0	0	0	0	0	0	0	0	0	0	0	0	0	0	1	1	0	0	0	0	0
ENOG411ED68	4	0	1	0	0	0	0	0	0	0	0	0	0	0	0	0	0	0	0	0	0	0	0	0	0	0
ENOG411ED61	0	0	0	0	0	0	0	0	0	1	0	1	0	0	0	0	0	0	0	0	0	0	0	0	0	0
ENOG411ED63	0	0	0	1	1	0	0	0	0	0	0	0	0	0	0	0	0	0	0	0	0	0	0	0	0	0
ENOG411ED62	0	0	0	1	1	1	0	0	0	0	0	0	0	0	0	0	0	0	0	0	0	0	0	0	0	0
ENOG411ED65	0	0	0	0	0	0	0	1	0	0	0	0	0	0	0	0	0	1	0	0	0	0	0	0	0	0
ENOG411ED64	1	0	1	0	0	0	0	0	1	0	0	0	0	0	0	0	0	0	0	0	0	0	0	0	0	0
ENOG411ED67	0	0	1	0	0	0	2	3	1	0	1	0	0	0	0	0	0	0	0	0	0	0	0	0	0	0
ENOG411ED66	0	0	0	0	0	0	0	0	0	0	0	0	0	0	0	0	0	0	0	1	2	0	0	0	0	0
ENOG411EIJE	0	0	0	0	0	0	0	0	0	1	0	1	0	0	0	0	0	0	0	0	0	0	0	0	0	0
ENOG411EIJK	0	0	0	0	0	0	0	0	0	0	0	0	0	0	0	0	0	1	1	0	0	0	0	0	0	0
ENOG411EFQR	1	0	1	1	2	0	1	0	0	0	1	0	0	0	0	0	0	0	0	0	0	0	0	0	0	0
ENOG411EFQS	1	0	0	0	0	0	1	2	0	0	0	0	0	0	0	0	0	0	0	0	0	0	0	0	0	0
ENOG411EFQP	1	1	0	0	0	0	0	0	0	0	0	0	0	0	0	0	0	0	0	0	0	0	0	0	0	0
ENOG411EFQQ	0	0	0	0	0	0	0	0	0	0	0	1	0	1	0	0	0	0	0	0	0	0	0	0	0	0
ENOG411EFQV	0	0	0	0	0	0	2	0	0	4	0	1	0	0	0	0	0	0	0	0	0	0	0	0	0	0
ENOG411EFQW	0	0	0	1	1	1	0	0	0	0	0	0	0	0	0	0	0	0	0	0	0	0	0	0	0	0
ENOG411EFQT	0	0	0	0	0	0	0	0	0	0	0	0	0	0	0	0	0	0	0	1	1	0	0	0	0	0
ENOG411EFQU	0	0	0	1	1	1	0	0	0	0	0	0	0	0	0	0	0	0	0	0	0	0	0	0	0	0
ENOG411EFQZ	0	0	0	1	2	1	0	0	0	0	0	0	0	0	0	0	0	0	0	0	0	0	0	0	0	0
ENOG411EFQY	0	0	0	0	0	0	0	0	0	0	0	0	4	0	0	0	1	0	0	0	0	0	0	0	0	0
ENOG411EFQB	0	0	0	0	0	0	0	0	0	0	0	0	0	0	0	0	0	1	0	0	0	0	0	0	0	0
ENOG411EFQC	0	0	1	0	0	0	0	0	0	0	0	1	0	1	0	0	0	0	0	0	0	0	0	0	0	0
ENOG411EFQA	0	0	0	0	0	0	2	2	0	1	1	0	0	0	0	0	0	0	0	0	0	0	0	0	0	0
ENOG411EFQF	0	0	0	0	0	0	0	0	0	0	0	0	2	0	0	0	0	0	0	0	0	0	0	0	0	0
ENOG411EFQG	0	0	0	0	0	0	0	0	0	0	0	0	1	0	0	0	1	0	0	0	0	0	0	0	0	0
ENOG411EFQD	0	0	0	0	0	0	0	0	0	0	0	0	0	1	0	2	0	0	0	0	0	0	0	0	0	0
ENOG411EFQE	0	0	2	0	0	0	0	0	0	0	0	1	0	0	0	0	0	0	0	0	0	0	0	0	0	0
ENOG411EFQJ	0	0	0	2	3	1	0	0	0	0	0	0	0	0	0	0	0	0	0	0	0	0	0	0	0	0
ENOG411EFQK	2	6	2	0	0	0	0	0	0	0	0	0	0	0	0	0	0	0	0	0	0	0	0	0	0	0
ENOG411EFQH	0	0	0	0	0	0	0	0	0	0	0	0	0	0	0	0	0	0	0	1	1	0	0	0	0	0
ENOG411EFQI	0	0	0	0	0	0	0	0	0	0	0	0	3	1	0	0	0	0	1	0	0	0	0	0	0	0
ENOG411EFQN	0	0	0	0	0	0	0	0	0	0	0	0	0	0	0	0	0	0	0	1	1	0	0	0	0	0
ENOG411EFQM	0	1	0	0	0	0	1	1	0	0	1	0	0	0	0	0	0	0	0	0	0	0	0	0	0	0
ENOG411EFQ2	0	0	0	0	5	2	0	0	0	0	0	0	0	0	0	0	0	0	0	0	0	0	0	0	0	0
ENOG411EFQ3	0	0	0	0	0	0	0	0	0	0	0	0	0	0	0	2	0	0	0	0	0	0	0	0	1	0
ENOG411EFQ0	0	0	0	1	1	1	0	0	0	0	0	0	0	0	0	0	0	0	0	0	0	0	0	0	0	0
ENOG411EFQ6	0	0	0	1	1	1	0	0	0	0	0	0	0	0	0	0	0	0	0	0	0	0	0	0	0	0
ENOG411EFQ7	0	0	0	0	0	0	0	0	0	0	0	0	0	0	0	0	0	0	0	1	1	0	0	0	0	0
ENOG411EFQ4	1	0	2	0	0	0	0	0	0	2	0	0	0	0	0	0	0	0	0	0	0	0	0	0	0	0
ENOG411EFQ5	0	0	0	0	0	0	0	0	0	0	0	0	0	0	0	0	0	0	0	1	1	0	0	0	0	0
ENOG411EFQ8	1	0	0	0	0	0	1	0	1	0	2	0	0	0	0	0	0	0	0	0	0	0	0	0	0	0
ENOG411EFQ9	0	0	0	0	0	0	0	0	0	0	0	0	0	0	1	0	0	1	0	0	0	0	0	0	1	0
ENOG411DXFC	1	1	1	0	0	0	0	0	0	0	0	0	0	0	0	0	0	0	0	0	0	0	0	0	0	0
ENOG411EKB9	0	0	1	2	0	1	0	0	0	0	0	0	0	0	0	0	0	0	0	0	0	0	0	0	0	0
ENOG411EKB3	2	1	0	0	0	0	1	1	1	1	1	2	0	1	1	0	0	0	0	0	0	0	2	0	1	1
ENOG411EKB0	0	0	0	0	0	0	0	0	0	0	0	0	0	0	1	1	0	0	0	0	0	0	0	0	0	0
ENOG411EKB1	1	1	0	0	0	0	0	0	0	0	0	0	0	1	0	0	0	0	0	0	0	0	0	0	0	0
ENOG411EKBN	0	0	0	0	0	1	0	0	0	0	0	0	0	1	0	0	0	0	0	0	0	0	0	0	0	0
ENOG411EKBM	1	1	1	1	1	1	1	1	1	1	1	0	0	1	1	0	0	1	1	0	0	0	0	1	1	1
ENOG411EKBJ	0	0	0	0	0	0	0	0	0	0	0	0	0	1	0	0	0	0	0	0	0	0	0	1	0	0
ENOG411EKBE	1	1	1	0	2	1	1	1	1	1	0	0	0	2	1	2	0	1	1	0	0	0	0	0	1	0
ENOG411EKBA	1	0	0	0	0	1	0	0	0	0	0	0	0	0	0	0	2	0	0	0	0	0	0	0	0	0
ENOG411EKBZ	0	0	0	0	0	0	0	0	0	0	0	0	0	1	3	1	0	0	0	0	0	0	0	0	0	0
ENOG411EKBY	0	0	0	0	0	0	0	0	0	0	0	0	0	0	1	2	0	0	0	0	0	0	0	0	0	0
ENOG411EKBW	0	0	0	1	1	1	0	0	0	0	0	0	1	1	1	2	1	1	1	0	0	0	0	0	1	1
ENOG411EKBT	0	0	0	0	0	0	0	0	0	0	0	0	0	0	1	0	0	0	0	1	1	0	0	0	0	0
ENOG411EKBU	0	0	0	1	0	1	0	0	0	0	0	0	0	1	1	0	0	0	0	0	0	0	1	2	1	0
ENOG411EKBR	0	0	0	1	1	1	0	0	0	0	0	0	0	2	1	0	0	1	1	0	0	0	0	0	0	1
ENOG411EKBP	2	0	0	0	0	0	0	0	0	0	0	0	0	0	0	0	0	0	0	0	0	0	0	0	0	0
ENOG411EKBQ	0	0	0	0	0	0	1	1	0	0	1	0	0	2	0	0	0	0	0	0	0	0	0	0	0	0
ENOG411E16J	0	1	0	0	0	0	1	0	0	1	0	1	0	0	0	0	0	0	0	0	0	0	1	1	0	1
ENOG411E16K	1	1	1	0	0	0	1	1	1	1	1	1	0	0	0	0	0	0	0	0	0	0	0	0	0	0
ENOG411E16M	1	1	1	0	0	0	1	0	1	1	1	2	0	0	0	0	0	0	0	0	0	0	0	0	0	0
ENOG411E16N	1	2	1	0	0	0	1	1	1	1	2	0	0	0	0	0	0	0	0	0	0	0	0	0	0	0
ENOG411E16C	1	1	1	1	2	1	1	1	1	1	1	1	2	2	1	3	0	1	1	0	0	0	1	1	1	1
ENOG411E16D	1	1	1	0	0	0	1	1	1	1	1	1	0	0	0	2	0	0	0	0	0	0	0	1	1	1
ENOG411E16E	1	1	1	1	1	1	2	2	2	1	1	1	4	2	1	2	1	1	1	0	0	0	1	0	1	1
ENOG411E16F	1	1	1	1	1	1	1	1	1	1	0	1	2	1	1	2	1	1	1	0	0	0	1	2	1	1
ENOG411E16G	1	1	1	1	2	1	1	1	1	1	1	1	2	1	1	2	2	1	1	0	0	0	5	1	1	1
ENOG411E16X	0	0	0	1	2	1	0	0	0	0	0	0	0	2	1	2	0	1	1	0	0	0	0	0	0	1
ENOG411E16Z	1	0	1	0	0	0	1	1	1	1	1	0	0	1	1	1	0	1	1	0	0	0	0	0	0	0
ENOG411E16Q	1	1	1	1	2	1	1	1	1	1	1	0	0	2	1	2	0	0	0	0	0	0	1	1	1	1
ENOG411E16R	1	1	1	0	0	0	1	1	0	1	0	1	0	2	1	1	0	1	1	0	0	0	0	0	2	0
ENOG411E16S	2	0	1	0	0	0	2	2	1	1	1	0	0	0	0	0	0	0	0	0	0	0	0	0	0	0
ENOG411E16U	1	0	1	0	0	0	1	1	1	1	1	0	0	0	0	0	0	0	0	0	0	0	0	0	0	0
ENOG411E16V	0	1	1	1	1	1	1	0	1	1	1	1	2	2	1	2	0	1	1	0	0	0	2	0	1	2
ENOG411E16W	1	1	1	0	0	0	1	1	1	1	1	1	0	0	0	0	0	0	0	0	0	0	0	0	0	0
ENOG411E168	1	2	1	2	3	2	1	1	1	1	0	1	2	1	1	4	3	2	2	0	0	0	3	4	3	2
ENOG411E169	1	1	1	0	0	0	1	1	1	1	1	0	0	0	0	0	0	0	0	0	0	0	0	0	0	0
ENOG411E160	3	1	1	0	0	0	1	1	0	2	1	3	0	0	0	0	0	0	0	0	0	0	0	0	0	0
ENOG411E161	1	1	1	0	0	0	0	0	0	0	0	0	0	0	0	0	0	0	0	0	0	0	0	0	0	0
ENOG411E162	0	0	0	2	1	1	0	0	0	0	0	0	0	2	1	2	0	1	1	0	0	0	0	0	0	0
ENOG411E163	1	2	0	1	0	1	1	1	1	1	0	1	1	0	1	2	1	1	1	0	0	0	1	0	1	0
ENOG411E164	1	2	2	0	0	0	2	2	1	2	1	1	0	0	0	0	0	0	0	0	0	0	0	0	0	0
ENOG411E165	3	2	1	0	0	0	2	2	0	0	1	0	0	0	0	0	0	0	0	0	0	0	0	0	0	0
ENOG411E166	1	0	1	0	0	0	1	1	0	1	1	0	0	0	0	0	0	0	0	0	0	0	0	0	0	0
ENOG411E167	1	0	1	0	0	0	1	1	0	2	1	1	0	0	0	8	0	2	6	0	0	0	0	0	0	0
ENOG411EB89	0	0	0	1	1	1	0	0	0	0	0	0	0	0	0	0	0	0	0	0	0	0	0	0	0	0
ENOG411EB88	0	0	0	0	1	1	0	0	0	0	0	0	0	0	0	0	0	0	0	0	0	0	0	0	0	0
ENOG411EB85	0	2	0	0	0	0	4	0	1	2	1	1	0	0	0	0	0	0	1	0	0	0	0	0	0	0
ENOG411EB84	0	0	0	1	1	1	0	0	0	0	0	0	0	0	0	0	0	0	0	0	0	0	0	0	0	0
ENOG411EB87	0	0	0	0	0	0	0	0	0	0	0	0	0	2	2	4	0	2	2	0	0	0	0	0	0	2
ENOG411EB81	0	0	0	1	1	2	0	0	0	0	0	0	0	0	0	0	0	0	0	0	0	0	0	0	0	0
ENOG411EB83	1	0	1	0	0	0	1	1	0	0	1	0	0	0	0	0	0	0	0	0	0	0	0	0	0	0
ENOG411EB82	1	1	0	0	0	0	0	0	0	0	0	0	0	0	0	0	0	0	0	0	0	0	0	0	0	0
ENOG411EB8M	0	0	0	0	0	0	0	0	0	0	0	0	0	0	0	0	0	0	0	1	1	0	0	0	0	0
ENOG411EB8N	0	0	0	1	2	1	0	0	0	0	0	0	0	0	0	0	0	0	0	0	0	0	0	0	0	0
ENOG411EB8I	0	0	0	1	1	1	0	0	0	0	0	0	0	0	0	0	0	0	0	0	0	0	0	0	0	0
ENOG411EB8K	0	0	0	0	1	1	0	0	0	0	0	0	0	0	0	0	0	0	0	0	0	0	0	0	0	0
ENOG411EB8J	0	0	0	2	1	2	0	0	0	0	0	0	0	0	0	0	0	0	0	0	0	0	0	0	0	0
ENOG411EB8D	0	1	1	0	0	0	0	0	0	0	0	0	0	0	0	0	0	0	0	0	0	0	0	0	0	0
ENOG411EB8G	0	0	0	1	1	2	0	0	0	0	0	0	0	0	0	0	0	0	0	0	0	0	0	0	0	0
ENOG411EB8F	0	0	0	0	0	0	0	0	0	0	0	0	0	0	0	0	0	0	0	1	1	0	0	0	0	0
ENOG411EB8A	0	0	0	0	0	0	0	0	0	1	0	1	0	0	0	0	0	0	0	0	0	0	0	0	0	0
ENOG411EB8C	1	0	2	0	0	0	0	0	0	0	0	0	0	0	0	0	0	0	0	0	0	0	0	0	0	0
ENOG411EB8B	0	0	0	0	0	0	0	0	0	0	0	0	0	0	0	0	0	0	0	1	1	0	0	0	0	0
ENOG411EB8Y	0	0	0	1	1	1	0	0	0	0	0	0	0	0	0	0	0	0	0	0	0	0	0	0	0	0
ENOG411EB8X	0	0	0	1	1	1	0	0	0	0	0	0	0	0	0	0	0	0	0	0	0	0	0	0	0	0
ENOG411EB8Z	0	0	0	0	0	0	0	0	0	0	0	0	0	0	0	0	0	0	0	1	1	0	0	0	0	0
ENOG411EB8S	0	0	2	0	0	0	3	2	0	0	2	0	0	0	0	0	0	0	0	0	0	0	0	0	0	0
ENOG411EB8R	0	0	0	0	0	0	0	0	0	0	0	0	0	1	1	0	0	2	1	0	0	0	0	0	0	0
ENOG411DZ2X	1	1	1	0	0	0	1	1	1	1	1	0	0	0	0	0	0	0	0	0	0	0	0	0	0	0
ENOG411DZ2Q	1	1	1	0	0	0	1	0	1	1	1	1	0	0	0	0	0	0	0	0	0	0	0	0	0	0
ENOG411DZ2V	1	1	1	0	0	0	1	1	1	1	1	1	0	0	0	0	0	2	3	0	0	0	1	0	0	1
ENOG411EF43	0	0	1	0	0	0	0	0	0	0	0	0	0	0	0	0	0	0	0	0	0	0	0	0	0	0
ENOG411E2P3	1	1	1	4	7	4	1	1	2	1	1	1	7	3	3	4	0	3	3	0	0	0	0	1	1	0
ENOG411E2PE	1	1	1	0	0	0	1	1	1	0	0	0	0	1	1	4	0	1	1	0	0	0	0	1	0	1
ENOG411E2PD	0	0	0	1	1	1	0	0	0	0	0	0	0	2	1	2	0	2	2	0	0	0	0	0	0	0
ENOG411E2PB	1	1	1	0	0	0	1	1	1	1	1	0	0	0	0	2	0	0	0	0	0	0	0	0	0	0
ENOG411E2PM	0	1	1	2	3	2	1	1	1	1	1	1	0	0	0	2	0	1	1	0	0	0	0	0	1	0
ENOG411E2PJ	0	0	0	1	1	1	0	0	0	0	0	0	0	1	1	2	0	1	1	0	0	0	0	0	0	0
ENOG411E2PW	1	1	1	1	2	1	1	1	1	1	1	1	0	1	1	2	0	1	0	0	0	0	2	1	0	1
ENOG411E2PV	1	1	1	0	0	0	1	1	1	0	0	0	0	0	0	0	0	0	0	0	0	0	0	0	0	0
ENOG411E2PQ	1	1	0	0	0	0	0	1	1	1	1	1	0	1	0	2	0	1	2	0	0	0	0	0	0	0
ENOG411E2PP	0	0	0	0	0	0	1	1	1	1	1	0	0	0	0	0	0	0	0	0	0	0	0	0	0	0
ENOG411E4FI	1	1	1	0	0	0	1	0	0	0	1	1	0	0	0	0	0	0	1	0	0	0	0	0	0	0
ENOG411E4FH	0	0	0	0	0	0	0	0	0	0	0	0	0	0	1	1	0	0	0	0	0	0	2	1	0	1
ENOG411E4FK	1	2	1	0	0	0	1	0	0	1	0	0	0	0	0	0	0	0	0	0	0	0	0	0	0	1
ENOG411E4FJ	2	2	2	2	5	2	1	2	2	2	2	2	1	2	1	1	0	3	2	0	0	0	0	0	0	1
ENOG411E4FM	0	2	1	0	0	0	1	1	0	1	0	1	0	0	0	2	0	0	0	0	0	0	0	0	0	0
ENOG411E4FN	0	0	0	0	1	0	0	0	0	0	0	0	0	2	1	0	0	1	1	0	0	0	0	0	0	0
ENOG411E4FA	0	0	0	1	2	1	0	0	0	0	0	0	0	3	1	2	0	0	0	0	0	0	0	0	0	0
ENOG411E4FC	0	0	0	1	1	1	0	0	0	0	0	0	0	2	1	2	0	1	1	0	0	0	0	0	0	0
ENOG411E4FB	2	2	2	0	0	0	4	3	3	3	7	4	0	0	0	0	0	0	0	0	0	0	0	0	0	0
ENOG411E4FE	0	0	0	0	0	0	0	0	0	0	0	0	0	0	0	0	2	0	0	1	1	1	0	0	0	0
ENOG411E4FD	2	3	2	1	3	1	2	3	2	1	2	1	0	2	1	2	0	2	1	0	0	0	3	2	0	1
ENOG411E4FG	1	1	1	0	0	0	1	1	1	1	0	1	0	0	0	0	0	0	0	0	0	0	0	0	0	2
ENOG411E4FF	1	0	1	1	1	1	0	0	0	0	0	0	0	0	0	0	0	0	0	0	0	0	0	0	0	0
ENOG411E4FX	1	2	1	1	1	1	0	1	1	1	1	0	2	2	2	4	0	1	1	0	0	0	0	1	1	2
ENOG411E4FQ	1	1	1	2	2	2	1	1	1	1	1	1	0	1	1	3	1	1	2	0	0	1	1	0	1	1
ENOG411E4FP	1	1	1	0	0	0	0	0	0	0	0	0	0	0	0	0	0	0	0	0	0	0	0	0	0	0
ENOG411E4FR	0	0	0	0	2	1	0	0	0	0	0	0	0	2	1	2	0	1	1	0	0	0	1	0	0	0
ENOG411E4FU	1	1	1	0	0	0	1	1	0	1	1	1	0	0	0	0	0	0	0	0	0	0	0	0	0	0
ENOG411E4FT	1	0	0	0	0	0	1	2	0	1	1	0	0	0	0	0	0	0	0	0	0	0	0	0	0	0
ENOG411E4FV	1	2	1	4	2	2	1	1	0	2	0	0	6	2	1	3	1	1	1	0	0	0	1	1	1	0
ENOG411E4F9	0	0	0	1	1	1	0	0	0	0	0	0	0	2	1	0	0	1	0	0	0	0	0	0	0	0
ENOG411E4F8	1	2	1	0	0	0	1	1	1	1	1	1	0	0	0	0	0	0	0	0	0	0	0	0	0	0
ENOG411E4F1	1	1	1	0	0	0	1	1	1	1	1	0	0	0	0	0	0	0	0	0	0	0	0	0	1	0
ENOG411E4F0	1	1	1	1	2	1	1	1	1	1	1	1	0	1	1	1	1	1	1	0	0	0	2	1	1	0
ENOG411E4F3	1	2	1	1	1	1	0	0	1	1	0	1	0	1	1	2	0	1	1	1	1	0	2	1	1	1
ENOG411E4F2	1	1	1	0	0	0	1	1	0	0	1	0	0	0	0	0	0	0	0	0	0	0	0	0	0	0
ENOG411E4F5	1	1	1	0	0	0	0	0	1	1	0	1	0	0	0	0	2	0	0	0	0	0	0	0	0	0
ENOG411E4F4	0	0	0	1	1	0	0	0	0	0	0	0	0	2	0	0	0	0	0	0	0	0	0	0	0	0
ENOG411E4F7	0	0	0	1	1	1	0	0	0	0	0	0	0	1	0	2	0	1	2	0	0	0	0	0	0	0
ENOG411E4F6	1	1	1	0	0	0	0	0	0	0	0	0	0	0	0	0	0	0	0	0	0	0	0	0	0	0
ENOG411EMGZ	0	0	0	0	0	0	0	0	0	0	0	0	0	0	1	0	0	0	0	0	0	0	0	0	0	0
ENOG411EMGV	2	0	0	1	1	1	0	0	2	1	0	0	0	1	0	2	1	0	0	0	0	0	1	1	2	30
ENOG411EMGH	1	0	1	0	0	0	1	1	1	1	0	0	0	0	0	0	0	0	0	0	0	0	0	0	0	0
ENOG411EMGM	0	0	0	0	0	0	0	0	0	0	0	0	2	0	0	0	1	0	0	0	0	1	0	0	0	0
ENOG411EMGB	0	2	0	1	2	1	1	1	1	1	2	0	1	2	1	2	2	1	1	0	0	0	0	1	2	3
ENOG411EMGG	0	2	2	0	2	0	2	2	2	1	2	1	0	0	0	1	0	0	0	0	0	0	2	1	2	0
ENOG411EMGF	1	2	1	0	0	0	1	1	0	1	1	0	0	0	0	1	0	0	0	0	0	1	0	0	0	0
ENOG411EMGE	0	1	1	1	0	1	1	1	1	1	1	1	0	1	1	1	0	1	1	0	0	0	1	3	1	1
ENOG411EMG3	0	0	0	0	0	0	0	0	0	0	0	0	0	0	0	0	0	0	0	0	0	0	0	0	0	0
ENOG411EH8G	0	0	0	0	1	1	0	0	0	0	0	0	0	0	0	0	0	0	0	0	0	0	0	0	0	0
ENOG411EH8F	1	0	1	0	0	0	0	0	0	0	0	0	0	0	0	0	0	0	0	0	0	0	0	0	0	0
ENOG411EH8E	1	0	1	0	0	0	0	0	0	0	0	0	0	0	0	0	0	0	0	0	0	0	0	0	0	0
ENOG411EH8D	0	1	1	0	0	0	0	0	0	0	0	0	0	0	0	0	0	0	0	0	0	0	0	0	0	0
ENOG411EH8C	0	0	0	0	0	0	0	1	0	0	0	0	0	0	0	0	0	0	0	0	1	1	0	0	0	0
ENOG411EH8B	0	3	0	0	0	0	0	0	0	0	0	1	0	0	0	0	0	0	0	0	0	0	0	0	0	0
ENOG411EH8A	0	0	1	0	0	0	0	0	0	0	0	0	0	0	0	1	0	0	0	0	0	0	0	0	0	0
ENOG411EH87	0	3	0	0	0	0	0	0	1	0	0	0	0	0	0	0	0	0	0	0	0	0	0	0	0	0
ENOG411EH86	1	0	0	0	0	0	0	0	0	0	0	0	0	0	0	1	0	0	0	0	0	0	0	0	0	0
ENOG411EH83	0	0	0	1	0	1	0	0	0	0	0	0	0	0	0	0	0	0	0	0	0	0	0	0	0	0
ENOG411EH80	0	0	0	0	0	0	0	1	0	0	0	0	0	0	0	0	0	1	0	0	0	0	0	0	0	0
ENOG411EH89	0	0	0	1	1	1	0	0	0	0	0	0	0	0	0	0	0	0	0	0	0	0	0	0	0	0
ENOG411DTY2	1	0	1	0	0	0	1	1	1	1	0	0	0	3	0	2	0	0	2	0	0	0	1	1	1	1
ENOG411E1T0	1	1	0	0	0	0	1	0	1	1	1	0	0	2	1	2	0	1	1	0	0	0	0	2	2	1
ENOG411E1T5	0	0	0	1	2	1	0	0	0	0	0	0	0	1	1	2	0	0	0	0	0	0	0	0	0	0
ENOG411E1T9	1	1	1	0	0	0	1	1	0	2	1	1	0	0	0	0	0	0	0	0	0	0	0	0	0	0
ENOG411DZM5	1	1	1	1	2	1	1	1	1	1	1	1	0	2	1	2	0	1	0	0	0	0	1	1	1	1
ENOG411DZM4	2	1	2	1	1	1	2	2	2	2	2	2	0	2	1	0	0	0	0	0	0	0	3	1	2	2
ENOG411DZM7	1	1	1	0	0	0	1	1	1	1	1	0	0	0	0	0	0	0	0	0	0	0	0	0	0	0
ENOG411DZM6	1	1	1	2	5	2	1	3	0	1	1	1	0	2	1	3	0	1	1	0	0	0	1	1	9	1
ENOG411DZM1	2	1	0	1	0	1	1	0	1	1	1	1	2	1	1	2	0	1	1	0	0	0	1	1	1	1
ENOG411DZM0	1	1	1	1	1	1	1	1	1	1	0	1	0	1	1	1	0	1	1	0	0	0	1	1	1	1
ENOG411DZM3	1	1	1	0	0	0	1	0	1	0	1	0	0	0	0	0	0	0	0	0	0	0	0	0	0	0
ENOG411DZM2	1	0	1	0	0	0	1	1	0	1	1	0	0	0	0	0	0	0	0	0	0	0	0	0	0	0
ENOG411DZM9	1	1	1	1	2	1	1	1	0	1	1	1	2	1	1	2	0	1	1	0	0	0	1	2	2	2
ENOG411DZM8	1	0	1	0	0	0	1	2	0	1	1	1	0	0	0	0	0	0	0	0	0	0	0	0	0	0
ENOG411DZMU	2	1	1	1	1	1	1	1	1	1	1	1	2	1	1	1	1	1	1	1	1	1	1	1	1	0
ENOG411DZMT	1	1	1	1	1	1	1	1	1	1	1	1	2	1	1	2	1	2	1	0	1	1	1	1	1	1
ENOG411DZMW	1	1	1	0	0	0	1	0	1	0	1	0	0	0	0	0	0	0	0	0	0	0	0	0	0	0
ENOG411DZMV	1	1	1	0	0	0	1	1	1	1	1	1	0	0	0	0	0	0	0	0	0	0	0	0	0	0
ENOG411DZMP	1	0	0	0	0	0	1	1	0	1	1	1	0	0	0	0	0	0	0	0	0	0	0	0	0	0
ENOG411DZMS	2	1	2	1	1	1	2	1	2	2	2	2	0	2	1	5	0	1	1	0	0	0	1	1	1	1
ENOG411DZMR	3	1	1	0	0	0	1	0	0	0	0	0	0	0	0	0	0	0	0	0	0	0	0	0	0	0
ENOG411DZMY	1	1	1	1	1	1	1	1	1	1	1	1	2	1	1	1	1	1	1	0	0	0	1	1	1	1
ENOG411DZMX	1	1	1	0	0	0	1	1	1	1	2	0	0	0	0	0	0	0	0	0	0	0	0	0	0	1
ENOG411DZME	1	1	1	0	0	0	1	1	1	0	1	0	0	0	0	0	0	0	0	0	0	0	0	0	0	0
ENOG411DZMD	0	0	0	0	0	0	0	0	0	0	0	0	0	1	10	4	0	1	2	0	0	0	0	0	0	0
ENOG411DZMG	0	0	0	1	2	1	1	1	1	0	1	0	0	1	1	2	0	1	0	0	0	0	1	1	1	1
ENOG411DZMF	0	0	0	1	1	1	0	0	0	0	0	0	0	0	1	2	0	0	0	0	0	0	1	0	0	0
ENOG411DZMA	0	0	0	0	0	1	0	0	0	0	0	0	0	1	1	2	0	1	0	0	0	0	0	0	0	0
ENOG411DZMC	1	0	1	2	1	1	0	0	0	1	0	1	0	2	2	1	0	1	0	0	0	0	1	1	1	1
ENOG411DZMB	0	0	0	1	1	1	0	0	0	0	0	0	0	1	0	2	0	0	1	0	0	0	0	0	0	0
ENOG411DZMM	1	1	1	1	1	1	1	1	1	1	1	1	2	1	1	2	1	1	1	1	1	1	1	1	1	1
ENOG411DZMI	0	0	0	1	1	1	0	0	0	0	0	0	0	0	0	0	0	1	1	0	0	0	0	0	0	0
ENOG411DZMH	1	1	2	1	0	1	2	2	1	1	2	1	2	2	1	2	1	2	1	1	1	1	1	1	1	1
ENOG411DZMK	1	2	1	0	0	0	1	1	1	1	1	0	0	0	1	2	0	1	1	0	0	0	1	1	1	2
ENOG411DZMJ	1	1	1	0	0	0	1	1	1	1	0	1	0	0	1	0	0	3	1	0	0	0	0	0	0	0
ENOG411E1TA	0	0	0	1	1	1	0	0	0	0	0	0	0	1	1	3	0	1	2	0	0	0	0	0	0	0
ENOG411E1TF	0	1	2	0	0	0	5	2	2	0	4	1	0	0	0	0	0	0	0	0	0	0	0	0	0	0
ENOG411E1TN	2	2	2	2	2	2	2	2	2	2	1	2	2	2	0	4	2	1	1	0	0	0	0	1	1	2
ENOG411E1TQ	1	2	1	0	1	0	1	1	1	1	1	0	0	0	0	0	0	0	0	0	0	0	1	1	0	1
ENOG411E1TU	0	0	0	1	1	1	0	0	0	0	0	0	0	1	0	0	0	0	0	0	0	0	0	0	0	0
ENOG411ECWT	1	0	0	0	0	0	0	0	1	0	0	0	0	0	0	0	0	0	0	0	0	0	0	0	0	0
ENOG411DXU6	1	1	1	0	0	0	1	1	0	1	1	1	0	0	0	0	0	0	0	0	0	0	0	1	0	0
ENOG411DT49	1	2	1	1	1	1	1	1	1	1	1	1	2	2	1	2	2	3	2	0	0	0	1	1	1	1
ENOG411DXP3	0	0	0	0	0	0	0	1	0	0	0	0	0	0	0	0	0	0	0	1	0	0	0	0	0	0
ENOG411E1KE	1	1	1	1	1	1	1	1	1	1	1	1	2	2	1	2	0	1	1	0	0	0	1	1	1	3
ENOG411DT4J	1	2	1	0	0	0	0	1	0	0	0	0	0	0	0	0	0	0	0	0	0	0	0	0	0	0
ENOG411DRGY	1	2	2	2	3	2	2	1	2	1	2	1	2	3	2	1	3	1	1	0	1	1	1	1	1	2
ENOG411DSDU	1	1	1	1	2	1	1	2	1	1	2	1	2	1	1	3	1	1	1	1	1	1	1	2	1	1
ENOG411DSDA	1	2	2	1	2	1	1	1	1	1	1	2	2	1	1	2	1	1	0	1	1	1	2	6	3	6
ENOG411DSDN	1	1	1	0	0	0	1	0	1	2	1	1	0	0	0	0	0	0	0	0	0	0	0	0	0	0
ENOG411EH82	0	0	0	1	1	0	0	0	0	0	0	0	0	0	0	0	0	0	0	0	0	0	0	0	0	0
ENOG411DXAD	1	1	1	1	1	1	1	0	1	1	1	1	0	1	1	1	0	1	1	0	0	0	0	1	1	1
ENOG411EBM2	2	0	1	0	0	0	0	0	0	0	0	0	0	0	0	0	0	0	0	0	0	0	0	0	0	0
ENOG411EBM3	0	0	0	0	0	0	0	0	0	0	0	0	2	0	0	0	1	0	0	0	0	0	0	0	0	0
ENOG411EBM0	2	2	2	0	0	0	1	1	0	0	2	0	0	0	0	0	0	0	0	0	0	0	0	0	0	0
ENOG411EBM1	0	0	0	0	2	1	0	0	0	0	0	0	0	0	0	0	0	0	0	0	0	0	0	0	0	0
ENOG411EBM6	0	0	0	0	0	0	0	0	0	0	0	0	0	0	1	0	0	1	1	0	0	0	0	0	0	0
ENOG411EBM7	1	0	0	0	0	0	2	1	0	2	0	1	0	0	0	0	0	0	0	0	0	0	0	0	0	0
ENOG411EBM4	1	0	1	0	0	0	0	0	0	0	0	0	0	0	0	0	0	0	0	0	0	0	0	0	0	0
ENOG411EBM5	0	0	0	0	0	0	0	0	0	0	0	0	0	0	0	0	0	0	0	1	1	0	0	0	0	0
ENOG411EBM8	0	0	0	1	1	1	0	0	0	0	0	0	0	0	0	0	0	0	0	0	0	0	0	0	0	0
ENOG411EBM9	0	0	0	0	0	0	0	0	0	0	0	0	0	0	0	0	0	0	0	1	1	0	0	0	0	0
ENOG411EBMB	0	0	0	1	1	0	0	0	0	0	0	0	0	0	0	0	0	0	0	0	0	0	0	0	0	2
ENOG411EBMC	0	0	0	1	1	1	0	0	0	0	0	0	0	0	0	0	0	0	0	0	0	0	0	0	0	0
ENOG411EBMA	0	0	0	1	0	0	0	0	0	0	0	0	0	1	0	0	0	0	0	0	0	0	0	0	0	0
ENOG411EBMF	2	0	2	0	0	0	2	0	0	4	0	3	0	0	0	0	0	0	0	0	0	0	0	0	0	0
ENOG411EBMG	0	0	0	1	1	1	0	0	0	0	0	0	0	0	0	0	0	0	0	0	0	0	0	0	0	0
ENOG411EBMD	0	0	0	0	0	0	0	0	0	0	0	0	0	0	0	0	0	0	0	1	1	1	0	0	0	0
ENOG411EBMK	0	0	0	0	0	0	0	0	0	0	0	0	2	0	0	0	0	0	0	1	1	0	0	0	0	0
ENOG411EBMH	0	0	0	0	0	0	0	0	0	1	0	1	0	0	0	0	0	0	0	0	0	0	0	0	0	0
ENOG411EBMI	1	1	0	0	0	0	0	0	0	0	0	0	0	0	0	0	0	0	0	0	0	0	0	0	0	0
ENOG411EBMM	0	0	0	0	0	0	0	1	0	0	0	1	0	0	0	0	0	0	0	0	0	0	0	0	0	0
ENOG411EBMS	0	0	0	3	2	2	0	0	0	0	0	0	0	0	0	0	0	0	0	0	0	0	0	0	0	0
ENOG411EBMP	0	0	0	1	1	1	0	0	0	0	0	0	0	0	0	0	0	0	0	0	0	0	0	0	0	0
ENOG411EBMX	0	0	0	1	2	1	0	0	0	0	0	0	0	0	0	0	0	0	0	0	0	0	0	0	0	0
ENOG411E809	1	1	1	0	0	0	1	1	1	1	1	0	0	0	0	0	0	0	0	0	0	0	0	1	0	0
ENOG411E808	1	1	1	0	0	0	0	0	0	0	0	0	0	0	0	0	0	0	0	0	0	0	0	0	0	0
ENOG411E807	1	1	1	1	2	1	1	1	1	1	1	1	0	1	1	2	0	1	2	0	0	0	3	1	1	1
ENOG411E806	1	2	1	0	0	0	1	1	1	1	1	0	0	0	0	0	0	0	0	0	0	0	0	0	0	0
ENOG411E805	10	2	2	0	0	0	1	1	0	0	0	0	0	0	0	0	0	0	0	0	0	0	0	0	0	0
ENOG411E804	0	2	0	0	0	0	2	0	0	1	1	1	0	0	0	0	0	0	0	0	0	0	0	0	0	0
ENOG411E803	1	0	1	0	0	0	1	0	1	1	1	1	0	0	0	0	0	0	0	0	0	0	0	0	0	0
ENOG411E802	1	0	1	0	0	0	0	0	0	0	0	1	0	0	0	0	0	0	0	0	0	0	0	0	0	0
ENOG411E801	0	0	0	1	1	1	0	0	0	0	0	0	0	2	0	2	0	0	0	0	0	0	0	0	0	0
ENOG411E800	1	2	1	0	0	0	1	1	1	0	0	0	0	0	0	0	0	0	0	0	0	0	0	0	0	0
ENOG411E80Z	0	0	0	0	0	0	0	0	0	0	0	0	2	0	1	0	0	0	0	0	0	0	0	0	0	0
ENOG411E80Y	0	0	0	0	0	0	0	0	0	0	0	0	2	2	0	0	2	0	0	0	0	0	0	0	0	0
ENOG411E80W	1	1	1	0	0	0	1	1	1	0	1	0	0	1	0	1	0	1	2	0	0	0	0	0	1	0
ENOG411E80V	0	0	0	0	0	0	0	0	0	0	0	0	0	1	1	0	0	1	1	0	0	0	0	0	0	1
ENOG411E80T	0	1	1	0	0	0	1	1	0	1	0	0	0	0	0	0	0	0	0	0	0	0	0	0	0	0
ENOG411E80S	0	0	0	1	1	1	0	0	0	0	0	0	0	2	1	2	0	1	1	0	0	0	1	0	0	2
ENOG411E80Q	0	0	0	1	1	1	1	1	0	0	1	0	0	1	3	0	0	1	1	0	0	0	0	1	0	2
ENOG411E80P	0	0	0	1	1	1	0	0	0	0	0	0	0	2	0	0	0	0	0	0	0	0	0	0	0	1
ENOG411E80M	0	0	0	1	1	1	0	0	0	0	0	0	0	2	1	2	0	0	0	0	0	0	0	1	0	1
ENOG411E80K	1	1	1	0	1	0	1	1	1	1	1	1	0	0	0	2	0	0	0	0	0	0	0	0	0	0
ENOG411E80J	1	3	1	0	0	0	1	1	0	0	1	0	0	0	0	0	0	0	0	0	0	0	0	0	0	0
ENOG411E80I	1	2	1	0	0	0	1	1	0	0	1	0	0	0	0	0	0	0	0	0	0	0	0	0	0	0
ENOG411E80G	1	1	1	0	0	0	1	0	1	1	1	0	0	0	0	0	0	0	0	0	0	0	0	0	0	0
ENOG411E80F	0	0	0	0	0	0	0	0	0	0	0	0	2	0	0	0	2	0	0	0	1	1	0	0	0	0
ENOG411E80C	0	0	0	1	0	1	0	0	0	0	0	0	2	1	0	0	2	1	1	0	0	0	0	0	0	0
ENOG411E80B	0	0	0	0	0	0	0	0	0	0	0	0	2	0	0	3	0	0	0	0	0	0	0	0	0	0
ENOG411E80A	0	0	0	0	0	0	0	0	0	0	0	0	0	1	0	1	0	1	0	0	0	0	0	0	0	0
ENOG411DZQJ	1	1	1	0	0	0	1	1	0	1	1	2	0	0	0	0	0	0	0	0	0	0	0	1	1	0
ENOG411DY0G	1	1	1	0	0	0	1	1	1	1	1	1	0	0	0	0	0	0	0	0	0	0	0	0	0	0
ENOG411EGFZ	0	0	0	1	1	1	0	0	0	0	0	0	0	2	0	2	0	0	0	0	0	0	0	0	2	0
ENOG411EGFX	0	0	0	1	2	1	0	0	0	0	0	0	0	0	0	0	0	0	0	0	0	0	0	0	0	0
ENOG411EGFY	0	1	1	0	0	0	2	0	0	0	0	0	0	0	0	0	0	0	0	0	0	0	0	0	0	0
ENOG411EGFV	1	0	1	0	0	0	0	0	0	0	0	0	0	0	0	0	0	0	0	0	0	0	0	0	0	0
ENOG411EGFW	0	0	0	0	0	0	0	0	0	0	0	0	0	0	0	0	0	0	0	1	1	0	0	0	0	0
ENOG411EGFT	0	0	0	0	0	0	0	0	0	0	0	0	2	0	0	0	1	0	0	0	0	0	0	0	0	0
ENOG411EGFU	0	1	0	0	0	0	0	0	1	0	0	0	0	0	0	0	0	0	0	0	0	0	0	0	0	0
ENOG411EGFR	0	0	0	1	1	0	0	0	0	0	0	0	0	0	0	0	0	0	0	0	0	0	0	0	0	0
ENOG411EGFS	1	0	1	0	0	0	0	0	0	0	0	0	0	0	0	0	0	0	0	0	0	0	0	0	0	0
ENOG411EGFP	0	0	0	0	0	0	0	0	0	0	0	0	0	1	0	2	0	0	0	0	0	0	0	0	0	0
ENOG411EGFQ	0	0	0	1	1	1	0	0	0	0	0	0	0	0	0	0	0	0	0	0	0	0	0	0	0	0
ENOG411EGFN	0	0	0	0	0	0	0	0	0	0	0	0	0	0	0	0	0	0	0	1	1	0	0	0	0	0
ENOG411EGFM	1	0	0	0	0	0	0	0	0	1	0	0	0	0	0	0	0	0	0	0	0	0	0	0	0	0
ENOG411EGFK	0	0	0	1	1	1	0	0	0	0	0	0	0	0	0	0	0	0	0	0	0	0	0	0	0	0
ENOG411EGFH	0	0	0	0	0	0	0	0	0	0	0	0	0	1	2	0	0	1	1	0	0	0	0	0	0	0
ENOG411EGFI	0	0	0	0	0	0	0	0	0	0	0	0	0	0	0	0	1	0	0	0	0	1	0	0	0	0
ENOG411EGFF	0	0	0	0	0	0	0	0	0	0	0	0	0	0	0	0	0	0	0	1	1	0	0	0	0	0
ENOG411EGFG	1	0	0	0	0	0	0	0	0	0	0	0	0	0	0	1	0	0	0	0	0	0	0	0	0	1
ENOG411EGFD	0	0	0	1	1	1	0	0	0	0	0	0	0	0	0	0	0	0	0	0	0	0	0	0	0	0
ENOG411EGFB	0	0	0	1	1	1	0	0	0	0	0	0	0	0	0	2	0	0	0	0	0	0	0	0	0	0
ENOG411EGFC	0	1	0	0	0	0	0	0	1	0	0	0	0	0	0	0	0	0	0	0	0	0	0	0	0	0
ENOG411EGFA	0	0	0	0	0	0	0	0	0	0	0	0	0	0	0	0	0	0	0	1	1	0	0	0	0	0
ENOG411EGF8	0	0	0	0	1	1	0	0	0	0	0	0	0	0	0	0	0	0	0	0	0	0	0	0	0	0
ENOG411EGF9	1	0	1	0	0	0	1	1	0	0	2	1	0	0	0	0	0	0	0	0	0	0	0	0	0	0
ENOG411EGF6	1	0	0	0	0	0	1	1	0	0	1	0	0	0	0	0	0	0	0	0	0	0	0	0	0	0
ENOG411EGF7	0	0	0	2	3	5	0	0	0	0	0	0	0	0	0	0	0	0	0	0	0	0	0	0	0	0
ENOG411EGF4	0	1	1	0	0	0	0	0	0	0	0	0	0	0	0	0	0	0	0	0	0	0	0	0	0	0
ENOG411EGF5	0	0	0	1	1	1	0	0	0	0	0	0	0	0	0	0	0	0	0	0	0	0	0	0	0	0
ENOG411EGF2	0	0	0	1	0	1	0	0	0	0	0	0	0	0	0	3	0	0	0	0	0	0	0	0	0	0
ENOG411EGF3	0	0	0	0	0	0	0	0	0	0	0	0	0	0	0	0	0	0	0	0	1	1	0	0	0	0
ENOG411EGF0	0	0	0	0	0	0	0	0	0	0	0	0	0	0	0	0	0	0	0	1	1	0	0	0	0	0
ENOG411EE2P	0	0	0	0	0	0	0	0	0	0	0	0	0	0	0	0	0	0	0	1	1	0	0	0	0	0
ENOG411EE2Q	0	0	0	1	1	1	0	0	0	0	0	0	0	0	0	0	0	0	0	0	0	0	0	0	0	0
ENOG411EE2R	0	0	0	0	0	0	0	0	0	0	0	0	3	0	0	0	2	0	0	0	0	0	0	0	0	0
ENOG411EE2S	0	0	0	1	1	1	0	0	0	0	0	0	0	0	0	0	0	0	0	0	0	0	0	0	0	0
ENOG411EE2T	0	0	0	1	1	1	0	0	0	0	0	0	0	0	0	0	0	0	0	0	0	0	0	0	0	0
ENOG411EE2U	0	0	0	0	0	0	0	0	0	0	0	0	0	0	0	0	0	0	0	1	1	0	0	0	0	0
ENOG411EE2V	0	0	0	1	1	1	0	0	0	0	0	0	0	0	0	0	0	0	0	0	0	0	0	0	0	0
ENOG411EE2W	0	0	0	1	1	1	0	0	0	0	0	0	0	0	0	0	0	0	0	0	0	0	0	0	0	0
ENOG411EE2X	0	0	0	0	0	0	0	1	0	0	0	0	0	0	0	0	0	0	0	0	0	1	0	0	0	0
ENOG411EE2Y	0	0	0	0	0	0	0	0	0	0	0	0	0	0	0	0	0	0	0	1	1	0	0	0	0	0
ENOG411EE2Z	0	0	0	0	1	1	0	0	0	0	0	0	0	0	0	0	0	0	0	0	0	0	0	0	0	0
ENOG411EE2A	0	0	1	0	0	0	1	1	1	0	1	0	0	0	0	0	0	0	0	0	0	0	1	0	0	0
ENOG411EE2B	0	0	0	0	1	1	0	0	0	0	0	0	0	0	0	0	0	0	0	0	0	0	0	0	0	0
ENOG411EE2C	3	0	0	0	0	0	1	2	0	0	0	2	0	0	0	0	0	0	0	0	0	0	0	0	0	0
ENOG411EE2D	0	0	0	1	1	1	0	0	0	0	0	0	0	0	0	0	5	0	0	0	0	0	0	0	0	0
ENOG411EE2E	0	0	0	0	0	0	0	0	0	0	0	0	0	0	0	0	0	0	0	1	1	0	0	0	0	0
ENOG411EE2F	0	0	0	0	0	0	0	0	0	0	0	0	0	0	0	0	0	0	0	1	1	0	0	0	0	0
ENOG411EE2G	0	0	0	0	0	0	0	0	0	0	0	0	0	0	0	0	0	0	0	1	1	0	0	0	0	0
ENOG411EE2H	0	0	0	1	1	1	0	0	0	0	0	0	0	0	0	0	0	0	0	0	0	0	0	0	0	0
ENOG411EE2I	0	0	0	1	1	1	0	0	0	0	0	0	0	0	0	0	0	0	0	0	0	0	0	0	0	0
ENOG411EE2J	0	0	0	0	2	1	0	0	0	0	0	0	0	0	0	0	0	0	0	0	0	0	0	0	0	0
ENOG411EE2M	0	0	0	1	1	1	0	0	0	0	0	0	0	0	0	0	0	0	0	0	0	0	0	0	0	0
ENOG411EE20	0	0	0	1	2	1	0	0	0	0	0	0	0	0	0	0	0	0	0	0	0	0	0	0	0	0
ENOG411EE21	1	0	4	0	0	0	0	0	0	0	0	1	0	0	0	0	0	0	0	0	0	0	0	0	0	0
ENOG411EE22	0	0	0	0	0	0	0	0	0	0	0	0	0	0	0	0	0	0	0	1	1	0	0	0	0	0
ENOG411EE23	0	0	0	0	1	0	0	0	0	0	0	0	2	0	0	0	0	0	0	0	0	0	0	0	0	0
ENOG411EE24	1	0	1	0	0	0	0	0	0	1	0	0	0	0	0	0	0	0	0	0	0	0	0	0	0	0
ENOG411EE25	0	0	0	0	0	0	0	0	0	0	0	0	0	1	0	0	0	1	1	0	0	0	0	0	0	0
ENOG411EE26	0	0	0	0	0	0	0	0	0	0	0	0	0	0	0	0	0	0	0	1	1	0	0	0	0	0
ENOG411EE27	0	0	1	0	0	0	1	0	0	1	1	0	0	0	0	0	0	0	0	0	0	0	0	0	0	0
ENOG411EE28	1	0	0	0	0	0	0	0	0	0	0	1	0	0	0	0	0	0	0	0	0	0	0	0	0	0
ENOG411EE29	0	0	0	0	0	0	0	0	0	0	0	0	0	0	0	0	0	0	0	1	1	0	0	0	0	0
ENOG411DXAX	1	1	1	2	3	2	1	1	1	1	1	1	2	2	2	3	5	2	2	1	1	0	2	1	2	1
ENOG411DTB6	0	0	0	1	0	0	0	0	0	0	0	0	1	0	0	0	0	0	0	0	0	0	0	0	0	0
ENOG411DTB7	0	0	0	2	2	2	0	0	0	0	0	0	0	1	1	1	0	0	0	0	0	0	0	0	0	1
ENOG411DTB4	2	3	2	1	2	1	4	1	2	2	2	2	2	1	1	4	3	2	1	0	0	1	1	2	1	3
ENOG411DTB5	2	3	2	2	3	2	1	1	1	2	1	1	2	2	1	6	2	1	3	0	0	0	2	2	1	4
ENOG411DTB0	1	1	1	0	1	1	2	2	2	1	1	1	1	3	2	2	3	2	1	0	1	2	1	1	1	2
ENOG411DTB1	1	2	1	0	3	1	2	2	1	1	0	1	1	2	1	3	2	2	2	0	0	0	0	1	1	0
ENOG411DTB9	2	2	1	0	0	0	1	1	0	1	1	1	0	0	0	0	0	0	0	0	0	0	0	0	0	0
ENOG411DTBV	1	1	1	1	1	1	1	1	1	1	1	1	0	2	1	2	0	2	2	0	0	0	3	1	1	2
ENOG411DTBW	1	1	1	0	1	1	1	1	1	1	1	1	0	1	1	2	1	1	1	0	0	1	1	2	1	1
ENOG411DTBT	1	1	1	0	0	0	1	1	1	1	1	1	0	0	0	0	0	0	0	0	0	0	0	0	0	0
ENOG411DTBU	1	1	1	0	0	0	1	1	1	1	1	1	0	0	0	0	0	0	0	0	0	0	0	0	0	0
ENOG411DTBR	1	1	0	0	1	0	1	0	0	1	1	1	0	1	1	1	0	1	1	0	0	0	5	1	1	0
ENOG411DTBS	2	2	2	1	2	1	1	2	2	2	1	1	0	3	3	5	0	3	3	0	0	0	1	1	0	1
ENOG411DTBP	0	1	0	1	1	1	1	1	1	0	0	2	1	1	0	2	0	1	0	0	0	0	0	1	0	0
ENOG411DTBQ	0	0	0	1	1	1	0	0	0	0	0	0	2	1	1	1	0	0	0	0	0	0	1	1	8	1
ENOG411DTBZ	1	1	1	2	2	1	1	0	0	1	1	1	2	2	1	2	1	1	1	1	1	0	1	1	1	1
ENOG411DTBX	0	0	0	0	0	0	0	0	0	0	0	0	2	0	0	0	1	0	0	0	0	1	0	0	0	0
ENOG411DTBY	1	1	1	1	3	1	1	1	1	1	0	1	0	2	1	2	0	1	1	0	0	0	1	1	2	2
ENOG411DTBG	2	4	3	3	5	2	3	4	3	3	1	3	2	3	3	5	2	2	0	0	0	1	3	3	2	1
ENOG411DTBD	2	2	2	1	1	1	2	2	2	2	2	1	2	1	1	2	2	1	1	1	1	0	0	0	1	0
ENOG411DTBE	1	1	1	0	1	1	1	1	0	1	1	1	0	1	1	3	0	1	2	0	0	0	1	1	0	0
ENOG411DTBB	0	1	1	0	0	0	1	1	0	0	1	0	0	0	0	0	0	0	0	0	0	0	0	0	0	0
ENOG411DTBC	1	1	1	2	1	2	1	1	1	1	1	1	2	1	1	2	2	1	1	0	0	0	2	1	1	1
ENOG411E5KD	1	0	0	1	2	1	0	0	0	0	0	0	0	2	1	2	0	0	1	0	0	0	0	0	1	3
ENOG411E5KR	1	1	1	1	1	1	0	2	0	1	0	1	2	1	1	1	1	1	1	0	0	0	0	0	1	1
ENOG411DU76	1	1	1	2	2	2	1	1	1	1	1	1	2	3	2	2	0	2	2	0	0	0	3	4	2	1
ENOG411DTQJ	2	2	2	2	4	2	2	2	2	2	1	2	0	1	1	2	4	1	1	0	0	0	2	2	3	2
ENOG411E2BX	1	1	1	0	0	0	1	1	1	0	1	0	0	0	0	0	0	0	0	0	0	0	0	0	0	0
ENOG411E5K4	1	0	0	1	1	1	1	1	0	0	1	0	0	1	1	1	1	2	2	0	0	0	1	0	0	0
ENOG411DUGE	0	1	1	0	0	0	1	1	0	1	1	1	0	0	0	0	0	0	0	0	0	0	1	0	0	0
ENOG411E5K0	0	1	0	0	0	0	0	0	0	0	0	0	0	1	0	1	0	0	0	0	0	0	1	3	0	1
ENOG411EJGY	0	0	0	0	1	1	0	0	0	0	0	0	0	0	0	0	0	0	0	0	0	0	0	0	0	0
ENOG411EJGZ	0	1	0	0	0	0	0	0	0	0	0	0	0	0	0	0	1	0	0	0	0	0	0	0	0	0
ENOG411EJGH	0	0	0	0	0	0	0	0	0	0	0	0	0	0	0	0	0	0	0	1	1	0	0	0	0	0
ENOG411EJGI	0	0	0	0	0	0	0	0	0	0	0	0	0	1	1	0	0	0	0	0	0	0	0	0	0	0
ENOG411EJGK	0	0	1	0	0	0	0	0	0	0	0	1	0	0	0	0	0	0	0	0	0	0	0	0	0	0
ENOG411EJGB	0	1	0	0	0	0	0	0	0	0	0	0	0	0	0	0	1	0	0	0	0	0	0	0	0	0
ENOG411EJGD	0	0	0	1	0	0	0	0	0	0	0	0	0	1	0	0	0	0	0	0	0	0	0	0	0	0
ENOG411EJGG	0	0	0	0	0	0	0	0	0	0	0	0	0	0	1	0	0	0	1	0	0	0	0	0	0	0
ENOG411EHFE	0	1	0	0	0	0	0	0	0	0	0	0	0	0	0	0	0	0	0	0	0	0	0	0	0	0
ENOG411EHFF	0	0	0	0	0	0	0	0	1	0	0	0	0	0	0	0	0	2	1	0	0	0	0	0	0	0
ENOG411EHFX	1	0	0	0	0	0	0	0	0	1	0	0	0	0	0	0	0	0	0	0	0	0	0	0	0	0
ENOG411EHFV	0	0	0	0	0	0	0	0	0	0	0	0	0	1	0	0	0	1	0	0	0	0	0	0	0	0
ENOG411E0B9	1	1	1	0	0	0	1	1	1	1	1	1	0	0	0	0	0	0	0	0	0	0	0	0	0	0
ENOG411E0B8	1	1	1	0	0	0	1	1	1	0	1	1	0	0	0	0	0	0	0	0	0	0	0	0	0	0
ENOG411E0B1	1	1	1	1	2	1	1	1	1	1	0	1	2	1	1	2	1	1	1	1	1	0	1	1	1	1
ENOG411E0B0	1	1	1	1	1	1	1	1	1	2	1	1	2	1	1	1	1	1	1	1	0	0	1	1	1	1
ENOG411E0B3	1	0	0	1	1	1	0	0	2	0	0	0	0	0	0	0	0	0	0	0	0	0	0	0	0	0
ENOG411E0B2	1	1	1	0	0	0	1	1	1	1	1	1	0	0	0	0	0	0	0	0	0	0	0	0	0	0
ENOG411E0B5	1	2	1	0	0	0	1	1	1	1	1	1	0	0	0	0	0	0	0	0	0	0	0	0	0	0
ENOG411E0B4	1	1	1	1	1	1	1	1	1	1	1	1	2	2	1	2	1	1	1	0	0	0	1	1	1	1
ENOG411E0B7	1	1	1	1	1	1	1	1	1	1	1	1	2	1	1	1	1	1	0	0	0	0	2	1	3	5
ENOG411E0B6	0	0	0	0	0	0	0	0	0	0	0	0	0	2	1	0	0	2	2	0	0	0	0	0	0	0
ENOG411E0BY	1	1	1	0	0	0	2	1	1	1	1	0	0	0	0	0	0	0	0	0	0	0	0	0	0	0
ENOG411E0BX	0	0	0	1	1	1	0	0	0	0	0	0	0	1	1	1	0	1	0	0	0	0	0	1	0	2
ENOG411E0BZ	0	1	1	1	1	1	2	3	1	1	1	1	2	1	1	1	1	1	1	0	1	1	1	2	2	1
ENOG411E0BQ	0	0	0	1	2	1	0	0	0	0	0	0	0	1	1	2	0	1	1	0	0	0	0	0	0	0
ENOG411E0BP	1	1	1	0	0	0	1	1	1	1	1	0	0	0	0	0	0	0	0	0	0	0	0	0	0	0
ENOG411E0BS	1	0	0	0	0	0	2	2	2	1	2	1	0	0	0	0	0	0	0	0	0	0	0	0	0	0
ENOG411E0BR	1	1	1	0	0	0	1	0	0	0	1	0	0	0	0	0	0	0	0	0	0	0	0	1	0	0
ENOG411E0BU	1	1	2	1	2	1	1	1	1	2	0	1	2	3	2	4	1	1	3	0	0	0	0	2	1	1
ENOG411E0BT	1	1	1	0	0	0	1	1	0	1	1	1	0	0	0	0	0	0	0	0	0	0	0	0	0	0
ENOG411E0BW	3	2	3	2	4	2	2	3	4	4	3	2	4	5	3	4	6	4	2	0	1	1	4	5	3	3
ENOG411E0BV	0	0	0	0	0	0	0	0	0	0	0	0	2	1	0	1	0	1	0	0	0	0	0	0	0	0
ENOG411E0BI	1	1	1	1	3	1	1	1	1	2	3	0	0	1	0	2	0	2	2	0	0	0	1	1	2	1
ENOG411E0BH	4	0	2	0	0	0	1	2	0	1	0	2	0	0	0	0	0	0	0	0	0	0	0	0	0	0
ENOG411E0BK	0	0	0	0	0	0	0	0	0	0	0	0	0	0	0	0	1	0	0	1	1	0	0	0	0	0
ENOG411E0BJ	1	1	1	0	0	0	0	0	0	0	0	0	0	0	0	0	0	0	0	0	0	0	0	0	0	0
ENOG411E0BM	1	1	1	1	2	1	1	1	1	1	1	1	2	2	1	2	2	2	2	0	0	1	1	1	2	1
ENOG411E0BN	1	1	1	1	1	1	1	1	1	1	1	0	2	2	1	2	1	1	0	0	0	0	2	2	1	1
ENOG411E0BA	1	1	1	1	2	1	1	0	1	1	1	1	1	2	1	4	4	2	1	0	0	0	0	0	0	2
ENOG411E0BC	1	1	1	1	1	1	1	1	1	1	1	1	4	1	1	2	3	2	2	0	0	0	7	1	1	2
ENOG411E0BB	1	1	1	1	1	1	1	0	0	1	1	1	0	1	1	2	2	1	1	0	0	0	1	0	1	0
ENOG411E0BE	1	1	1	0	0	0	1	1	1	1	1	0	2	0	0	0	0	0	0	0	1	0	0	0	0	0
ENOG411E0BD	1	0	1	0	0	0	1	1	1	2	1	1	0	0	0	0	0	0	0	0	0	0	0	0	0	0
ENOG411E0BG	1	2	1	0	0	0	1	1	1	2	1	1	0	0	0	0	0	0	0	0	0	0	0	0	0	0
ENOG411E0BF	0	0	0	0	1	1	0	0	0	0	0	0	0	1	2	5	2	0	1	0	0	0	0	0	1	1
ENOG411DSFJ	1	2	1	1	3	1	1	1	1	1	1	1	2	1	1	2	1	1	0	0	0	1	1	1	1	2
ENOG411DSFN	1	1	1	1	1	1	1	1	0	1	1	1	1	1	1	2	2	1	0	1	1	1	3	1	1	4
ENOG411DSFA	2	2	2	3	5	3	2	2	2	2	2	2	4	3	2	4	4	2	2	1	1	1	2	2	3	3
ENOG411DSFC	1	2	1	2	3	2	1	1	0	1	1	1	0	2	1	3	0	1	1	0	0	0	0	0	0	0
ENOG411DSFE	1	2	1	1	2	2	2	2	2	1	1	1	2	2	1	2	3	1	2	1	1	1	1	1	2	2
ENOG411DSFD	1	2	1	0	0	0	1	1	1	1	1	1	1	1	1	2	0	1	1	0	0	0	2	1	0	1
ENOG411DSFF	1	1	1	1	2	1	1	1	1	2	1	1	2	2	1	1	2	1	2	0	0	0	0	2	1	2
ENOG411DSFZ	1	1	1	1	2	1	1	1	1	1	1	1	2	2	1	4	0	0	0	0	0	0	1	1	0	2
ENOG411DSFQ	0	0	0	0	0	0	0	0	0	0	0	0	0	0	0	1	1	0	0	1	0	0	1	0	0	0
ENOG411DSFS	1	1	1	2	2	3	1	0	1	1	1	1	2	2	1	2	3	1	1	0	0	1	1	1	1	1
ENOG411DSFU	2	1	1	1	2	2	1	1	1	1	1	1	1	1	1	2	1	1	0	0	0	1	1	1	1	1
ENOG411DSFT	4	1	3	0	0	0	2	2	1	1	1	1	0	0	0	0	0	0	0	0	0	0	0	0	0	0
ENOG411DSFW	1	2	1	0	0	0	0	0	0	1	0	1	0	0	0	0	0	0	0	0	0	0	0	0	0	0
ENOG411DSFV	1	1	1	0	0	0	1	1	1	1	1	1	0	1	1	0	0	0	0	0	0	0	1	2	2	3
ENOG411DSF9	2	3	2	2	2	2	2	2	2	2	2	2	4	4	2	5	1	2	2	0	0	0	4	3	2	2
ENOG411DSF0	3	3	2	1	1	1	3	3	1	3	3	3	0	2	1	4	0	1	1	0	0	0	1	2	1	1
ENOG411DSF3	2	2	2	3	2	2	2	2	2	2	3	1	0	4	3	3	0	2	3	0	0	0	1	1	0	0
ENOG411DSF2	1	1	1	1	1	1	1	1	1	1	1	1	2	1	1	1	2	1	0	0	0	0	1	1	1	1
ENOG411DSF5	3	2	3	4	3	3	5	3	3	2	5	1	2	4	2	5	3	3	3	1	1	1	2	4	7	4
ENOG411DSF7	1	1	1	2	2	2	1	1	1	1	1	1	2	2	1	2	2	2	2	1	1	1	1	2	1	5
ENOG411DSF6	2	0	1	1	2	1	1	1	1	2	1	1	2	2	1	2	1	0	1	1	1	1	4	1	1	2
ENOG411DTIK	1	0	0	0	0	0	0	0	0	0	0	0	0	0	0	0	0	0	0	0	0	0	0	0	0	0
ENOG411DTIJ	1	1	1	1	1	1	1	1	1	1	1	1	2	1	1	1	1	1	1	2	2	2	2	1	1	1
ENOG411DTIH	0	0	0	0	0	0	0	0	0	0	0	0	0	1	1	0	0	1	0	0	0	0	0	0	0	0
ENOG411DTIC	1	1	1	2	2	2	1	1	1	2	1	0	6	2	1	6	2	3	3	0	0	0	1	1	1	3
ENOG411DTIA	1	1	1	1	2	1	1	1	1	1	1	1	2	1	1	2	1	1	1	1	1	1	1	1	1	1
ENOG411DTIZ	1	1	1	0	0	0	1	1	0	1	1	1	0	0	0	0	0	0	0	0	0	0	0	0	0	0
ENOG411DTIY	1	0	1	0	0	0	1	1	1	1	1	1	0	0	0	0	0	0	0	0	0	0	0	0	0	0
ENOG411DTIX	1	1	1	1	2	1	1	1	1	1	0	1	2	2	1	2	2	1	0	1	1	1	1	1	1	2
ENOG411DTIS	1	2	1	1	1	1	1	1	1	1	1	1	2	2	1	2	1	1	1	1	1	0	3	1	2	1
ENOG411EC88	2	0	1	0	0	0	0	0	0	0	0	0	0	0	0	0	0	0	0	0	0	0	0	0	0	0
ENOG411EC89	0	0	0	0	0	0	0	0	0	0	0	0	0	3	0	0	0	1	2	0	0	0	0	0	0	0
ENOG411EC8X	0	0	0	1	1	1	0	0	0	0	0	0	0	0	0	0	0	0	0	0	0	0	0	0	0	0
ENOG411DTI9	1	1	1	1	2	1	1	1	1	1	0	1	2	2	1	2	2	1	1	1	1	1	1	1	2	2
ENOG411EC8Z	0	0	0	1	1	1	0	0	0	0	0	0	0	0	0	0	0	0	0	0	0	0	0	0	0	0
ENOG411EC8D	0	0	0	1	2	1	0	0	0	0	0	0	0	0	0	0	0	0	0	0	0	0	0	0	0	0
ENOG411EC8E	3	2	0	0	0	0	0	0	0	0	0	0	0	0	0	0	0	0	0	0	0	0	0	0	0	0
ENOG411EC8F	0	0	0	0	0	0	0	0	0	0	0	0	0	0	0	0	0	0	0	1	1	0	0	0	0	0
ENOG411EC8G	0	0	0	1	1	1	0	0	0	0	0	0	0	0	0	0	0	0	0	0	0	0	0	0	0	0
ENOG411EC8A	0	0	0	1	1	1	0	0	0	0	0	0	0	0	0	0	0	0	0	0	0	0	0	0	0	0
ENOG411EC8B	1	0	0	0	0	0	0	0	0	0	1	0	0	0	0	0	0	0	0	0	0	0	0	0	0	0
ENOG411EC8C	0	1	1	0	0	0	0	0	0	0	0	0	0	0	0	0	0	0	0	0	0	0	0	0	0	0
ENOG411EC8M	0	0	0	0	0	0	0	0	0	0	0	0	0	0	0	0	0	0	0	1	1	0	0	0	0	0
ENOG411EC8N	0	0	0	0	0	0	0	0	0	0	0	0	0	0	0	0	0	0	0	1	1	0	0	0	0	0
ENOG411EC8H	0	0	0	0	2	2	0	0	0	0	0	0	0	0	0	0	0	0	0	0	0	0	0	0	1	0
ENOG411EC8I	0	0	0	0	0	0	0	0	0	0	0	0	2	0	0	0	1	0	0	0	0	0	0	0	0	0
ENOG411EC8J	0	0	0	0	0	0	0	0	0	0	0	0	0	0	0	0	0	0	0	1	1	0	0	0	0	0
ENOG411EC8K	0	0	0	0	0	0	0	0	0	0	0	0	0	0	0	0	0	0	0	1	1	0	0	0	0	0
ENOG411DTI2	1	1	1	1	1	1	0	0	1	1	0	1	0	1	1	1	0	2	2	0	0	0	1	2	1	1
ENOG411EF29	0	0	0	1	1	1	0	0	0	0	0	0	0	0	0	0	0	0	0	0	0	0	0	0	0	0
ENOG411DX74	2	1	1	0	0	0	2	2	2	0	2	1	0	0	0	0	0	0	0	0	0	0	0	0	0	0
ENOG411EKPE	0	0	0	0	0	0	0	0	0	0	0	0	0	1	0	0	0	1	0	0	0	0	1	0	0	0
ENOG411DZK0	1	0	1	0	0	0	1	1	1	1	1	1	0	0	1	2	0	0	0	0	0	0	0	1	0	1
ENOG411EKPB	0	0	0	0	0	0	0	0	1	1	0	0	0	0	0	0	0	0	0	0	0	0	0	0	0	0
ENOG411EKPC	0	0	0	0	0	0	0	0	0	1	1	0	0	0	0	0	0	0	0	0	0	0	0	1	0	0
ENOG411EKPI	0	0	0	0	0	0	0	0	0	0	0	0	1	0	0	1	0	0	0	0	0	0	0	0	0	0
ENOG411DU16	1	1	1	1	1	1	1	1	1	1	1	1	0	2	1	2	0	1	1	0	0	0	1	1	1	1
ENOG411DU17	1	1	1	1	1	1	1	1	1	1	1	1	2	1	1	2	1	1	1	1	1	0	4	1	1	1
ENOG411DU14	1	2	2	1	2	1	2	2	1	1	2	1	2	1	1	2	1	2	2	1	1	1	1	2	1	1
ENOG411DU15	2	4	2	3	5	3	2	0	2	2	2	1	0	3	2	4	0	4	6	0	0	0	1	2	3	2
ENOG411DU12	1	1	1	1	1	1	1	1	1	1	0	1	2	1	1	2	1	1	1	1	1	1	1	1	1	1
ENOG411DU13	0	0	0	1	2	1	0	0	0	0	0	0	0	1	2	0	0	1	1	0	0	0	0	0	0	0
ENOG411DU10	1	1	1	0	0	0	1	1	0	1	1	1	0	0	0	0	0	0	0	0	0	0	1	0	0	0
ENOG411DU11	1	2	1	0	0	0	1	1	1	1	1	1	0	0	0	0	0	0	0	0	0	0	0	0	0	0
ENOG411DU18	0	0	0	0	0	0	0	0	0	0	0	0	0	0	0	0	1	0	0	1	1	2	0	0	0	0
ENOG411DU19	3	3	4	4	6	4	2	3	2	6	3	2	6	5	2	4	2	4	2	1	1	2	2	5	9	5
ENOG411DU1F	2	0	2	0	0	0	1	1	0	1	1	1	5	0	0	0	0	0	0	0	0	0	0	0	0	0
ENOG411DU1G	1	2	1	0	2	1	1	1	1	1	0	1	0	1	1	2	0	1	1	0	0	0	1	1	3	1
ENOG411DU1D	1	2	1	0	1	1	1	1	0	1	1	1	2	1	1	2	2	1	0	0	0	0	1	1	0	1
ENOG411DU1E	2	1	1	2	4	2	1	1	1	1	1	1	2	3	1	2	1	1	1	0	0	1	1	1	1	1
ENOG411DU1B	1	1	1	1	1	1	1	1	1	1	1	1	0	1	1	0	3	1	0	0	0	0	0	0	1	1
ENOG411DU1C	1	1	1	1	2	1	1	0	1	1	0	1	2	1	1	2	3	1	1	1	1	1	1	1	1	1
ENOG411DU1A	1	1	1	1	2	1	1	0	1	1	0	1	0	1	1	2	0	0	1	0	0	0	1	1	1	1
ENOG411DU1N	1	2	1	0	0	0	1	1	1	0	1	1	0	0	0	0	0	0	0	0	0	0	0	0	0	0
ENOG411DU1M	1	1	1	1	1	1	1	1	1	1	1	2	2	1	1	2	2	1	0	2	1	0	3	1	1	1
ENOG411DU1J	1	1	1	1	2	1	1	1	2	1	1	1	2	2	1	2	1	1	1	0	0	0	1	1	2	2
ENOG411DU1K	1	1	1	1	1	1	1	1	0	1	0	1	2	2	1	2	1	1	1	0	0	0	1	2	1	2
ENOG411DU1H	1	1	1	0	0	0	1	1	1	1	1	0	0	0	0	0	0	0	0	0	0	0	0	0	0	0
ENOG411DU1I	1	2	1	2	2	3	1	1	1	1	1	1	0	0	0	0	0	0	0	0	0	0	0	0	0	1
ENOG411DU1V	3	4	3	4	5	4	2	3	2	2	2	2	2	3	2	6	3	3	2	0	0	0	2	2	2	2
ENOG411DU1W	1	1	1	1	2	1	1	1	1	2	1	1	2	2	1	2	2	1	1	0	0	0	1	1	3	1
ENOG411DU1T	1	1	1	0	1	1	1	1	1	1	1	1	2	2	1	2	1	1	1	0	0	0	1	1	1	1
ENOG411DU1U	1	1	1	1	2	1	1	1	0	1	1	0	0	2	1	2	0	2	2	0	0	0	0	1	1	0
ENOG411DU1R	1	1	1	0	0	0	1	1	0	1	1	0	0	0	0	0	0	0	0	0	0	0	0	0	0	0
ENOG411DU1S	1	1	1	1	1	1	1	1	1	1	0	1	0	1	1	2	0	1	1	0	0	0	2	2	5	2
ENOG411DU1P	1	1	1	1	2	1	1	1	1	1	1	1	2	2	2	2	3	1	2	0	0	0	2	1	1	1
ENOG411DU1Q	0	0	0	1	2	1	0	0	0	0	0	0	0	1	1	2	0	0	0	0	0	0	0	0	0	1
ENOG411DU1Z	3	3	2	3	4	3	3	3	1	3	2	1	2	4	2	3	2	2	2	0	0	0	9	4	4	1
ENOG411DU1X	0	0	0	0	0	0	0	0	0	0	0	0	0	0	0	0	0	1	1	0	0	0	0	0	0	0
ENOG411DU1Y	1	1	1	0	0	0	1	1	0	1	1	1	0	0	0	1	0	0	0	0	0	0	0	0	0	0
ENOG411EKP6	0	0	0	0	0	0	0	0	0	0	0	0	0	0	0	0	0	0	0	0	0	1	0	0	0	0
ENOG411EKP7	1	0	0	0	0	0	0	0	0	0	0	0	0	1	1	1	0	0	0	0	0	0	0	0	0	0
ENOG411EMBJ	0	0	0	1	1	1	0	0	0	0	0	0	0	0	0	0	0	0	0	0	0	0	0	0	0	0
ENOG411EMBK	0	0	0	0	0	1	0	0	0	0	0	0	2	2	1	2	0	1	2	0	0	0	2	2	3	1
ENOG411EMBA	0	0	0	0	0	0	0	0	0	0	0	0	2	0	0	0	1	0	0	0	0	0	0	0	0	0
ENOG411EMBD	1	1	1	0	0	0	1	1	0	1	1	0	0	0	0	0	0	0	0	0	0	0	0	0	0	0
ENOG411EMBE	0	0	0	0	0	0	0	0	0	0	0	0	2	0	0	0	1	0	0	1	0	1	0	0	0	0
ENOG411EMBF	1	1	1	1	1	1	1	1	1	1	1	0	2	1	1	2	1	1	1	1	1	0	3	2	2	1
ENOG411EMBG	1	0	1	0	0	0	1	1	0	1	1	0	0	0	0	0	0	0	0	0	0	0	0	0	0	0
ENOG411EMBR	0	0	0	0	0	0	0	0	0	0	0	0	0	0	6	0	0	1	0	0	0	0	6	0	0	0
ENOG411EMBT	0	0	0	1	0	1	0	0	0	0	0	0	2	2	1	4	1	0	2	0	0	0	2	1	3	1
ENOG411EMBU	1	0	0	0	0	0	1	1	0	0	1	0	0	10	1	0	0	0	0	0	0	0	4	11	4	3
ENOG411EMB5	0	0	0	0	0	0	0	0	0	0	0	0	0	0	0	2	0	0	0	0	0	0	0	0	0	0
ENOG411EA08	1	1	2	0	0	0	1	0	0	1	0	0	0	0	0	0	0	0	0	0	0	0	0	0	0	5
ENOG411EA09	0	0	4	0	0	0	4	3	2	2	3	1	0	0	0	0	0	0	0	0	0	0	0	0	0	0
ENOG411EA05	2	0	0	0	0	0	2	2	0	0	0	0	0	0	0	0	0	0	0	0	0	0	0	0	0	0
ENOG411DR7S	1	1	1	1	2	1	1	1	1	1	1	1	0	1	1	3	1	1	0	0	0	1	0	0	0	1
ENOG411DR7R	0	0	0	0	0	0	0	0	0	0	0	0	0	0	0	0	0	0	0	1	1	2	0	0	0	0
ENOG411DR7P	2	2	1	1	2	1	2	2	2	1	2	1	2	2	1	2	1	1	1	1	1	1	1	1	2	1
ENOG411DR7W	1	1	1	0	0	0	1	1	1	1	1	1	2	2	1	3	0	1	0	0	0	0	0	0	0	0
ENOG411DR7V	1	1	1	1	1	1	1	1	1	1	1	1	2	1	1	2	1	1	1	0	0	0	1	3	2	1
ENOG411DR7U	1	2	1	1	1	1	2	2	0	1	2	1	2	1	1	1	0	1	1	1	2	0	0	1	3	1
ENOG411DR7Z	0	0	0	1	2	1	0	0	0	0	0	0	0	1	1	2	0	2	3	0	0	0	0	0	0	0
ENOG411DR7Y	1	1	1	0	1	1	1	1	1	1	1	1	2	1	1	1	1	1	1	1	1	1	1	1	1	1
ENOG411DR7C	2	2	2	1	3	1	2	2	2	2	2	1	2	2	1	3	2	2	2	1	1	1	2	1	2	3
ENOG411DR7B	1	2	1	0	0	0	1	1	1	1	1	1	0	0	0	0	0	0	0	0	0	0	0	0	0	0
ENOG411DR7A	1	1	1	2	2	2	1	1	1	1	1	1	2	1	1	2	3	1	1	1	1	1	1	1	1	2
ENOG411DR7G	1	1	1	1	1	1	1	1	1	1	2	1	3	1	1	2	2	1	1	0	0	0	1	1	1	1
ENOG411DR7F	1	1	1	1	2	1	2	2	1	2	3	1	2	2	1	4	2	1	0	1	1	1	1	1	1	1
ENOG411DR7E	1	2	1	1	1	1	1	1	1	1	1	0	2	1	2	1	1	1	1	0	0	0	2	1	1	1
ENOG411DR7D	1	1	1	1	1	1	1	1	1	1	1	1	2	2	1	2	2	2	2	0	0	1	2	1	1	1
ENOG411DR7K	1	1	1	1	1	1	1	1	1	1	1	1	0	1	1	1	1	1	0	0	0	0	1	1	2	1
ENOG411DR7J	3	4	3	0	1	1	3	3	3	3	3	3	2	3	2	6	4	3	3	0	0	0	1	2	1	5
ENOG411DR7I	2	2	2	2	4	2	1	2	2	2	0	2	2	4	2	6	4	2	1	0	0	0	0	2	2	3
ENOG411DR7H	1	1	1	1	1	1	1	1	1	1	1	1	2	1	1	2	1	1	1	0	0	0	1	1	1	2
ENOG411DR7N	1	1	1	1	1	1	1	1	1	1	1	1	2	1	1	3	0	1	1	0	0	0	0	3	0	2
ENOG411DR7M	2	1	1	2	2	2	2	2	0	2	2	1	2	2	2	7	5	3	3	0	0	0	1	3	2	1
ENOG411DR73	1	2	1	2	3	2	2	1	2	1	2	0	2	2	2	2	2	2	2	1	1	1	1	1	1	1
ENOG411DR72	0	2	2	0	1	2	2	1	0	1	1	1	1	4	2	0	2	2	2	0	0	0	1	1	4	2
ENOG411DR71	1	1	1	1	1	1	1	0	0	1	1	1	0	1	1	1	0	1	0	0	0	0	1	2	0	2
ENOG411DR77	1	1	1	1	2	1	2	2	2	1	2	1	4	3	2	2	0	2	2	0	0	0	1	1	1	3
ENOG411DR76	1	1	1	1	2	1	1	1	1	1	1	1	2	2	1	2	2	1	0	1	1	1	1	1	1	2
ENOG411DR75	2	1	2	1	1	1	2	3	1	2	2	1	3	4	1	3	1	1	1	1	1	0	1	1	1	1
ENOG411DR74	2	3	2	2	3	2	2	1	2	2	2	1	0	4	2	5	2	2	3	0	0	0	2	1	1	1
ENOG411EA0A	0	0	0	0	1	1	0	0	0	0	0	0	0	0	0	0	0	0	0	0	0	0	0	0	0	0
ENOG411EIM2	0	0	0	0	0	0	0	0	0	0	0	0	0	0	0	0	1	0	0	0	0	1	0	0	0	0
ENOG411DYQ8	1	1	1	1	1	1	1	1	1	1	1	1	0	1	1	2	0	1	1	0	0	0	2	2	1	1
ENOG411DYQ2	1	3	1	1	1	1	1	1	1	1	1	1	2	2	1	2	2	2	2	1	1	1	1	2	1	1
ENOG411DYQ0	1	1	1	0	0	0	1	1	1	1	1	1	0	0	0	0	0	0	0	0	0	0	0	0	0	0
ENOG411DYQ1	1	2	1	2	1	1	1	1	1	1	1	1	0	2	1	2	0	1	1	0	0	0	0	0	1	0
ENOG411DYQ4	1	1	1	0	0	0	1	2	1	1	1	0	0	0	0	0	0	0	0	0	0	0	0	0	0	0
ENOG411DYQ5	1	0	1	0	0	0	1	1	1	0	1	1	0	0	0	0	0	0	0	0	0	0	0	0	0	0
ENOG411DYQK	1	1	1	0	1	0	1	1	1	1	1	1	0	1	1	0	0	1	1	0	0	0	0	1	1	1
ENOG411DYQH	1	2	2	0	0	0	1	2	1	0	1	1	2	3	2	2	0	1	1	1	0	0	5	0	1	2
ENOG411DYQB	1	1	1	0	0	0	1	1	1	1	1	1	0	0	0	0	0	0	0	0	0	0	0	0	0	0
ENOG411DYQA	1	1	1	1	2	1	1	1	1	1	1	1	2	2	1	2	1	1	0	1	1	1	1	1	1	1
ENOG411DYQF	2	2	2	0	1	1	2	1	1	1	2	2	0	2	1	2	0	1	1	0	0	0	2	1	1	2
ENOG411DYQG	1	1	1	0	0	0	1	1	0	1	0	0	0	0	0	0	0	0	0	0	0	0	0	0	0	0
ENOG411DYQZ	1	2	1	1	2	1	1	1	1	1	1	0	0	2	2	3	5	1	0	0	0	0	2	2	4	1
ENOG411DYQP	1	2	1	0	0	0	1	1	1	1	0	1	0	0	5	2	0	0	0	0	0	0	0	0	0	0
ENOG411DYQT	1	1	1	0	0	0	1	1	1	1	1	0	0	0	0	0	0	0	0	0	0	0	0	0	0	0
ENOG411EGQZ	0	1	0	0	0	0	0	0	1	0	0	0	0	0	0	0	0	0	0	0	0	0	0	0	0	0
ENOG411EGQY	0	0	0	0	0	0	0	0	0	0	0	0	3	0	0	0	1	0	0	0	0	0	0	0	0	0
ENOG411EGQX	0	0	0	1	0	0	0	0	0	0	0	0	0	0	0	0	0	1	0	0	0	0	0	0	0	0
ENOG411EGQW	0	0	0	0	0	0	0	0	0	0	0	0	2	0	0	0	2	0	0	0	0	0	0	0	0	0
ENOG411EGQV	0	0	0	0	0	0	0	1	0	0	0	0	0	0	0	0	1	0	0	0	0	0	0	0	0	0
ENOG411EGQU	0	0	0	0	0	0	0	0	0	0	0	0	0	0	0	0	0	0	0	1	1	0	0	0	0	0
ENOG411EGQT	0	0	0	0	0	0	0	0	0	0	0	0	0	0	0	0	0	0	0	1	1	0	0	0	0	0
ENOG411EGQS	0	0	0	0	0	0	0	0	0	0	0	0	0	1	0	2	0	0	0	0	0	0	0	0	0	0
ENOG411EGQR	0	1	1	0	0	0	1	1	0	0	0	0	0	0	0	0	0	0	0	0	0	0	0	0	0	0
ENOG411EGQQ	0	0	0	0	0	0	0	0	0	0	0	0	0	0	0	0	0	0	0	1	1	0	0	0	0	0
ENOG411EGQP	0	0	0	0	0	0	0	0	0	0	0	0	0	0	0	0	0	0	0	1	1	0	0	0	0	0
ENOG411EGQN	0	0	0	1	1	2	0	0	0	0	0	0	0	0	0	0	0	0	0	0	0	0	0	0	0	0
ENOG411EGQM	0	0	0	1	2	1	0	0	0	0	0	0	0	0	0	0	0	0	0	0	0	0	0	0	0	0
ENOG411EGQK	0	0	0	1	1	1	0	0	0	0	0	0	0	0	0	0	0	0	0	0	0	0	0	0	0	0
ENOG411EGQJ	2	1	0	0	0	0	0	0	0	0	0	0	0	0	0	0	0	0	0	0	0	0	0	0	0	0
ENOG411EGQI	0	0	0	0	0	0	0	0	0	0	0	0	0	1	0	0	0	0	0	0	0	0	0	0	0	1
ENOG411EGQH	0	0	0	0	0	0	0	0	0	0	0	0	0	0	0	0	1	0	0	0	0	1	0	0	0	0
ENOG411EGQG	0	1	1	0	0	0	0	0	0	0	0	0	0	0	0	0	0	0	0	0	0	0	0	0	0	0
ENOG411EGQF	0	0	0	1	1	1	0	0	0	0	0	0	0	0	0	0	0	0	0	0	0	0	0	0	0	0
ENOG411EGQE	0	0	0	0	1	0	0	0	0	0	0	0	0	2	0	0	0	0	0	0	0	0	0	0	0	0
ENOG411EGQD	0	0	0	0	0	0	0	0	0	0	0	0	0	0	0	0	0	0	0	1	1	0	0	0	0	0
ENOG411EGQC	0	0	0	0	0	0	0	0	1	0	0	0	0	0	0	2	0	1	0	0	0	0	0	0	0	0
ENOG411EGQB	7	0	0	0	0	0	0	0	0	1	0	0	0	0	0	0	0	0	0	0	0	0	0	0	0	0
ENOG411EGQA	0	2	0	0	0	0	0	0	0	0	0	0	0	0	0	0	0	0	0	1	0	0	0	0	0	0
ENOG411EGQ9	0	0	0	0	0	0	0	0	0	0	0	0	0	1	0	1	0	0	0	0	0	0	0	0	0	0
ENOG411EGQ8	0	0	0	0	0	0	0	0	0	0	0	0	0	2	0	2	0	0	0	0	0	0	0	0	0	0
ENOG411EGQ7	0	0	0	1	1	3	0	0	0	0	0	0	0	0	0	0	0	0	0	0	0	0	0	0	0	0
ENOG411EGQ6	0	0	0	1	1	1	0	0	0	0	0	0	0	0	0	0	0	0	0	0	0	0	0	0	0	0
ENOG411EGQ5	1	5	0	0	0	0	1	0	0	0	0	0	0	0	0	0	0	0	0	0	0	0	0	0	0	0
ENOG411EGQ4	0	0	0	1	1	1	0	0	0	0	0	0	0	0	0	0	0	0	0	0	0	0	0	0	0	0
ENOG411EGQ3	0	0	0	1	1	1	0	0	0	0	0	0	0	0	0	0	0	0	0	0	0	0	0	0	0	0
ENOG411EGQ2	0	0	0	0	0	0	0	0	0	4	0	1	0	0	0	0	0	0	0	0	0	0	0	0	0	0
ENOG411EGQ1	0	1	1	0	0	0	0	0	0	0	0	0	0	0	0	0	0	0	0	0	0	0	0	0	9	0
ENOG411EGQ0	2	0	1	0	0	0	1	1	1	0	1	0	0	0	0	0	0	0	0	0	0	0	0	0	0	0
ENOG411E2WX	1	1	1	0	0	0	1	1	0	1	0	1	0	0	0	0	0	0	0	0	0	0	0	0	0	0
ENOG411E2WY	1	0	1	1	3	1	1	1	1	1	1	1	0	2	1	4	0	2	1	0	0	0	1	1	1	2
ENOG411E2WB	1	1	1	0	0	0	1	1	1	1	1	1	0	0	0	0	0	0	0	0	0	0	0	0	0	0
ENOG411E2WC	1	1	1	0	0	0	1	1	1	0	0	0	0	0	0	0	0	1	1	0	0	0	0	1	0	0
ENOG411E2WG	1	2	1	1	1	2	1	1	1	1	1	1	2	2	1	3	1	1	1	1	1	1	1	1	1	1
ENOG411E2WM	1	1	1	0	1	1	1	1	1	1	1	1	0	1	1	2	1	0	1	0	0	0	2	1	1	1
ENOG411E03R	0	0	0	1	1	1	0	0	0	0	0	0	0	1	1	1	0	1	1	0	0	0	0	3	0	1
ENOG411E03V	1	1	1	0	0	0	1	1	0	0	1	0	0	0	0	0	0	0	0	0	0	0	0	0	0	0
ENOG411E03T	1	1	1	1	2	1	1	1	1	1	1	1	0	2	1	2	2	1	1	0	0	0	0	1	1	0
ENOG411EF62	0	0	0	1	2	1	0	0	0	0	0	0	0	0	0	0	0	0	0	0	0	0	0	0	0	0
ENOG411EF61	0	0	0	1	1	1	0	0	0	0	0	0	0	0	0	0	0	0	0	0	0	0	0	0	0	0
ENOG411EF60	0	0	0	1	1	1	0	0	0	0	0	0	0	1	0	0	0	0	0	0	0	0	0	0	0	0
ENOG411E032	0	0	0	1	1	1	0	0	0	0	0	0	0	0	0	1	0	0	0	0	0	0	0	0	0	0
ENOG411E033	1	1	1	0	0	0	1	1	0	1	1	1	0	0	0	0	0	0	0	0	0	0	0	0	0	0
ENOG411E037	2	3	1	1	1	1	1	1	1	1	1	1	0	2	3	3	1	0	2	1	1	1	1	1	1	1
ENOG411E034	1	0	1	0	0	0	1	1	0	0	1	1	0	0	0	0	0	0	0	0	0	0	0	0	0	0
ENOG411EF6F	1	0	1	0	0	0	0	0	0	0	0	0	0	0	0	0	0	0	0	0	0	0	0	0	0	0
ENOG411EF6E	0	0	0	0	0	0	0	0	0	0	0	0	0	0	0	0	0	0	0	1	1	0	0	0	0	0
ENOG411EF6D	0	2	1	0	0	0	0	0	0	0	0	0	0	0	0	0	0	0	0	0	0	0	0	0	0	0
ENOG411EF6Z	0	0	0	0	0	0	0	0	0	0	0	0	0	0	0	0	0	0	0	1	1	0	0	0	0	0
ENOG411EF6V	1	1	1	0	0	0	0	0	0	0	0	0	0	0	0	0	0	0	0	0	0	0	0	0	0	0
ENOG411EF6U	0	0	0	1	1	1	0	0	0	0	0	0	0	0	0	0	0	0	0	0	0	0	0	0	0	0
ENOG411E1MS	1	2	1	0	1	0	1	1	1	1	1	1	0	0	1	0	0	1	1	0	0	0	0	1	0	0
ENOG411E1MC	2	0	1	0	0	0	2	1	0	2	1	2	0	0	0	0	0	0	0	0	0	0	0	0	0	0
ENOG411E1ME	2	0	1	0	0	0	1	1	0	0	1	0	0	0	0	0	0	0	0	0	0	0	0	0	0	0
ENOG411E1MF	1	1	1	0	0	0	1	0	0	0	1	0	0	0	0	0	0	0	0	0	0	0	0	0	0	0
ENOG411E1M5	1	1	1	0	0	0	1	1	1	1	1	1	0	0	0	0	0	0	0	0	0	0	0	0	0	0
ENOG411E1M7	1	1	1	0	0	0	1	1	1	1	1	0	0	0	0	0	0	0	0	0	0	0	0	0	0	0
ENOG411DSA9	0	2	1	1	1	1	1	0	1	1	1	0	0	2	1	8	5	2	1	0	0	0	1	1	1	1
ENOG411DSA5	3	2	2	2	1	2	5	5	4	4	5	1	2	1	1	2	1	1	2	1	1	1	2	1	2	1
ENOG411DSA7	1	1	1	1	1	1	1	1	1	1	1	1	0	1	1	1	0	1	1	0	0	0	1	1	1	1
ENOG411DSA1	1	1	0	0	0	0	1	1	1	0	1	1	0	0	0	0	0	0	0	0	0	0	0	0	0	0
ENOG411DSAH	1	1	1	1	1	1	1	1	0	1	1	0	0	2	1	2	0	1	1	0	0	0	0	1	1	2
ENOG411DSAY	2	2	6	0	0	0	6	4	6	4	6	6	0	8	10	15	0	2	3	0	0	0	0	19	0	16
ENOG411DSAW	1	1	1	0	0	0	1	0	1	1	1	0	0	0	0	0	0	0	0	0	0	0	0	0	0	0
ENOG411DTAH	1	1	1	1	1	1	1	1	0	1	1	1	1	1	1	2	2	1	1	0	0	0	1	2	1	1
ENOG411E223	1	1	1	0	0	0	0	0	0	0	0	0	0	0	0	0	0	0	0	0	0	0	0	0	0	0
ENOG411E222	0	2	0	0	0	0	3	0	0	5	0	0	0	0	0	0	0	0	0	0	0	0	0	0	0	0
ENOG411E221	1	1	1	2	4	2	1	1	0	1	1	1	0	2	2	2	0	1	1	0	0	0	0	0	0	2
ENOG411E220	0	0	0	1	2	1	0	0	0	0	0	0	0	0	1	2	0	1	1	0	0	0	0	0	0	0
ENOG411E227	0	1	1	0	0	0	0	0	1	1	0	1	0	0	1	2	0	2	1	0	0	0	0	0	0	0
ENOG411E226	0	0	0	0	0	0	0	0	0	0	0	0	0	1	1	0	0	1	1	0	0	0	0	0	1	0
ENOG411E225	1	1	1	0	0	0	1	1	1	1	1	1	0	0	0	0	0	0	0	0	0	0	0	0	0	0
ENOG411E224	1	3	1	0	0	0	0	0	0	0	0	0	0	0	0	0	0	0	0	0	0	0	0	0	0	0
ENOG411E229	1	0	1	0	0	0	1	1	1	0	1	0	0	0	0	0	0	0	0	0	0	0	0	0	0	0
ENOG411E228	1	1	1	1	4	1	1	0	0	1	0	1	2	2	1	2	3	1	1	0	0	0	0	1	1	3
ENOG411EJ2Z	0	0	0	0	0	0	1	0	0	1	0	0	0	0	0	0	0	0	0	0	0	0	0	0	0	0
ENOG411EJ2Y	0	0	0	0	0	0	0	0	0	0	0	0	0	0	0	0	0	0	0	1	1	0	0	0	0	0
ENOG411EJ2X	0	0	0	0	0	0	0	0	0	0	0	0	0	0	0	0	0	0	0	1	1	0	0	0	0	0
ENOG411EJ2S	0	0	0	1	1	0	0	0	0	0	0	0	0	0	0	0	0	0	0	0	0	0	0	0	0	0
ENOG411EJ2R	0	0	0	0	0	0	0	0	0	0	0	0	0	1	0	0	0	0	1	0	0	0	0	1	0	0
ENOG411EJ2Q	0	0	0	0	0	0	0	0	0	0	0	0	0	0	0	0	0	0	0	1	1	0	0	0	0	0
ENOG411EJ2P	0	0	0	0	0	0	0	0	0	0	0	0	1	0	0	0	0	0	0	0	0	0	0	0	0	0
ENOG411EJ2W	0	0	0	0	0	0	0	0	0	0	0	0	0	0	0	0	0	0	0	1	1	0	0	0	0	0
ENOG411EJ2V	1	0	1	0	0	0	0	0	0	0	0	0	0	0	0	0	0	0	0	0	0	0	0	0	0	0
ENOG411EJ2U	0	0	0	0	0	0	0	0	0	0	0	0	0	0	0	1	0	0	1	0	0	0	0	0	0	0
ENOG411EJ2T	0	1	0	0	0	0	0	0	0	0	0	0	0	0	0	0	0	0	0	0	0	0	0	0	0	0
ENOG411EJ2K	0	0	0	0	0	0	0	0	0	0	0	0	0	0	1	0	0	0	1	0	0	0	2	0	0	0
ENOG411EJ2J	0	0	0	1	1	1	0	0	0	0	0	0	0	0	0	0	0	0	0	0	0	0	0	0	0	0
ENOG411EJ2I	0	0	0	0	1	1	0	0	0	0	0	0	0	0	0	0	0	0	0	0	0	0	0	0	0	0
ENOG411EJ2H	0	0	0	0	0	0	0	0	0	0	0	0	0	0	0	0	0	0	0	1	1	0	0	0	0	0
ENOG411EJ2N	0	0	0	0	0	0	0	0	0	0	0	0	0	0	0	0	0	0	0	1	1	0	0	0	0	0
ENOG411EJ2M	0	0	0	0	0	0	0	0	0	1	0	0	0	1	0	0	0	0	0	0	0	0	0	0	0	0
ENOG411EJ2C	0	0	0	1	1	0	0	0	0	0	0	0	0	0	0	0	0	0	0	0	0	0	0	0	0	0
ENOG411EJ2B	1	0	1	0	0	0	0	0	0	0	0	0	0	0	0	0	0	0	0	0	0	0	0	0	0	0
ENOG411EJ2A	0	1	0	0	0	0	0	0	0	0	1	0	0	0	0	0	0	0	0	0	0	0	0	0	0	0
ENOG411EJ2F	0	1	1	0	0	0	0	0	0	0	0	0	0	0	0	0	0	0	0	0	0	0	0	0	0	0
ENOG411EJ2E	0	0	0	1	1	0	0	0	0	0	0	0	0	0	0	0	0	0	0	0	0	0	0	0	0	0
ENOG411EJ29	0	0	0	0	0	0	0	0	0	0	0	0	0	0	1	1	0	0	0	0	0	0	0	0	0	1
ENOG411EJ28	0	0	0	0	0	0	0	0	0	0	0	0	0	0	0	0	0	0	0	1	1	0	0	0	0	0
ENOG411EJ23	0	0	0	0	0	0	0	0	0	0	0	0	0	0	0	0	0	0	0	1	1	0	0	0	0	0
ENOG411EJ22	0	0	0	0	0	0	0	0	0	0	0	0	0	0	0	0	0	0	0	1	1	1	0	0	0	0
ENOG411EJ21	0	0	0	0	1	1	0	0	0	0	0	0	0	0	0	0	0	0	0	0	0	0	0	0	0	0
ENOG411EJ20	0	0	0	0	0	0	0	0	0	0	0	0	0	0	0	0	0	0	0	1	1	0	0	0	0	0
ENOG411EJ27	0	0	0	0	0	0	0	0	0	0	0	0	0	1	0	1	0	0	0	0	0	0	0	0	0	0
ENOG411EJ26	0	1	1	0	0	0	0	0	0	0	0	0	0	0	0	0	0	0	0	0	0	0	0	0	0	0
ENOG411EJ25	0	0	0	1	0	0	0	0	0	0	0	0	0	1	0	0	0	0	0	0	0	0	0	0	0	0
ENOG411EJ24	0	0	0	0	0	0	0	0	0	0	0	0	0	0	0	0	0	0	0	1	1	0	0	0	0	0
ENOG411E22C	2	2	2	0	0	0	2	2	2	0	2	1	0	0	0	0	0	0	0	1	1	0	1	0	0	0
ENOG411E22B	1	1	1	1	1	1	1	1	1	1	1	0	0	1	1	2	1	1	1	0	0	0	1	1	1	0
ENOG411E22A	2	2	3	2	5	4	2	2	2	1	2	3	13	7	14	3	0	8	9	0	0	0	2	2	0	3
ENOG411E22G	0	0	0	1	2	1	0	0	0	0	0	0	0	2	1	1	0	2	2	0	0	0	0	0	1	1
ENOG411E22F	1	1	1	0	0	0	0	0	0	0	0	0	0	0	0	0	0	0	0	0	0	0	0	0	0	0
ENOG411E22E	1	1	1	0	0	0	1	1	0	1	1	1	0	0	0	0	0	0	0	0	0	0	0	1	0	0
ENOG411E22D	1	2	1	0	0	0	1	1	1	1	1	1	0	0	0	0	0	0	0	0	0	0	0	0	0	0
ENOG411E22K	1	1	1	0	0	0	1	1	1	1	1	1	0	0	0	0	0	0	0	0	0	0	0	0	0	0
ENOG411E22J	1	1	1	0	0	0	1	1	1	1	0	1	0	0	0	0	0	0	0	0	0	0	0	0	0	0
ENOG411E22I	1	0	0	2	3	2	0	0	0	0	0	0	0	0	4	0	0	0	0	0	0	0	0	0	0	0
ENOG411E22H	1	1	1	0	0	0	0	0	0	0	0	1	0	0	0	0	0	0	0	0	0	0	0	1	0	0
ENOG411E22N	0	0	0	0	0	0	0	0	0	0	0	0	2	0	1	0	1	1	1	0	0	0	0	0	0	0
ENOG411E22M	1	1	1	0	0	0	0	0	0	0	0	0	0	0	0	0	0	0	0	0	0	0	0	0	0	0
ENOG411E22S	1	1	1	1	2	1	1	1	1	1	0	0	1	2	1	2	0	1	1	0	0	0	1	1	1	1
ENOG411E22R	1	3	2	0	1	1	2	1	2	2	1	2	0	1	2	2	0	2	1	0	0	0	1	1	0	1
ENOG411E22Q	1	1	1	0	0	0	1	1	1	1	1	1	0	0	0	0	0	0	0	0	0	0	0	0	0	0
ENOG411E22P	1	1	1	0	0	0	0	0	0	0	0	0	0	0	0	0	0	0	0	0	0	0	0	0	0	0
ENOG411E22W	3	2	3	0	0	0	4	1	1	1	2	1	0	0	0	0	1	0	0	0	0	0	0	0	0	0
ENOG411E22V	1	1	1	0	0	0	1	1	0	1	1	0	2	0	0	2	0	1	1	0	0	0	1	1	0	0
ENOG411E22U	0	0	0	0	1	0	0	0	0	0	0	0	0	0	1	4	0	0	0	0	0	0	0	0	0	0
ENOG411E22T	1	1	1	0	0	0	0	0	0	1	0	1	0	0	0	0	0	0	0	0	0	0	0	0	0	0
ENOG411E22Z	3	1	1	0	0	0	1	0	1	1	1	1	0	0	0	0	0	0	0	0	0	0	0	0	0	0
ENOG411E22Y	1	1	1	0	0	0	1	1	1	1	1	1	0	3	0	0	0	0	0	0	0	0	0	1	0	0
ENOG411E22X	1	1	1	0	0	0	1	1	1	1	1	1	0	0	0	0	0	0	0	0	0	0	0	0	0	0
ENOG411DYFU	1	2	1	0	0	0	1	1	0	0	1	0	0	0	0	0	0	0	0	0	0	0	0	0	0	0
ENOG411EA4R	0	0	0	1	1	1	0	0	0	0	0	0	0	0	0	0	0	0	0	0	0	0	0	0	0	0
ENOG411EAJD	0	1	1	0	0	0	0	0	0	0	0	0	0	0	0	0	0	0	0	0	0	0	0	0	0	0
ENOG411EAJX	0	0	0	1	1	1	0	0	0	0	0	0	0	0	0	0	0	0	0	0	0	0	0	0	0	0
ENOG411EAJY	0	0	0	1	1	1	0	0	0	0	0	0	0	0	0	0	0	0	0	0	0	0	0	0	0	0
ENOG411EAJZ	0	0	0	2	1	2	0	0	0	0	0	0	0	0	0	0	0	0	0	0	0	0	0	0	0	0
ENOG411EAJU	0	0	0	0	0	0	0	0	0	0	0	0	0	0	1	0	0	2	1	0	0	0	0	0	0	0
ENOG411EAJ8	0	0	0	1	2	1	0	0	0	0	0	0	0	0	0	0	0	0	0	0	0	0	0	0	0	0
ENOG411EAJ6	1	1	1	0	0	0	0	0	0	0	0	0	0	0	0	0	0	0	0	0	0	0	0	0	0	0
ENOG411E0K3	1	2	1	2	3	2	1	1	1	1	0	1	0	2	1	2	1	1	0	0	1	0	1	1	2	1
ENOG411E0K0	1	2	1	2	4	2	1	1	1	1	1	1	0	2	1	2	0	1	1	0	0	0	1	1	2	1
ENOG411E0KQ	1	2	0	0	0	0	1	1	0	1	1	2	0	0	0	0	0	0	0	0	0	0	0	0	0	0
ENOG411E0KV	1	1	1	1	1	1	2	2	1	1	2	1	2	1	2	2	1	1	1	1	1	1	1	1	1	1
ENOG411E0KU	1	1	1	1	1	1	1	1	1	1	1	1	0	1	1	2	1	1	0	1	1	1	1	1	1	0
ENOG411E0KZ	1	1	1	1	1	1	1	1	1	1	1	1	4	1	1	1	1	1	0	0	0	0	1	1	1	1
ENOG411E0KX	2	2	2	0	0	0	3	3	0	1	4	1	0	0	0	0	0	0	0	0	0	0	0	0	0	0
ENOG411E0KF	2	3	2	2	3	2	2	2	2	2	2	2	4	1	1	5	5	2	3	0	0	0	0	2	2	0
ENOG411E0KE	1	0	1	0	0	0	1	1	1	1	2	0	0	0	0	0	0	0	0	0	0	0	0	0	0	0
ENOG411E0KJ	0	0	0	0	2	1	0	0	0	0	0	0	0	0	0	2	0	1	0	0	0	0	0	0	0	0
ENOG411E0KK	2	1	1	1	2	1	2	1	2	1	2	1	1	1	1	2	0	1	1	0	0	1	1	1	2	1
ENOG411E0KH	2	1	1	1	1	1	1	1	0	1	1	1	2	3	2	3	2	2	2	0	0	1	0	1	1	1
ENOG411EI5Y	0	0	0	0	0	0	1	2	2	1	2	0	0	0	0	0	0	0	0	0	0	0	0	0	0	0
ENOG411EI5X	0	0	0	0	0	0	0	0	0	0	0	0	0	0	0	0	0	0	0	1	1	0	0	0	0	0
ENOG411EI5U	0	0	0	0	0	0	0	0	0	0	0	0	0	1	0	0	0	0	0	0	0	0	0	0	0	0
ENOG411EI5T	0	0	0	0	0	0	0	0	0	0	0	0	0	0	0	0	0	1	5	0	0	0	0	0	0	0
ENOG411EI5D	0	0	0	0	0	0	0	0	0	1	0	1	0	0	0	0	0	0	0	0	0	0	0	0	0	0
ENOG411EI5G	0	0	0	0	0	0	0	0	0	0	0	0	0	0	1	0	0	0	0	0	0	0	0	0	0	0
ENOG411EI59	0	0	0	0	0	0	0	0	0	1	0	1	0	0	0	0	0	0	0	0	0	0	0	0	0	0
ENOG411EI58	0	0	1	0	0	0	0	0	0	0	0	0	0	0	0	0	0	2	0	0	0	0	0	0	0	0
ENOG411EI51	0	0	0	1	2	1	0	0	0	0	0	0	0	0	0	0	0	0	0	0	0	0	0	0	0	0
ENOG411DV9F	1	1	1	1	1	1	1	1	1	1	1	1	2	2	1	2	3	1	1	0	0	0	1	1	1	1
ENOG411E7QJ	1	5	1	0	0	0	1	1	1	1	1	1	0	0	0	0	0	0	0	0	0	0	0	0	0	0
ENOG411E7QI	1	3	1	0	0	0	1	1	1	1	1	1	0	0	0	0	0	0	0	0	0	0	0	0	0	0
ENOG411E7QF	1	3	1	0	1	0	2	2	0	0	2	0	0	0	1	0	0	1	0	0	0	0	1	2	0	1
ENOG411E7QD	0	1	7	0	0	0	3	4	0	1	1	0	0	0	0	0	0	0	0	0	0	0	0	0	0	0
ENOG411E7QA	0	0	0	1	1	1	0	1	0	0	1	0	2	0	0	0	0	0	0	1	0	1	0	0	0	0
ENOG411E7Q9	0	0	0	0	0	0	0	0	0	0	0	0	2	0	0	0	2	0	0	0	0	1	0	0	0	0
ENOG411E7Q5	1	2	1	0	0	0	1	2	0	1	1	1	0	0	0	0	0	0	0	0	0	0	0	0	0	0
ENOG411EK1A	0	0	0	0	1	0	0	0	0	0	0	1	0	0	1	0	0	0	0	1	0	0	0	1	1	0
ENOG411DT79	1	1	1	1	1	1	1	1	0	1	1	1	2	1	1	1	1	1	1	1	1	1	1	1	1	1
ENOG411DT78	1	1	1	1	2	1	1	0	1	1	1	1	0	1	1	3	0	2	1	0	0	0	4	3	2	2
ENOG411DT71	2	3	2	2	2	2	1	1	1	2	1	3	4	2	1	4	3	2	2	0	0	1	1	1	1	2
ENOG411DT70	2	2	2	0	0	0	1	2	1	2	1	2	2	1	2	0	1	1	0	0	0	0	0	1	0	1
ENOG411DT73	1	1	1	1	2	1	1	1	1	1	1	1	1	1	1	2	1	1	0	1	1	1	2	1	1	1
ENOG411DT72	1	1	1	1	1	1	1	1	1	1	1	1	2	1	1	1	1	1	1	1	1	1	1	1	1	1
ENOG411DT75	1	1	1	1	1	1	1	1	1	1	1	1	2	2	1	4	1	2	1	1	2	1	1	1	1	1
ENOG411DT74	1	1	1	0	0	0	1	1	0	1	1	1	0	0	0	0	0	0	0	0	0	0	1	1	0	0
ENOG411DT77	1	1	1	0	0	0	1	1	1	1	2	1	0	2	1	2	0	1	0	0	0	0	0	0	1	0
ENOG411DT76	1	0	0	0	0	0	0	1	0	0	0	1	0	0	0	0	0	0	0	0	0	0	0	0	0	0
ENOG411DT7I	1	1	1	1	1	1	2	2	2	1	2	1	4	2	1	3	4	1	1	1	1	0	2	3	5	3
ENOG411DT7H	1	1	1	1	0	1	1	0	1	1	1	1	1	2	1	2	1	1	0	0	0	0	1	1	1	1
ENOG411DT7K	1	1	1	0	3	2	1	1	0	1	1	1	0	2	1	2	2	1	1	0	0	0	0	1	1	1
ENOG411DT7J	1	1	1	1	2	1	1	1	1	1	1	1	2	2	2	3	1	2	2	1	1	1	1	1	1	1
ENOG411DT7M	3	4	3	1	2	1	3	3	3	3	3	2	4	3	2	4	4	2	2	0	0	0	1	1	1	2
ENOG411DT7N	2	4	2	1	3	1	2	2	2	2	2	1	1	4	1	4	2	3	2	2	2	1	5	2	1	2
ENOG411DT7A	2	3	2	0	0	0	2	2	1	2	1	2	0	0	0	0	0	0	0	0	0	0	0	0	0	0
ENOG411DT7C	1	1	1	0	0	0	1	1	1	1	0	1	0	0	0	0	0	0	0	0	0	0	0	0	0	0
ENOG411DT7B	2	1	2	0	1	1	1	0	1	1	1	1	2	3	1	4	2	1	1	0	0	1	2	1	1	1
ENOG411DT7E	1	1	1	1	1	1	1	1	1	1	1	1	0	1	1	1	1	1	1	0	0	0	3	1	1	1
ENOG411DT7D	1	1	1	1	1	1	1	1	1	1	1	1	0	1	1	1	1	2	0	1	1	0	0	1	0	1
ENOG411DT7G	1	1	1	1	2	1	1	1	0	1	1	1	2	1	1	1	2	2	2	0	0	0	2	1	1	0
ENOG411DT7F	1	1	1	1	1	1	1	1	1	1	1	1	2	2	1	2	1	1	0	0	0	0	3	1	2	2
ENOG411DT7Y	1	1	1	1	1	1	1	1	1	1	0	1	2	1	1	1	1	1	0	0	0	0	1	1	1	1
ENOG411DT7X	2	4	2	1	2	1	2	2	0	2	2	1	2	3	2	4	2	2	1	0	0	0	4	3	11	2
ENOG411DT7Z	1	1	1	2	1	1	1	1	1	1	1	1	2	1	1	1	1	1	0	1	1	1	2	1	3	1
ENOG411DT7Q	1	1	1	1	1	1	1	1	1	1	1	1	2	1	1	2	2	1	1	1	2	1	1	1	1	1
ENOG411DT7P	6	2	3	0	0	0	0	4	0	2	0	0	4	0	1	0	0	1	0	0	0	0	0	0	0	0
ENOG411DT7S	1	1	1	1	1	1	1	1	1	1	1	1	0	1	1	1	0	1	1	0	0	0	2	1	1	1
ENOG411DT7R	1	1	1	0	0	0	1	1	1	0	1	1	0	0	0	0	0	0	0	0	0	0	0	0	0	1
ENOG411DT7U	1	1	1	0	0	0	1	0	0	1	1	1	0	0	0	0	0	0	0	0	0	0	0	0	1	0
ENOG411DT7T	0	1	0	0	0	1	0	0	0	0	0	1	0	0	0	0	0	1	1	0	0	0	0	0	0	0
ENOG411DT7W	1	1	0	1	1	1	1	1	1	1	1	1	0	1	1	1	1	1	0	1	1	0	1	1	3	2
ENOG411DT7V	2	1	2	1	2	1	2	2	1	1	2	1	2	3	2	6	1	2	2	0	0	2	1	1	1	1
ENOG411EJI5	0	0	0	0	0	0	0	0	0	0	0	0	1	0	0	0	0	0	0	0	0	1	0	0	0	0
ENOG411EJI3	0	0	0	0	0	1	1	0	0	0	0	0	0	0	0	0	0	0	0	0	0	0	0	0	1	0
ENOG411EJI0	0	0	0	0	0	0	0	0	0	1	0	0	0	0	0	0	0	1	0	0	0	0	0	0	0	0
ENOG411EJI8	1	0	0	0	0	0	0	1	0	0	0	0	0	0	0	0	0	0	0	0	0	0	0	0	0	0
ENOG411EJI9	0	0	0	0	0	0	0	0	0	0	0	0	0	0	1	0	0	1	0	0	0	0	0	0	0	0
ENOG411DYN1	1	1	0	0	1	1	1	1	1	1	1	1	0	2	1	2	0	1	0	0	0	0	4	1	1	1
ENOG411DYN7	2	2	1	0	0	0	0	0	0	1	0	0	0	0	0	0	0	0	0	0	0	0	0	0	0	0
ENOG411DYN6	3	2	1	0	0	0	2	2	1	2	2	1	0	0	0	0	0	0	0	0	0	0	0	0	0	1
ENOG411DYN4	1	2	1	1	1	1	1	1	1	1	0	1	1	1	1	2	2	0	1	1	1	1	1	1	1	1
ENOG411DYNK	0	0	0	0	1	1	0	0	0	0	0	0	0	0	0	0	0	2	1	0	0	0	0	0	0	0
ENOG411DYNJ	4	1	2	0	0	0	1	1	0	2	0	1	0	0	0	0	0	0	0	0	0	0	0	0	0	0
ENOG411DYNN	3	1	0	0	0	0	1	1	0	0	0	0	0	0	0	0	0	0	0	0	0	0	0	0	0	0
ENOG411DYNG	1	1	1	1	3	1	1	1	1	2	2	2	0	2	1	2	0	1	1	0	0	0	1	2	1	1
ENOG411DYNF	1	2	1	2	3	2	1	1	0	1	1	1	3	2	2	0	0	1	1	0	0	0	0	1	0	0
ENOG411DYND	0	0	0	1	1	1	0	0	0	0	0	0	0	2	0	3	0	1	1	0	0	0	0	0	0	0
ENOG411DYNY	1	0	1	1	2	1	1	1	1	1	1	1	2	3	2	4	7	3	3	0	0	0	2	2	1	0
ENOG411DYNR	1	1	1	1	1	1	1	0	0	1	1	1	1	1	1	2	1	1	1	0	0	0	1	1	1	1
ENOG411DYNP	1	2	1	0	2	2	1	1	1	0	1	1	0	2	1	2	0	1	1	1	1	0	0	0	0	0
ENOG411DYNW	0	0	0	0	0	0	0	0	0	0	0	0	0	2	1	3	0	2	2	0	0	0	0	0	0	0
ENOG411DYNV	1	1	1	0	0	0	1	1	0	1	1	1	0	0	0	0	0	0	0	0	0	0	0	0	0	1
ENOG411DYNU	1	1	1	0	0	0	1	1	1	1	1	1	0	0	1	0	0	0	0	0	0	0	0	1	1	0
ENOG411DYNT	1	1	1	0	0	0	0	0	0	1	0	0	0	0	0	0	0	0	0	0	0	0	0	0	0	0
ENOG411EJIT	1	1	0	0	0	0	0	0	0	0	0	0	0	0	0	0	0	0	0	0	0	0	0	0	0	0
ENOG411ECM7	0	0	0	0	1	1	0	0	0	0	0	0	0	0	0	0	0	0	0	0	0	0	0	0	0	0
ENOG411ECM6	0	0	0	0	0	0	0	0	0	0	0	0	0	0	0	0	0	0	0	1	1	0	0	0	0	0
ENOG411EJIR	0	0	0	0	0	1	0	0	0	0	0	0	1	0	0	0	0	0	0	0	0	0	0	0	0	0
ENOG411ECM5	0	0	0	0	0	0	0	0	1	0	0	1	0	0	0	0	0	0	0	0	0	0	0	0	0	0
ENOG411ECM4	0	0	0	1	3	1	0	0	0	0	0	0	0	0	0	0	0	0	0	0	0	0	0	0	0	0
ENOG411ECM1	0	0	0	0	0	0	0	0	1	0	0	1	0	0	0	0	0	0	0	0	0	0	0	0	0	0
ENOG411ECM0	0	0	0	0	1	1	0	0	0	0	0	0	0	0	0	0	0	0	0	0	0	0	0	0	0	0
ENOG411EJIX	1	1	0	0	0	0	0	0	0	0	0	0	0	0	0	0	0	0	0	0	0	0	0	0	0	0
ENOG411EJIY	0	0	0	1	1	1	0	0	0	0	0	0	0	0	0	0	0	0	0	0	0	0	0	0	0	0
ENOG411EJID	2	1	0	0	0	0	0	0	1	0	0	0	0	0	0	0	0	0	0	0	0	0	1	1	1	0
ENOG411EJIE	0	0	0	0	0	0	0	0	0	0	0	0	0	0	1	0	0	0	1	0	0	0	0	0	0	0
ENOG411EJIA	0	0	0	0	0	0	0	0	0	0	1	0	0	0	0	1	0	0	0	0	0	0	0	0	0	0
ENOG411EGVK	0	1	0	0	0	0	0	0	1	0	0	0	0	0	0	0	0	0	0	0	0	0	0	0	0	0
ENOG411EJII	0	0	0	0	0	0	0	0	0	1	0	1	0	0	0	0	0	0	0	0	0	0	0	0	0	0
ENOG411E6YJ	0	1	1	1	1	1	1	1	0	1	2	0	0	0	0	0	1	0	0	0	0	0	0	0	0	0
ENOG411E6YM	0	0	0	0	0	0	0	0	0	0	0	0	0	0	0	2	0	0	0	0	0	0	0	0	0	0
ENOG411E6YB	1	1	1	0	0	0	1	1	0	0	1	0	0	0	0	0	0	0	0	0	0	0	0	0	1	0
ENOG411E6YY	1	2	1	0	0	0	1	2	0	1	1	1	0	0	0	0	0	0	0	0	0	0	0	1	1	2
ENOG411E6YV	1	1	1	1	1	1	1	1	1	1	1	1	0	0	1	2	0	0	0	0	0	0	0	1	0	0
ENOG411E6YU	0	0	4	1	1	1	0	0	0	0	0	1	0	0	2	5	0	7	5	0	0	0	2	4	1	2
ENOG411E6Y8	1	1	1	0	0	0	0	1	0	0	0	0	0	0	0	0	0	0	0	0	0	0	0	0	0	0
ENOG411E6Y9	0	0	0	1	1	1	0	0	0	0	0	0	0	1	0	1	0	0	0	0	0	0	0	0	0	0
ENOG411E6Y2	0	0	0	1	1	1	0	0	0	0	0	0	0	1	0	3	0	0	0	0	0	0	0	0	0	3
ENOG411E6Y0	1	1	1	0	1	0	1	1	1	0	1	0	0	0	0	0	0	0	0	0	0	0	0	0	0	0
ENOG411E6Y6	1	0	1	0	0	0	1	0	0	0	1	0	0	0	0	0	0	0	0	0	0	0	0	0	0	0
ENOG411E6Y7	1	1	1	0	0	0	1	1	0	1	1	0	0	1	0	0	0	0	0	0	0	0	0	0	0	0
ENOG411E6Y4	0	1	0	0	0	0	2	2	4	1	2	1	0	0	0	0	0	0	0	0	0	0	0	0	0	0
ENOG411E8HW	1	1	1	0	0	0	1	1	0	0	1	0	0	0	0	0	0	0	0	0	0	0	0	0	0	0
ENOG411E8HV	0	0	0	0	0	0	0	0	0	0	0	0	0	1	0	2	0	0	0	0	0	0	0	0	0	0
ENOG411E8HX	1	1	1	0	0	0	1	1	0	1	1	1	0	0	0	0	0	0	0	0	0	0	0	0	0	0
ENOG411E8HE	0	0	0	1	2	1	0	0	0	0	0	0	2	2	1	2	0	1	2	0	0	0	0	0	0	0
ENOG411E8HD	0	0	0	1	1	1	0	0	0	0	0	0	0	1	1	1	0	0	1	0	0	0	1	0	0	0
ENOG411E8HM	1	1	1	1	2	1	0	1	1	1	0	1	0	0	1	2	0	1	2	0	0	0	1	1	1	1
ENOG411E8HI	1	2	1	0	0	0	1	1	0	0	0	0	0	0	0	0	0	0	0	0	0	0	0	0	0	0
ENOG411E8H0	0	0	0	0	0	0	0	0	0	0	0	0	0	0	0	1	0	0	0	1	1	1	0	0	0	0
ENOG411ECM9	0	0	0	2	1	1	0	0	0	0	0	0	0	0	0	0	0	0	0	0	0	0	0	0	0	0
ENOG411ECM8	0	0	0	0	0	0	0	0	0	0	0	0	1	0	0	0	1	0	0	0	0	0	0	0	0	0
ENOG411ECM2	0	0	0	1	1	1	0	0	0	0	0	0	0	0	0	0	0	0	0	0	0	0	0	0	0	0
ENOG411ECMN	0	0	0	0	0	0	0	0	0	0	0	0	2	0	0	0	4	0	0	0	0	0	0	0	0	0
ENOG411ECMM	0	1	1	0	0	0	0	0	0	0	0	0	0	1	0	0	0	0	0	0	0	0	0	0	0	0
ENOG411ECMG	0	0	0	2	2	1	0	0	0	0	0	0	0	0	0	0	0	0	0	0	0	0	0	0	0	0
ENOG411ECMF	0	0	0	2	1	1	0	0	0	0	0	0	0	0	0	0	0	0	0	0	0	0	0	0	0	0
ENOG411ECMA	0	0	0	0	0	0	0	0	0	0	0	0	0	0	0	0	0	0	0	1	1	0	0	0	0	0
ENOG411ECMZ	0	0	0	0	0	0	0	0	0	0	0	0	0	0	0	0	0	0	0	1	1	0	0	0	0	0
ENOG411ECMW	0	0	0	1	1	1	0	0	0	0	0	0	0	0	0	0	0	0	0	0	0	0	0	0	0	0
ENOG411ECMV	0	0	0	1	1	1	0	0	0	0	0	0	0	0	0	0	0	0	0	0	0	0	0	0	0	0
ENOG411ECMU	0	0	0	1	1	1	0	0	0	0	0	0	0	0	0	0	0	0	0	0	0	0	0	0	0	0
ENOG411ECMS	0	0	0	1	1	0	0	0	0	0	0	0	0	0	0	0	0	0	0	0	0	0	0	0	0	0
ENOG411ECMQ	1	0	1	0	0	0	0	0	0	0	0	0	0	0	0	0	0	0	0	0	0	0	0	0	0	0
ENOG411ECMP	0	0	0	0	0	0	0	0	0	0	0	0	0	0	0	0	0	0	0	1	1	0	0	0	0	0
ENOG411DWD3	2	1	2	0	0	0	1	2	1	2	0	2	0	0	0	0	0	0	0	0	0	0	0	0	0	0
ENOG411DWD2	1	2	1	1	1	1	1	1	1	1	1	1	0	3	1	1	1	1	1	0	0	0	3	1	1	1
ENOG411DWD1	1	1	1	1	1	1	1	1	0	1	1	1	0	2	1	3	0	1	1	0	0	0	2	1	1	1
ENOG411DWD0	2	1	1	2	2	2	3	3	2	1	3	1	2	2	1	2	2	1	1	1	1	1	7	1	1	1
ENOG411DWD7	1	2	1	2	1	2	1	1	1	1	0	1	2	2	1	2	1	1	0	0	0	0	3	1	1	1
ENOG411DWD5	1	1	1	0	0	0	1	1	1	1	0	1	0	0	0	0	0	0	0	0	0	0	0	0	0	0
ENOG411DWD4	0	2	1	1	2	1	1	1	0	1	0	0	0	2	1	2	0	1	2	0	0	0	2	2	2	0
ENOG411DWD9	0	0	0	0	0	0	0	0	0	0	0	0	2	0	0	0	1	0	0	0	1	1	0	0	0	0
ENOG411DWD8	1	1	1	0	0	0	1	1	1	1	1	0	0	0	0	0	0	0	0	0	0	0	0	0	0	0
ENOG411DWDS	1	1	1	1	1	1	1	1	1	1	1	1	1	1	1	1	1	1	1	1	1	1	1	1	1	1
ENOG411DWDR	1	2	1	1	2	1	1	1	0	1	1	1	2	2	1	2	2	1	1	0	0	0	2	2	1	9
ENOG411DWDQ	1	1	1	1	1	2	1	1	1	1	1	1	0	2	1	4	0	1	1	0	0	0	1	2	2	1
ENOG411DWDP	1	1	1	1	2	1	1	1	1	1	1	1	2	2	1	2	2	1	0	1	1	1	1	1	1	1
ENOG411DWDW	1	2	1	1	1	1	1	1	1	1	2	1	0	1	1	1	0	1	1	0	0	0	2	1	1	1
ENOG411DWDV	0	3	1	0	0	0	1	1	1	1	1	1	0	0	0	0	0	0	0	0	0	0	0	0	0	0
ENOG411DWDU	1	1	1	3	1	1	1	1	1	1	1	1	0	1	1	2	0	0	1	0	0	0	0	1	1	1
ENOG411DWDT	1	2	1	1	1	1	1	1	1	1	1	1	0	1	2	2	0	2	1	0	0	1	1	1	0	1
ENOG411DWDZ	1	1	1	1	1	1	1	1	1	1	1	1	2	1	1	1	2	1	1	1	1	1	2	1	1	4
ENOG411DWDY	1	0	1	0	0	0	1	1	0	0	1	0	0	0	0	0	0	0	0	0	0	0	0	0	0	0
ENOG411DWDX	2	1	1	1	2	1	2	2	2	2	2	1	1	4	2	4	1	2	0	0	1	0	1	1	1	1
ENOG411DWDC	0	0	0	1	1	1	0	0	0	0	0	0	0	1	1	2	0	1	1	0	0	0	0	0	0	1
ENOG411DWDB	1	1	1	0	1	1	1	3	1	1	1	1	2	1	1	1	1	1	0	1	1	1	1	1	2	2
ENOG411DWDA	1	1	1	2	1	2	2	2	2	1	1	0	2	2	2	2	2	2	2	1	1	1	1	2	3	3
ENOG411DWDG	1	1	1	1	2	1	1	1	1	1	0	1	2	2	1	2	2	1	1	0	0	0	1	1	8	1
ENOG411DWDF	1	1	2	2	2	2	2	2	2	2	2	1	4	4	2	3	3	1	0	1	1	1	1	2	2	1
ENOG411DWDE	1	1	1	2	1	2	1	0	0	1	1	0	0	1	1	2	0	1	1	0	0	0	3	2	1	0
ENOG411DWDD	1	1	1	0	0	0	1	1	1	1	1	1	0	1	0	0	0	0	0	0	0	0	0	0	0	0
ENOG411DWDK	1	1	1	1	1	1	1	1	1	1	1	1	4	1	1	2	2	2	2	1	1	1	2	1	0	3
ENOG411DWDJ	0	0	0	0	0	0	0	0	0	0	0	0	2	0	0	0	4	0	0	1	1	0	0	0	0	0
ENOG411DWDI	1	2	1	0	0	1	1	1	1	0	0	1	0	2	0	1	1	1	0	0	0	0	0	0	3	0
ENOG411DWDH	1	0	1	0	0	0	1	1	1	1	2	0	0	0	0	0	0	1	1	0	0	1	1	0	0	0
ENOG411DWDN	2	1	1	1	1	1	1	1	1	2	1	1	0	1	1	2	0	0	1	0	0	0	1	1	1	1
ENOG411DWDM	1	1	1	0	0	0	1	1	1	1	1	1	0	0	0	0	0	0	0	0	0	0	0	0	0	0
ENOG411DR1Z	1	1	1	0	0	0	1	1	0	1	1	1	0	0	0	0	0	0	0	0	0	0	0	0	0	0
ENOG411DR1Q	1	1	1	1	1	1	1	1	1	1	1	1	2	1	1	2	1	1	1	1	1	1	2	1	1	2
ENOG411DR1S	0	1	0	0	0	0	1	1	2	1	1	1	0	0	0	0	0	0	0	0	0	0	0	0	0	0
ENOG411DR1R	0	0	2	0	2	1	0	0	0	0	0	0	0	1	1	3	0	1	1	0	0	0	0	0	0	2
ENOG411DR1U	1	1	1	0	0	0	1	1	0	0	1	0	0	0	0	0	0	0	0	0	0	0	0	0	0	0
ENOG411DR1I	1	1	1	0	0	0	1	1	1	0	1	1	0	0	0	0	0	1	1	0	0	0	0	0	0	0
ENOG411DR1A	1	1	1	1	1	1	2	2	1	1	2	1	2	2	1	4	2	2	2	1	1	2	3	2	1	12
ENOG411DR1C	1	1	1	2	3	1	1	1	0	1	1	1	2	1	1	2	2	0	0	0	0	1	3	1	2	2
ENOG411EEQC	0	0	0	1	1	1	0	0	0	0	0	0	0	0	0	0	0	0	0	0	0	0	0	0	0	0
ENOG411DR15	1	2	1	1	2	1	1	1	1	1	1	1	2	1	1	2	1	1	1	1	1	1	2	0	1	1
ENOG411DR17	1	1	1	1	1	1	1	1	1	1	0	1	0	1	1	1	0	1	0	0	0	0	2	1	1	1
ENOG411DX0P	1	1	1	2	2	2	0	1	0	1	1	1	0	2	1	4	0	2	1	0	0	0	2	1	1	2
ENOG411DX0Q	1	1	0	0	0	0	0	0	1	0	0	0	0	0	0	2	0	1	1	0	0	0	0	0	0	1
ENOG411DX0R	1	1	1	0	0	0	1	1	1	1	1	0	0	0	0	0	0	0	0	0	0	0	0	0	0	0
ENOG411DX0S	1	1	1	0	1	0	1	1	0	1	1	0	0	0	0	0	0	0	0	0	0	0	0	0	1	0
ENOG411DX0B	0	0	0	0	1	2	0	0	0	0	0	0	0	0	1	0	0	0	0	0	0	0	0	0	0	2
ENOG411DX0H	1	1	1	0	0	0	1	1	0	1	1	1	0	0	0	0	0	0	0	0	0	0	0	0	0	0
ENOG411DX0J	1	1	1	1	1	1	1	1	1	1	1	1	2	1	1	1	0	1	1	0	0	1	2	1	1	1
ENOG411DX0M	2	2	1	0	1	1	2	2	2	1	2	1	0	0	1	1	1	1	1	0	0	0	3	1	1	1
ENOG411DX01	1	1	2	1	1	1	1	1	1	1	1	1	2	1	1	1	2	1	0	1	1	1	1	1	2	1
ENOG411DX03	2	3	2	3	1	2	2	2	2	2	2	2	2	2	1	2	1	1	0	1	1	1	1	1	3	2
ENOG411DX09	1	1	1	1	1	1	1	1	1	1	1	1	0	2	1	2	0	1	1	0	0	0	1	2	1	1
ENOG411EC1X	0	0	0	0	1	1	0	0	0	0	0	0	0	0	0	0	0	0	0	0	0	0	0	0	0	0
ENOG411E54W	1	1	1	0	0	0	1	1	1	1	0	0	0	0	0	0	0	0	0	0	0	0	1	0	0	0
ENOG411E54U	1	1	1	0	0	0	1	1	1	0	1	0	0	0	0	0	0	0	0	0	0	0	0	0	0	0
ENOG411E54P	0	0	0	1	1	1	0	0	0	0	0	0	0	1	0	0	0	0	0	0	0	0	0	0	0	0
ENOG411E54Q	1	1	1	1	1	1	1	0	0	1	0	0	0	1	1	1	0	1	1	1	1	0	1	1	1	0
ENOG411E54Y	1	1	1	0	1	0	1	1	1	1	0	1	0	1	0	2	0	1	2	0	0	0	0	1	0	0
ENOG411E54G	1	1	1	0	0	0	0	0	1	0	0	0	0	0	0	0	0	0	0	0	0	0	0	0	0	0
ENOG411E54D	0	0	0	1	1	1	0	0	0	0	0	0	0	2	0	3	0	1	1	0	0	0	0	0	0	0
ENOG411E54B	0	0	0	0	0	0	0	0	0	0	0	0	0	2	1	4	0	1	1	0	0	0	0	2	0	0
ENOG411E54A	1	1	1	1	1	1	1	1	1	1	0	1	0	1	1	2	1	1	1	0	0	0	1	1	1	1
ENOG411E54N	0	0	0	2	3	2	0	0	0	0	0	0	0	1	1	2	0	2	2	0	0	0	0	0	0	0
ENOG411E54M	0	2	1	1	1	1	1	1	0	1	1	1	0	2	1	4	0	1	1	0	0	0	1	1	0	0
ENOG411E54K	0	0	1	0	0	0	1	1	0	1	1	1	0	0	0	0	0	0	0	0	0	0	0	0	0	0
ENOG411E546	1	1	1	1	2	1	1	1	1	1	0	1	2	1	1	3	2	1	1	1	1	0	1	1	1	1
ENOG411E547	0	0	0	0	0	0	0	0	0	0	0	0	2	0	0	0	2	0	0	1	1	2	0	0	0	0
ENOG411E544	0	0	0	1	1	1	0	0	0	0	0	0	0	2	1	2	0	1	1	0	0	0	0	0	0	0
ENOG411E545	3	0	1	0	0	0	3	2	2	2	3	0	0	0	0	0	0	0	0	0	0	0	0	0	0	0
ENOG411E542	1	2	0	0	0	0	1	1	0	0	1	0	2	0	0	0	0	0	0	0	0	0	0	1	0	0
ENOG411E543	1	2	1	1	1	1	1	1	0	1	2	0	2	1	1	2	2	1	1	1	1	1	1	1	1	1
ENOG411E540	1	0	1	0	0	0	1	1	1	0	2	0	0	0	0	0	0	0	0	0	0	0	0	0	0	0
ENOG411E541	2	1	1	0	0	0	2	2	1	3	1	2	0	0	0	0	0	0	0	0	0	0	0	0	0	0
ENOG411E548	1	2	1	0	0	0	1	1	1	1	1	1	0	0	1	0	0	1	1	0	0	0	0	0	0	0
ENOG411E549	1	1	1	0	0	0	1	1	1	1	1	1	0	2	0	0	0	0	0	0	0	0	0	0	0	0
ENOG411EM4N	0	0	0	0	0	0	0	0	0	0	0	0	1	0	0	0	1	0	0	0	0	0	0	0	0	0
ENOG411EM4M	1	0	1	0	0	0	0	0	1	1	0	0	0	0	0	0	0	0	0	0	0	0	0	0	0	0
ENOG411EM4J	0	0	0	0	0	0	0	0	0	0	0	0	0	2	1	0	0	0	0	0	0	0	1	0	0	1
ENOG411EM4K	0	0	0	0	0	0	0	0	0	0	0	0	2	0	0	0	0	0	0	0	0	0	0	1	1	0
ENOG411EM4H	0	0	0	1	1	1	0	0	0	0	0	0	0	1	0	0	0	0	0	0	0	0	1	0	0	0
ENOG411EM4I	0	0	0	0	0	0	0	0	0	0	0	1	0	1	0	0	0	1	0	0	0	0	0	0	0	0
ENOG411EM4F	2	3	2	1	0	1	1	1	1	1	2	2	2	2	1	2	4	1	1	0	0	0	0	1	1	1
ENOG411EM4G	1	0	1	1	1	1	1	1	1	0	1	1	0	1	0	0	0	1	0	0	0	0	0	0	1	0
ENOG411EM4D	1	1	1	1	1	1	0	1	0	0	0	1	0	1	1	2	0	1	1	0	0	0	0	1	0	1
ENOG411EM4E	1	1	1	1	2	1	1	1	0	1	1	1	2	1	1	2	1	1	0	0	0	0	1	1	1	5
ENOG411EM4B	1	1	1	1	1	1	1	0	0	1	1	1	2	1	1	2	1	0	0	1	1	1	2	1	1	1
ENOG411EM4C	0	0	0	0	0	1	0	0	0	0	0	0	0	0	0	0	0	0	0	1	0	0	0	0	0	0
ENOG411EM4A	0	0	0	0	0	0	0	0	0	0	0	0	0	1	0	2	0	0	0	0	0	0	0	0	0	0
ENOG411EM4Z	0	0	0	3	0	1	0	0	0	0	0	0	1	3	1	1	0	0	0	0	0	0	1	1	1	1
ENOG411EM4V	0	0	0	0	0	0	0	0	0	0	0	0	0	5	0	0	0	0	0	0	0	0	0	0	0	0
ENOG411EM4W	1	3	2	0	0	0	1	1	1	1	1	1	0	0	0	0	0	0	0	0	0	0	0	0	0	0
ENOG411EM4T	0	0	0	0	0	0	0	0	0	0	0	0	2	1	0	0	0	0	0	0	0	0	0	0	0	0
ENOG411EM4U	0	0	0	0	0	0	0	0	0	0	0	0	0	2	0	0	0	0	0	0	0	0	0	0	0	0
ENOG411EM4R	1	0	0	0	0	0	0	0	0	0	0	0	0	0	0	0	0	0	1	0	0	0	0	0	0	0
ENOG411EM4S	1	0	0	0	0	0	0	0	0	0	0	0	1	0	1	0	1	0	0	0	0	0	0	1	0	2
ENOG411EM46	2	2	1	0	0	0	2	1	3	3	3	2	0	1	0	1	0	2	3	0	0	0	3	2	3	7
ENOG411EM47	0	0	0	0	0	0	3	0	0	0	0	0	0	0	0	0	0	0	0	0	0	0	2	0	1	1
ENOG411EM44	0	0	0	0	0	0	1	0	0	0	1	0	0	12	0	0	0	0	0	0	0	0	0	0	0	1
ENOG411EM45	1	1	1	0	0	0	1	0	1	1	1	1	0	2	2	4	0	2	2	0	0	0	1	2	4	20
ENOG411EM43	0	0	0	0	0	0	3	0	0	0	0	0	0	0	0	9	0	0	0	0	0	0	0	0	0	16
ENOG411EM40	0	4	0	0	0	0	0	0	0	0	0	0	0	0	0	0	0	0	0	0	0	0	0	0	0	2
ENOG411EIU9	0	0	0	1	1	1	0	0	0	0	0	0	0	0	0	0	0	0	0	0	0	0	0	0	0	0
ENOG411EIU8	1	0	0	0	0	0	1	0	1	0	0	0	0	0	0	0	0	0	0	0	0	0	0	0	0	0
ENOG411EIU1	0	0	0	1	2	1	0	0	0	0	0	0	0	0	0	0	0	0	0	0	0	0	0	0	0	0
ENOG411EIU3	0	0	0	0	0	0	2	2	0	0	1	0	0	0	0	0	0	3	3	0	0	0	0	0	0	0
ENOG411EIU2	0	0	0	0	0	0	1	0	0	0	0	1	0	0	0	0	0	0	0	0	0	0	0	0	0	0
ENOG411EIU5	0	0	0	0	0	0	0	0	0	0	0	0	0	0	0	0	0	0	0	1	1	0	0	0	0	0
ENOG411EIU7	0	0	0	1	1	1	0	0	0	0	0	0	0	0	0	0	0	0	0	0	0	0	0	0	0	0
ENOG411EIU6	1	0	0	0	0	0	0	0	0	2	0	0	0	0	0	0	0	0	0	0	0	0	0	0	0	0
ENOG411EIUY	0	0	0	0	0	0	0	0	0	0	0	0	0	0	0	0	0	0	0	1	1	0	0	0	0	0
ENOG411EIUX	2	0	0	0	0	0	2	2	0	0	1	0	0	0	0	0	0	0	0	0	0	0	0	0	0	0
ENOG411EIUZ	0	0	0	0	3	1	0	0	0	0	0	0	0	0	0	0	0	0	0	0	0	0	0	0	0	0
ENOG411EIUQ	0	1	0	0	0	0	0	1	0	0	0	0	0	0	0	0	0	0	0	0	0	0	0	0	0	0
ENOG411EIUP	0	0	0	0	0	0	0	0	0	0	0	0	0	0	0	0	1	0	0	0	0	1	0	0	0	0
ENOG411EIUS	0	0	0	0	0	0	0	0	0	0	0	0	0	0	0	0	0	0	0	1	1	0	0	0	0	0
ENOG411EIUU	0	0	0	0	1	0	0	0	0	0	0	0	0	0	0	0	0	0	0	0	0	0	0	0	0	1
ENOG411EIUT	0	0	0	0	2	1	0	0	0	0	0	0	0	0	0	0	0	0	0	0	0	0	0	0	0	0
ENOG411EIUW	0	0	1	0	0	0	0	0	0	0	0	0	0	0	0	0	0	1	0	0	0	0	0	0	0	0
ENOG411EIUV	0	0	0	0	0	0	0	0	0	0	0	0	0	0	0	0	0	0	0	1	1	0	0	0	0	0
ENOG411EIUI	1	0	1	0	0	0	0	0	0	0	0	0	0	0	0	0	0	0	0	0	0	0	0	0	0	0
ENOG411EIUH	0	0	0	0	0	0	0	0	0	0	0	0	0	0	0	0	0	0	0	1	1	0	0	0	0	0
ENOG411EIUK	0	0	0	0	0	0	14	0	0	0	0	0	0	0	0	0	0	0	0	0	0	0	0	0	0	0
ENOG411EIUJ	0	0	1	0	0	0	0	0	0	0	0	1	0	0	0	0	0	0	0	0	0	0	0	0	0	0
ENOG411EIUM	1	0	0	0	0	0	0	0	0	0	0	1	0	0	0	0	0	0	0	0	0	0	0	0	0	0
ENOG411EIUN	3	0	0	0	0	0	1	0	0	0	0	0	0	0	0	0	0	0	0	0	0	0	0	0	0	0
ENOG411EIUA	0	0	0	0	0	1	0	0	0	0	0	0	0	1	0	0	0	0	0	0	0	0	0	0	0	0
ENOG411EIUC	0	0	0	1	1	1	0	0	0	0	0	0	0	0	0	0	0	0	0	0	0	0	0	0	0	0
ENOG411EIUB	0	1	0	0	0	0	0	0	0	0	0	0	0	0	1	0	0	0	0	0	0	0	0	0	0	0
ENOG411EIUE	0	0	0	1	1	1	0	0	0	0	0	0	0	0	0	0	0	0	0	0	0	0	0	0	0	0
ENOG411EIUD	0	0	0	0	0	0	0	0	0	0	0	0	2	0	0	0	1	0	0	0	0	0	0	0	0	0
ENOG411EIUG	0	1	0	0	0	0	0	0	1	0	0	0	0	0	0	0	0	0	0	0	0	0	0	0	0	0
ENOG411EIUF	1	0	0	0	0	0	1	1	0	0	0	0	0	0	0	0	0	0	0	0	0	0	0	0	0	0
ENOG411E7UZ	0	0	0	1	0	1	0	0	0	0	0	0	2	0	0	2	2	1	1	0	0	0	0	0	0	0
ENOG411E7UY	0	1	1	0	0	0	1	1	1	0	0	0	0	0	0	0	0	0	0	0	0	0	0	0	0	0
ENOG411E7UX	2	2	3	0	0	0	3	5	2	2	3	0	0	2	1	1	0	2	0	0	0	0	0	1	1	6
ENOG411E7US	1	1	0	0	0	0	1	1	1	0	1	1	0	0	0	0	0	0	0	0	0	0	0	0	0	0
ENOG411E7UR	0	0	0	2	1	1	0	0	0	0	0	0	0	0	1	2	0	0	0	0	0	0	0	1	0	3
ENOG411E7UQ	0	0	0	0	0	0	1	1	0	0	1	0	2	0	0	2	0	0	0	0	0	0	0	0	0	0
ENOG411E7UP	2	1	1	1	1	1	1	1	0	1	1	1	0	0	1	2	1	1	1	0	0	0	1	1	0	1
ENOG411E7UW	0	0	0	1	1	1	0	0	0	0	0	0	2	2	2	4	0	1	1	0	0	0	2	2	1	1
ENOG411E7UV	1	1	2	0	0	0	1	2	0	1	0	1	0	0	0	0	0	0	0	0	0	0	0	0	0	0
ENOG411E7UU	1	1	1	0	0	0	1	1	1	0	1	0	0	0	0	0	0	0	0	0	0	0	0	0	0	0
ENOG411E7UT	0	0	0	0	0	0	0	0	0	0	0	0	0	0	0	0	1	0	0	1	1	1	0	0	0	0
ENOG411E7UK	0	1	1	0	0	0	1	2	0	1	1	0	0	0	0	0	0	0	0	0	0	0	0	0	0	0
ENOG411E7UJ	0	0	0	1	2	1	0	0	0	0	0	0	0	2	1	3	0	1	1	0	0	0	1	1	1	0
ENOG411E7UI	1	1	1	1	2	0	2	1	1	0	2	0	0	0	0	0	0	0	0	0	0	0	0	0	0	0
ENOG411E7UH	1	0	0	0	0	0	1	0	0	0	0	0	0	1	1	0	0	0	0	0	0	0	0	0	0	0
ENOG411E7UN	1	3	0	0	0	0	1	1	0	0	1	0	0	0	0	0	0	0	0	0	0	0	0	0	0	0
ENOG411E7UM	1	2	1	0	0	0	1	1	1	2	0	1	0	2	0	0	0	0	0	0	0	0	0	0	0	0
ENOG411E7UC	1	1	0	0	0	0	0	1	0	0	0	0	0	0	0	0	0	0	0	0	0	0	0	0	0	0
ENOG411E7UB	1	0	1	0	0	0	0	0	0	0	0	1	0	0	0	0	0	0	0	0	0	0	0	0	0	0
ENOG411E7UA	0	0	0	0	0	0	0	0	0	0	0	0	0	1	0	1	0	1	1	0	0	0	0	0	1	0
ENOG411E7UG	1	1	2	0	0	0	1	1	1	1	1	1	0	0	0	0	0	0	0	0	0	0	0	0	0	0
ENOG411E7UF	0	0	0	1	2	1	0	0	0	0	0	0	0	2	1	0	0	1	0	0	0	0	0	0	0	0
ENOG411E7UE	0	1	1	0	0	0	0	1	0	1	0	1	0	0	0	0	0	0	0	0	0	0	0	0	0	0
ENOG411E7UD	0	1	1	0	0	0	1	1	1	1	1	0	0	0	0	0	0	0	0	0	0	0	0	0	0	0
ENOG411E7U9	0	1	1	0	0	0	1	1	0	0	1	0	0	0	0	0	0	0	0	0	0	0	1	0	0	0
ENOG411E7U8	0	2	0	1	2	1	0	0	1	0	0	1	3	0	0	0	0	1	0	1	1	0	0	0	0	0
ENOG411E7U3	0	0	0	1	1	1	0	0	0	0	0	0	0	0	0	0	0	0	1	0	0	0	0	0	0	0
ENOG411E7U2	0	0	0	1	1	1	0	0	0	0	0	0	0	1	0	1	0	0	1	0	0	0	0	1	0	0
ENOG411E7U1	1	2	1	2	2	2	1	1	1	1	1	0	2	1	1	2	2	1	1	0	0	0	1	1	1	1
ENOG411E7U0	2	4	3	0	0	0	1	1	2	1	0	2	0	0	0	6	0	0	0	0	0	0	0	2	0	2
ENOG411E7U7	0	0	0	1	1	1	0	0	0	0	0	0	0	2	1	2	0	0	0	0	0	0	0	0	0	1
ENOG411E7U6	0	0	0	0	0	0	0	0	0	0	0	0	2	0	0	0	1	0	0	0	0	1	0	0	0	0
ENOG411E7U5	1	1	1	0	0	0	2	3	1	2	2	0	0	0	0	0	0	0	0	0	0	0	0	0	0	0
ENOG411E7U4	0	0	0	1	1	1	0	0	0	0	0	0	0	1	1	4	0	0	0	0	0	0	4	2	0	1
ENOG411E85H	0	0	0	1	0	1	0	0	0	0	0	0	0	1	1	3	0	0	0	0	0	0	0	0	0	1
ENOG411EEZH	0	0	0	1	1	1	0	0	0	0	0	0	0	0	0	0	0	0	0	0	0	0	0	0	0	0
ENOG411EEZI	0	0	0	0	0	0	0	2	0	1	0	1	0	0	0	0	0	0	0	0	0	0	0	0	0	0
ENOG411EEZJ	1	0	1	0	0	0	0	0	0	0	0	0	0	0	0	0	0	0	0	0	0	0	0	0	0	0
ENOG411EEZK	0	0	0	0	0	0	0	0	0	0	0	0	0	0	0	0	1	1	0	0	0	0	0	0	0	0
ENOG411EEZM	1	0	0	0	0	0	0	0	0	1	0	0	0	0	0	0	0	0	0	0	0	0	0	0	0	0
ENOG411EEZN	0	0	0	0	0	0	0	0	1	0	0	0	0	0	0	0	0	0	0	0	0	0	0	0	0	0
ENOG411EEZA	0	0	0	1	1	1	0	0	0	0	0	0	0	0	0	0	0	0	0	0	0	0	0	0	0	0
ENOG411EEZB	0	0	0	0	0	0	0	0	0	0	0	1	0	0	0	0	0	0	0	1	0	0	0	0	0	0
ENOG411EEZC	0	0	0	0	0	0	1	0	0	1	2	0	0	0	0	0	0	0	0	0	0	0	0	0	0	0
ENOG411EEZD	1	1	1	0	0	0	0	0	0	0	0	0	0	0	0	0	0	0	0	0	0	0	0	0	0	0
ENOG411EEZE	0	0	0	0	0	0	0	0	0	0	0	0	0	2	1	0	0	0	0	0	0	0	0	1	0	0
ENOG411EEZF	1	0	1	0	0	0	0	0	0	0	0	0	0	0	0	0	0	0	0	0	0	0	0	0	0	0
ENOG411EEZG	0	0	0	0	0	0	0	0	0	0	0	0	2	0	0	0	0	1	1	0	0	0	0	0	0	0
ENOG411EEZR	0	0	0	1	1	1	0	0	0	0	0	0	0	0	0	2	0	1	1	0	0	0	0	0	1	0
ENOG411EEZS	1	0	1	0	0	0	0	0	0	0	0	0	0	0	0	0	0	0	0	0	0	0	0	0	0	0
ENOG411EEZT	0	0	0	1	1	1	0	0	0	0	0	0	0	0	0	0	0	0	0	0	0	0	0	0	0	0
ENOG411EEZU	0	0	0	1	1	1	0	0	0	0	0	0	0	0	0	0	0	0	0	0	0	0	0	0	0	0
ENOG411EEZV	0	0	0	0	0	0	0	0	0	0	0	0	0	0	0	0	0	0	0	1	1	0	0	0	0	0
ENOG411EEZ0	0	0	0	1	1	1	0	0	0	0	0	0	0	0	0	0	0	0	0	0	0	0	0	0	0	0
ENOG411EEZ1	0	0	0	0	0	0	0	0	0	0	0	0	0	0	0	0	3	0	0	0	0	1	0	0	0	0
ENOG411EEZ2	0	0	0	1	1	1	0	0	0	0	0	0	0	0	0	0	0	0	0	0	0	0	0	0	0	0
ENOG411EEZ3	0	0	0	0	0	0	0	0	0	0	0	0	0	0	0	0	0	0	0	1	1	0	0	0	0	0
ENOG411EEZ4	0	1	0	0	0	0	0	0	0	0	0	0	0	1	0	0	0	1	0	0	0	0	0	0	0	0
ENOG411E369	1	1	1	1	1	1	1	1	1	1	1	1	0	3	1	2	0	2	1	0	0	0	2	1	1	1
ENOG411E362	1	1	1	0	0	0	1	1	1	1	1	1	0	0	0	0	0	0	0	0	0	0	0	0	0	0
ENOG411E360	1	1	1	1	2	1	1	1	0	1	1	1	1	2	1	1	1	1	1	0	0	0	1	1	1	0
ENOG411E36J	0	3	2	1	2	1	2	2	1	2	2	1	0	0	1	2	3	1	0	0	0	0	2	1	1	0
ENOG411E36K	1	2	1	1	2	1	1	1	0	1	1	1	0	2	1	2	0	1	1	0	0	0	0	1	1	1
ENOG411E36H	1	1	1	0	0	0	1	1	0	1	1	1	0	0	0	0	0	0	0	0	0	0	0	0	0	0
ENOG411E36M	1	1	1	1	1	1	1	0	0	1	0	1	0	1	0	4	0	2	1	0	0	0	0	0	0	1
ENOG411E36B	1	1	2	2	2	2	2	2	2	1	1	3	0	1	1	2	0	1	2	0	0	0	1	2	1	2
ENOG411E36A	2	2	2	1	3	1	1	1	0	2	0	0	2	2	1	2	2	1	2	1	1	1	1	1	2	1
ENOG411E36F	0	0	0	0	0	0	0	0	0	0	0	0	0	1	1	0	0	0	1	0	0	0	0	0	0	0
ENOG411E36D	1	0	0	0	0	0	1	1	0	3	1	2	0	0	0	0	0	0	0	0	0	0	0	0	0	0
ENOG411E36Z	1	1	1	0	0	0	1	1	0	1	0	1	0	2	1	2	2	1	2	0	0	1	2	1	2	1
ENOG411E36X	1	0	0	0	0	0	2	3	0	1	2	3	0	0	0	0	0	0	0	0	0	0	0	0	0	0
ENOG411E36Y	1	1	1	0	0	0	1	2	0	1	1	1	0	0	0	0	0	0	0	0	0	0	0	0	0	0
ENOG411E36R	1	1	1	1	1	1	1	0	1	1	1	1	0	2	1	2	2	1	1	0	0	0	0	0	2	2
ENOG411E36S	1	2	1	2	0	1	4	0	0	1	4	1	2	0	1	1	0	1	3	1	0	1	0	1	0	3
ENOG411E36Q	0	0	0	1	2	1	0	0	0	0	0	0	0	2	1	3	0	1	1	0	0	0	0	0	0	1
ENOG411E36V	0	1	1	0	0	0	1	1	0	0	1	0	0	0	0	0	0	0	0	0	0	0	0	0	0	0
ENOG411E36U	3	1	1	1	2	1	1	1	1	1	1	1	2	2	1	3	1	1	1	0	1	0	2	1	2	1
ENOG411EK62	0	0	0	0	0	0	0	0	0	1	0	0	0	0	0	0	1	0	0	0	0	0	1	1	0	0
ENOG411EK61	0	0	0	0	0	0	0	0	1	1	1	0	0	0	0	0	0	0	0	0	0	0	0	0	0	0
ENOG411EK6B	0	0	0	0	1	1	0	0	0	0	0	0	0	0	0	1	0	0	0	0	0	0	1	1	0	1
ENOG411EK6C	0	0	0	0	0	0	0	0	0	0	0	0	0	0	2	0	0	0	0	0	0	0	0	1	1	1
ENOG411EK6A	0	0	0	0	0	0	0	1	1	0	1	0	0	0	0	0	0	0	0	0	0	0	0	0	1	0
ENOG411EK6F	0	0	0	0	0	0	1	0	0	0	0	1	0	0	0	0	0	0	0	0	1	0	0	0	0	0
ENOG411EK6I	1	3	1	0	0	0	1	1	1	1	1	0	0	1	0	0	2	0	1	0	0	0	0	0	0	0
ENOG411EK6N	0	0	0	0	0	0	0	0	0	0	0	0	0	0	0	2	0	0	0	0	0	0	1	1	1	0
ENOG411EK6R	1	1	0	0	0	0	1	1	0	1	1	1	2	0	0	0	2	0	0	0	0	0	0	0	0	0
ENOG411EK6Q	0	0	0	0	0	0	0	0	0	0	0	0	2	1	1	3	1	1	1	0	0	0	1	0	1	1
ENOG411EK6V	0	0	0	1	1	0	0	0	0	0	0	0	0	0	0	0	0	0	0	0	0	0	0	0	0	0
ENOG411EK6W	0	0	0	0	0	0	0	0	0	0	0	0	0	0	0	0	0	1	1	0	0	0	0	0	0	0
ENOG411EK6T	0	2	0	0	0	0	0	0	0	0	0	0	0	0	0	0	0	0	0	0	0	0	0	0	0	0
ENOG411EK6Z	0	0	0	0	0	0	1	0	0	0	1	0	0	0	0	0	0	0	0	0	0	0	0	0	0	0
ENOG411EK6X	0	1	1	0	0	0	1	0	1	0	1	0	0	0	0	0	0	0	0	0	0	0	0	0	0	0
ENOG411EK6Y	0	0	0	0	0	0	0	0	0	0	0	0	0	0	0	0	2	0	0	0	0	0	0	0	0	0
ENOG411DVN1	1	2	1	1	1	1	1	1	1	1	0	0	2	3	1	2	2	1	1	0	0	0	1	1	1	0
ENOG411DVN2	1	1	1	0	2	1	1	1	1	1	0	1	1	1	1	1	1	1	1	1	1	1	1	2	1	1
ENOG411DVN3	0	0	0	1	2	1	0	0	0	0	0	0	0	0	0	3	0	0	0	0	0	0	0	0	0	0
ENOG411DVN6	1	1	1	1	1	1	1	0	0	0	1	1	2	1	1	1	1	1	1	1	1	1	1	1	1	1
ENOG411DVN7	2	2	1	1	2	1	1	1	1	1	1	1	2	2	1	3	1	1	1	1	1	1	2	1	1	1
ENOG411DVN8	1	2	1	1	1	1	1	1	1	1	1	1	0	1	1	2	0	0	1	0	0	0	0	1	1	1
ENOG411DVN9	1	2	1	1	2	1	1	1	1	1	0	1	2	1	1	2	3	1	1	0	0	0	1	1	1	1
ENOG411DVNB	1	1	1	2	2	2	1	0	1	1	1	1	8	2	1	2	4	1	1	0	0	0	1	1	1	4
ENOG411DVNC	1	1	1	1	1	1	1	1	1	1	0	1	0	1	1	2	0	1	0	0	0	0	0	1	0	1
ENOG411DVND	2	3	2	1	1	1	2	2	2	2	1	2	5	1	1	2	3	1	1	0	0	0	1	4	2	1
ENOG411DVNE	1	1	1	1	1	1	1	1	1	1	1	0	2	2	1	2	2	1	1	0	0	0	1	1	0	1
ENOG411DVNF	1	1	0	0	0	0	1	1	1	1	1	0	0	0	0	0	0	0	0	0	0	0	0	0	0	0
ENOG411DVNG	1	0	0	0	0	0	1	0	1	1	1	1	0	0	0	0	0	0	0	0	0	0	0	0	0	0
ENOG411DVNH	1	1	1	1	1	1	1	1	1	1	0	1	2	1	1	2	1	1	1	1	1	1	2	1	1	3
ENOG411DVNK	2	3	2	4	4	4	2	2	2	2	2	2	0	4	2	2	0	2	1	0	0	0	4	2	1	1
ENOG411DVNQ	1	2	1	0	0	0	1	1	1	1	0	1	0	0	0	0	0	0	0	0	0	0	1	0	0	0
ENOG411DVNT	2	2	2	2	3	2	3	4	3	2	1	1	2	2	1	2	2	1	1	1	1	1	1	1	2	1
ENOG411DVNU	3	3	3	1	3	2	3	3	1	3	3	2	2	2	1	4	2	2	2	0	0	0	0	2	0	0
ENOG411DVNW	1	2	1	1	3	1	1	1	0	1	1	1	1	1	1	4	3	2	2	0	0	0	2	1	1	9
ENOG411DVNY	1	1	1	1	1	1	1	0	1	1	1	1	2	2	1	2	1	1	1	1	1	1	2	1	1	1
ENOG411E198	0	0	0	1	2	1	0	0	0	0	0	0	2	2	2	4	3	2	2	0	0	0	0	0	1	1
ENOG411EF2R	0	0	0	0	0	0	0	0	0	0	0	0	0	1	0	0	0	0	0	0	0	0	0	0	0	0
ENOG411E6FK	0	0	0	0	0	0	0	0	0	0	0	0	0	0	0	0	0	0	0	1	1	1	0	0	0	0
ENOG411E6FJ	1	2	2	1	1	1	2	2	1	1	2	0	0	2	1	1	0	1	1	0	0	0	1	1	0	2
ENOG411E6FI	1	1	1	0	0	0	1	1	1	1	1	1	0	0	0	0	0	0	0	0	0	0	1	0	0	0
ENOG411E6FH	0	0	0	2	4	2	0	0	0	0	0	0	0	2	1	3	0	1	1	0	0	0	0	0	0	2
ENOG411E6FN	1	1	1	0	0	0	1	1	1	0	1	0	0	0	0	0	0	0	0	0	0	0	0	0	0	0
ENOG411E6FM	0	0	0	0	0	0	0	0	0	0	0	0	2	0	0	0	1	0	0	0	0	1	0	0	0	0
ENOG411E6FC	0	0	0	0	2	1	0	0	0	0	0	0	0	2	1	2	0	1	1	0	0	0	0	0	0	0
ENOG411E6FB	1	1	1	0	0	0	1	1	1	1	1	0	0	0	0	0	0	0	0	0	0	0	0	0	0	0
ENOG411E6FA	1	1	1	0	0	0	1	1	1	1	1	1	0	0	0	0	0	0	0	0	0	0	0	0	0	0
ENOG411E6FG	0	0	0	0	0	0	0	0	0	0	0	0	0	0	0	0	0	0	0	1	1	1	0	0	0	0
ENOG411E6FF	0	0	0	0	0	0	1	1	0	0	1	0	0	0	0	0	0	0	0	0	0	0	0	0	0	0
ENOG411E6FE	0	0	0	0	0	0	0	0	0	0	0	0	5	0	0	0	2	0	0	1	1	1	0	0	0	0
ENOG411E6FD	1	1	1	0	1	1	1	1	0	1	1	1	0	2	1	3	0	0	0	0	0	0	0	0	1	0
ENOG411E6FZ	1	1	1	1	1	1	1	1	0	1	1	1	0	0	1	0	0	0	0	0	0	0	0	1	1	1
ENOG411E6FY	0	0	0	0	0	0	0	0	0	0	0	0	0	2	1	0	0	1	1	0	0	0	0	0	2	1
ENOG411E6FX	0	2	1	1	2	1	1	1	0	1	1	1	2	1	2	2	2	1	1	1	1	0	1	1	1	1
ENOG411E6FS	1	2	1	2	3	2	1	1	1	1	1	1	0	2	1	3	0	2	2	0	0	0	1	2	2	3
ENOG411E6FR	1	1	1	1	1	1	1	0	1	1	1	1	2	1	1	2	1	1	0	0	1	0	1	0	1	1
ENOG411E6FQ	1	1	1	0	0	0	1	1	1	0	1	0	0	0	0	0	0	0	0	0	0	0	0	0	0	0
ENOG411E6FP	0	0	0	1	1	1	0	0	0	0	0	0	0	0	1	2	0	1	1	0	0	0	1	0	1	0
ENOG411E6FW	0	0	0	0	0	0	0	0	0	0	0	0	0	4	0	4	0	1	0	0	0	0	0	0	0	0
ENOG411E6FV	0	0	0	1	2	1	0	0	0	0	0	0	0	2	1	4	0	1	1	0	0	0	0	1	0	1
ENOG411E6FU	1	2	1	0	0	0	1	1	0	1	0	1	0	0	0	0	0	0	0	0	0	0	0	0	0	0
ENOG411E6FT	0	1	1	0	0	0	1	2	1	0	1	0	0	1	0	1	0	0	0	0	0	0	0	0	0	0
ENOG411E6F9	1	0	0	0	0	0	1	1	0	1	1	0	0	0	0	0	0	0	0	0	0	0	0	0	0	0
ENOG411E6F8	0	0	0	1	1	1	0	0	0	0	0	0	0	2	1	2	0	0	1	0	0	0	0	0	0	0
ENOG411E6F3	1	0	1	1	1	1	1	1	0	1	0	1	1	3	1	2	0	1	1	1	1	1	1	0	1	1
ENOG411E6F2	0	0	0	0	0	0	0	0	0	0	0	0	0	0	1	1	0	0	0	0	0	0	0	0	0	0
ENOG411E6F1	1	1	1	0	0	0	1	1	0	1	0	1	0	0	0	0	0	0	0	0	0	0	0	0	0	0
ENOG411E6F0	1	1	1	0	0	0	1	1	1	1	1	1	0	0	0	0	0	0	0	0	0	0	0	0	0	0
ENOG411E6F7	1	1	1	0	0	0	2	2	0	2	3	1	0	0	0	0	0	0	0	0	0	0	0	0	0	0
ENOG411E6F6	0	0	0	1	2	1	0	0	0	0	0	0	0	2	0	2	0	0	0	0	0	0	0	0	0	0
ENOG411E6F5	0	2	1	0	0	0	1	1	0	1	1	1	0	0	0	0	0	0	0	0	0	0	0	0	0	0
ENOG411EJRV	0	0	0	0	0	0	0	0	0	0	0	0	0	1	1	0	0	0	0	0	0	0	0	1	0	1
ENOG411EFMD	0	0	0	1	1	1	0	0	0	0	0	0	0	0	0	0	0	0	0	0	0	0	0	0	0	0
ENOG411EFMN	1	0	0	0	0	1	0	1	0	0	0	0	0	0	0	0	0	0	0	0	0	0	0	0	0	0
ENOG411EFMI	0	0	0	0	0	0	0	0	0	0	0	0	0	1	0	0	0	0	0	0	0	0	0	0	0	0
ENOG411EFMW	0	0	0	1	1	1	0	0	0	0	0	0	0	0	0	0	0	0	0	0	0	0	0	0	0	0
ENOG411EFMU	0	0	0	0	0	0	0	0	0	0	0	0	0	1	0	1	0	0	0	0	0	0	2	0	0	0
ENOG411EFMX	1	1	0	0	0	0	0	0	0	0	0	0	0	0	0	0	0	0	0	0	0	0	0	0	0	0
ENOG411E1BU	1	2	1	0	0	1	4	0	0	1	0	1	2	0	0	1	1	1	0	1	1	1	0	1	0	0
ENOG411E1BR	1	1	1	1	2	1	1	1	1	1	1	1	2	1	1	2	1	1	1	0	1	1	1	1	1	1
ENOG411E1BE	0	0	0	1	0	1	0	0	0	0	0	0	0	0	1	1	0	1	1	0	0	0	0	0	0	0
ENOG411E1BG	0	0	0	1	1	1	0	0	0	0	0	0	0	1	1	0	0	0	0	0	0	0	1	1	0	0
ENOG411E1BA	0	0	1	0	0	0	1	1	0	1	1	1	0	0	0	2	0	0	0	0	0	0	0	0	0	0
ENOG411E1BB	1	1	1	0	0	0	1	1	1	1	0	1	0	0	0	0	0	0	1	0	0	0	0	0	0	0
ENOG411E1BC	1	1	1	0	0	0	1	1	1	1	1	0	0	0	0	0	0	0	0	0	0	0	1	0	1	0
ENOG411DXQ7	1	1	1	0	1	1	1	1	1	1	1	1	0	2	1	4	0	1	1	0	0	0	0	0	1	1
ENOG411DXQ6	2	1	1	1	1	1	1	1	0	1	1	1	2	3	2	2	1	0	1	0	0	0	1	2	1	1
ENOG411DXQ3	1	2	1	0	0	0	1	1	1	1	1	0	0	0	0	0	0	0	0	0	0	0	1	1	1	0
ENOG411DXQ2	1	1	1	1	2	1	1	0	1	1	1	2	2	2	1	2	3	1	0	0	0	0	3	1	2	1
ENOG411DXQ9	1	0	1	0	0	0	1	1	0	2	1	1	0	0	0	0	0	0	0	0	0	0	0	0	0	0
ENOG411DXQ8	1	1	1	1	1	1	1	0	0	1	1	2	0	2	2	4	0	1	1	0	0	0	1	1	1	1
ENOG411DXQW	1	2	1	2	1	2	1	1	1	1	1	1	1	2	1	1	1	1	1	0	0	0	1	1	3	1
ENOG411DXQV	0	0	0	1	1	1	0	0	0	0	0	0	0	3	1	0	0	2	0	0	0	0	0	0	0	0
ENOG411DXQT	1	1	1	1	1	1	1	1	1	1	1	1	2	2	1	4	1	2	2	0	0	0	1	1	1	1
ENOG411DXQQ	0	1	1	2	0	0	1	1	1	1	1	1	0	0	0	2	0	2	2	0	0	0	0	0	0	0
ENOG411DXQZ	1	1	1	1	1	1	1	1	1	1	1	1	2	2	1	2	2	2	2	1	1	1	1	1	1	2
ENOG411DXQY	1	2	2	2	2	2	1	1	1	2	0	1	2	1	1	4	2	2	2	1	1	1	1	1	1	1
ENOG411DXQX	1	2	1	1	2	1	1	1	0	1	1	1	0	2	0	4	0	2	2	0	0	0	1	1	2	0
ENOG411DXQG	2	1	1	0	0	0	2	2	2	2	2	1	0	0	0	0	0	0	0	0	0	0	0	0	0	0
ENOG411DXQF	1	2	1	0	0	0	1	0	1	1	0	1	0	0	0	0	0	0	0	0	0	0	0	0	0	0
ENOG411DXQD	1	1	1	0	0	0	1	1	1	1	1	1	0	0	0	0	0	0	0	0	0	0	0	0	0	0
ENOG411DXQC	1	1	1	1	1	1	1	1	1	1	0	1	0	1	1	1	0	1	1	0	0	0	1	1	2	1
ENOG411DXQN	2	2	2	1	1	1	2	2	0	2	1	1	2	1	1	2	2	2	2	1	2	1	1	1	1	1
ENOG411DXQM	1	2	1	0	0	1	3	3	2	1	3	1	2	2	1	4	2	1	1	0	0	1	1	2	2	0
ENOG411DXQK	1	1	1	3	7	3	1	1	1	1	0	1	0	3	2	5	0	6	3	0	0	0	2	3	5	2
ENOG411DXQJ	1	1	1	1	1	1	1	1	1	1	1	1	2	1	1	2	0	1	1	0	0	0	1	1	0	0
ENOG411DXQI	1	2	1	1	3	1	1	1	2	0	0	1	0	4	1	3	4	2	2	0	0	1	0	1	1	1
ENOG411DXQH	1	2	2	2	2	2	2	1	1	1	1	2	0	1	1	2	0	1	1	0	0	0	1	1	0	1
ENOG411E1B4	1	1	1	1	1	1	2	2	0	2	2	2	0	2	1	3	0	1	1	0	0	0	3	7	1	2
ENOG411E1B5	1	1	1	1	1	1	1	1	0	0	0	0	0	1	0	1	0	0	0	0	0	0	0	0	0	0
ENOG411E1B7	1	1	1	0	0	0	1	2	1	1	1	0	0	0	0	0	0	0	0	0	0	0	0	0	0	0
ENOG411E1B1	1	1	1	0	0	0	1	1	0	1	1	1	0	5	0	0	0	0	0	0	0	0	0	0	0	0
ENOG411E1B2	1	2	1	0	0	0	1	1	1	0	1	2	0	0	0	0	0	1	1	0	0	0	0	0	0	1
ENOG411DZ99	1	0	0	0	0	0	1	0	0	1	0	1	0	0	0	0	0	0	0	0	0	0	0	0	0	0
ENOG411DZ98	0	0	1	1	1	1	0	2	0	1	1	1	0	1	0	2	0	0	0	0	0	0	0	0	1	1
ENOG411DZ91	0	0	0	0	0	0	0	0	0	0	0	0	0	4	2	4	0	2	2	0	0	0	0	0	0	8
ENOG411DZ90	1	1	1	0	0	0	1	1	1	1	1	1	0	0	0	0	0	0	0	0	0	0	0	0	0	0
ENOG411DZ94	1	1	1	0	0	0	1	1	0	0	1	1	0	0	0	0	0	0	0	0	0	0	0	0	0	0
ENOG411DZ96	1	1	1	1	1	2	1	0	1	1	1	1	0	2	1	2	0	1	1	0	0	0	1	2	10	2
ENOG411DZ9I	1	1	1	1	1	1	1	1	0	1	1	1	0	2	1	2	0	1	2	0	0	0	1	2	1	1
ENOG411DZ9H	0	0	1	2	1	0	0	1	1	0	1	1	0	0	0	1	0	0	0	0	0	0	0	0	0	0
ENOG411DZ9K	0	0	0	1	1	1	0	0	0	0	0	0	0	0	1	2	0	1	1	0	0	0	0	0	0	0
ENOG411DZ9J	1	1	1	0	1	1	1	1	1	1	0	1	2	1	1	1	0	1	0	1	2	0	1	1	1	1
ENOG411DZ9M	2	1	1	0	0	0	1	1	1	0	1	0	0	0	0	0	1	0	1	0	0	0	0	0	0	0
ENOG411DZ9C	1	1	1	1	1	1	2	2	2	1	2	1	2	1	1	2	2	1	1	0	0	0	1	0	6	1
ENOG411DZ9E	1	1	1	1	1	1	2	1	1	1	2	1	0	1	1	1	1	1	0	0	0	1	2	1	1	1
ENOG411DZ9D	2	2	2	0	0	0	1	0	1	1	1	0	0	0	0	0	0	0	0	0	0	0	0	0	0	0
ENOG411DZ9G	0	0	0	1	1	1	0	0	0	0	0	0	0	1	1	0	0	0	0	0	0	0	0	0	0	3
ENOG411DZ9Y	3	4	3	3	4	4	3	3	3	3	3	2	2	4	2	3	4	2	2	1	1	1	3	2	2	2
ENOG411DZ9X	2	0	2	0	0	0	2	3	0	3	1	2	0	0	0	0	0	0	0	0	0	0	0	0	0	0
ENOG411DZ9Z	0	0	0	0	0	0	0	0	0	0	0	0	0	1	1	2	0	0	0	0	0	0	0	0	0	0
ENOG411DZ9Q	1	1	1	1	1	1	1	1	1	1	0	1	2	1	1	2	1	1	0	0	1	1	2	1	1	1
ENOG411DZ9P	0	0	0	1	1	1	0	0	0	0	0	0	0	1	1	0	0	1	1	0	0	0	0	0	0	2
ENOG411DZ9S	1	1	1	1	1	1	1	1	1	1	1	1	0	1	0	2	0	0	0	0	0	0	0	0	1	0
ENOG411DZ9R	1	1	1	2	1	2	1	0	0	1	1	0	4	1	1	4	8	1	1	0	0	1	2	2	2	2
ENOG411DZ9U	1	2	1	1	1	1	1	1	1	2	0	1	1	1	1	2	2	1	1	1	1	1	1	1	1	1
ENOG411DZ9T	1	3	1	0	0	0	1	1	1	1	1	1	0	0	0	0	0	0	0	0	0	0	0	2	0	0
ENOG411DZ9W	1	1	1	1	1	1	1	1	0	1	1	1	2	1	1	1	1	1	1	1	1	1	1	1	1	1
ENOG411DZ9V	1	1	1	0	1	0	1	1	0	1	1	1	0	0	0	3	0	1	1	0	0	0	0	0	1	0
ENOG411DW10	1	1	1	1	1	1	1	1	1	1	1	1	2	2	1	2	2	1	1	1	1	1	1	3	1	1
ENOG411DW12	1	1	1	1	2	1	1	1	1	1	1	1	2	2	1	2	3	1	1	0	0	0	1	1	1	2
ENOG411DW13	1	1	1	1	2	1	1	1	1	1	1	1	0	2	1	2	0	1	1	0	0	0	3	2	2	2
ENOG411DW14	1	0	1	0	0	0	1	1	1	0	1	0	0	0	0	0	0	0	0	0	0	0	0	0	0	0
ENOG411DW15	1	1	1	1	1	1	1	1	1	2	1	1	4	1	1	1	1	2	1	0	0	0	1	2	1	1
ENOG411DW16	1	1	1	0	0	0	1	1	1	1	0	0	0	1	0	0	3	0	0	0	0	0	0	0	0	0
ENOG411DW17	1	2	2	2	4	2	3	2	1	1	2	1	2	1	1	1	1	1	0	1	0	1	1	1	1	1
ENOG411DW18	1	2	1	1	1	1	1	1	1	2	1	1	2	3	2	3	1	1	1	0	0	0	1	1	3	3
ENOG411DW19	1	1	1	2	1	2	1	1	0	1	1	1	0	2	1	2	0	1	1	0	0	0	0	1	1	1
ENOG411DW1P	1	1	0	1	1	1	1	1	1	1	1	1	0	2	1	2	1	1	0	1	1	0	0	1	0	0
ENOG411DW1Q	1	1	1	1	1	1	0	0	1	1	0	1	2	1	1	2	1	1	1	0	1	1	1	2	3	2
ENOG411DW1R	1	2	1	1	1	1	2	2	2	2	3	2	2	2	1	2	2	2	2	0	0	0	3	3	2	3
ENOG411DW1S	4	6	7	0	0	0	2	3	1	3	1	1	0	0	0	0	0	0	0	0	0	0	0	0	0	0
ENOG411DW1T	1	1	1	0	0	0	1	1	1	1	1	1	1	1	1	2	1	1	1	1	1	1	1	1	1	1
ENOG411DW1U	1	1	1	1	1	1	1	1	1	1	1	1	0	1	1	3	0	1	1	0	0	0	1	1	1	0
ENOG411DW1V	1	1	1	0	0	0	0	0	1	2	0	1	0	0	0	0	0	1	1	0	0	0	0	0	0	0
ENOG411DW1W	1	1	1	1	1	1	1	1	1	1	1	1	2	1	1	1	1	1	1	1	1	1	2	1	1	1
ENOG411DW1X	3	0	2	0	0	0	1	1	0	1	2	2	0	0	0	0	0	0	0	0	0	0	0	0	0	0
ENOG411DW1Y	0	0	0	1	1	1	0	0	0	0	0	0	0	1	1	0	0	2	2	0	0	0	1	1	1	1
ENOG411DW1Z	1	2	1	1	1	1	1	1	1	1	0	1	0	1	1	2	0	1	1	0	0	0	1	1	0	1
ENOG411DW1A	0	0	0	1	1	1	1	1	1	0	1	0	0	1	1	4	0	2	2	0	0	0	0	0	1	1
ENOG411DW1B	1	2	1	2	1	2	1	1	1	1	1	1	0	2	1	2	0	1	1	0	0	0	0	0	0	1
ENOG411DW1C	1	1	1	1	1	1	1	1	1	1	1	1	2	1	0	1	1	1	0	1	1	1	0	0	1	1
ENOG411DW1D	1	2	1	1	2	1	1	1	0	1	1	1	0	4	2	4	0	2	2	0	0	0	2	1	0	2
ENOG411DW1E	1	1	1	1	2	1	1	1	1	1	0	1	2	1	1	1	1	1	1	0	0	0	1	1	1	1
ENOG411DW1F	1	1	1	0	0	0	2	2	0	1	1	2	0	0	0	0	0	0	0	0	0	0	0	0	0	1
ENOG411DW1G	1	1	2	2	3	2	1	1	2	2	1	1	4	3	2	6	1	1	1	1	1	2	3	2	1	1
ENOG411DW1I	1	1	1	1	1	1	1	1	1	1	1	1	0	1	1	2	1	1	1	0	0	0	2	1	1	1
ENOG411DW1J	1	1	1	0	0	0	1	1	0	1	1	1	0	0	0	0	0	0	0	0	0	0	0	0	0	1
ENOG411DW1M	1	1	1	0	0	0	1	1	1	1	1	1	0	0	0	0	0	1	1	0	0	0	3	1	1	2
ENOG411DY1B	1	1	1	1	1	1	1	1	1	1	2	1	2	2	1	1	1	1	0	1	1	1	1	1	1	1
ENOG411E5N5	1	0	0	0	0	0	1	1	0	1	1	0	0	0	0	0	0	0	0	0	0	0	0	0	0	0
ENOG411EDCN	0	0	0	1	2	1	0	0	0	0	0	0	0	0	0	0	0	0	0	0	0	0	0	0	0	0
ENOG411E17M	1	1	1	0	0	0	0	0	0	0	0	0	0	0	0	0	0	0	0	0	0	0	0	0	0	0
ENOG411E17H	1	1	1	0	0	0	0	1	0	2	0	1	0	0	0	0	0	0	0	0	0	0	0	0	0	0
ENOG411DVUH	2	4	2	2	3	2	2	1	1	2	2	2	0	4	2	4	0	3	2	0	0	0	3	2	3	2
ENOG411DPZQ	2	2	2	2	2	2	1	2	1	2	1	1	0	2	2	2	1	2	1	0	0	1	1	1	2	1
ENOG411DPZ3	1	1	1	0	0	0	1	0	0	1	1	0	0	0	0	0	0	0	0	0	0	0	0	0	0	0
ENOG411DPZ1	0	0	0	1	1	1	0	0	0	0	0	0	0	2	1	2	0	1	1	0	0	0	0	1	1	0
ENOG411DPZ5	2	2	2	2	3	2	1	2	2	1	1	2	2	2	1	3	0	3	2	1	1	0	4	2	4	2
ENOG411E7VC	0	0	0	0	0	0	0	0	0	0	0	0	0	3	0	1	0	0	2	0	0	0	0	0	0	0
ENOG411DSVI	0	0	0	0	0	0	0	0	0	0	0	0	0	0	0	0	0	0	0	1	1	1	0	0	0	0
ENOG411DSV6	1	1	0	0	0	0	1	1	1	1	1	1	0	1	0	0	0	0	0	0	0	0	0	0	0	0
ENOG411DVU1	1	1	1	4	2	4	1	1	1	1	1	1	2	2	1	2	0	2	2	0	0	0	1	2	3	2
ENOG411DVU2	1	1	1	0	0	0	1	1	0	1	2	0	0	0	0	0	0	0	0	0	0	0	0	0	0	0
ENOG411DYS1	1	1	1	2	1	1	1	1	0	1	1	1	0	0	0	2	0	1	1	0	0	0	0	1	1	0
ENOG411DYS2	3	2	3	2	3	2	3	1	3	2	5	3	2	2	2	3	0	3	2	1	1	1	2	2	2	1
ENOG411DYS9	1	1	1	1	1	1	1	1	1	1	1	1	2	2	1	4	0	1	1	0	0	0	2	6	1	2
ENOG411DYSP	1	1	1	0	0	0	1	1	1	2	1	1	0	0	0	0	0	0	0	0	0	0	0	0	0	0
ENOG411DYSH	0	0	0	0	0	0	0	0	0	0	0	0	2	1	0	0	2	0	0	0	0	0	0	0	0	0
ENOG411E5N1	1	0	0	2	1	1	1	1	0	0	1	0	0	0	2	2	0	1	1	0	0	0	0	0	0	0
ENOG411DY3A	1	1	1	1	0	1	1	1	1	1	1	1	0	3	1	1	2	2	1	0	0	2	1	1	1	1
ENOG411E0EX	1	1	1	1	1	1	1	1	1	1	1	1	2	1	1	2	1	1	1	0	0	0	2	1	2	0
ENOG411E0EQ	1	1	1	1	1	1	1	1	0	1	0	0	0	2	1	2	2	1	1	0	0	0	0	2	1	1
ENOG411E8CA	0	0	0	1	2	1	0	0	0	0	0	0	0	2	1	1	0	0	0	0	0	0	0	0	0	0
ENOG411E8CF	0	0	0	0	0	0	0	0	0	0	0	0	0	0	0	0	0	0	0	1	1	1	0	0	0	0
ENOG411EFM9	1	0	0	0	0	0	1	2	0	0	0	0	0	0	0	0	0	0	0	0	0	0	0	0	0	0
ENOG411E8C4	0	0	0	0	0	0	0	0	0	0	0	0	0	0	0	0	0	0	0	1	1	1	0	0	0	0
ENOG411E765	0	0	0	0	0	0	0	0	0	0	0	0	0	1	0	1	1	1	1	0	0	0	0	0	0	0
ENOG411E763	2	3	2	1	2	0	2	2	2	1	3	1	0	3	1	6	0	1	1	0	0	0	0	1	0	0
ENOG411E760	0	0	0	1	1	1	0	0	0	0	0	0	0	0	0	2	0	2	2	0	0	0	0	0	0	0
ENOG411E76N	0	1	0	0	0	0	0	0	0	0	0	0	0	0	1	0	0	1	0	0	0	0	0	0	0	0
ENOG411E76H	0	0	0	1	1	1	0	0	0	0	0	0	0	1	1	2	0	1	1	0	0	0	1	0	1	1
ENOG411E76F	0	0	0	0	0	0	1	0	0	0	0	0	0	3	0	1	0	0	0	0	0	0	0	0	0	0
ENOG411DQR3	1	1	1	0	0	0	1	1	1	1	1	0	0	2	2	2	0	1	1	0	0	0	0	0	0	0
ENOG411DQRF	1	1	1	2	3	2	1	1	1	1	1	1	2	2	1	4	4	1	1	0	0	0	2	1	1	1
ENOG411DQRD	2	0	2	3	5	3	3	2	1	1	3	2	0	15	2	4	0	10	8	0	0	0	0	3	21	7
ENOG411DQRA	1	1	2	0	0	0	1	1	1	1	1	1	0	0	0	0	0	0	0	0	0	0	0	0	0	0
ENOG411DQRZ	1	1	1	1	2	1	1	1	0	1	1	1	2	2	1	2	2	1	0	0	0	1	1	1	1	2
ENOG411DQRY	2	3	2	2	3	2	1	1	1	1	2	1	2	2	2	4	6	2	2	1	1	1	1	2	4	3
ENOG411DQRU	3	3	3	4	4	4	2	2	1	3	2	3	4	4	2	7	3	2	2	0	0	0	11	2	2	5
ENOG411DQRT	1	1	1	1	1	1	1	0	1	1	1	1	2	3	1	2	0	1	1	0	0	1	9	2	4	0
ENOG411ECDQ	1	0	1	0	0	0	1	1	0	0	1	0	0	0	0	0	0	0	0	0	0	0	0	0	0	0
ENOG411E2Z9	0	3	2	0	1	1	2	0	0	2	0	0	0	4	0	2	0	1	0	0	0	0	0	0	0	0
ENOG411E2Z8	1	1	1	0	1	1	1	1	1	1	1	1	2	1	1	1	2	1	1	0	0	0	2	1	1	1
ENOG411E2Z2	2	1	2	2	2	2	2	1	2	2	2	1	2	1	1	2	2	1	1	0	0	0	1	1	3	2
ENOG411E2Z1	1	0	1	0	0	0	1	1	1	1	1	0	0	0	0	0	0	0	0	0	0	0	0	0	0	0
ENOG411E2Z0	1	1	1	0	0	0	1	1	0	0	1	0	0	0	0	0	0	0	0	0	0	0	0	0	0	0
ENOG411E2Z6	1	0	1	0	0	0	1	1	0	0	1	0	0	0	0	0	0	0	0	0	0	0	0	0	0	0
ENOG411E2Z5	2	2	2	3	5	3	2	2	2	2	2	2	0	2	1	4	0	2	2	0	0	0	0	1	1	1
ENOG411E2Z4	1	1	1	1	1	1	1	1	1	1	1	2	2	1	1	3	4	0	1	0	0	0	1	1	1	1
ENOG411E2ZY	1	1	1	0	0	0	1	1	1	1	1	1	0	0	0	0	0	0	0	0	0	0	0	0	0	0
ENOG411E2ZX	1	1	1	0	1	1	1	1	1	1	1	1	0	1	1	0	0	0	0	0	0	0	0	0	0	1
ENOG411E2ZS	0	0	1	1	1	1	1	1	0	1	1	0	2	0	1	1	1	1	1	0	0	1	1	1	1	1
ENOG411E2ZR	1	2	1	0	0	0	1	1	0	1	1	0	0	0	0	0	0	0	0	0	0	0	0	0	0	0
ENOG411E2ZQ	1	2	1	0	0	0	2	3	1	1	1	1	0	0	2	0	0	0	0	0	0	0	0	0	0	1
ENOG411E2ZP	1	1	1	0	0	0	1	1	0	1	1	0	0	0	0	0	0	0	0	0	0	0	0	0	0	0
ENOG411E2ZW	2	0	1	0	0	0	1	1	0	1	1	0	0	0	0	0	0	0	0	0	0	0	0	0	0	0
ENOG411E2ZV	1	2	2	0	0	0	1	2	2	1	0	1	0	0	0	0	0	0	0	0	0	0	0	0	0	1
ENOG411E2ZU	1	0	1	0	0	0	1	1	1	1	1	1	0	0	0	0	0	0	0	0	0	0	0	0	0	0
ENOG411E2ZT	0	0	0	1	0	1	0	0	0	0	0	0	0	2	1	3	0	1	1	0	0	0	0	0	2	0
ENOG411E2ZK	1	1	1	1	0	1	1	1	1	1	1	1	0	0	0	2	0	1	1	0	0	0	3	2	1	1
ENOG411E2ZJ	1	1	1	0	0	0	1	1	0	1	1	1	0	0	0	0	0	0	0	0	0	0	0	0	0	0
ENOG411E2ZI	1	2	1	1	1	0	1	1	1	1	1	0	2	0	1	1	0	1	1	0	0	0	1	1	1	2
ENOG411E2ZH	0	6	1	0	0	0	4	4	0	0	1	0	0	0	0	0	0	0	0	0	0	0	0	0	0	0
ENOG411E2ZN	1	1	1	0	0	0	1	1	1	0	2	1	0	0	0	0	0	0	0	0	0	0	0	0	0	0
ENOG411E2ZM	1	1	1	0	0	0	1	1	1	1	1	1	0	0	0	0	0	1	1	0	0	0	0	0	0	0
ENOG411E2ZC	1	1	1	0	0	0	1	1	0	1	1	1	0	0	0	0	0	0	0	0	0	0	0	0	0	0
ENOG411E2ZB	1	1	1	1	1	1	1	1	0	1	1	1	0	1	1	2	0	1	1	0	0	0	0	1	1	0
ENOG411E2ZA	1	2	1	4	6	4	2	2	2	1	2	1	4	2	1	3	2	2	2	0	2	10	2	3	3	1
ENOG411E2ZG	0	0	0	1	1	1	0	0	0	0	0	0	0	1	0	0	0	1	1	0	0	0	1	0	0	1
ENOG411E2ZD	0	1	1	0	0	0	1	1	0	0	1	0	0	0	0	0	0	0	0	0	0	0	0	0	0	0
ENOG411E2PT	1	1	1	0	0	0	0	1	0	0	0	0	0	0	0	0	0	0	0	0	0	0	0	0	0	0
ENOG411E9Q5	0	0	0	1	1	1	0	0	0	0	0	0	0	0	0	0	0	0	0	0	0	0	0	0	0	0
ENOG411E9Q4	0	0	0	1	1	1	0	0	0	0	0	0	0	0	0	0	0	0	0	0	0	0	0	0	0	0
ENOG411E9Q7	0	0	0	1	2	0	0	0	0	0	0	0	0	0	0	0	0	0	0	0	0	0	0	0	0	0
ENOG411E9Q6	0	1	1	0	0	0	0	0	0	0	0	0	0	3	0	0	0	0	0	0	0	0	1	0	0	0
ENOG411E9Q1	1	0	1	0	0	0	0	0	0	0	0	1	0	0	0	0	0	0	0	0	0	0	0	0	0	0
ENOG411E9Q0	1	0	3	0	0	0	1	1	0	0	1	0	0	0	0	0	0	0	0	0	0	0	0	0	0	0
ENOG411E9Q3	0	0	0	0	0	0	0	0	0	0	0	0	0	0	0	0	0	0	0	1	1	0	0	0	0	0
ENOG411E9Q2	1	0	1	0	0	0	0	0	0	0	0	0	0	0	0	0	0	0	0	0	0	0	0	0	0	0
ENOG411E9Q9	0	0	0	0	0	0	0	0	0	0	0	0	0	0	0	0	0	0	0	1	1	0	0	0	0	0
ENOG411E9Q8	0	0	0	1	1	1	0	0	0	0	0	0	0	0	0	0	0	0	0	0	0	0	0	0	0	0
ENOG411E9QE	0	0	0	1	1	1	0	0	0	0	0	0	0	0	0	0	0	0	0	0	0	0	0	0	0	0
ENOG411E9QD	0	0	0	1	1	1	0	0	0	0	0	0	0	0	0	0	0	0	0	0	0	0	0	0	0	0
ENOG411E9QG	2	0	1	0	0	0	1	1	0	0	1	2	0	0	0	0	0	0	0	0	0	0	0	0	0	0
ENOG411E9QF	0	0	0	1	1	1	0	0	0	0	0	0	0	0	0	0	0	0	0	0	0	0	0	0	0	0
ENOG411E9QA	0	0	0	1	1	1	0	0	0	0	0	0	0	0	0	0	0	0	0	0	0	0	0	0	0	0
ENOG411E9QC	0	0	0	1	2	1	0	0	0	0	0	0	0	0	0	0	0	0	0	0	0	0	0	0	0	0
ENOG411E9QB	0	0	0	0	0	0	0	0	0	0	0	0	0	0	0	0	0	0	0	1	1	0	0	0	0	0
ENOG411E9QM	0	0	0	1	1	1	0	0	0	0	0	0	0	0	0	0	0	0	0	0	0	0	0	0	0	0
ENOG411E9QN	0	0	0	1	1	1	0	0	0	0	0	0	0	0	1	0	0	0	0	0	0	0	0	0	0	0
ENOG411E9QI	0	0	0	1	1	1	0	0	0	0	0	0	0	0	0	0	0	0	0	0	0	0	0	0	0	0
ENOG411E9QH	0	0	0	1	1	1	0	0	0	0	0	0	0	0	0	0	0	0	0	0	0	0	0	0	0	0
ENOG411E9QK	0	0	0	1	1	1	0	0	0	0	0	0	0	1	0	0	0	0	0	0	0	0	0	0	0	0
ENOG411E9QJ	0	0	0	0	0	0	0	0	0	0	0	0	0	0	0	0	0	0	0	1	1	0	0	0	0	0
ENOG411E9QU	0	0	0	0	0	0	0	0	0	0	0	0	0	0	0	0	0	0	0	1	1	0	0	0	0	0
ENOG411E9QT	0	0	0	1	1	1	0	0	0	0	0	0	0	0	0	0	0	0	0	0	0	0	0	0	0	0
ENOG411E9QW	0	0	0	1	1	1	0	0	0	0	0	0	0	0	0	0	0	0	0	0	0	0	0	0	0	0
ENOG411E9QV	0	0	0	1	1	1	0	0	0	0	0	0	0	0	0	0	0	0	0	0	0	0	0	0	0	0
ENOG411E9QQ	0	0	0	1	1	1	0	0	0	0	0	0	0	0	0	0	0	0	0	0	0	0	0	0	0	0
ENOG411E9QP	0	0	0	0	0	0	0	0	0	0	0	0	0	2	0	4	0	0	0	0	0	0	1	0	1	0
ENOG411E9QS	0	0	0	0	0	0	0	0	0	0	0	0	0	1	0	0	0	0	0	1	1	0	0	0	0	0
ENOG411E9QR	0	0	0	1	1	1	0	0	0	0	0	0	0	1	0	0	0	0	0	0	0	0	0	0	0	0
ENOG411E9QY	0	0	0	0	0	0	0	0	0	1	0	1	0	0	0	0	0	0	0	0	0	0	0	0	0	0
ENOG411E9QX	0	0	0	0	0	0	0	0	0	1	0	1	0	0	0	0	0	0	0	0	0	0	0	0	0	0
ENOG411E9QZ	2	0	1	0	0	0	1	0	0	0	0	0	0	0	0	0	0	0	0	0	0	0	0	0	0	3
ENOG411EFBK	0	0	0	2	1	2	0	0	0	0	0	0	0	0	0	0	0	0	0	0	0	0	0	0	0	0
ENOG411EGMF	0	0	0	0	0	0	0	0	0	0	0	0	0	1	0	0	0	1	1	0	0	0	0	0	0	0
ENOG411EGMI	0	1	1	0	0	0	0	0	0	0	0	0	0	0	0	0	0	0	0	0	0	0	0	0	0	0
ENOG411EKJH	0	0	0	0	0	0	0	0	0	0	0	0	0	0	0	1	0	0	1	0	0	0	0	0	0	0
ENOG411EFHI	2	0	1	0	0	0	0	0	0	0	0	0	0	0	0	0	0	0	0	0	0	0	0	0	0	0
ENOG411EFHH	0	0	0	0	0	0	0	0	0	0	0	0	0	1	0	3	0	0	0	0	0	0	0	0	2	0
ENOG411EFHK	3	0	1	0	0	0	0	0	0	0	0	0	0	0	0	0	0	0	0	0	0	0	0	0	0	0
ENOG411EFHJ	0	0	1	0	0	0	0	0	0	0	0	0	0	1	0	0	0	0	0	0	0	0	0	0	0	0
ENOG411EFHM	0	0	0	0	0	0	0	0	0	0	0	0	0	0	0	0	0	0	0	1	1	0	0	0	0	0
ENOG411EFHN	0	2	0	0	0	0	0	0	1	0	0	0	0	0	0	0	0	0	0	0	0	0	0	0	0	0
ENOG411EFHA	0	0	0	0	0	0	0	0	0	0	0	0	0	0	0	0	0	0	0	1	1	0	0	0	0	0
ENOG411EFHC	0	1	1	0	0	0	0	0	0	0	0	0	0	0	0	0	0	0	0	0	0	0	0	0	0	0
ENOG411EFHE	0	0	0	1	1	1	0	0	0	0	0	0	0	0	0	0	0	0	0	0	0	0	0	0	0	0
ENOG411EFHD	0	0	0	0	0	0	0	0	0	0	0	0	0	0	1	0	0	0	0	0	0	0	0	0	0	0
ENOG411EFHG	0	0	0	0	0	0	0	0	0	0	0	0	0	0	0	0	0	0	0	1	1	0	0	0	0	0
ENOG411EFHF	0	0	0	0	0	0	0	0	0	0	0	0	0	0	0	0	0	0	0	1	1	0	0	0	0	0
ENOG411EFHY	1	0	1	0	0	0	1	1	1	0	1	0	0	0	0	0	0	0	0	0	0	0	0	0	0	0
ENOG411EFHQ	0	0	0	0	0	0	0	0	0	0	0	0	0	2	0	2	0	0	0	0	0	0	0	0	0	0
ENOG411EFHP	0	0	0	0	0	0	0	0	0	0	0	0	0	0	0	0	0	0	0	1	1	0	0	0	0	0
ENOG411EFHS	0	0	0	0	0	0	0	0	0	0	0	0	0	0	0	0	0	0	0	1	1	0	0	0	0	0
ENOG411EFHR	0	0	0	1	1	1	0	0	0	0	0	0	0	0	0	0	0	0	0	0	0	0	0	0	0	0
ENOG411EFHU	0	2	0	0	0	0	1	0	1	0	1	0	0	0	0	0	0	0	0	0	0	0	0	0	0	0
ENOG411EFHT	0	0	0	0	0	0	0	0	0	0	0	0	0	0	0	0	0	0	0	1	1	0	0	0	0	0
ENOG411EFHW	0	0	0	0	0	0	0	0	0	0	0	0	2	0	0	0	2	0	0	0	0	0	0	0	0	0
ENOG411EFHV	1	1	0	0	0	0	0	0	0	0	0	0	0	0	0	0	0	0	0	0	0	0	0	0	0	0
ENOG411EFH9	0	0	0	0	0	0	0	0	0	0	0	0	0	0	0	0	0	0	0	1	1	0	0	0	0	0
ENOG411EFH8	0	0	0	0	0	0	0	0	0	0	0	0	2	0	0	0	1	0	0	0	0	0	0	0	0	0
ENOG411EFH1	0	0	0	1	1	1	0	0	0	0	0	0	0	0	0	0	0	0	0	0	0	0	0	0	0	0
ENOG411EFH0	0	0	0	0	0	0	0	0	0	0	0	0	2	0	0	0	0	0	0	0	0	1	0	0	0	0
ENOG411EFH3	0	0	0	0	0	0	0	0	0	0	0	0	0	0	0	0	0	0	0	1	1	0	0	0	0	0
ENOG411EFH2	0	0	0	0	0	0	0	0	0	0	0	0	0	0	0	0	0	0	0	1	1	0	0	0	0	0
ENOG411EFH5	1	0	0	0	0	0	0	1	0	0	0	0	0	0	0	0	0	0	0	0	0	0	0	0	0	0
ENOG411EFH4	0	0	0	0	0	0	3	0	0	0	0	0	0	1	1	0	0	3	1	0	0	0	0	0	0	0
ENOG411EFH7	0	0	0	0	0	0	0	0	0	1	0	1	0	0	0	0	0	0	0	0	0	0	0	0	0	0
ENOG411EFH6	0	0	0	1	1	1	0	0	0	0	0	0	0	0	0	0	0	0	0	0	0	0	0	0	0	0
ENOG411EG5I	0	0	0	0	0	0	1	0	0	0	0	0	0	0	0	0	0	1	0	0	0	2	0	0	0	0
ENOG411EFBB	0	0	0	0	0	0	0	0	0	0	0	0	2	0	0	0	2	0	0	0	0	0	0	0	0	0
ENOG411EG5N	0	0	1	0	0	0	0	0	0	0	0	0	0	1	0	0	0	0	0	0	0	0	0	0	0	0
ENOG411EEDG	1	0	1	0	0	0	0	0	0	0	0	0	0	0	0	0	0	0	0	0	0	0	0	0	0	0
ENOG411EEY9	0	0	0	1	2	1	0	0	0	0	0	0	0	0	0	0	0	0	0	0	0	0	0	0	0	0
ENOG411EEDE	0	1	1	0	0	0	0	0	0	0	0	0	0	0	0	0	0	0	0	0	0	0	0	0	0	0
ENOG411EG5Y	0	0	0	0	0	0	0	0	0	0	0	0	0	0	0	0	0	0	0	1	1	0	0	0	0	0
ENOG411EG5S	0	0	0	0	0	0	0	1	0	0	0	0	0	0	0	0	0	0	0	0	0	0	0	0	0	0
ENOG411EG5Q	0	0	0	0	0	0	1	1	0	0	0	1	0	0	0	0	0	0	0	0	0	0	0	0	0	0
ENOG411E42F	0	1	1	1	1	1	1	1	1	1	0	2	0	1	1	1	0	1	1	0	0	0	1	1	2	1
ENOG411E42A	1	1	1	1	1	1	1	1	1	1	1	0	0	1	1	1	0	1	1	0	0	0	1	1	1	1
ENOG411E424	1	1	1	1	1	1	0	0	1	1	0	0	0	1	1	0	0	1	1	0	0	1	0	1	1	1
ENOG411E427	1	1	1	0	0	0	1	1	1	1	1	1	0	0	0	0	0	0	0	0	0	0	0	1	0	0
ENOG411E423	1	1	1	2	1	1	1	1	1	1	0	0	0	2	1	2	1	1	1	0	0	0	1	1	1	1
ENOG411E429	0	1	1	0	0	0	1	1	1	0	1	1	0	0	0	0	0	0	0	0	0	0	0	0	0	0
ENOG411EG59	0	0	0	2	1	1	0	0	0	0	0	0	0	0	0	0	0	0	0	0	0	0	0	0	0	0
ENOG411EG51	0	0	0	0	0	0	0	0	0	0	0	0	0	0	0	0	1	0	0	0	0	1	0	0	0	0
ENOG411EIDN	0	0	0	1	2	1	0	0	0	0	0	0	0	0	0	0	0	0	0	0	0	0	0	0	0	0
ENOG411EIDM	0	0	0	0	0	0	0	0	0	1	0	1	0	0	0	0	0	0	0	0	0	0	0	0	0	0
ENOG411DV39	1	1	1	1	1	1	1	1	1	1	1	1	0	1	1	4	0	1	1	0	0	0	1	1	1	1
ENOG411DV38	1	2	1	1	1	1	1	1	1	1	1	1	2	2	1	2	2	1	0	0	0	1	1	1	2	1
ENOG411DV33	0	0	0	1	1	1	0	0	0	0	0	0	1	2	1	2	2	1	1	2	3	1	3	1	1	2
ENOG411DV32	0	0	0	0	0	0	0	0	0	0	0	0	1	0	0	0	0	1	1	0	0	0	0	0	0	0
ENOG411DV31	2	2	2	2	2	2	1	1	2	2	2	1	2	2	1	2	1	1	1	0	0	0	1	1	2	1
ENOG411DV30	1	0	1	0	0	0	0	1	0	1	0	2	0	0	0	0	0	0	0	0	0	0	0	0	0	0
ENOG411DV37	1	1	1	1	1	1	1	1	1	1	1	1	2	2	2	4	1	2	1	1	1	1	3	1	1	1
ENOG411DV35	1	1	1	0	1	1	1	1	1	1	1	1	0	2	1	2	4	1	1	0	0	0	1	2	3	3
ENOG411DV34	2	2	2	1	3	1	1	2	1	1	1	1	4	2	1	2	4	1	1	1	1	3	1	1	2	2
ENOG411DV3Z	2	2	1	1	3	1	1	1	1	1	1	1	1	2	1	4	0	2	2	0	0	0	1	2	2	2
ENOG411DV3Y	1	2	2	1	1	2	1	0	1	3	0	0	0	1	1	2	2	2	1	0	0	0	1	2	1	1
ENOG411DV3X	1	2	1	1	1	1	1	1	1	1	1	1	0	1	0	4	0	1	1	0	0	0	0	1	0	2
ENOG411DV3S	0	0	0	1	1	1	0	0	0	0	0	0	0	1	0	1	0	1	1	0	0	0	0	0	0	0
ENOG411DV3R	1	1	1	2	2	2	1	1	1	1	0	1	0	1	1	2	0	1	1	0	0	0	2	1	1	0
ENOG411DV3Q	3	2	3	1	2	1	3	3	2	2	3	2	0	3	2	3	0	2	2	0	0	0	2	2	2	1
ENOG411DV3W	4	4	3	4	3	3	5	5	2	4	4	2	6	4	3	8	5	4	4	1	1	1	3	3	5	4
ENOG411DV3V	1	0	1	1	1	1	1	2	1	0	0	1	0	1	1	2	2	1	0	0	0	0	1	1	1	3
ENOG411DV3U	1	2	1	1	2	1	1	1	1	1	0	1	2	1	1	2	1	1	1	1	2	1	2	2	1	1
ENOG411DV3T	2	1	2	1	1	1	2	2	2	2	2	1	2	2	1	2	1	1	1	1	1	1	2	1	1	1
ENOG411DV3K	1	1	1	1	1	1	1	1	1	1	0	1	4	2	3	3	1	2	2	0	0	0	2	3	2	3
ENOG411DV3J	1	1	1	1	1	1	1	1	0	1	1	1	2	1	1	2	1	1	0	0	1	1	2	1	4	1
ENOG411DV3I	2	2	2	1	1	1	2	1	0	2	2	2	8	3	2	4	1	2	2	0	0	0	1	2	2	3
ENOG411DV3H	1	1	1	1	1	1	1	1	1	1	1	1	0	1	1	1	1	1	1	1	1	2	1	1	1	1
ENOG411DV3N	1	1	1	0	0	0	2	1	0	4	2	1	0	0	0	0	0	0	0	0	0	0	0	0	0	0
ENOG411DV3M	0	0	0	0	0	0	0	0	0	0	0	0	0	1	0	0	0	1	1	0	0	0	0	0	0	0
ENOG411DV3C	1	1	1	1	1	1	1	1	1	1	1	0	0	2	1	1	0	1	1	0	0	0	0	0	0	0
ENOG411DV3B	0	3	9	1	0	0	4	1	0	0	3	1	0	0	0	1	0	0	0	0	0	2	0	0	0	98
ENOG411DV3A	2	2	2	2	2	2	2	2	2	2	2	2	2	2	1	5	1	2	1	0	0	0	1	2	4	2
ENOG411DV3G	3	1	2	1	2	1	2	2	2	1	2	1	0	2	1	1	0	0	0	0	0	0	1	1	0	0
ENOG411DV3F	1	3	3	4	3	4	3	3	1	3	2	2	2	3	1	4	0	1	2	0	0	0	5	3	6	9
ENOG411DV3E	1	2	1	0	0	0	1	1	1	1	1	1	0	0	0	0	0	0	0	0	0	0	0	1	0	0
ENOG411DV3D	2	0	1	1	1	1	1	1	1	1	1	1	2	1	1	2	1	1	1	0	1	1	1	1	1	1
ENOG411DPW9	0	0	1	1	1	1	0	0	0	1	0	1	0	0	0	0	0	0	0	0	0	0	0	0	0	0
ENOG411DPW5	1	1	1	1	1	1	1	1	1	1	1	1	0	1	1	3	0	1	1	0	0	0	1	1	1	1
ENOG411DPW4	2	2	2	1	1	1	1	1	1	1	1	1	2	2	2	2	1	1	0	1	1	0	1	1	1	1
ENOG411DPW7	2	2	2	2	3	2	3	3	1	2	3	1	6	4	3	6	2	4	3	1	1	0	4	4	2	5
ENOG411DPW1	1	1	1	1	1	1	1	1	1	1	1	1	2	0	1	2	2	1	2	1	1	1	1	1	1	0
ENOG411DPW0	1	1	1	1	1	1	1	0	1	1	2	1	2	1	1	2	2	1	1	0	0	0	1	1	1	1
ENOG411DPW3	1	1	1	1	1	1	1	0	1	1	0	0	2	1	1	2	1	1	0	1	1	1	2	2	1	1
ENOG411DPW2	1	1	1	0	1	1	1	1	1	1	0	1	2	1	1	2	1	1	0	0	0	0	2	1	2	1
ENOG411DPWY	1	1	1	2	3	2	1	1	1	1	1	1	2	2	1	4	4	1	1	0	0	0	1	2	1	1
ENOG411DPWX	1	1	1	1	2	1	1	1	0	1	0	1	1	1	1	2	1	1	1	1	1	0	1	1	3	1
ENOG411DPWT	5	7	5	5	8	5	5	2	3	4	3	2	4	6	3	8	3	4	5	1	1	1	4	5	5	3
ENOG411DPWW	0	0	0	1	1	1	0	0	0	0	0	0	0	1	1	2	0	1	1	0	0	0	0	0	0	1
ENOG411DPWQ	1	1	1	1	1	1	1	0	0	1	0	1	0	1	1	1	0	1	1	0	0	0	0	1	1	1
ENOG411DPWI	1	1	1	2	1	1	1	0	1	1	0	1	4	1	2	1	1	1	2	0	0	0	3	3	2	3
ENOG411DPWH	2	2	3	2	4	2	2	2	2	3	2	2	4	3	2	4	2	2	1	1	1	1	3	2	2	2
ENOG411DPWK	1	1	1	1	2	1	1	1	1	1	2	1	2	1	1	2	1	1	0	0	0	1	1	1	2	1
ENOG411DPWE	2	3	2	1	2	1	2	2	2	2	2	2	2	4	1	7	0	2	2	0	0	0	2	2	2	3
ENOG411DPWD	1	1	1	0	1	1	1	1	1	1	1	1	0	4	1	3	0	2	2	0	0	0	1	1	2	0
ENOG411DPWF	1	2	1	0	2	1	1	0	1	1	1	1	2	2	2	2	2	1	0	1	1	0	1	2	4	1
ENOG411DPWA	3	3	3	1	1	1	3	3	1	3	3	2	1	3	2	4	0	0	1	0	0	0	0	2	1	2
ENOG411DPWC	1	1	1	2	1	2	1	1	0	1	1	0	2	1	2	3	2	2	0	0	0	0	3	1	1	2
ENOG411EAXT	0	0	0	0	0	0	0	0	0	0	0	0	0	0	0	0	0	0	0	1	1	0	0	0	0	0
ENOG411EAXQ	0	0	1	0	0	0	1	0	0	0	0	0	0	0	0	0	0	0	0	0	0	0	0	0	0	0
ENOG411EAE6	0	0	0	1	1	1	0	0	0	0	0	0	0	0	0	0	0	0	0	0	0	0	0	0	0	0
ENOG411E2X0	1	1	1	0	0	0	0	0	0	1	0	0	0	0	0	0	0	0	0	0	0	0	0	0	0	0
ENOG411E2EW	1	2	1	0	0	0	1	2	0	0	0	0	0	0	0	0	0	0	0	0	0	0	0	0	0	0
ENOG411E2EK	0	0	0	1	1	1	0	0	0	0	0	0	0	0	1	0	0	0	0	0	0	0	0	0	0	1
ENOG411E2EI	1	2	1	0	0	0	1	1	1	0	1	0	0	0	0	0	0	0	0	0	0	0	0	0	0	0
ENOG411E2E5	0	0	0	0	0	0	0	0	0	0	0	0	0	1	0	2	0	1	1	0	0	0	0	0	0	0
ENOG411EFBQ	0	0	0	0	1	1	0	0	0	0	0	0	0	0	0	0	0	0	0	0	0	0	0	0	0	0
ENOG411DQD9	1	1	1	1	1	1	1	0	1	1	1	1	5	1	1	1	3	1	1	0	0	0	4	1	1	1
ENOG411DQD8	2	1	1	2	4	2	1	0	0	1	1	1	2	2	2	3	3	3	1	1	1	1	1	2	1	2
ENOG411DQD5	1	1	1	1	2	1	1	1	1	1	0	1	2	1	1	4	2	2	2	1	1	0	5	2	2	2
ENOG411DQD4	1	2	1	1	1	1	1	1	1	1	1	1	2	1	1	2	2	1	1	1	1	1	2	1	1	1
ENOG411DQD7	1	1	2	1	1	1	1	0	1	1	1	0	0	1	1	2	1	1	1	0	0	0	4	1	1	1
ENOG411DQD6	1	0	1	1	1	1	1	1	1	1	1	0	0	1	1	2	0	1	1	0	0	0	1	1	1	1
ENOG411DQD1	2	2	3	1	1	1	3	3	1	2	3	1	2	4	3	4	7	2	2	1	0	0	2	4	1	3
ENOG411DQD0	2	3	2	3	3	3	1	0	1	2	2	2	2	2	2	6	4	3	1	1	1	1	5	3	5	7
ENOG411DQD3	1	1	1	2	2	2	1	0	1	1	1	1	4	2	2	2	2	1	2	2	2	1	4	1	1	1
ENOG411DQD2	0	0	0	0	0	0	0	0	0	1	1	0	0	0	0	0	0	0	0	0	0	0	0	0	0	0
ENOG411DQDM	2	1	1	1	1	1	1	1	1	2	2	1	1	1	1	1	1	1	1	0	0	1	3	1	1	1
ENOG411DQDN	1	1	1	1	1	1	1	1	1	1	1	1	2	2	1	2	1	1	1	0	1	1	1	1	1	1
ENOG411DQDI	0	2	2	1	2	1	3	2	3	3	2	2	4	1	2	2	3	2	2	0	1	0	2	1	3	3
ENOG411DQDH	1	2	1	2	2	2	1	1	1	1	1	0	0	1	1	4	0	1	1	0	0	0	1	1	3	1
ENOG411DQDK	2	3	2	2	3	2	2	2	2	2	2	2	2	1	1	5	2	2	2	0	0	0	0	0	0	0
ENOG411DQDJ	1	2	1	2	2	2	1	1	1	1	1	1	2	2	1	2	1	1	1	0	0	1	1	1	1	1
ENOG411DQDE	1	2	1	1	2	2	1	1	1	1	1	1	0	2	1	2	0	1	1	0	0	0	1	1	1	0
ENOG411DQDD	0	2	1	0	0	0	1	1	1	1	1	0	0	0	0	0	0	0	0	0	0	0	0	0	0	0
ENOG411DQDG	2	2	1	1	1	1	1	1	1	1	1	1	0	1	0	1	0	1	1	0	0	0	3	1	0	1
ENOG411DQDF	1	1	1	2	4	2	0	0	1	1	1	1	2	4	3	3	0	3	2	0	0	1	5	1	2	1
ENOG411DQDA	2	3	3	1	2	1	2	2	2	2	2	2	0	2	1	2	0	1	1	0	0	0	2	2	1	1
ENOG411DQDC	3	0	1	5	4	10	2	2	1	4	2	1	0	1	5	4	0	1	1	0	0	0	0	2	0	0
ENOG411DQDB	1	0	1	1	0	1	4	0	1	1	7	1	2	1	1	1	0	3	0	1	0	1	0	1	0	8
ENOG411DQDY	2	2	1	2	4	3	2	1	1	3	2	1	2	4	2	4	4	2	2	1	1	1	2	2	2	2
ENOG411DQDZ	1	1	1	0	0	0	1	1	0	2	1	2	0	2	1	4	0	1	1	0	0	0	3	1	1	1
ENOG411DQDU	1	1	1	1	2	1	1	1	1	1	1	1	2	2	1	2	2	1	1	1	1	0	2	2	3	2
ENOG411DQDT	3	5	3	3	3	3	6	3	3	3	4	3	4	4	3	5	6	3	3	1	0	1	1	3	1	3
ENOG411DQDW	2	2	2	1	1	1	1	1	1	2	1	1	4	2	1	2	2	1	1	1	1	1	3	2	1	3
ENOG411DQDV	2	2	2	3	4	3	2	2	1	2	1	2	4	3	2	8	1	3	2	0	0	0	2	2	1	2
ENOG411DQDQ	1	2	1	1	1	1	1	1	0	1	1	1	0	4	3	2	0	1	1	0	0	0	0	0	0	1
ENOG411DQDP	1	1	1	1	1	1	1	1	0	1	0	2	2	1	1	1	1	1	1	1	1	1	1	1	1	1
ENOG411DQDS	1	1	1	1	1	1	1	0	1	1	1	1	0	1	1	2	0	1	1	0	0	0	2	2	1	1
ENOG411DQDR	2	2	2	1	1	1	2	2	1	2	2	2	2	1	1	5	3	2	1	1	1	1	1	1	3	1
ENOG411EMRJ	0	0	0	1	0	0	0	0	0	0	0	0	1	0	0	0	0	0	0	0	0	0	0	0	0	0
ENOG411EMRD	2	2	2	0	0	1	2	2	2	0	1	0	0	0	0	0	0	0	0	0	0	0	1	0	0	0
ENOG411EMRE	1	0	1	0	0	0	0	0	0	0	0	1	0	0	0	0	0	0	0	0	0	0	0	0	0	0
ENOG411EMR8	0	0	0	0	0	0	0	0	0	0	0	0	0	1	0	0	0	0	0	0	0	0	2	0	1	2
ENOG411EMR1	0	0	0	0	0	0	0	0	0	0	0	0	0	1	0	0	0	0	0	0	0	0	0	0	0	1
ENOG411EMR4	0	0	0	0	0	0	0	0	0	0	0	0	0	0	2	1	0	1	1	0	0	0	0	0	0	1
ENOG411EMR5	1	2	0	0	0	0	0	1	0	1	1	1	0	0	0	0	0	0	0	0	0	0	0	0	0	0
ENOG411DZ67	1	1	1	0	0	0	1	1	0	0	0	0	0	0	0	0	0	0	0	0	0	0	0	0	0	0
ENOG411EFD8	0	0	1	0	0	0	1	0	0	0	0	0	0	0	0	0	0	0	0	0	0	0	0	0	0	0
ENOG411EAED	0	0	0	0	0	0	0	0	0	0	0	0	0	0	0	0	0	0	0	1	1	0	0	0	0	0
ENOG411EAEK	0	0	0	0	0	0	0	0	0	2	0	1	0	0	0	0	0	0	0	0	0	0	0	0	0	0
ENOG411DVIV	1	1	1	1	1	1	1	1	1	1	1	1	0	0	1	1	0	1	1	0	0	0	0	0	1	0
ENOG411E9D1	0	0	0	0	0	0	0	0	0	0	0	0	0	0	0	0	0	0	0	1	1	0	0	0	0	0
ENOG411E9D7	0	0	0	0	0	0	0	0	0	0	0	0	0	0	0	0	0	0	0	1	1	0	0	0	0	0
ENOG411E9DZ	0	0	0	0	0	0	0	0	0	0	0	0	0	0	0	0	0	0	0	1	1	0	0	0	0	0
ENOG411E9DX	0	2	1	0	0	0	0	0	0	0	0	0	0	0	0	0	0	0	0	0	0	0	0	0	0	0
ENOG411E9DY	0	0	0	2	1	1	0	0	0	0	0	0	0	0	0	0	0	0	0	0	0	0	0	0	0	0
ENOG411E9DR	0	0	0	0	0	0	1	1	0	1	1	1	0	0	0	0	0	0	0	0	0	0	0	0	0	0
ENOG411E9DS	0	0	0	0	0	0	0	0	0	0	0	0	0	6	0	0	0	1	0	0	0	0	0	0	0	0
ENOG411E9DP	0	0	0	0	1	1	0	0	0	0	0	0	0	0	0	0	0	0	0	0	0	0	0	0	0	0
ENOG411E9DQ	0	7	0	0	0	0	0	0	0	0	0	0	0	0	0	0	0	0	0	0	0	0	0	0	0	0
ENOG411E9DV	0	0	0	1	2	1	0	0	0	0	0	0	0	0	0	0	0	0	0	0	0	0	0	0	0	0
ENOG411E9DW	1	0	1	0	0	0	0	0	0	0	0	0	0	0	0	0	0	0	0	0	0	0	0	0	0	0
ENOG411E9DT	1	0	0	0	0	0	1	1	0	0	1	0	0	0	0	0	0	0	0	0	0	0	0	0	0	0
ENOG411E9DU	0	0	0	0	0	0	0	0	0	0	0	0	0	0	0	0	0	0	0	1	1	0	0	0	0	0
ENOG411E9DJ	0	0	0	0	0	0	0	0	0	0	0	0	2	0	0	0	1	0	0	0	0	0	0	0	0	1
ENOG411E9DK	0	0	1	0	0	0	1	1	1	0	1	0	1	0	1	0	0	0	0	0	0	0	0	0	0	0
ENOG411E9DN	4	2	2	0	0	0	1	2	3	1	4	0	0	0	0	0	0	0	0	0	0	0	0	0	0	0
ENOG411E9DM	0	0	0	1	1	1	0	0	0	0	0	0	0	0	0	0	0	0	0	0	0	0	0	0	0	0
ENOG411E9DA	0	0	0	1	1	1	0	0	0	0	0	0	0	0	0	0	0	0	0	0	0	0	0	0	0	0
ENOG411E9DE	0	0	0	0	0	0	1	1	0	2	1	1	0	0	0	0	0	0	0	0	0	0	0	0	0	0
ENOG411DS7Y	2	3	2	2	4	2	2	2	1	2	2	2	2	4	2	6	3	2	2	0	0	1	4	4	2	3
ENOG411ED2D	0	1	1	0	0	0	0	0	0	0	0	0	0	0	0	0	0	0	0	0	0	0	0	0	0	0
ENOG411ED2G	0	0	0	0	0	0	0	0	0	0	0	0	0	0	0	0	0	0	0	1	1	0	0	0	0	0
ENOG411ED2F	0	0	0	0	1	1	0	0	0	0	0	0	0	0	0	0	0	0	0	0	0	0	0	0	0	0
ENOG411ED2A	1	0	1	0	0	0	3	2	0	0	0	0	0	0	0	0	0	0	0	0	0	0	0	0	0	0
ENOG411ED2K	0	0	0	0	0	0	1	1	0	0	1	1	0	0	0	0	0	0	0	0	0	0	0	0	0	0
ENOG411ED2U	0	1	0	0	0	0	0	0	0	0	0	0	0	0	0	1	0	2	0	0	0	0	0	0	0	0
ENOG411ED2T	1	0	1	0	0	0	0	0	0	0	0	0	0	0	0	0	0	0	0	0	0	0	0	0	0	0
ENOG411ED2W	0	0	0	1	3	1	0	0	0	0	0	0	0	0	0	0	0	0	0	0	0	0	0	0	0	0
ENOG411ED2V	0	0	0	0	0	0	0	0	0	0	0	0	0	0	0	0	0	0	0	1	1	0	0	0	0	0
ENOG411ED2P	1	0	1	0	0	0	0	0	0	0	0	0	0	0	0	0	0	0	0	0	0	0	0	0	0	0
ENOG411ED2S	0	0	0	0	0	0	0	0	0	0	1	0	0	1	0	0	0	0	0	0	0	0	0	0	0	0
ENOG411ED25	2	0	0	0	0	0	1	1	0	0	0	0	0	0	0	0	0	0	0	0	0	0	0	0	0	0
ENOG411ED24	0	0	0	1	1	1	0	0	0	0	0	0	0	0	0	0	0	0	0	0	0	0	0	0	0	0
ENOG411ED27	0	1	0	0	0	0	0	1	0	0	0	0	0	0	0	0	0	0	0	0	0	0	0	0	0	0
ENOG411ED26	0	5	2	0	0	0	0	0	0	0	0	0	0	0	0	0	0	0	0	0	0	0	0	0	0	0
ENOG411ED21	0	0	0	0	1	1	0	0	0	0	0	0	0	0	0	0	0	0	0	0	0	0	0	0	0	1
ENOG411ED20	0	0	0	1	1	1	0	0	0	0	0	0	0	0	0	0	0	0	0	0	0	0	0	0	0	0
ENOG411ED23	0	0	0	0	0	0	0	0	1	0	0	1	0	0	0	0	0	0	0	0	0	0	0	0	0	0
ENOG411ED29	0	0	0	1	1	1	0	0	0	0	0	0	0	0	0	0	0	0	0	0	0	0	0	0	0	0
ENOG411ED28	0	0	0	0	0	0	1	0	2	0	0	0	0	0	0	0	0	1	1	0	0	0	0	0	0	0
ENOG411DS7H	2	2	3	0	0	0	1	1	1	1	2	1	0	0	0	0	0	0	0	0	0	0	0	0	1	0
ENOG411E3SY	0	0	0	0	0	0	0	0	0	0	0	0	0	0	0	0	2	0	0	0	0	3	0	0	0	1
ENOG411E3SZ	1	1	1	1	2	1	1	0	1	1	1	1	0	0	1	2	0	2	2	0	0	1	1	2	2	3
ENOG411EAXW	0	0	0	1	1	1	0	0	0	0	0	0	0	0	0	0	0	0	0	0	0	0	0	0	0	0
ENOG411EAXR	0	0	0	0	0	0	0	0	0	0	0	0	0	0	0	0	0	0	0	1	1	0	0	0	0	0
ENOG411EAXP	0	0	0	1	1	1	0	0	0	0	0	0	0	0	0	0	0	0	0	0	0	0	0	0	0	0
ENOG411EAXZ	0	0	0	0	1	1	0	0	0	0	0	0	0	0	0	0	0	0	0	0	0	0	0	0	0	0
ENOG411EAXX	0	0	0	1	1	1	0	0	0	0	0	0	0	0	0	0	0	0	0	0	0	0	0	0	0	0
ENOG411EAXM	0	0	0	0	0	0	0	0	0	0	0	0	0	0	0	0	0	0	0	1	1	0	0	0	0	0
ENOG411E3JT	1	1	1	2	2	2	1	1	1	1	1	1	0	1	1	2	0	0	0	0	0	1	1	1	1	1
ENOG411EFUN	0	0	0	0	0	0	0	0	0	0	0	0	2	0	0	0	2	0	0	0	0	0	0	0	0	0
ENOG411EFUM	0	0	0	0	0	0	0	0	0	0	0	0	0	2	1	0	0	0	0	0	0	0	0	0	0	0
ENOG411EFUJ	1	0	1	0	0	0	0	0	0	0	0	0	0	0	0	0	0	0	0	0	0	0	0	0	0	0
ENOG411EFUK	0	0	0	0	0	0	0	0	0	0	0	0	3	0	0	0	1	0	0	0	0	0	0	0	0	0
ENOG411EFUH	0	0	1	0	0	0	0	0	0	1	0	2	0	0	0	0	0	0	0	0	0	0	0	0	0	0
ENOG411EFUI	0	0	0	0	0	0	0	0	0	0	0	0	2	0	0	0	1	0	0	0	0	0	0	0	0	0
ENOG411EFUF	0	0	1	0	0	0	1	1	0	0	1	0	0	0	0	0	0	0	0	0	0	0	0	0	0	0
ENOG411EFUG	0	0	0	1	1	1	0	0	0	0	0	0	0	0	0	0	0	0	0	0	0	0	0	0	0	0
ENOG411EFUD	0	0	0	0	0	0	0	0	0	0	0	0	0	1	0	0	0	0	0	0	0	0	0	0	0	0
ENOG411EFUE	1	1	0	0	0	0	0	0	0	0	0	0	0	0	0	0	0	0	0	0	0	0	0	0	0	0
ENOG411EFUB	0	0	0	0	0	0	0	0	0	0	0	0	3	0	0	0	2	0	0	0	0	0	0	0	0	0
ENOG411EFUC	0	0	0	1	1	1	0	0	0	0	0	0	0	0	0	0	0	0	0	0	0	0	0	0	0	0
ENOG411EFUA	1	0	0	0	0	0	0	1	0	0	0	0	0	0	0	0	0	0	0	0	0	0	0	0	0	0
ENOG411EFUZ	0	1	1	0	0	0	0	0	0	0	0	0	0	0	0	0	0	0	0	0	0	0	0	0	0	0
ENOG411EFUX	1	0	2	0	0	0	1	1	1	0	1	0	0	0	0	0	0	0	0	0	0	0	0	0	0	0
ENOG411EFUY	0	0	0	1	2	2	0	0	0	0	0	0	0	0	0	0	0	0	0	0	0	0	0	0	0	0
ENOG411EFUV	0	0	0	0	0	0	0	0	0	0	0	0	0	0	0	0	0	0	0	1	1	0	0	0	0	0
ENOG411EFUW	0	1	2	0	0	0	0	0	0	0	0	0	0	0	0	0	0	0	0	0	0	0	0	0	0	0
ENOG411EFUT	0	0	0	5	2	0	0	0	0	0	0	0	0	0	0	0	0	0	0	0	0	0	0	0	0	0
ENOG411EFUU	0	155	1	0	0	0	1	0	0	0	1	1	0	0	0	0	0	0	0	0	0	0	0	0	0	0
ENOG411EFUR	0	0	0	0	0	0	0	0	0	0	0	0	0	0	0	0	0	0	0	1	1	0	0	0	0	0
ENOG411EFUS	0	2	1	0	0	0	0	0	0	0	0	0	0	0	0	0	0	0	0	0	0	0	0	0	0	0
ENOG411EFUP	0	1	1	0	0	0	0	0	0	0	0	0	0	0	0	0	0	0	0	0	0	0	0	0	0	0
ENOG411EFUQ	0	0	0	1	2	0	0	0	0	0	0	0	0	0	0	0	0	0	0	0	0	0	0	0	0	0
ENOG411EFU8	2	0	1	0	0	0	2	2	0	2	1	0	0	0	0	0	0	0	0	0	0	0	0	0	0	0
ENOG411EFU9	0	0	0	1	1	1	0	0	0	0	0	0	0	0	0	0	0	0	0	0	0	0	0	0	0	0
ENOG411EFU6	0	0	0	0	0	0	0	0	0	0	0	0	0	0	0	0	0	0	0	1	1	0	0	0	0	0
ENOG411EFU7	1	0	1	0	0	0	0	0	0	0	0	0	0	0	0	0	0	0	0	0	0	0	0	0	0	0
ENOG411EFU4	0	0	0	1	4	1	0	0	0	0	0	0	0	0	0	3	0	0	0	0	0	0	0	0	1	0
ENOG411EFU5	0	0	1	0	0	0	0	0	0	0	0	1	0	0	0	0	0	0	0	0	0	0	0	0	0	0
ENOG411EFU2	0	0	0	0	0	0	0	0	0	2	0	1	0	0	0	0	0	0	0	0	0	0	0	0	0	0
ENOG411EFU3	0	1	0	0	0	0	0	0	0	0	0	0	0	0	0	0	0	0	0	0	0	0	0	0	0	0
ENOG411EFU0	0	0	0	0	0	0	2	0	0	0	1	0	0	0	0	0	0	0	2	0	0	0	0	0	0	0
ENOG411EFU1	0	0	0	0	0	0	0	1	0	0	0	0	0	0	0	0	0	0	0	0	0	0	0	0	0	0
ENOG411EMH4	0	0	0	0	0	0	0	0	0	0	0	0	0	0	0	0	0	0	0	0	0	0	0	0	0	0
ENOG411EMGD	0	0	0	0	0	0	0	0	0	0	0	0	1	0	1	0	2	0	0	0	0	0	1	1	1	2
ENOG411EKNZ	0	0	0	1	1	1	1	0	1	1	1	1	0	0	0	0	0	0	0	0	0	1	0	0	0	0
ENOG411EKNY	2	3	1	1	3	1	2	2	2	2	2	2	2	2	2	4	3	0	0	1	1	0	1	1	0	2
ENOG411EKNV	0	0	0	0	0	0	0	0	0	0	0	0	0	0	0	2	0	0	0	0	0	0	0	0	0	0
[truncated: 35,129 more rows]
