# Supplementary material for: Genome of the world’s smallest flowering plant, Wolffia australiana, helps explain its specialized physiology and unique morphology
Source: Commun Biol. 2021 Jul 22;4:900. doi: 10.1038/s42003-021-02422-5 (PMC8298427; doi:10.1038/s42003-021-02422-5)
Supplement: Supplementary file 7 — Supplementary Data 5 [file 42003_2021_2422_MOESM7_ESM.xlsx]

## Sheet: Sheet1
Supplementary Data 5. W.australiana missing and over-representing Eggnog clusters
	copy number others mean	copy number others max	copy number others min	Wolffia australiana	eggnog desc	Class
ENOG411DVJ4	1.38889	4	0	27	Nucleotide-diphospho-sugar transferase (XEG113)	Over-present
ENOG411E25S	0.611111	5	0	26	O-acyltransferase WSD1-like	Over-present
ENOG411DQ76	1.05556	2	1	20	Pentatricopeptide repeat-containing protein At1g74850 (PTAC2)	Over-present
ENOG411DQ5I	1.11111	2	0	18	Polysaccharide biosynthesis protein	Over-present
ENOG411E13W	1.27778	2	0	16	Transcription factor (ERF061)	Over-present
ENOG411E44S	1.11111	3	0	16	fasciclin-like arabinogalactan protein (FLA6, FLA9, FLA13)	Over-present
ENOG411DRX6	1.05556	2	0	13	exostosin-like glycosyltransferase	Over-present
ENOG411DSW3	1.05556	2	0	12	Bicoid-interacting protein 3 (Bin3)	Over-present
ENOG411DUTQ	0.944444	2	0	12	DNA polymerase (POLH)	Over-present
ENOG411DVRY	0.944444	2	0	12	DNAJ heat shock N-terminal domain-containing	Over-present
ENOG411DQ5D	1.22222	2	0	11	Isochorismatase family (NIC1)	Over-present
ENOG411DXFV	1.22222	2	1	11	acyl-CoA synthetase family member 3 (AAE13)	Over-present
ENOG411EMKX	0.222222	2	0	11	Stores iron in a soluble, non-toxic, readily available form. Important for iron homeostasis (By similarity)	Over-present
ENOG411E9UP	0.166667	1	0	7	Glycosyl hydrolase family	Over-present
ENOG411DVBI	0.388889	1	0	7	NA	Over-present
ENOG411E0VZ	0.944444	1	0	6	Plant organelle RNA recognition domain	Over-present
ENOG411DTHJ	0.388889	1	0	6	C2H2 zinc finger protein, expressed (ZAT1)	Over-present
ENOG411DV72	1.33333	4	1	0	ubiquitin-conjugating enzyme E2	Missing
ENOG411DV7W	1.27778	2	1	0	novel plant snare	Missing
ENOG411DPSK	6.05556	31	2	0	receptor kinase	Missing
ENOG411DPS8	1.94444	4	1	0	Xylem cysteine proteinase	Missing
ENOG411E4FX	1.38889	4	1	0	F-Box protein GID2	Missing
ENOG411DSFF	1.33333	2	1	0	zinc finger CCCH domain-containing protein	Missing
ENOG411E2Z5	2.16667	5	1	0	B3 domain-containing protein	Missing
ENOG411E12D	3.44444	8	1	0	domain-containing protein	Missing
ENOG411DS77	1.61111	4	1	0	NA	Missing
ENOG411DQ12	2.27778	4	1	0	Ammonium Transporter	Missing
ENOG411E4WZ	1.11111	2	1	0	NA	Missing
ENOG411E62X	1.05556	2	1	0	Core component of nucleosome. Nucleosomes wrap and compact DNA into chromatin, limiting DNA accessibility to the cellular machineries which require DNA as a template. Histones thereby play a central role in transcription regulation, DNA repair, DNA replication and chromosomal stability. DNA accessibility is regulated via a complex set of post-translational modifications of histones, also called h…	Missing
ENOG411DSWZ	1.44444	4	1	0	NA	Missing
ENOG411DSWY	1.38889	3	1	0	Pfam:DUF300	Missing
ENOG411DWXY	1.05556	2	1	0	Pentatricopeptide repeat-containing protein	Missing
ENOG411DRDV	1.11111	2	1	0	exostosin family	Missing
ENOG411DRDU	3.27778	7	1	0	E3 ubiquitin-protein ligase	Missing
ENOG411DVJU	2.33333	4	1	0	cytokinin dehydrogenase	Missing
ENOG411DVJK	1.94444	3	1	0	Transcription factor	Missing
ENOG411DW5F	1.22222	4	1	0	Protein of unknown function (DUF3522)	Missing
ENOG411E2K3	1.66667	5	1	0	actin-depolymerizing factor	Missing
ENOG411DZU4	1.55556	4	1	0	subtilisin-like	Missing
ENOG411DZU1	1.11111	2	1	0	NA	Missing
ENOG411DSS3	1.16667	2	1	0	Pfam:DUF803	Missing
ENOG411DSS8	1.66667	3	1	0	protein kinase At2g41970-like	Missing
ENOG411DSSW	1.83333	5	1	0	Sucrose-cleaving enzyme that provides UDP-glucose and fructose for various metabolic pathways (By similarity)	Missing
ENOG411DYFS	1.33333	3	1	0	Kinase interacting	Missing
ENOG411DVV3	1.66667	3	1	0	GDSL esterase lipase	Missing
ENOG411DVVA	1.05556	2	1	0	zinc finger	Missing
ENOG411DWIK	1.66667	3	1	0	Transcription factor	Missing
ENOG411DZCI	1.22222	2	1	0	rRNA processing	Missing
ENOG411E7E7	1.44444	2	1	0	epidermal patterning factor-like protein	Missing
ENOG411DS3X	2.16667	4	1	0	BES1 BZR1 homolog protein	Missing
ENOG411DSFX	1.44444	3	1	0	S-adenosyl-L-methionine carboxyl methyltransferase family protein	Missing
ENOG411DUE2	1.66667	4	1	0	Mannan endo-1,4-beta-mannosidase	Missing
ENOG411DUE4	1.55556	2	1	0	receptor-like protein kinase	Missing
ENOG411E1TV	1.22222	2	1	0	NA	Missing
ENOG411DQYX	1.05556	2	1	0	Pentatricopeptide repeat-containing protein	Missing
ENOG411DVRD	1.38889	4	1	0	(No apical meristem) protein	Missing
ENOG411DRKU	1.22222	3	1	0	protein PLASTID MOVEMENT IMPAIRED	Missing
ENOG411DQPZ	1.05556	2	1	0	TPR	Missing
ENOG411DPN4	1.94444	4	1	0	tetracycline transporter	Missing
ENOG411DTRE	1.61111	4	1	0	ras-related protein	Missing
ENOG411DTEE	1.11111	2	1	0	Pentatricopeptide repeat-containing protein	Missing
ENOG411DWTD	2.11111	6	1	0	sulfate transporter	Missing
ENOG411DYKT	1.72222	3	1	0	methyltransferase	Missing
ENOG411DWAF	2.44444	5	1	0	Annexin Arabidopsis	Missing
ENOG411E7PV	1.05556	2	1	0	NA	Missing
ENOG411DRZS	1.72222	4	1	0	Ser Thr-rich protein T10 in DGCR	Missing
ENOG411DV6G	1.27778	3	1	0	Omega-hydroxypalmitate O-feruloyl	Missing
ENOG411DQAW	1.11111	2	1	0	Cytochrome b5	Missing
ENOG411DUS7	2.5	8	1	0	Plant protein of unknown function (DUF868)	Missing
ENOG411E4GY	1.11111	2	1	0	NA	Missing
ENOG411DS2C	1.22222	2	1	0	biotin synthase	Missing
ENOG411DTJD	1.38889	2	1	0	metal tolerance protein	Missing
ENOG411E0CZ	1.61111	4	1	0	sulfate transporter	Missing
ENOG411DU2V	1.44444	2	1	0	Metal ion binding protein	Missing
ENOG411DVNN	1.11111	2	1	0	Beta-1,3-galactosyltransferase	Missing
ENOG411DSXV	1.27778	4	1	0	zinc finger, C3HC4 type, domain containing protein, expressed	Missing
ENOG411DT6R	1.27778	2	1	0	THN	Missing
ENOG411DZ97	1.11111	2	1	0	NA	Missing
ENOG411E35X	1.83333	4	1	0	lob domain-containing protein	Missing
ENOG411DV2Q	1.38889	3	1	0	Ent-kaurene oxidase	Missing
ENOG411DQEQ	2.83333	7	1	0	reversibly glycosylated polypeptide	Missing
ENOG411E57E	1.11111	2	1	0	NA	Missing
ENOG411DZPH	1.61111	3	1	0	respiratory burst oxidase	Missing
ENOG411DY99	1.72222	5	1	0	Pfam:DUF593	Missing
ENOG411E637	1.38889	3	1	0	Mitochondrial import inner membrane translocase	Missing
ENOG411DUNH	2.16667	6	1	0	UDP-glycosyltransferase 92A1-like	Missing
ENOG411DUNF	3.83333	14	1	0	G-type lectin S-receptor-like serine threonine-protein kinase	Missing
ENOG411DWY1	1.55556	3	1	0	Uncharacterised protein family (UPF0121)	Missing
ENOG411DRR0	1.22222	2	1	0	peptide nitrate transporter	Missing
ENOG411E03S	1.05556	2	1	0	mitochondrial transcription termination factor family protein	Missing
ENOG411DPZP	4.5	8	1	0	Protein ZINC INDUCED FACILITATOR-LIKE	Missing
ENOG411DQIB	1.16667	3	1	0	F-box Kelch-repeat protein	Missing
ENOG411DQI8	1.33333	4	1	0	NA	Missing
ENOG411DZTB	1.27778	3	1	0	NA	Missing
ENOG411DQ6C	1.44444	2	1	0	ubiquitin-conjugating enzyme	Missing
ENOG411DYG7	1.16667	2	1	0	Protein of unknown function (DUF3353)	Missing
ENOG411DVI8	1.83333	6	1	0	Transcription factor	Missing
ENOG411DXC3	3.88889	15	1	0	beta-glucosidase	Missing
ENOG411DZQE	2.27778	5	1	0	hydrolase family 17 protein	Missing
ENOG411DTU3	1.38889	2	1	0	E3 ubiquitin-protein ligase	Missing
ENOG411DUFH	1.44444	2	1	0	KINASE-like protein	Missing
ENOG411E75I	1.66667	4	1	0	This is a component of the ubiquinol-cytochrome c reductase complex (complex III or cytochrome b-c1 complex), which is part of the mitochondrial respiratory chain. This protein may mediate formation of the complex between cytochromes c and c1 (By similarity)	Missing
ENOG411DWQA	1.33333	2	1	0	Protein of unknown function (DUF642)	Missing
ENOG411E3FR	1.11111	2	1	0	AWPM-19-like membrane family protein	Missing
ENOG411DZGA	1.61111	2	1	0	RhoGAP domain containing protein, expressed	Missing
ENOG411DWJT	1.33333	2	1	0	beta-hexosaminidase	Missing
ENOG411DWJF	2.72222	9	1	0	Metalloendoproteinase	Missing
ENOG411DQQ8	2.11111	7	1	0	receptor-like serine threonine-protein kinase ALE2-like	Missing
ENOG411E2DC	1.83333	4	1	0	Nuclear transcription factor Y subunit	Missing
ENOG411DTQ4	2.16667	4	1	0	pectinesterase	Missing
ENOG411E4H2	1.66667	3	1	0	high mobility group	Missing
ENOG411DUBC	1	1	1	0	Pentatricopeptide repeat-containing protein	Missing
ENOG411DTDA	2.66667	4	1	0	phosphatase 2C	Missing
ENOG411DX33	1.05556	2	1	0	NA	Missing
ENOG411DTGZ	1.55556	3	1	0	Myb-related protein	Missing
ENOG411DWU3	1.16667	2	1	0	Pentatricopeptide repeat-containing protein	Missing
ENOG411E4HI	1.22222	2	1	0	Plant calmodulin-binding domain	Missing
ENOG411DT9J	1.55556	3	1	0	PPIases accelerate the folding of proteins	Missing
ENOG411DT9N	2	3	1	0	auxin-responsive protein	Missing
ENOG411DRNN	1.61111	4	1	0	Hydroxyproline-rich glycoprotein family protein	Missing
ENOG411DVD0	1.33333	4	1	0	serine threonine-protein kinase	Missing
ENOG411DVDG	2.33333	6	1	0	plant glycogenin-like starch initiation protein	Missing
ENOG411DQU7	2.77778	6	1	0	protein transport protein-related	Missing
ENOG411DQU1	1.61111	5	1	0	F-box kelch-repeat protein	Missing
ENOG411DQUX	8.77778	66	1	0	LRR receptor-like serine threonine-protein kinase	Missing
ENOG411DQBF	1.61111	4	1	0	Transcription factor	Missing
ENOG411E5ND	1.33333	3	1	0	WUSCHEL-related homeobox	Missing
ENOG411DSDK	2.5	5	1	0	Cyclin A	Missing
ENOG411DSD1	1.22222	4	1	0	Protein of unknown function, DUF547	Missing
ENOG411DSD8	1.33333	4	1	0	pectinesterase	Missing
ENOG411DU34	1.33333	3	1	0	expressed protein	Missing
ENOG411DYSE	1.61111	4	1	0	homeobox-leucine zipper protein	Missing
ENOG411E3HJ	1.27778	5	1	0	NA	Missing
ENOG411DWB0	3.11111	8	1	0	Leucine-rich repeat receptor-like protein kinase	Missing
ENOG411E34M	1.83333	4	1	0	nac domain	Missing
ENOG411DRY1	3.88889	6	2	0	DNAJ heat shock N-terminal domain-containing protein	Missing
ENOG411DQYI	8	22	1	0	germin-like protein	Missing
ENOG411DQFC	1.44444	4	1	0	Haloacid dehalogenase-like hydrolase family protein	Missing
ENOG411DZSU	1.72222	4	1	0	Transcription factor	Missing
ENOG411DZST	1.66667	4	1	0	ubiquitin	Missing
ENOG411DUV5	2.94444	6	1	0	phosphatase	Missing
ENOG411E5YS	1	1	1	0	c-Myc-binding	Missing
ENOG411DR5E	2.11111	3	1	0	transcription factor	Missing
ENOG411DY7G	1.55556	4	1	0	Zinc finger protein	Missing
ENOG411E1NT	1.72222	4	1	0	receptor-like cytosolic serine threonine-protein kinase RBK1-like	Missing
ENOG411DSUD	1.66667	4	1	0	LRR receptor-like serine threonine-protein kinase	Missing
ENOG411E20X	1.66667	3	1	0	zinc finger protein	Missing
ENOG411DXU8	1.72222	4	1	0	LRR receptor-like serine threonine-protein kinase	Missing
ENOG411DXUF	1.77778	4	1	0	strubbelig-receptor family	Missing
ENOG411DT16	1.11111	2	1	0	homeobox-leucine zipper protein	Missing
ENOG411DT1B	1.83333	4	1	0	May act as a scaffolding protein within caveolar membranes, functionally participating in formation of caveolae or caveolae-like vesicles (By similarity)	Missing
ENOG411DVY8	1.83333	4	1	0	Transcription factor	Missing
ENOG411DVYY	1.05556	2	1	0	Pentatricopeptide repeat-containing protein	Missing
ENOG411DRFZ	1.38889	3	1	0	transmembrane protein 19-like	Missing
ENOG411DS5T	1.27778	2	1	0	Transcription factor	Missing
ENOG411E30G	1.72222	5	1	0	lob domain-containing protein	Missing
ENOG411DTAC	1.83333	4	1	0	Galacturonosyltransferase-like	Missing
ENOG411E10F	2.22222	5	1	0	Plant protein of unknown function (DUF863)	Missing
ENOG411E1U4	1.77778	4	1	0	expressed protein	Missing
ENOG411DQ7X	3.11111	5	2	0	NA	Missing
ENOG411DTX5	2.72222	10	1	0	peroxidase	Missing
ENOG411E60H	2.38889	4	1	0	cAMP-regulated phosphoprotein/endosulfine conserved region	Missing
ENOG411DTJZ	1.33333	4	1	0	poly(rC)-binding protein	Missing
ENOG411DSQ8	3.61111	9	1	0	UDP-Glycosyltransferase	Missing
ENOG411DSQ1	1.11111	2	1	0	carotenoid cleavage dioxygenase 7	Missing
ENOG411DQWV	1.38889	3	1	0	leucine-rich repeat receptor-like serine threonine tyrosine-protein kinase	Missing
ENOG411DXW3	1.77778	3	1	0	Peptide nitrate transporter	Missing
ENOG411DW7Q	1.77778	4	1	0	Plant protein of unknown function (DUF946)	Missing
ENOG411E04E	1.16667	2	1	0	Actin-fragmin kinase, catalytic	Missing
ENOG411E3MK	1.27778	4	1	0	histidine-containing phosphotransfer protein	Missing
ENOG411DY2Y	1.11111	2	1	0	Pfam:DUF88	Missing
ENOG411DS8F	1.16667	2	1	0	Cytidylyltransferase	Missing
ENOG411E0IF	1.61111	3	1	0	acyltransferase-like protein	Missing
ENOG411DSMI	1.22222	3	1	0	4-coumarate--CoA ligase-like	Missing
ENOG411DSMD	3.5	6	1	0	Sugar carrier protein	Missing
ENOG411DR86	2.94444	6	1	0	cytochrome P450	Missing
ENOG411DYDJ	1.27778	3	1	0	nac domain	Missing
ENOG411DRU6	1.44444	2	1	0	May be involved in the degradation process of specific misfolded endoplasmic reticulum (ER) luminal proteins	Missing
ENOG411E3VV	1.33333	3	1	0	Bet1-like SNARE	Missing
ENOG411E3ID	1.66667	3	1	0	C2	Missing
ENOG411DY6B	2.16667	6	1	0	fatty acid	Missing
ENOG411DY69	1.27778	3	1	0	NAC domain containing protein	Missing
ENOG411DTPT	1.94444	8	1	0	agenet domain-containing protein	Missing
ENOG411E0PT	1.05556	2	1	0	Acyltransferase	Missing
ENOG411DS4X	1.05556	2	1	0	Protein of unknown function (DUF3082)	Missing
ENOG411E1RR	1.88889	4	1	0	B3 domain-containing protein	Missing
ENOG411DSIU	1.27778	3	1	0	DUF630 DUF632 domains containing protein	Missing
ENOG411DU8I	1.11111	2	1	0	glucan endo-1-3-beta-glucosidase	Missing
ENOG411DU81	1.77778	4	1	0	cytochrome P450	Missing
ENOG411E78V	2.33333	5	1	0	hydrophobic protein	Missing
ENOG411DVA4	1.66667	4	1	0	NAC domain-containing protein	Missing
ENOG411DYXP	1.16667	3	1	0	formate dehydrogenase	Missing
ENOG411DVGF	1.11111	2	1	0	NA	Missing
ENOG411DXZC	1.05556	2	1	0	tetrachloro-p-hydroquinone reductive	Missing
ENOG411DXZM	2.05556	6	1	0	Pfam:DUF662	Missing
ENOG411DZ61	1.83333	4	1	0	Vacuolar cation proton exchanger	Missing
ENOG411DZ6P	1.16667	2	1	0	ASCH domain	Missing
ENOG411E3EZ	1.16667	2	1	0	Photosystem II reaction center PSB28 protein	Missing
ENOG411DSEZ	1.77778	6	1	0	wuschel-related homeobox	Missing
ENOG411DU44	2.16667	6	1	0	NAC domain-containing protein	Missing
ENOG411DR02	2.72222	8	1	0	Spore coat protein	Missing
ENOG411DR79	1.11111	2	1	0	Sec63	Missing
ENOG411DWVP	1.05556	2	1	0	Pentatricopeptide repeat-containing protein	Missing
ENOG411DWV6	2.44444	4	1	0	Core-2/I-Branching enzyme	Missing
ENOG411DS9U	1.5	2	1	0	expressed protein	Missing
ENOG411DXKI	1.72222	2	1	0	RuBisCO large subunit-binding protein subunit alpha	Missing
ENOG411DRMS	1.38889	2	1	0	serine carboxypeptidase-like	Missing
ENOG411DRMK	1.11111	2	1	0	ribonuclease P family protein	Missing
ENOG411DQW1	1.72222	4	1	0	serine threonine-protein kinase	Missing
ENOG411E0EW	1.61111	3	1	0	Transcription factor	Missing
ENOG411DSA0	1	1	1	0	tRNA binding	Missing
ENOG411DYPH	2.5	9	1	0	Carboxylesterase	Missing
ENOG411DWGP	1.27778	3	1	0	sugar transporter ERD6-like	Missing
ENOG411E0SI	1.22222	3	1	0	RING-H2 finger protein	Missing
ENOG411DXM6	1.27778	2	1	0	cop9 signalosome complex subunit	Missing
ENOG411DXM4	1	1	1	0	yrdC domain-containing protein	Missing
ENOG411DV05	1.33333	3	1	0	cytokinin dehydrogenase	Missing
ENOG411DPXB	2.22222	5	1	0	NA	Missing
ENOG411E6WD	1.72222	5	1	0	NA	Missing
ENOG411DQKR	2.61111	5	1	0	chitinase	Missing
ENOG411EKFE	1.22222	3	1	0	two-component response regulator	Missing
ENOG411DZV7	1.77778	4	1	0	oxidoreductase activity	Missing
ENOG411DQ09	1.61111	3	1	0	ubiquitin-conjugating enzyme	Missing
ENOG411DQ2J	1.22222	3	1	0	Plant protein of unknown function (DUF936)	Missing
ENOG411E4VT	1.22222	2	1	0	Pfam:CT20	Missing
ENOG411DYT4	1.05556	2	1	0	Pfam:DUF623	Missing
ENOG411DSVU	3.5	8	1	0	chromatin remodeling	Missing
ENOG411DYAV	1.16667	2	1	0	tyrosine protein kinase domain containing protein	Missing
ENOG411DYAH	1.38889	2	1	0	receptor-like protein kinase	Missing
ENOG411DS8Z	1.27778	2	1	0	Pfam:DUF231	Missing
ENOG411DS8P	1.05556	2	1	0	DNA repair	Missing
ENOG411DXAV	1.38889	2	1	0	phosphoglycerate	Missing
ENOG411DXA5	1.05556	2	1	0	FR47-like protein	Missing
ENOG411E2JU	1.33333	2	1	0	Protein of unknown function, DUF538	Missing
ENOG411E40E	1.22222	2	1	0	NA	Missing
ENOG411DSCB	1.66667	6	1	0	receptor-like protein kinase	Missing
ENOG411DQ4I	2.5	8	1	0	wall-associated receptor kinase-like	Missing
ENOG411E4R3	1.44444	4	1	0	NA	Missing
ENOG411E65A	2.22222	5	1	0	Peptidoglycan-binding LysM domain-containing protein	Missing
ENOG411DS9P	1.61111	3	1	0	expressed protein	Missing
ENOG411DUHC	1.72222	10	1	0	UPF0481 protein At3g47200-like	Missing
ENOG411DTN6	1.5	4	1	0	zinc-binding protein	Missing
ENOG411DSRA	9.55556	25	2	0	LRR receptor-like serine threonine-protein kinase	Missing
ENOG411E1DW	1.16667	2	1	0	NA	Missing
ENOG411DXE8	4.27778	7	2	0	Mitogen-activated protein kinase kinase kinase	Missing
ENOG411DXET	1.38889	4	1	0	membrane-associated kinase regulator	Missing
ENOG411DXEM	1.5	3	1	0	H ACA ribonucleoprotein complex subunit	Missing
ENOG411DV87	2.33333	5	1	0	histone-lysine N-methyltransferase, H3 lysine-9 specific	Missing
ENOG411DTJV	1.16667	2	1	0	zinc ion binding protein	Missing
ENOG411DZBW	2.05556	4	1	0	V-type proton ATPase subunit	Missing
ENOG411DX1Z	1.27778	2	1	0	acid phosphatase	Missing
ENOG411DX1I	1.88889	3	1	0	KISc	Missing
ENOG411DU9E	1.16667	2	1	0	Protein PHLOEM protein 2-LIKE	Missing
ENOG411DYY0	1.16667	2	1	0	MAC/Perforin domain	Missing
ENOG411DW9J	2.16667	5	1	0	hydrolase, alpha beta fold family protein	Missing
ENOG411E3QY	1.5	3	1	0	splicing factor	Missing
ENOG411DQW4	1.44444	4	1	0	Domain of unknown function DUF20	Missing
ENOG411E0U7	1.61111	3	1	0	pathogenesis-related protein 5-like	Missing
ENOG411E0IW	1.05556	2	1	0	1,4-dihydroxy-2-naphthoate	Missing
ENOG411DX5A	1.16667	2	1	0	GDSL esterase lipase	Missing
ENOG411DU5V	2.05556	5	1	0	expressed protein	Missing
ENOG411DWWI	2.22222	7	1	0	nac domain	Missing
ENOG411DVBQ	1.72222	4	1	0	probably inactive leucine-rich repeat receptor-like protein kinase	Missing
