# Supplementary material for: Genome of the world’s smallest flowering plant, Wolffia australiana, helps explain its specialized physiology and unique morphology
Source: Commun Biol. 2021 Jul 22;4:900. doi: 10.1038/s42003-021-02422-5 (PMC8298427; doi:10.1038/s42003-021-02422-5)
Supplement: Supplementary file 8 — Supplementary Data 6 [file 42003_2021_2422_MOESM8_ESM.xlsx]

## Sheet: Sheet1
	Supplementary Data 6. The presence and absence of stomata development related genes in the water plants
	Gene Name	RiceTopHit	EggnogClusterID	S. pol	N. col	W. aus	Z . mar	Remark
	Differentiation Genes
	SPCH (AT5G53210)	Os02g0257500	ENOG410IJ4X	0	1	1	0	-
	MUTE (AT3G06120)	Os05g0597000	ENOG410IW6H	1	1	1	0	-
	FAMA (AT3G24140)	Os05g0586300	ENOG410IIZK	0	1	1	0	-
	ICE1/ICE2 (AT3G26744,AT1G12860)	Os11g0523700	ENOG410IJE0	1	1	1	1	-
	MYB family (AT2G02820)	Os07g0627300	KOG0048	1	1	1	1	-
	Spacing & Patterning Genes
	ERECTA, ERL1, ERL2 (AT2G26330, AT5G62230, AT5G07180)	Os06g0203800	ENOG410IFET	1	1	1	1	-
	TMM (AT1G80080)	Os01g0623000	KOG0619	1	1	1	1	-
	SDD1 (AT1G04110)	Os03g0143100	ENOG410IEU2	1	1	1	0	-
	CRSP (AT1G20160)	Os01g0278950	ENOG410IFX8,ENOG410IK2G	1	1	0	1	-
	EPF1 (AT2G20875)	Os04g0637300	ENOG410J7BH,ENOG410J4UE	1	0	1	0	-
	EPF2 (AT1G34245)	Os04g0637300	ENOG410J4UE	1	0	1	0	-
	EPFL9 (AT4G12970)	Os01g0914400	ENOG410J2R8	0	0	0	0	Water plant specific
	EPFL4, 5, 6 (AT4G14723, AT3G22820, AT2G30370)	Os01g0824500	ENOG410J3U1,ENOG410J2Q5	1	1	1	1	-
	Polarity & Division Asymmetry
	BASL (AT5G60880)	NA	ENOG410J4BR	0	0	0	0	Not water plant specific
	PAN1 (AT2G42290)	Os08g0506400	ENOG410IE51	1	1	1	1	-
	PAN1 (AT3G57830)	Os08g0506400	ENOG410IE51	1	1	1	1	-
	PAN2 (AT4G20940)	Os07g0145400	ENOG410ITA6	1	1	1	1	-
	POLAR (AT4G31805)	Os02g0795200	ENOG410JDQA, ENOG410J1SF	1	0	0	1	-
	SCD1 (AT1G49040)	Os01g0575500	KOG2127	1	1	1	0	-
