# Supplementary material for: Genome of the world’s smallest flowering plant, Wolffia australiana, helps explain its specialized physiology and unique morphology
Source: Commun Biol. 2021 Jul 22;4:900. doi: 10.1038/s42003-021-02422-5 (PMC8298427; doi:10.1038/s42003-021-02422-5)
Supplement: Supplementary file 9 — Supplementary Data 7 [file 42003_2021_2422_MOESM9_ESM.xlsx]

## Sheet: Sheet1
	Supplementary Data 7. List of synteny blocks that are fractionated or missing in W. australiana genome
	Fractionated synteny				Completely missing
	SYNID	OSA	SPO	WAU	SYNID	OSA	SPO	WAU
	291	OSA|Os03t0436400-01	SPO|Spipo2G0095300		1	OSA|Os01t0862800-01	SPO|Spipo0G0001900
	291	OSA|Os03t0437600-01	SPO|Spipo2G0095700		1	OSA|Os01t0862200-01	SPO|Spipo0G0002000
	291	OSA|Os03t0439000-01	SPO|Spipo2G0095800		1	OSA|Os01t0860800-01	SPO|Spipo0G0003500
	291	OSA|Os03t0439700-01	SPO|Spipo2G0096300		1	OSA|Os01t0860601-01	SPO|Spipo0G0003600
	291	OSA|Os03t0440900-01	SPO|Spipo2G0096400		1	OSA|Os01t0858900-01	SPO|Spipo0G0005700
	291	OSA|Os03t0442900-01	SPO|Spipo2G0096600		1	OSA|Os01t0858700-01	SPO|Spipo0G0006100
	291	OSA|Os03t0445700-01	SPO|Spipo2G0097200		1	OSA|Os01t0857600-01	SPO|Spipo0G0008500
	291	OSA|Os03t0448700-01	SPO|Spipo2G0098300	WAU|Waus00040g14016.1	7	OSA|Os02t0218200-01	SPO|Spipo0G0044000
	430	OSA|Os04t0616100-00	SPO|Spipo5G0041200		7	OSA|Os02t0217900-00	SPO|Spipo0G0044100
	430	OSA|Os04t0616300-01	SPO|Spipo5G0041400	WAU|Waus00012g02625.1	7	OSA|Os02t0216300-01	SPO|Spipo0G0044300
	430	OSA|Os04t0616400-02	SPO|Spipo5G0041700	WAU|Waus00012g02625.1	7	OSA|Os02t0216300-04	SPO|Spipo0G0044400
	430	OSA|Os04t0616500-01	SPO|Spipo5G0042000	WAU|Waus00012g02625.1	7	OSA|Os02t0216300-05	SPO|Spipo0G0045500
	430	OSA|Os04t0616700-03	SPO|Spipo5G0042300	WAU|Waus00012g02625.1	7	OSA|Os02t0216300-07	SPO|Spipo0G0045600
	430	OSA|Os04t0616700-04	SPO|Spipo5G0042400	WAU|Waus00012g02625.1	8	OSA|Os03t0400700-01	SPO|Spipo0G0034500
	265	OSA|Os02t0672500-01	SPO|Spipo17G0015500		8	OSA|Os03t0399532-00	SPO|Spipo0G0034600
	265	OSA|Os02t0672700-01	SPO|Spipo17G0015900		8	OSA|Os03t0399400-01	SPO|Spipo0G0034800
	265	OSA|Os02t0673600-01	SPO|Spipo17G0016100		8	OSA|Os03t0399000-01	SPO|Spipo0G0035600
	265	OSA|Os02t0674700-00	SPO|Spipo17G0016700		8	OSA|Os03t0397600-00	SPO|Spipo0G0036000
	265	OSA|Os02t0675700-01	SPO|Spipo17G0017100	WAU|Waus00060g17431.1	8	OSA|Os03t0397400-01	SPO|Spipo0G0036600
	265	OSA|Os02t0676000-01	SPO|Spipo17G0017700		8	OSA|Os03t0397300-01	SPO|Spipo0G0037400
	265	OSA|Os02t0677700-01	SPO|Spipo17G0018100		20	OSA|Os10t0489000-00	SPO|Spipo1G0043200
	146	OSA|Os10t0510400-01	SPO|Spipo21G0040200	WAU|Waus00060g17431.1	20	OSA|Os10t0488800-01	SPO|Spipo1G0043600
	146	OSA|Os10t0513400-00	SPO|Spipo21G0040400		20	OSA|Os10t0487300-01	SPO|Spipo1G0044400
	146	OSA|Os10t0514450-00	SPO|Spipo21G0040700		20	OSA|Os10t0486600-01	SPO|Spipo1G0045200
	146	OSA|Os10t0514700-00	SPO|Spipo21G0040800		20	OSA|Os10t0486100-00	SPO|Spipo1G0045500
	146	OSA|Os10t0516500-01	SPO|Spipo21G0041200		20	OSA|Os10t0486000-01	SPO|Spipo1G0045600
	146	OSA|Os10t0516900-01	SPO|Spipo21G0041500		20	OSA|Os10t0485500-01	SPO|Spipo1G0045900
	124	OSA|Os06t0724500-01	SPO|Spipo1G0072000		22	OSA|Os10t0554200-01	SPO|Spipo1G0085300
	124	OSA|Os06t0724900-01	SPO|Spipo1G0072200	WAU|Waus00279g11056.1	22	OSA|Os10t0554001-01	SPO|Spipo1G0085600
	124	OSA|Os06t0725000-01	SPO|Spipo1G0072700		22	OSA|Os10t0553800-01	SPO|Spipo1G0085800
	124	OSA|Os06t0725100-01	SPO|Spipo1G0073900		22	OSA|Os10t0553600-00	SPO|Spipo1G0086000
	124	OSA|Os06t0725300-01	SPO|Spipo1G0075200		22	OSA|Os10t0553300-01	SPO|Spipo1G0086100
	124	OSA|Os06t0726100-01	SPO|Spipo1G0075400		22	OSA|Os10t0552900-01	SPO|Spipo1G0086200
	124	OSA|Os06t0726300-01	SPO|Spipo1G0075800		24	OSA|Os10t0562000-01	SPO|Spipo1G0105800
	280	OSA|Os02t0254700-01	SPO|Spipo26G0016400		24	OSA|Os10t0561900-01	SPO|Spipo1G0105900
	280	OSA|Os02t0255100-01	SPO|Spipo26G0016200		24	OSA|Os10t0561800-01	SPO|Spipo1G0106500
	280	OSA|Os02t0256100-01	SPO|Spipo26G0015700	WAU|Waus00256g10445.1	24	OSA|Os10t0561400-01	SPO|Spipo1G0106700
	280	OSA|Os02t0258300-02	SPO|Spipo26G0013700		24	OSA|Os10t0561100-01	SPO|Spipo1G0106800
	280	OSA|Os02t0258800-01	SPO|Spipo26G0012300	WAU|Waus00027g10813.1	24	OSA|Os10t0561000-00	SPO|Spipo1G0106900
	280	OSA|Os02t0261100-01	SPO|Spipo26G0011500		25	OSA|Os10t0457700-01	SPO|Spipo1G0017100
	280	OSA|Os02t0265900-01	SPO|Spipo26G0009000		25	OSA|Os10t0457600-01	SPO|Spipo1G0017800
	287	OSA|Os03t0801900-01	SPO|Spipo2G0060100		25	OSA|Os10t0457200-01	SPO|Spipo1G0018200
	287	OSA|Os03t0802500-01	SPO|Spipo2G0060800		25	OSA|Os10t0456800-01	SPO|Spipo1G0018600
	287	OSA|Os03t0802800-01	SPO|Spipo2G0060900		25	OSA|Os10t0456600-01	SPO|Spipo1G0018800
	287	OSA|Os03t0803500-01	SPO|Spipo2G0061100		25	OSA|Os10t0456500-01	SPO|Spipo1G0018900
	287	OSA|Os03t0803900-01	SPO|Spipo2G0061200	WAU|Waus00049g15312.1	27	OSA|Os01t0917900-01	SPO|Spipo13G0028300
	287	OSA|Os03t0804200-01	SPO|Spipo2G0061600		27	OSA|Os01t0918200-01	SPO|Spipo13G0028100
	287	OSA|Os03t0805200-01	SPO|Spipo2G0062600		27	OSA|Os01t0919400-01	SPO|Spipo13G0027900
	287	OSA|Os03t0805300-01	SPO|Spipo2G0062700	WAU|Waus00001g00363.1	27	OSA|Os01t0919500-01	SPO|Spipo13G0027800
	287	OSA|Os03t0805400-02	SPO|Spipo2G0062800		27	OSA|Os01t0919600-01	SPO|Spipo13G0027700
	180	OSA|Os02t0141500-01	SPO|Spipo12G0062600		27	OSA|Os01t0920000-02	SPO|Spipo13G0027600
	180	OSA|Os02t0141300-01	SPO|Spipo12G0062800	WAU|Waus00218g09044.1	27	OSA|Os01t0921600-01	SPO|Spipo13G0026300
	180	OSA|Os02t0141100-00	SPO|Spipo12G0063000	WAU|Waus00218g09047.1	27	OSA|Os01t0922100-01	SPO|Spipo13G0025400
	180	OSA|Os02t0140800-00	SPO|Spipo12G0063300		27	OSA|Os01t0922600-01	SPO|Spipo13G0025100
	180	OSA|Os02t0139400-01	SPO|Spipo12G0064400		27	OSA|Os01t0923000-01	SPO|Spipo13G0024900
	180	OSA|Os02t0139200-01	SPO|Spipo12G0066100		27	OSA|Os01t0923200-01	SPO|Spipo13G0024700
	180	OSA|Os02t0139100-01	SPO|Spipo12G0066200		27	OSA|Os01t0923600-01	SPO|Spipo13G0024400
	180	OSA|Os02t0139000-01	SPO|Spipo12G0066300		27	OSA|Os01t0923800-01	SPO|Spipo13G0024300
	180	OSA|Os02t0138200-01	SPO|Spipo12G0066400		27	OSA|Os01t0924800-00	SPO|Spipo13G0023800
	180	OSA|Os02t0137700-01	SPO|Spipo12G0066500		27	OSA|Os01t0926300-01	SPO|Spipo13G0022400
	454	OSA|Os05t0435400-01	SPO|Spipo9G0041900		28	OSA|Os01t0108800-01	SPO|Spipo14G0036300
	454	OSA|Os05t0435800-01	SPO|Spipo9G0040900	WAU|Waus00058g16886.1	28	OSA|Os01t0110500-01	SPO|Spipo14G0036600
	454	OSA|Os05t0437300-01	SPO|Spipo9G0040300		28	OSA|Os01t0110800-01	SPO|Spipo14G0037100
	454	OSA|Os05t0438600-01	SPO|Spipo9G0039600		28	OSA|Os01t0111200-01	SPO|Spipo14G0037200
	454	OSA|Os05t0439300-01	SPO|Spipo9G0039100		28	OSA|Os01t0111400-01	SPO|Spipo14G0037300
	454	OSA|Os05t0440000-00	SPO|Spipo9G0038800		28	OSA|Os01t0111700-01	SPO|Spipo14G0038000
	118	OSA|Os01t0927000-01	SPO|Spipo4G0063300		30	OSA|Os01t0711600-01	SPO|Spipo14G0010800
	118	OSA|Os01t0927500-01	SPO|Spipo4G0062600		30	OSA|Os01t0712700-01	SPO|Spipo14G0010500
	118	OSA|Os01t0927600-01	SPO|Spipo4G0062300	WAU|Waus00332g12773.1	30	OSA|Os01t0714100-01	SPO|Spipo14G0009300
	118	OSA|Os01t0927900-01	SPO|Spipo4G0062200		30	OSA|Os01t0715500-00	SPO|Spipo14G0007100
	118	OSA|Os01t0928000-01	SPO|Spipo4G0062100		30	OSA|Os01t0716200-02	SPO|Spipo14G0006700
	118	OSA|Os01t0928100-01	SPO|Spipo4G0061800		30	OSA|Os01t0716500-01	SPO|Spipo14G0006100
	261	OSA|Os08t0544900-01	SPO|Spipo16G0006200	WAU|Waus00106g01123.1	30	OSA|Os01t0716800-01	SPO|Spipo14G0005800
	261	OSA|Os08t0545000-01	SPO|Spipo16G0006400		30	OSA|Os01t0717400-01	SPO|Spipo14G0005600
	261	OSA|Os08t0546300-01	SPO|Spipo16G0007800		30	OSA|Os01t0718300-01	SPO|Spipo14G0003200
	261	OSA|Os08t0546900-01	SPO|Spipo16G0008600		32	OSA|Os01t0653200-01	SPO|Spipo14G0023100
	261	OSA|Os08t0547000-01	SPO|Spipo16G0009000		32	OSA|Os01t0654500-01	SPO|Spipo14G0022900
	261	OSA|Os08t0547300-01	SPO|Spipo16G0009600	WAU|Waus00106g01102.1	32	OSA|Os01t0655250-00	SPO|Spipo14G0022800
	261	OSA|Os08t0547500-02	SPO|Spipo16G0010000	WAU|Waus00169g06178.2	32	OSA|Os01t0655400-03	SPO|Spipo14G0022700
	448	OSA|Os06t0112700-00	SPO|Spipo5G0065300		32	OSA|Os01t0657000-01	SPO|Spipo14G0020800
	448	OSA|Os06t0112300-01	SPO|Spipo5G0066100		32	OSA|Os01t0658400-01	SPO|Spipo14G0020500
	448	OSA|Os06t0112100-01	SPO|Spipo5G0066800		32	OSA|Os01t0659900-01	SPO|Spipo14G0020100
	448	OSA|Os06t0112000-01	SPO|Spipo5G0067000		35	OSA|Os01t0118100-01	SPO|Spipo19G0023700
	448	OSA|Os06t0111800-02	SPO|Spipo5G0067200	WAU|Waus00030g11957.1	35	OSA|Os01t0118300-01	SPO|Spipo19G0023800
	448	OSA|Os06t0111700-01	SPO|Spipo5G0067800		35	OSA|Os01t0120300-00	SPO|Spipo19G0024100
	448	OSA|Os06t0111600-01	SPO|Spipo5G0068000		35	OSA|Os01t0120700-01	SPO|Spipo19G0025100
	448	OSA|Os06t0111300-00	SPO|Spipo5G0068900		35	OSA|Os01t0121100-01	SPO|Spipo19G0025300
	174	OSA|Os12t0159600-02	SPO|Spipo13G0005700		35	OSA|Os01t0121200-01	SPO|Spipo19G0025600
	174	OSA|Os12t0159700-00	SPO|Spipo13G0005900		35	OSA|Os01t0121300-01	SPO|Spipo19G0025700
	174	OSA|Os12t0161100-00	SPO|Spipo13G0006600		36	OSA|Os01t0641000-01	SPO|Spipo19G0019000
	174	OSA|Os12t0161500-01	SPO|Spipo13G0006900		36	OSA|Os01t0642000-01	SPO|Spipo19G0020200
	174	OSA|Os12t0162500-01	SPO|Spipo13G0007200		36	OSA|Os01t0642900-01	SPO|Spipo19G0020400
	174	OSA|Os12t0163400-01	SPO|Spipo13G0007800	WAU|Waus00178g06690.1	36	OSA|Os01t0643300-01	SPO|Spipo19G0020700
	174	OSA|Os12t0164600-00	SPO|Spipo13G0007900		36	OSA|Os01t0643600-00	SPO|Spipo19G0020800
	174	OSA|Os12t0165700-01	SPO|Spipo13G0008100		36	OSA|Os01t0645000-01	SPO|Spipo19G0022600
	10	OSA|Os06t0580100-01	SPO|Spipo0G0044300		38	OSA|Os01t0113200-01	SPO|Spipo2G0006400
	10	OSA|Os06t0583900-01	SPO|Spipo0G0046700		38	OSA|Os01t0113300-01	SPO|Spipo2G0006500
	10	OSA|Os06t0589300-01	SPO|Spipo0G0046800		38	OSA|Os01t0113500-01	SPO|Spipo2G0006800
	10	OSA|Os06t0590500-01	SPO|Spipo0G0047600		38	OSA|Os01t0113700-00	SPO|Spipo2G0007000
	10	OSA|Os06t0590600-01	SPO|Spipo0G0047800	WAU|Waus00179g06728.1	38	OSA|Os01t0114100-01	SPO|Spipo2G0007200
	10	OSA|Os06t0591600-01	SPO|Spipo0G0048400		38	OSA|Os01t0114700-00	SPO|Spipo2G0007300
	10	OSA|Os06t0592500-01	SPO|Spipo0G0048700		38	OSA|Os01t0114900-00	SPO|Spipo2G0007600
	10	OSA|Os06t0595900-01	SPO|Spipo0G0049400		38	OSA|Os01t0115500-00	SPO|Spipo2G0007700
	405	OSA|Os05t0480000-01	SPO|Spipo3G0006800		38	OSA|Os01t0115600-01	SPO|Spipo2G0007800
	405	OSA|Os05t0480200-01	SPO|Spipo3G0007400		38	OSA|Os01t0116000-00	SPO|Spipo2G0008100
	405	OSA|Os05t0480400-01	SPO|Spipo3G0007600		38	OSA|Os01t0116200-01	SPO|Spipo2G0008500
	405	OSA|Os05t0480600-01	SPO|Spipo3G0007800		38	OSA|Os01t0116800-00	SPO|Spipo2G0008900
	405	OSA|Os05t0480700-01	SPO|Spipo3G0008200		38	OSA|Os01t0117600-01	SPO|Spipo2G0009100
	405	OSA|Os05t0481000-01	SPO|Spipo3G0009000		38	OSA|Os01t0117700-00	SPO|Spipo2G0009200
	405	OSA|Os05t0482600-01	SPO|Spipo3G0009800		39	OSA|Os01t0113300-01	SPO|Spipo2G0005600
	405	OSA|Os05t0484800-01	SPO|Spipo3G0010100		39	OSA|Os01t0114100-01	SPO|Spipo2G0006100
	405	OSA|Os05t0485400-00	SPO|Spipo3G0011100		39	OSA|Os01t0114700-00	SPO|Spipo2G0006200
	405	OSA|Os05t0486100-01	SPO|Spipo3G0011700	WAU|Waus00082g20466.1	39	OSA|Os01t0114900-00	SPO|Spipo2G0006300
	205	OSA|Os12t0109200-01	SPO|Spipo6G0061900		39	OSA|Os01t0115600-01	SPO|Spipo2G0006800
	205	OSA|Os12t0109900-02	SPO|Spipo6G0061300		39	OSA|Os01t0115700-00	SPO|Spipo2G0007000
	205	OSA|Os12t0111500-02	SPO|Spipo6G0060400		39	OSA|Os01t0115750-00	SPO|Spipo2G0007200
	205	OSA|Os12t0111800-00	SPO|Spipo6G0060200		39	OSA|Os01t0116400-01	SPO|Spipo2G0007400
	205	OSA|Os12t0112600-01	SPO|Spipo6G0059600		39	OSA|Os01t0116900-00	SPO|Spipo2G0007600
	205	OSA|Os12t0114200-01	SPO|Spipo6G0059300		39	OSA|Os01t0116800-00	SPO|Spipo2G0008400
	205	OSA|Os12t0114400-01	SPO|Spipo6G0059100		39	OSA|Os01t0117200-01	SPO|Spipo2G0008500
	205	OSA|Os12t0116000-02	SPO|Spipo6G0058500	WAU|Waus00093g21750.2	39	OSA|Os01t0117300-00	SPO|Spipo2G0009400
	205	OSA|Os12t0117600-01	SPO|Spipo6G0057900		40	OSA|Os01t0113300-01	SPO|Spipo2G0006100
	309	OSA|Os02t0562400-01	SPO|Spipo4G0083300	WAU|Waus00019g07276.1	40	OSA|Os01t0113500-01	SPO|Spipo2G0006200
	309	OSA|Os02t0562600-01	SPO|Spipo4G0082800		40	OSA|Os01t0113800-01	SPO|Spipo2G0007300
	309	OSA|Os02t0562700-01	SPO|Spipo4G0082700		40	OSA|Os01t0113900-01	SPO|Spipo2G0007500
	309	OSA|Os02t0563000-00	SPO|Spipo4G0082600		40	OSA|Os01t0114400-00	SPO|Spipo2G0007700
	309	OSA|Os02t0564100-01	SPO|Spipo4G0081400		40	OSA|Os01t0114600-00	SPO|Spipo2G0007900
	309	OSA|Os02t0564500-01	SPO|Spipo4G0080600		40	OSA|Os01t0115500-00	SPO|Spipo2G0008400
	211	OSA|Os08t0260600-01	SPO|Spipo12G0051100		40	OSA|Os01t0115700-00	SPO|Spipo2G0008500
	211	OSA|Os08t0258200-02	SPO|Spipo12G0051400		40	OSA|Os01t0115750-00	SPO|Spipo2G0008900
	211	OSA|Os08t0253800-01	SPO|Spipo12G0052100		40	OSA|Os01t0116200-01	SPO|Spipo2G0009300
	211	OSA|Os08t0250900-01	SPO|Spipo12G0052200		40	OSA|Os01t0116900-00	SPO|Spipo2G0009400
	211	OSA|Os08t0249200-00	SPO|Spipo12G0052700		41	OSA|Os01t0113800-01	SPO|Spipo2G0006200
	211	OSA|Os08t0248700-01	SPO|Spipo12G0053100		41	OSA|Os01t0114100-01	SPO|Spipo2G0006500
	211	OSA|Os08t0245200-01	SPO|Spipo12G0053800	WAU|Waus00019g07396.1	41	OSA|Os01t0114600-00	SPO|Spipo2G0006900
	211	OSA|Os08t0244400-01	SPO|Spipo12G0054100		41	OSA|Os01t0115500-00	SPO|Spipo2G0007200
	211	OSA|Os08t0244400-02	SPO|Spipo12G0054300		41	OSA|Os01t0115700-00	SPO|Spipo2G0007500
	211	OSA|Os08t0244100-01	SPO|Spipo12G0054400		41	OSA|Os01t0115750-00	SPO|Spipo2G0007700
	211	OSA|Os08t0243600-01	SPO|Spipo12G0054800		41	OSA|Os01t0116200-01	SPO|Spipo2G0007900
	211	OSA|Os08t0243500-01	SPO|Spipo12G0054900	WAU|Waus00021g08731.2	41	OSA|Os01t0116400-01	SPO|Spipo2G0008400
	211	OSA|Os08t0243100-01	SPO|Spipo12G0055200		41	OSA|Os01t0117100-00	SPO|Spipo2G0009400
	211	OSA|Os08t0242900-01	SPO|Spipo12G0055300		43	OSA|Os01t0113300-01	SPO|Spipo2G0006900
	256	OSA|Os02t0649900-01	SPO|Spipo16G0009700	WAU|Waus00270g10921.2	43	OSA|Os01t0113500-01	SPO|Spipo2G0007300
	256	OSA|Os02t0649800-01	SPO|Spipo16G0009800		43	OSA|Os01t0113800-01	SPO|Spipo2G0007800
	256	OSA|Os02t0645100-01	SPO|Spipo16G0010000	WAU|Waus00169g06178.2	43	OSA|Os01t0114100-01	SPO|Spipo2G0008400
	256	OSA|Os02t0643900-00	SPO|Spipo16G0011500		43	OSA|Os01t0114600-00	SPO|Spipo2G0008900
	256	OSA|Os02t0643800-01	SPO|Spipo16G0011600		43	OSA|Os01t0115600-01	SPO|Spipo2G0009200
	256	OSA|Os02t0643000-01	SPO|Spipo16G0012700		43	OSA|Os01t0115750-00	SPO|Spipo2G0009300
	172	OSA|Os11t0111900-01	SPO|Spipo6G0060400		44	OSA|Os01t0114600-00	SPO|Spipo2G0005500
	172	OSA|Os11t0112200-01	SPO|Spipo6G0060200		44	OSA|Os01t0115600-01	SPO|Spipo2G0006200
	172	OSA|Os11t0113200-01	SPO|Spipo6G0059600		44	OSA|Os01t0115750-00	SPO|Spipo2G0006500
	172	OSA|Os11t0114700-04	SPO|Spipo6G0059300		44	OSA|Os01t0116900-00	SPO|Spipo2G0007100
	172	OSA|Os11t0114800-00	SPO|Spipo6G0059100		44	OSA|Os01t0116800-00	SPO|Spipo2G0007200
	172	OSA|Os11t0116550-01	SPO|Spipo6G0058500	WAU|Waus00093g21750.2	44	OSA|Os01t0117100-00	SPO|Spipo2G0007600
	172	OSA|Os11t0118500-00	SPO|Spipo6G0057900		44	OSA|Os01t0117200-01	SPO|Spipo2G0008100
	172	OSA|Os11t0120300-01	SPO|Spipo6G0057100		46	OSA|Os01t0116000-00	SPO|Spipo2G0006100
	193	OSA|Os12t0168000-01	SPO|Spipo4G0112800		46	OSA|Os01t0116200-01	SPO|Spipo2G0006500
	193	OSA|Os12t0168100-01	SPO|Spipo4G0112900		46	OSA|Os01t0116800-00	SPO|Spipo2G0006900
	193	OSA|Os12t0168400-01	SPO|Spipo4G0114500		46	OSA|Os01t0117100-00	SPO|Spipo2G0007100
	193	OSA|Os12t0168900-01	SPO|Spipo4G0114700	WAU|Waus00007g18665.1	46	OSA|Os01t0117400-00	SPO|Spipo2G0007200
	193	OSA|Os12t0169100-01	SPO|Spipo4G0115000		46	OSA|Os01t0117700-00	SPO|Spipo2G0007600
	193	OSA|Os12t0169400-01	SPO|Spipo4G0115100	WAU|Waus00007g18669.1	48	OSA|Os01t0113300-01	SPO|Spipo2G0009300
	193	OSA|Os12t0170300-01	SPO|Spipo4G0115600		48	OSA|Os01t0113500-01	SPO|Spipo2G0009200
	193	OSA|Os12t0170400-01	SPO|Spipo4G0116000		48	OSA|Os01t0113800-01	SPO|Spipo2G0008800
	378	OSA|Os05t0140100-01	SPO|Spipo27G0006600	WAU|Waus00081g20393.1	48	OSA|Os01t0114700-00	SPO|Spipo2G0007700
	378	OSA|Os05t0139100-01	SPO|Spipo27G0007100		48	OSA|Os01t0115600-01	SPO|Spipo2G0007100
	378	OSA|Os05t0137600-01	SPO|Spipo27G0007600		48	OSA|Os01t0115750-00	SPO|Spipo2G0006900
	378	OSA|Os05t0137400-01	SPO|Spipo27G0008000	WAU|Waus00013g03467.1	48	OSA|Os01t0116200-01	SPO|Spipo2G0006500
	378	OSA|Os05t0137200-01	SPO|Spipo27G0008200	WAU|Waus00672g18334.1	48	OSA|Os01t0116900-00	SPO|Spipo2G0006300
	378	OSA|Os05t0136200-01	SPO|Spipo27G0008700	WAU|Waus00121g02816.1	48	OSA|Os01t0116800-00	SPO|Spipo2G0006100
	376	OSA|Os05t0529000-01	SPO|Spipo26G0004400		48	OSA|Os01t0117400-00	SPO|Spipo2G0005500
	376	OSA|Os05t0528600-01	SPO|Spipo26G0006000		48	OSA|Os02t0106300-01	SPO|Spipo1G0016000
	376	OSA|Os05t0528000-01	SPO|Spipo26G0007900	WAU|Waus00067g18286.1	49	OSA|Os01t0113300-01	SPO|Spipo2G0008400
	376	OSA|Os05t0527900-01	SPO|Spipo26G0008200		49	OSA|Os01t0113400-02	SPO|Spipo2G0008100
	376	OSA|Os05t0526700-01	SPO|Spipo26G0008400		49	OSA|Os01t0113500-01	SPO|Spipo2G0007800
	376	OSA|Os05t0526400-01	SPO|Spipo26G0009000	WAU|Waus00042g14335.1	49	OSA|Os01t0114100-01	SPO|Spipo2G0006900
	331	OSA|Os02t0550100-01	SPO|Spipo9G0041800	WAU|Waus00007g18665.1	49	OSA|Os01t0114700-00	SPO|Spipo2G0006800
	331	OSA|Os02t0550700-01	SPO|Spipo9G0042400		49	OSA|Os01t0116000-00	SPO|Spipo2G0006100
	331	OSA|Os02t0551900-01	SPO|Spipo9G0043100		49	OSA|Os01t0116200-01	SPO|Spipo2G0005600
	331	OSA|Os02t0552000-01	SPO|Spipo9G0043200		49	OSA|Os01t0116400-01	SPO|Spipo2G0005500
	331	OSA|Os02t0552600-00	SPO|Spipo9G0044200		50	OSA|Os02t0821400-01	SPO|Spipo1G0022300
	331	OSA|Os02t0553200-01	SPO|Spipo9G0044500		50	OSA|Os02t0820400-02	SPO|Spipo1G0023600
	331	OSA|Os02t0555100-01	SPO|Spipo9G0045100		50	OSA|Os02t0819900-00	SPO|Spipo1G0024800
	331	OSA|Os02t0555900-00	SPO|Spipo9G0045800		50	OSA|Os02t0819600-01	SPO|Spipo1G0025200
	42	OSA|Os02t0829200-01	SPO|Spipo1G0047400		50	OSA|Os02t0819500-01	SPO|Spipo1G0025300
	42	OSA|Os02t0829500-01	SPO|Spipo1G0048400		50	OSA|Os02t0819400-01	SPO|Spipo1G0025700
	42	OSA|Os02t0830000-01	SPO|Spipo1G0048500		50	OSA|Os02t0819200-01	SPO|Spipo1G0025800
	42	OSA|Os02t0830200-01	SPO|Spipo1G0048900		50	OSA|Os02t0819000-00	SPO|Spipo1G0026800
	42	OSA|Os02t0830300-00	SPO|Spipo1G0049200		53	OSA|Os02t0659500-01	SPO|Spipo1G0082100
	42	OSA|Os02t0830801-01	SPO|Spipo1G0049800	WAU|Waus00002g07917.1	53	OSA|Os02t0658500-01	SPO|Spipo1G0082300
	42	OSA|Os02t0831100-01	SPO|Spipo1G0050000		53	OSA|Os02t0658100-01	SPO|Spipo1G0083100
	42	OSA|Os02t0831500-01	SPO|Spipo1G0051200		53	OSA|Os02t0658000-01	SPO|Spipo1G0083400
	262	OSA|Os09t0521400-01	SPO|Spipo16G0006200	WAU|Waus00106g01123.1	53	OSA|Os02t0657700-01	SPO|Spipo1G0083800
	262	OSA|Os09t0521500-01	SPO|Spipo16G0006500		53	OSA|Os02t0656600-00	SPO|Spipo1G0084300
	262	OSA|Os09t0521800-00	SPO|Spipo16G0006600	WAU|Waus00106g01120.2	59	OSA|Os01t0198500-01	SPO|Spipo21G0035600
	262	OSA|Os09t0522200-01	SPO|Spipo16G0007200		59	OSA|Os01t0199400-01	SPO|Spipo21G0035700
	262	OSA|Os09t0525300-01	SPO|Spipo16G0007500	WAU|Waus00113g02082.1	59	OSA|Os01t0199700-00	SPO|Spipo21G0035800
	262	OSA|Os09t0525500-01	SPO|Spipo16G0007800		59	OSA|Os01t0199900-01	SPO|Spipo21G0035900
	262	OSA|Os09t0526800-01	SPO|Spipo16G0008600		59	OSA|Os01t0200200-00	SPO|Spipo21G0036000
	262	OSA|Os09t0527100-01	SPO|Spipo16G0009000		59	OSA|Os01t0200500-01	SPO|Spipo21G0036500
	262	OSA|Os09t0528700-00	SPO|Spipo16G0009600	WAU|Waus00106g01102.1	66	OSA|Os01t0972000-01	SPO|Spipo22G0038400
	262	OSA|Os09t0530900-01	SPO|Spipo16G0010900		66	OSA|Os01t0972200-00	SPO|Spipo22G0038300
	262	OSA|Os09t0531600-01	SPO|Spipo16G0011000		66	OSA|Os01t0972300-01	SPO|Spipo22G0038100
	106	OSA|Os04t0534400-01	SPO|Spipo1G0085500		66	OSA|Os01t0973400-01	SPO|Spipo22G0037700
	106	OSA|Os04t0535600-01	SPO|Spipo1G0086300		66	OSA|Os01t0973600-01	SPO|Spipo22G0037500
	106	OSA|Os04t0536500-01	SPO|Spipo1G0086600		66	OSA|Os01t0974000-01	SPO|Spipo22G0037300
	106	OSA|Os04t0537100-01	SPO|Spipo1G0086700		66	OSA|Os01t0974100-01	SPO|Spipo22G0037200
	106	OSA|Os04t0537900-01	SPO|Spipo1G0086800	WAU|Waus00017g06292.1	69	OSA|Os01t0149900-01	SPO|Spipo23G0017900
	106	OSA|Os04t0538000-01	SPO|Spipo1G0087200	WAU|Waus00017g06289.1	69	OSA|Os01t0150000-01	SPO|Spipo23G0019500
	392	OSA|Os05t0493500-00	SPO|Spipo29G0004700		69	OSA|Os01t0151100-01	SPO|Spipo23G0020900
	392	OSA|Os05t0491700-00	SPO|Spipo29G0006300		69	OSA|Os01t0151200-01	SPO|Spipo23G0021100
	392	OSA|Os05t0491100-01	SPO|Spipo29G0006500	WAU|Waus00057g16747.1	69	OSA|Os01t0151400-01	SPO|Spipo23G0021700
	392	OSA|Os05t0489600-03	SPO|Spipo29G0008200		69	OSA|Os01t0151600-01	SPO|Spipo23G0022200
	392	OSA|Os05t0488900-01	SPO|Spipo29G0008800		69	OSA|Os01t0151700-01	SPO|Spipo23G0022800
	392	OSA|Os05t0488500-01	SPO|Spipo29G0009200		69	OSA|Os01t0152300-00	SPO|Spipo23G0023100
	392	OSA|Os05t0484800-01	SPO|Spipo29G0010500		69	OSA|Os01t0153250-00	SPO|Spipo23G0023300
	392	OSA|Os05t0482600-01	SPO|Spipo29G0010700		74	OSA|Os01t0221900-01	SPO|Spipo26G0010300
	392	OSA|Os05t0481900-02	SPO|Spipo29G0011300		74	OSA|Os01t0222300-01	SPO|Spipo26G0010400
	392	OSA|Os05t0481500-01	SPO|Spipo29G0011900		74	OSA|Os01t0222500-01	SPO|Spipo26G0010800
	195	OSA|Os12t0174100-01	SPO|Spipo4G0103300		74	OSA|Os01t0222700-01	SPO|Spipo26G0011200
	195	OSA|Os12t0174700-00	SPO|Spipo4G0102600		74	OSA|Os01t0223600-01	SPO|Spipo26G0011400
	195	OSA|Os12t0174800-02	SPO|Spipo4G0102300		74	OSA|Os01t0224100-01	SPO|Spipo26G0011600
	195	OSA|Os12t0176200-01	SPO|Spipo4G0101600		74	OSA|Os01t0224200-00	SPO|Spipo26G0011700
	195	OSA|Os12t0176500-01	SPO|Spipo4G0100700		74	OSA|Os01t0224300-01	SPO|Spipo26G0011900
	195	OSA|Os12t0177500-01	SPO|Spipo4G0100400		74	OSA|Os01t0224400-01	SPO|Spipo26G0012000
	195	OSA|Os12t0178000-01	SPO|Spipo4G0100100		76	OSA|Os01t0667400-02	SPO|Spipo26G0022200
	195	OSA|Os12t0178700-01	SPO|Spipo4G0099000		76	OSA|Os01t0667600-01	SPO|Spipo26G0022300
	195	OSA|Os12t0179800-01	SPO|Spipo4G0098800		76	OSA|Os01t0667700-01	SPO|Spipo26G0022400
	195	OSA|Os12t0180500-00	SPO|Spipo4G0098300		76	OSA|Os01t0667900-01	SPO|Spipo26G0023000
	195	OSA|Os12t0181600-01	SPO|Spipo4G0097700	WAU|Waus00006g17076.1	76	OSA|Os01t0670800-02	SPO|Spipo26G0023100
	195	OSA|Os12t0182300-01	SPO|Spipo4G0097200		76	OSA|Os01t0672700-01	SPO|Spipo26G0024700
	195	OSA|Os12t0182600-01	SPO|Spipo4G0097000		78	OSA|Os01t0225600-00	SPO|Spipo26G0007700
	195	OSA|Os12t0182700-01	SPO|Spipo4G0096200		78	OSA|Os01t0226700-01	SPO|Spipo26G0005900
	195	OSA|Os12t0183100-01	SPO|Spipo4G0096000		78	OSA|Os01t0228300-01	SPO|Spipo26G0004700
	181	OSA|Os02t0730400-01	SPO|Spipo12G0011000		78	OSA|Os01t0228400-01	SPO|Spipo26G0004600
	181	OSA|Os02t0730300-01	SPO|Spipo12G0011100	WAU|Waus00003g11742.1	78	OSA|Os01t0228500-01	SPO|Spipo26G0004500
	181	OSA|Os02t0730100-00	SPO|Spipo12G0011400		78	OSA|Os01t0228600-03	SPO|Spipo26G0004100
	181	OSA|Os02t0730000-02	SPO|Spipo12G0011500		78	OSA|Os01t0229200-01	SPO|Spipo26G0003800
	181	OSA|Os02t0729700-01	SPO|Spipo12G0012000		78	OSA|Os01t0229400-02	SPO|Spipo26G0003200
	181	OSA|Os02t0729400-01	SPO|Spipo12G0012500		78	OSA|Os01t0229800-00	SPO|Spipo26G0002400
	181	OSA|Os02t0728600-01	SPO|Spipo12G0013200		78	OSA|Os01t0230200-01	SPO|Spipo26G0002300
	181	OSA|Os02t0728300-00	SPO|Spipo12G0013700		78	OSA|Os01t0231800-01	SPO|Spipo26G0001500
	278	OSA|Os02t0217600-02	SPO|Spipo21G0020600	WAU|Waus00001g00363.1	78	OSA|Os01t0232000-00	SPO|Spipo26G0001300
	278	OSA|Os02t0217800-00	SPO|Spipo21G0021300		78	OSA|Os01t0232300-01	SPO|Spipo26G0000900
	278	OSA|Os02t0217900-00	SPO|Spipo21G0021400		78	OSA|Os01t0232400-01	SPO|Spipo26G0000800
	278	OSA|Os02t0218400-01	SPO|Spipo21G0022700		80	OSA|Os01t0656600-01	SPO|Spipo26G0012500
	278	OSA|Os02t0219800-01	SPO|Spipo21G0024000		80	OSA|Os01t0656900-01	SPO|Spipo26G0012400
	278	OSA|Os02t0220000-00	SPO|Spipo21G0024300		80	OSA|Os01t0657000-01	SPO|Spipo26G0012100
	278	OSA|Os02t0220400-01	SPO|Spipo21G0024900		80	OSA|Os01t0657400-00	SPO|Spipo26G0011600
	278	OSA|Os02t0221100-00	SPO|Spipo21G0025300		80	OSA|Os01t0658400-01	SPO|Spipo26G0011500
	278	OSA|Os02t0221800-00	SPO|Spipo21G0026700		80	OSA|Os01t0658700-02	SPO|Spipo26G0011100
	11	OSA|Os06t0199800-01	SPO|Spipo0G0029700		80	OSA|Os01t0658900-01	SPO|Spipo26G0011000
	11	OSA|Os06t0198900-01	SPO|Spipo0G0031200		80	OSA|Os01t0659200-01	SPO|Spipo26G0010800
	11	OSA|Os06t0196900-02	SPO|Spipo0G0032100		80	OSA|Os01t0659900-01	SPO|Spipo26G0010200
	11	OSA|Os06t0196700-02	SPO|Spipo0G0032200	WAU|Waus00218g09047.1	88	OSA|Os01t0277500-01	SPO|Spipo29G0009400
	11	OSA|Os06t0196600-01	SPO|Spipo0G0033200		88	OSA|Os01t0278900-01	SPO|Spipo29G0007500
	11	OSA|Os06t0195600-01	SPO|Spipo0G0034000		88	OSA|Os01t0279200-01	SPO|Spipo29G0006900
	11	OSA|Os06t0194000-01	SPO|Spipo0G0034200		88	OSA|Os01t0280400-00	SPO|Spipo29G0006000
	11	OSA|Os06t0193300-01	SPO|Spipo0G0034700		88	OSA|Os01t0281000-01	SPO|Spipo29G0005900
	11	OSA|Os06t0193200-01	SPO|Spipo0G0035700		88	OSA|Os01t0283000-01	SPO|Spipo29G0004900
	303	OSA|Os02t0556600-01	SPO|Spipo4G0071700		89	OSA|Os01t0278950-00	SPO|Spipo3G0019800
	303	OSA|Os02t0556700-01	SPO|Spipo4G0072100		89	OSA|Os01t0279000-01	SPO|Spipo3G0020500
	303	OSA|Os02t0556800-01	SPO|Spipo4G0072400		89	OSA|Os01t0279100-01	SPO|Spipo3G0020600
	303	OSA|Os02t0556900-02	SPO|Spipo4G0072500	WAU|Waus00064g17948.2	89	OSA|Os01t0279800-01	SPO|Spipo3G0021100
	303	OSA|Os02t0556900-01	SPO|Spipo4G0072600	WAU|Waus00064g17948.2	89	OSA|Os01t0279900-01	SPO|Spipo3G0021500
	303	OSA|Os02t0557100-01	SPO|Spipo4G0074300		89	OSA|Os01t0280000-01	SPO|Spipo3G0021700
	303	OSA|Os02t0557200-01	SPO|Spipo4G0074800		89	OSA|Os01t0280400-00	SPO|Spipo3G0022100
	303	OSA|Os02t0557300-01	SPO|Spipo4G0075000		89	OSA|Os01t0281000-01	SPO|Spipo3G0022300
	303	OSA|Os02t0557500-01	SPO|Spipo4G0075200		89	OSA|Os01t0281200-01	SPO|Spipo3G0023000
	303	OSA|Os02t0557800-01	SPO|Spipo4G0076400		92	OSA|Os03t0138100-01	SPO|Spipo1G0008300
	303	OSA|Os02t0558500-01	SPO|Spipo4G0077000		92	OSA|Os03t0138500-01	SPO|Spipo1G0008700
	303	OSA|Os02t0558600-01	SPO|Spipo4G0077600		92	OSA|Os03t0138600-01	SPO|Spipo1G0008800
	303	OSA|Os02t0559400-02	SPO|Spipo4G0079200		92	OSA|Os03t0138900-01	SPO|Spipo1G0009400
	303	OSA|Os02t0560450-00	SPO|Spipo4G0079800		92	OSA|Os03t0139100-00	SPO|Spipo1G0009600
	103	OSA|Os01t0868900-01	SPO|Spipo4G0113800	WAU|Waus00058g16886.1	92	OSA|Os03t0139200-01	SPO|Spipo1G0009700
	103	OSA|Os01t0869000-01	SPO|Spipo4G0114400		93	OSA|Os01t0303600-01	SPO|Spipo3G0025200
	103	OSA|Os01t0869800-01	SPO|Spipo4G0115200		93	OSA|Os01t0303800-01	SPO|Spipo3G0025300
	103	OSA|Os01t0869900-01	SPO|Spipo4G0115400	WAU|Waus00197g07678.1	93	OSA|Os01t0304000-01	SPO|Spipo3G0025500
	103	OSA|Os01t0871100-01	SPO|Spipo4G0115800	WAU|Waus00058g16859.1	93	OSA|Os01t0304400-00	SPO|Spipo3G0025700
	103	OSA|Os01t0871200-01	SPO|Spipo4G0116000		93	OSA|Os01t0305200-01	SPO|Spipo3G0026100
	103	OSA|Os01t0871350-01	SPO|Spipo4G0116500		93	OSA|Os01t0305900-01	SPO|Spipo3G0026800
	61	OSA|Os01t0187900-01	SPO|Spipo21G0035200		98	OSA|Os01t0952700-01	SPO|Spipo3G0062700
	61	OSA|Os01t0188400-01	SPO|Spipo21G0034900	WAU|Waus00014g04379.1	98	OSA|Os01t0952900-01	SPO|Spipo3G0062600
	61	OSA|Os01t0190300-01	SPO|Spipo21G0034400		98	OSA|Os01t0953801-00	SPO|Spipo3G0062400
	61	OSA|Os01t0190500-01	SPO|Spipo21G0033900		98	OSA|Os01t0954400-01	SPO|Spipo3G0061700
	61	OSA|Os01t0191300-01	SPO|Spipo21G0033300		98	OSA|Os01t0954900-01	SPO|Spipo3G0061600
	61	OSA|Os01t0191700-01	SPO|Spipo21G0032100		98	OSA|Os01t0955000-02	SPO|Spipo3G0061500
	61	OSA|Os01t0192000-01	SPO|Spipo21G0031600		98	OSA|Os01t0957000-01	SPO|Spipo3G0061100
	61	OSA|Os01t0192300-01	SPO|Spipo21G0031200		99	OSA|Os01t0916600-01	SPO|Spipo4G0048400
	61	OSA|Os01t0192600-01	SPO|Spipo21G0030100	WAU|Waus00188g07224.1	99	OSA|Os01t0917200-01	SPO|Spipo4G0049600
	61	OSA|Os01t0193600-01	SPO|Spipo21G0028300		99	OSA|Os01t0917400-02	SPO|Spipo4G0050000
	61	OSA|Os01t0194000-02	SPO|Spipo21G0027600		99	OSA|Os01t0917500-01	SPO|Spipo4G0050100
	61	OSA|Os01t0194200-01	SPO|Spipo21G0027100		99	OSA|Os01t0920100-01	SPO|Spipo4G0051500
	61	OSA|Os01t0194600-02	SPO|Spipo21G0027000		99	OSA|Os01t0921300-01	SPO|Spipo4G0051900
	61	OSA|Os01t0195200-01	SPO|Spipo21G0026500		99	OSA|Os01t0921500-01	SPO|Spipo4G0052200
	61	OSA|Os01t0195400-00	SPO|Spipo21G0026000		99	OSA|Os01t0921600-01	SPO|Spipo4G0053300
	61	OSA|Os01t0195801-00	SPO|Spipo21G0025300		99	OSA|Os01t0921800-00	SPO|Spipo4G0053400
	61	OSA|Os01t0196500-01	SPO|Spipo21G0025100	WAU|Waus00114g02134.1	99	OSA|Os01t0922600-01	SPO|Spipo4G0054600
	61	OSA|Os01t0197700-01	SPO|Spipo21G0024300		99	OSA|Os01t0923000-01	SPO|Spipo4G0054900
	176	OSA|Os02t0738900-01	SPO|Spipo12G0007900		99	OSA|Os01t0923200-01	SPO|Spipo4G0055300
	176	OSA|Os02t0739400-01	SPO|Spipo12G0008200		99	OSA|Os01t0923300-01	SPO|Spipo4G0055600
	176	OSA|Os02t0740600-01	SPO|Spipo12G0008700		99	OSA|Os01t0923600-01	SPO|Spipo4G0055700
	176	OSA|Os02t0740700-01	SPO|Spipo12G0008800		99	OSA|Os01t0923600-03	SPO|Spipo4G0055800
	176	OSA|Os02t0741100-01	SPO|Spipo12G0009200		99	OSA|Os01t0923700-02	SPO|Spipo4G0056100
	176	OSA|Os02t0741200-01	SPO|Spipo12G0009400		99	OSA|Os01t0923800-01	SPO|Spipo4G0056200
	176	OSA|Os02t0741700-01	SPO|Spipo12G0010000		99	OSA|Os01t0923900-01	SPO|Spipo4G0056500
	176	OSA|Os02t0741800-01	SPO|Spipo12G0010100	WAU|Waus00012g02604.2	99	OSA|Os01t0924200-01	SPO|Spipo4G0056700
	176	OSA|Os02t0742000-01	SPO|Spipo12G0010300		99	OSA|Os01t0924400-01	SPO|Spipo4G0057000
	176	OSA|Os02t0742700-00	SPO|Spipo12G0010900		99	OSA|Os01t0924800-00	SPO|Spipo4G0057800
	237	OSA|Os03t0219800-02	SPO|Spipo15G0031300		99	OSA|Os01t0924900-01	SPO|Spipo4G0058000
	237	OSA|Os03t0219900-01	SPO|Spipo15G0031600		99	OSA|Os01t0924933-01	SPO|Spipo4G0058100
	237	OSA|Os03t0221200-01	SPO|Spipo15G0032100		99	OSA|Os01t0924966-00	SPO|Spipo4G0058200
	237	OSA|Os03t0221500-01	SPO|Spipo15G0033500		99	OSA|Os01t0925800-01	SPO|Spipo4G0059800
	237	OSA|Os03t0221800-01	SPO|Spipo15G0033600		102	OSA|Os01t0884700-00	SPO|Spipo4G0077000
	237	OSA|Os03t0222600-01	SPO|Spipo15G0034700		102	OSA|Os01t0884900-01	SPO|Spipo4G0077100
	237	OSA|Os03t0223400-01	SPO|Spipo15G0035800	WAU|Waus00029g11384.1	102	OSA|Os01t0885000-01	SPO|Spipo4G0077400
	237	OSA|Os03t0224300-01	SPO|Spipo15G0037800	WAU|Waus00021g08747.1	102	OSA|Os01t0885200-01	SPO|Spipo4G0077500
	385	OSA|Os08t0275200-00	SPO|Spipo28G0011900		102	OSA|Os01t0885300-03	SPO|Spipo4G0077600
	385	OSA|Os08t0272200-00	SPO|Spipo28G0012200		102	OSA|Os01t0885600-01	SPO|Spipo4G0077800
	385	OSA|Os08t0270200-01	SPO|Spipo28G0012400		102	OSA|Os01t0885900-00	SPO|Spipo4G0078000
	385	OSA|Os08t0269000-01	SPO|Spipo28G0012900		112	OSA|Os04t0555300-01	SPO|Spipo1G0080900
	385	OSA|Os08t0266700-01	SPO|Spipo28G0013300		112	OSA|Os04t0553800-01	SPO|Spipo1G0081900
	385	OSA|Os08t0266600-01	SPO|Spipo28G0013400		112	OSA|Os04t0552400-01	SPO|Spipo1G0082100
	385	OSA|Os08t0266300-00	SPO|Spipo28G0013500		112	OSA|Os04t0551500-01	SPO|Spipo1G0082600
	385	OSA|Os08t0265500-01	SPO|Spipo28G0013700		112	OSA|Os04t0551300-01	SPO|Spipo1G0082900
	385	OSA|Os08t0260600-01	SPO|Spipo28G0014500		112	OSA|Os04t0550800-01	SPO|Spipo1G0083200
	385	OSA|Os08t0260000-01	SPO|Spipo28G0014600		112	OSA|Os04t0550700-01	SPO|Spipo1G0083800
	385	OSA|Os08t0254600-01	SPO|Spipo28G0016600	WAU|Waus00164g06033.1	112	OSA|Os04t0550600-01	SPO|Spipo1G0083900
	385	OSA|Os08t0254500-01	SPO|Spipo28G0016700		112	OSA|Os04t0549700-01	SPO|Spipo1G0084300
	385	OSA|Os08t0253800-01	SPO|Spipo28G0017100		113	OSA|Os01t0894600-01	SPO|Spipo4G0089500
	385	OSA|Os08t0249100-01	SPO|Spipo28G0019300		113	OSA|Os01t0894700-01	SPO|Spipo4G0089300
	158	OSA|Os02t0832900-00	SPO|Spipo11G0046400		113	OSA|Os01t0895300-01	SPO|Spipo4G0088400
	158	OSA|Os02t0832150-00	SPO|Spipo11G0047300		113	OSA|Os01t0895600-01	SPO|Spipo4G0087900
	158	OSA|Os02t0832000-01	SPO|Spipo11G0047700	WAU|Waus00552g16548.1	113	OSA|Os01t0896500-01	SPO|Spipo4G0086100
	158	OSA|Os02t0831100-01	SPO|Spipo11G0048200		113	OSA|Os01t0896700-00	SPO|Spipo4G0086000
	158	OSA|Os02t0830200-01	SPO|Spipo11G0048900		113	OSA|Os01t0897100-01	SPO|Spipo4G0085900
	158	OSA|Os02t0829600-01	SPO|Spipo11G0049100		113	OSA|Os01t0897200-01	SPO|Spipo4G0085500
	158	OSA|Os02t0828900-01	SPO|Spipo11G0050400		113	OSA|Os01t0897800-04	SPO|Spipo4G0085200
	158	OSA|Os02t0828200-01	SPO|Spipo11G0051500		114	OSA|Os04t0512500-01	SPO|Spipo1G0007900
	158	OSA|Os02t0827200-01	SPO|Spipo11G0051900		114	OSA|Os04t0512400-01	SPO|Spipo1G0008500
	82	OSA|Os01t0284500-01	SPO|Spipo27G0005700		114	OSA|Os04t0511700-01	SPO|Spipo1G0008700
	82	OSA|Os01t0284700-01	SPO|Spipo27G0006200		114	OSA|Os04t0511400-02	SPO|Spipo1G0009100
	82	OSA|Os01t0285300-01	SPO|Spipo27G0006600	WAU|Waus00081g20393.1	114	OSA|Os04t0510700-01	SPO|Spipo1G0009900
	82	OSA|Os01t0286000-01	SPO|Spipo27G0006900		114	OSA|Os04t0510500-01	SPO|Spipo1G0010100
	82	OSA|Os01t0286100-01	SPO|Spipo27G0007100		114	OSA|Os04t0509600-01	SPO|Spipo1G0010900
	82	OSA|Os01t0286900-01	SPO|Spipo27G0007300		114	OSA|Os04t0509100-00	SPO|Spipo1G0011500
	82	OSA|Os01t0290000-01	SPO|Spipo27G0008000	WAU|Waus00013g03467.1	125	OSA|Os06t0129700-01	SPO|Spipo1G0091000
	82	OSA|Os01t0290700-01	SPO|Spipo27G0008200		125	OSA|Os06t0129800-00	SPO|Spipo1G0091300
	82	OSA|Os01t0292200-01	SPO|Spipo27G0008700	WAU|Waus00121g02816.1	125	OSA|Os06t0129900-01	SPO|Spipo1G0091800
	250	OSA|Os09t0449000-01	SPO|Spipo15G0041000		125	OSA|Os06t0130200-01	SPO|Spipo1G0093000
	250	OSA|Os09t0448900-01	SPO|Spipo15G0041300		125	OSA|Os06t0130400-01	SPO|Spipo1G0093100
	250	OSA|Os09t0448500-01	SPO|Spipo15G0041700		125	OSA|Os06t0130500-01	SPO|Spipo1G0093400
	250	OSA|Os09t0448200-01	SPO|Spipo15G0041800	WAU|Waus00029g11354.1	128	OSA|Os01t0919400-01	SPO|Spipo7G0045000
	250	OSA|Os09t0446800-01	SPO|Spipo15G0042900		128	OSA|Os01t0919600-01	SPO|Spipo7G0046000
	250	OSA|Os09t0445700-00	SPO|Spipo15G0043800		128	OSA|Os01t0920200-01	SPO|Spipo7G0046300
	250	OSA|Os09t0445500-01	SPO|Spipo15G0044100		128	OSA|Os01t0923000-01	SPO|Spipo7G0047300
	250	OSA|Os09t0444800-01	SPO|Spipo15G0044200		128	OSA|Os01t0923200-01	SPO|Spipo7G0047400
	266	OSA|Os04t0566700-01	SPO|Spipo17G0015500		128	OSA|Os01t0924400-01	SPO|Spipo7G0048200
	266	OSA|Os04t0567700-01	SPO|Spipo17G0016100		128	OSA|Os01t0925000-02	SPO|Spipo7G0048600
	266	OSA|Os04t0568700-00	SPO|Spipo17G0016600		129	OSA|Os01t0913000-01	SPO|Spipo7G0056900
	266	OSA|Os04t0568900-01	SPO|Spipo17G0016700		129	OSA|Os01t0914100-00	SPO|Spipo7G0057700
	266	OSA|Os04t0569000-01	SPO|Spipo17G0016800		129	OSA|Os01t0915200-01	SPO|Spipo7G0058600
	266	OSA|Os04t0569300-01	SPO|Spipo17G0017000		129	OSA|Os01t0915400-00	SPO|Spipo7G0058700
	266	OSA|Os04t0569400-00	SPO|Spipo17G0017100		129	OSA|Os01t0916200-02	SPO|Spipo7G0059600
	266	OSA|Os04t0569900-01	SPO|Spipo17G0017200		129	OSA|Os01t0916400-01	SPO|Spipo7G0059700
	266	OSA|Os04t0571200-01	SPO|Spipo17G0017300		134	OSA|Os01t0711200-01	SPO|Spipo8G0036900
	266	OSA|Os04t0573300-00	SPO|Spipo17G0019800	WAU|Waus00040g13990.1	134	OSA|Os01t0711400-01	SPO|Spipo8G0036800
	252	OSA|Os02t0621100-01	SPO|Spipo16G0046800		134	OSA|Os01t0711800-00	SPO|Spipo8G0036400
	252	OSA|Os02t0621500-01	SPO|Spipo16G0048600		134	OSA|Os01t0712600-00	SPO|Spipo8G0035800
	252	OSA|Os02t0621600-02	SPO|Spipo16G0048900		134	OSA|Os01t0714600-01	SPO|Spipo8G0034700
	252	OSA|Os02t0622100-01	SPO|Spipo16G0050300		134	OSA|Os01t0715400-03	SPO|Spipo8G0033500
	252	OSA|Os02t0622300-00	SPO|Spipo16G0050600		134	OSA|Os01t0715800-01	SPO|Spipo8G0032900
	252	OSA|Os02t0622400-01	SPO|Spipo16G0050800		136	OSA|Os09t0552800-00	SPO|Spipo1G0052000
	252	OSA|Os02t0622500-01	SPO|Spipo16G0051500		136	OSA|Os09t0553100-00	SPO|Spipo1G0052200
	252	OSA|Os02t0623400-00	SPO|Spipo16G0052300		136	OSA|Os09t0553600-01	SPO|Spipo1G0052700
	252	OSA|Os02t0624300-01	SPO|Spipo16G0053100		136	OSA|Os09t0553700-01	SPO|Spipo1G0053000
	252	OSA|Os02t0624400-01	SPO|Spipo16G0053300		136	OSA|Os09t0553800-01	SPO|Spipo1G0053100
	252	OSA|Os02t0627700-00	SPO|Spipo16G0054500	WAU|Waus00164g06033.1	136	OSA|Os09t0554200-01	SPO|Spipo1G0053500
	252	OSA|Os02t0628600-01	SPO|Spipo16G0055200		136	OSA|Os09t0554300-01	SPO|Spipo1G0054100
	109	OSA|Os04t0572600-01	SPO|Spipo1G0095800		136	OSA|Os09t0555300-00	SPO|Spipo1G0054700
	109	OSA|Os04t0572200-00	SPO|Spipo1G0096800		140	OSA|Os01t0884900-01	SPO|Spipo9G0050500
	109	OSA|Os04t0571600-01	SPO|Spipo1G0097600	WAU|Waus00113g02086.1	140	OSA|Os01t0885200-01	SPO|Spipo9G0050400
	109	OSA|Os04t0571300-01	SPO|Spipo1G0098000		140	OSA|Os01t0886600-01	SPO|Spipo9G0049900
	109	OSA|Os04t0570800-02	SPO|Spipo1G0098400	WAU|Waus00060g17431.1	140	OSA|Os01t0887700-01	SPO|Spipo9G0049300
	109	OSA|Os04t0569900-01	SPO|Spipo1G0098700		140	OSA|Os01t0888300-01	SPO|Spipo9G0049100
	109	OSA|Os04t0569300-01	SPO|Spipo1G0098900		140	OSA|Os01t0889800-01	SPO|Spipo9G0048200
	109	OSA|Os04t0569100-01	SPO|Spipo1G0099200	WAU|Waus00029g11357.1	144	OSA|Os10t0518100-01	SPO|Spipo17G0014900
	109	OSA|Os04t0568900-01	SPO|Spipo1G0099600		144	OSA|Os10t0518300-01	SPO|Spipo17G0015000
	109	OSA|Os04t0568400-01	SPO|Spipo1G0100600		144	OSA|Os10t0518800-01	SPO|Spipo17G0015200
	109	OSA|Os04t0567800-01	SPO|Spipo1G0100900		144	OSA|Os10t0519700-01	SPO|Spipo17G0015500
	357	OSA|Os03t0823000-01	SPO|Spipo23G0013600		144	OSA|Os10t0521600-01	SPO|Spipo17G0016900
	357	OSA|Os03t0822200-01	SPO|Spipo23G0015400		144	OSA|Os10t0521900-01	SPO|Spipo17G0017000
	357	OSA|Os03t0822000-02	SPO|Spipo23G0016200		145	OSA|Os10t0482900-01	SPO|Spipo17G0037100
	357	OSA|Os03t0821900-01	SPO|Spipo23G0016900		145	OSA|Os10t0483900-01	SPO|Spipo17G0037600
	357	OSA|Os03t0821300-02	SPO|Spipo23G0018100		145	OSA|Os10t0485500-01	SPO|Spipo17G0038300
	357	OSA|Os03t0821200-00	SPO|Spipo23G0020300		145	OSA|Os10t0487400-01	SPO|Spipo17G0038800
	357	OSA|Os03t0821100-01	SPO|Spipo23G0020400	WAU|Waus00013g03416.2	145	OSA|Os10t0488100-01	SPO|Spipo17G0039200
	357	OSA|Os03t0820900-01	SPO|Spipo23G0021500		145	OSA|Os10t0489100-01	SPO|Spipo17G0039400
	357	OSA|Os03t0819900-01	SPO|Spipo23G0024000		155	OSA|Os11t0151700-01	SPO|Spipo13G0002100
	246	OSA|Os08t0467300-01	SPO|Spipo15G0040700		155	OSA|Os11t0152700-02	SPO|Spipo13G0002700
	246	OSA|Os08t0467100-01	SPO|Spipo15G0040900		155	OSA|Os11t0153300-01	SPO|Spipo13G0003000
	246	OSA|Os08t0466200-01	SPO|Spipo15G0041800	WAU|Waus00029g11354.1	155	OSA|Os11t0153900-01	SPO|Spipo13G0003500
	246	OSA|Os08t0465800-01	SPO|Spipo15G0042300	WAU|Waus00029g11345.1	155	OSA|Os11t0154300-01	SPO|Spipo13G0004000
	246	OSA|Os08t0463500-01	SPO|Spipo15G0044100		155	OSA|Os11t0155100-01	SPO|Spipo13G0004400
	246	OSA|Os08t0462800-01	SPO|Spipo15G0044200		155	OSA|Os11t0155500-01	SPO|Spipo13G0004600
	246	OSA|Os08t0459600-01	SPO|Spipo15G0046700		155	OSA|Os11t0156000-01	SPO|Spipo13G0004800
	246	OSA|Os08t0459300-02	SPO|Spipo15G0047000		155	OSA|Os11t0156300-01	SPO|Spipo13G0005300
	246	OSA|Os08t0457600-01	SPO|Spipo15G0048300		156	OSA|Os02t0817900-01	SPO|Spipo11G0054500
	364	OSA|Os07t0695300-01	SPO|Spipo23G0030200	WAU|Waus00177g06647.1	156	OSA|Os02t0819100-01	SPO|Spipo11G0055900
	364	OSA|Os07t0694700-01	SPO|Spipo23G0031500		156	OSA|Os02t0819500-01	SPO|Spipo11G0056200
	364	OSA|Os07t0694400-01	SPO|Spipo23G0032500		156	OSA|Os02t0819600-01	SPO|Spipo11G0056300
	364	OSA|Os07t0694300-01	SPO|Spipo23G0034100		156	OSA|Os02t0819900-00	SPO|Spipo11G0056400
	364	OSA|Os07t0694000-01	SPO|Spipo23G0035400		156	OSA|Os02t0820300-01	SPO|Spipo11G0056700
	364	OSA|Os07t0693800-01	SPO|Spipo23G0035900		156	OSA|Os02t0820500-01	SPO|Spipo11G0057100
	364	OSA|Os07t0693700-01	SPO|Spipo23G0036200		156	OSA|Os02t0820800-00	SPO|Spipo11G0057300
	364	OSA|Os07t0693500-01	SPO|Spipo23G0036700		156	OSA|Os02t0821600-00	SPO|Spipo11G0057800
	364	OSA|Os07t0693100-01	SPO|Spipo23G0037900	WAU|Waus00221g09241.1	157	OSA|Os02t0658100-01	SPO|Spipo11G0033800
	453	OSA|Os09t0482740-01	SPO|Spipo5G0017900		157	OSA|Os02t0658200-01	SPO|Spipo11G0034000
	453	OSA|Os09t0482680-01	SPO|Spipo5G0018000		157	OSA|Os02t0658400-01	SPO|Spipo11G0034300
	453	OSA|Os09t0482100-01	SPO|Spipo5G0018400	WAU|Waus00153g05356.1	157	OSA|Os02t0658500-01	SPO|Spipo11G0034400
	453	OSA|Os09t0481100-01	SPO|Spipo5G0018800	WAU|Waus00075g19543.3	157	OSA|Os02t0658600-00	SPO|Spipo11G0034600
	453	OSA|Os09t0480700-01	SPO|Spipo5G0019500		157	OSA|Os02t0659500-01	SPO|Spipo11G0034800
	453	OSA|Os09t0479900-01	SPO|Spipo5G0020400	WAU|Waus00012g02642.1	169	OSA|Os11t0157300-01	SPO|Spipo4G0107300
	453	OSA|Os09t0478500-01	SPO|Spipo5G0021300		169	OSA|Os11t0157600-01	SPO|Spipo4G0107400
	453	OSA|Os09t0475400-01	SPO|Spipo5G0021700		169	OSA|Os11t0158200-00	SPO|Spipo4G0107800
	453	OSA|Os09t0474051-01	SPO|Spipo5G0022400		169	OSA|Os11t0158400-01	SPO|Spipo4G0108300
	377	OSA|Os06t0521300-00	SPO|Spipo26G0008400		169	OSA|Os11t0158500-01	SPO|Spipo4G0108600
	377	OSA|Os06t0523100-01	SPO|Spipo26G0010100		169	OSA|Os11t0160300-01	SPO|Spipo4G0109100
	377	OSA|Os06t0523300-01	SPO|Spipo26G0012300	WAU|Waus00027g10813.1	170	OSA|Os06t0712600-00	SPO|Spipo11G0022900
	377	OSA|Os06t0524300-01	SPO|Spipo26G0013700		170	OSA|Os06t0712700-01	SPO|Spipo11G0023300
	377	OSA|Os06t0524500-01	SPO|Spipo26G0014400		170	OSA|Os06t0712900-01	SPO|Spipo11G0023400
	377	OSA|Os06t0525200-00	SPO|Spipo26G0014500		170	OSA|Os06t0713000-01	SPO|Spipo11G0023500
	377	OSA|Os06t0526700-00	SPO|Spipo26G0016200		170	OSA|Os06t0713100-01	SPO|Spipo11G0024200
	377	OSA|Os06t0528600-01	SPO|Spipo26G0016400		170	OSA|Os06t0714100-01	SPO|Spipo11G0024500
	377	OSA|Os06t0529900-00	SPO|Spipo26G0016800		171	OSA|Os06t0727200-01	SPO|Spipo11G0046100
	377	OSA|Os06t0530300-01	SPO|Spipo26G0017000		171	OSA|Os06t0727400-01	SPO|Spipo11G0046300
	377	OSA|Os06t0530400-01	SPO|Spipo26G0017600		171	OSA|Os06t0728700-01	SPO|Spipo11G0048000
	377	OSA|Os06t0531000-00	SPO|Spipo26G0017700		171	OSA|Os06t0729400-01	SPO|Spipo11G0049700
	377	OSA|Os06t0531400-01	SPO|Spipo26G0018600		171	OSA|Os06t0729650-00	SPO|Spipo11G0049900
	431	OSA|Os05t0420600-01	SPO|Spipo4G0077400		171	OSA|Os06t0730300-01	SPO|Spipo11G0050600
	431	OSA|Os05t0420500-01	SPO|Spipo4G0077600		171	OSA|Os06t0731800-01	SPO|Spipo11G0052000
	431	OSA|Os05t0419800-01	SPO|Spipo4G0078900		175	OSA|Os12t0612300-01	SPO|Spipo13G0043300
	431	OSA|Os05t0419500-01	SPO|Spipo4G0080200		175	OSA|Os12t0612400-02	SPO|Spipo13G0043500
	431	OSA|Os05t0419200-01	SPO|Spipo4G0080700	WAU|Waus00189g07265.1	175	OSA|Os12t0612500-01	SPO|Spipo13G0043700
	431	OSA|Os05t0419100-01	SPO|Spipo4G0081400	WAU|Waus00243g10065.1	175	OSA|Os12t0613250-00	SPO|Spipo13G0043800
	431	OSA|Os05t0418100-01	SPO|Spipo4G0082800		175	OSA|Os12t0613700-01	SPO|Spipo13G0044400
	431	OSA|Os05t0417300-01	SPO|Spipo4G0083700		175	OSA|Os12t0615500-01	SPO|Spipo13G0045600
	431	OSA|Os05t0417000-00	SPO|Spipo4G0084000		177	OSA|Os12t0618800-01	SPO|Spipo2G0000700
	432	OSA|Os04t0603400-01	SPO|Spipo5G0004500		177	OSA|Os12t0619000-01	SPO|Spipo2G0000800
	432	OSA|Os04t0605100-01	SPO|Spipo5G0003700		177	OSA|Os12t0620100-00	SPO|Spipo2G0000900
	432	OSA|Os04t0605500-02	SPO|Spipo5G0003300		177	OSA|Os12t0620400-02	SPO|Spipo2G0001100
	432	OSA|Os04t0605900-01	SPO|Spipo5G0003200		177	OSA|Os12t0620600-01	SPO|Spipo2G0001200
	432	OSA|Os04t0606200-01	SPO|Spipo5G0003100		177	OSA|Os12t0621000-00	SPO|Spipo2G0001500
	432	OSA|Os04t0606700-01	SPO|Spipo5G0002100		177	OSA|Os12t0621100-01	SPO|Spipo2G0001800
	432	OSA|Os04t0608300-01	SPO|Spipo5G0001200	WAU|Waus00055g16410.1	185	OSA|Os12t0100500-01	SPO|Spipo23G0026900
	432	OSA|Os04t0608900-01	SPO|Spipo5G0000300		185	OSA|Os12t0101000-01	SPO|Spipo23G0029000
	243	OSA|Os06t0226950-01	SPO|Spipo15G0000100		185	OSA|Os12t0101800-01	SPO|Spipo23G0029400
	243	OSA|Os06t0226700-01	SPO|Spipo15G0001600		185	OSA|Os12t0102100-01	SPO|Spipo23G0030600
	243	OSA|Os06t0226500-01	SPO|Spipo15G0002000		185	OSA|Os12t0102500-01	SPO|Spipo23G0031600
	243	OSA|Os06t0226100-00	SPO|Spipo15G0002600		185	OSA|Os12t0102600-01	SPO|Spipo23G0031700
	243	OSA|Os06t0225900-01	SPO|Spipo15G0003800		186	OSA|Os12t0566800-01	SPO|Spipo23G0023000
	243	OSA|Os06t0225800-01	SPO|Spipo15G0004200		186	OSA|Os12t0568700-00	SPO|Spipo23G0021400
	243	OSA|Os06t0225300-02	SPO|Spipo15G0004800	WAU|Waus00074g19397.1	186	OSA|Os12t0569900-01	SPO|Spipo23G0020300
	243	OSA|Os06t0224500-01	SPO|Spipo15G0005700		186	OSA|Os12t0570000-01	SPO|Spipo23G0020200
	243	OSA|Os06t0223800-01	SPO|Spipo15G0008000		186	OSA|Os12t0570500-01	SPO|Spipo23G0017900
	243	OSA|Os06t0223700-01	SPO|Spipo15G0009200		186	OSA|Os12t0571300-01	SPO|Spipo23G0017600
	243	OSA|Os06t0223200-00	SPO|Spipo15G0009400		186	OSA|Os12t0572000-01	SPO|Spipo23G0017100
	243	OSA|Os06t0221300-01	SPO|Spipo15G0010400		186	OSA|Os12t0572400-01	SPO|Spipo23G0016700
	272	OSA|Os05t0524500-01	SPO|Spipo18G0001200	WAU|Waus00455g14796.2	192	OSA|Os04t0603000-00	SPO|Spipo12G0056800
	272	OSA|Os05t0524550-00	SPO|Spipo18G0001300		192	OSA|Os04t0603400-01	SPO|Spipo12G0057300
	272	OSA|Os05t0524800-00	SPO|Spipo18G0002000		192	OSA|Os04t0604000-01	SPO|Spipo12G0057500
	272	OSA|Os05t0525400-00	SPO|Spipo18G0003400		192	OSA|Os04t0604200-01	SPO|Spipo12G0057900
	272	OSA|Os05t0525501-00	SPO|Spipo18G0003500		192	OSA|Os04t0604300-01	SPO|Spipo12G0058000
	272	OSA|Os05t0525600-00	SPO|Spipo18G0003700	WAU|Waus00455g14796.2	192	OSA|Os04t0605100-01	SPO|Spipo12G0058600
	72	OSA|Os01t0771400-00	SPO|Spipo24G0030400	WAU|Waus00037g13347.3	192	OSA|Os04t0605300-01	SPO|Spipo12G0059000
	72	OSA|Os01t0771900-01	SPO|Spipo24G0030100		192	OSA|Os04t0605500-02	SPO|Spipo12G0059300
	72	OSA|Os01t0772150-00	SPO|Spipo24G0028800		196	OSA|Os12t0228800-01	SPO|Spipo4G0071000
	72	OSA|Os01t0772400-00	SPO|Spipo24G0028700		196	OSA|Os12t0230133-01	SPO|Spipo4G0070200
	72	OSA|Os01t0772600-01	SPO|Spipo24G0027400		196	OSA|Os12t0230600-01	SPO|Spipo4G0069900
	72	OSA|Os01t0772700-00	SPO|Spipo24G0026500		196	OSA|Os12t0233100-01	SPO|Spipo4G0068800
	328	OSA|Os07t0589000-01	SPO|Spipo2G0097200		196	OSA|Os12t0233300-01	SPO|Spipo4G0068500
	328	OSA|Os07t0588200-01	SPO|Spipo2G0098100		196	OSA|Os12t0235700-00	SPO|Spipo4G0067400
	328	OSA|Os07t0588000-01	SPO|Spipo2G0098300	WAU|Waus00040g14016.1	196	OSA|Os12t0236100-00	SPO|Spipo4G0067100
	328	OSA|Os07t0587200-01	SPO|Spipo2G0098700		196	OSA|Os12t0236900-01	SPO|Spipo4G0065900
	328	OSA|Os07t0586900-01	SPO|Spipo2G0099200		196	OSA|Os12t0239000-01	SPO|Spipo4G0065200
	328	OSA|Os07t0585800-01	SPO|Spipo2G0099600		200	OSA|Os06t0649000-01	SPO|Spipo12G0044700
	328	OSA|Os07t0585700-01	SPO|Spipo2G0099700		200	OSA|Os06t0649500-01	SPO|Spipo12G0045000
	15	OSA|Os09t0413200-01	SPO|Spipo0G0052800	WAU|Waus00319g12477.2	200	OSA|Os06t0649800-01	SPO|Spipo12G0045300
	15	OSA|Os09t0413300-00	SPO|Spipo0G0053100		200	OSA|Os06t0650300-01	SPO|Spipo12G0045800
	15	OSA|Os09t0413500-01	SPO|Spipo0G0053200		200	OSA|Os06t0650800-01	SPO|Spipo12G0046900
	15	OSA|Os09t0413700-01	SPO|Spipo0G0053300		200	OSA|Os06t0650900-02	SPO|Spipo12G0047200
	15	OSA|Os09t0414600-02	SPO|Spipo0G0053500		200	OSA|Os06t0651600-02	SPO|Spipo12G0047400
	15	OSA|Os09t0415700-01	SPO|Spipo0G0053800	WAU|Waus00060g17431.1	202	OSA|Os06t0275600-01	SPO|Spipo12G0015100
	15	OSA|Os09t0415800-01	SPO|Spipo0G0054000		202	OSA|Os06t0282000-01	SPO|Spipo12G0015600
	433	OSA|Os05t0436100-00	SPO|Spipo4G0113300		202	OSA|Os06t0283200-01	SPO|Spipo12G0015700
	433	OSA|Os05t0435800-01	SPO|Spipo4G0113800	WAU|Waus00058g16886.1	202	OSA|Os06t0284200-02	SPO|Spipo12G0016000
	433	OSA|Os05t0433100-00	SPO|Spipo4G0115400		202	OSA|Os06t0284800-01	SPO|Spipo12G0016200
	433	OSA|Os05t0432600-01	SPO|Spipo4G0115800	WAU|Waus00058g16859.1	202	OSA|Os06t0285400-01	SPO|Spipo12G0016900
	433	OSA|Os05t0432500-01	SPO|Spipo4G0116100		202	OSA|Os06t0286228-01	SPO|Spipo12G0017200
	433	OSA|Os05t0432400-01	SPO|Spipo4G0116200		204	OSA|Os06t0304600-02	SPO|Spipo12G0026600
	54	OSA|Os02t0633200-01	SPO|Spipo1G0047500		204	OSA|Os06t0306500-00	SPO|Spipo12G0027700
	54	OSA|Os02t0632500-01	SPO|Spipo1G0048600		204	OSA|Os06t0308000-01	SPO|Spipo12G0028800
	54	OSA|Os02t0631700-01	SPO|Spipo1G0048900		204	OSA|Os06t0309000-01	SPO|Spipo12G0029100
	54	OSA|Os02t0631000-01	SPO|Spipo1G0049200		204	OSA|Os06t0309200-01	SPO|Spipo12G0029300
	54	OSA|Os02t0630300-01	SPO|Spipo1G0049300		204	OSA|Os06t0311600-01	SPO|Spipo12G0029400
	54	OSA|Os02t0629400-01	SPO|Spipo1G0049700	WAU|Waus00002g07917.1	208	OSA|Os12t0609800-01	SPO|Spipo8G0024200
	33	OSA|Os01t0747400-01	SPO|Spipo18G0017500		208	OSA|Os12t0612300-01	SPO|Spipo8G0025800
	33	OSA|Os01t0747500-01	SPO|Spipo18G0017600		208	OSA|Os12t0612400-02	SPO|Spipo8G0025900
	33	OSA|Os01t0748000-00	SPO|Spipo18G0017800		208	OSA|Os12t0613000-01	SPO|Spipo8G0026100
	33	OSA|Os01t0748150-01	SPO|Spipo18G0018100		208	OSA|Os12t0613250-00	SPO|Spipo8G0026600
	33	OSA|Os01t0748600-02	SPO|Spipo18G0018400		208	OSA|Os12t0614600-01	SPO|Spipo8G0027400
	33	OSA|Os01t0749300-02	SPO|Spipo18G0019000		208	OSA|Os12t0615600-00	SPO|Spipo8G0027500
	33	OSA|Os01t0749400-02	SPO|Spipo18G0019100	WAU|Waus00021g08747.1	208	OSA|Os12t0615700-01	SPO|Spipo8G0027700
	199	OSA|Os06t0612800-01	SPO|Spipo12G0034400	WAU|Waus01078g01265.1	208	OSA|Os12t0616400-02	SPO|Spipo8G0028200
	199	OSA|Os06t0612900-00	SPO|Spipo12G0034900		208	OSA|Os12t0616600-01	SPO|Spipo8G0028400
	199	OSA|Os06t0614000-01	SPO|Spipo12G0036300		208	OSA|Os12t0617400-01	SPO|Spipo8G0028800
	199	OSA|Os06t0618100-01	SPO|Spipo12G0038200		224	OSA|Os08t0532700-01	SPO|Spipo13G0024100
	199	OSA|Os06t0621900-01	SPO|Spipo12G0039500		224	OSA|Os08t0531600-01	SPO|Spipo13G0025100
	199	OSA|Os06t0622500-00	SPO|Spipo12G0039700		224	OSA|Os08t0530400-01	SPO|Spipo13G0026400
	199	OSA|Os06t0622700-01	SPO|Spipo12G0039800		224	OSA|Os08t0529800-01	SPO|Spipo13G0027500
	199	OSA|Os06t0622900-01	SPO|Spipo12G0040100		224	OSA|Os08t0529200-00	SPO|Spipo13G0027600
	199	OSA|Os06t0624700-01	SPO|Spipo12G0041000	WAU|Waus00021g08653.1	224	OSA|Os08t0527100-01	SPO|Spipo13G0028400
	199	OSA|Os06t0624900-01	SPO|Spipo12G0041100		224	OSA|Os08t0525600-01	SPO|Spipo13G0030000
	423	OSA|Os04t0685300-02	SPO|Spipo4G0106900		224	OSA|Os08t0524600-00	SPO|Spipo13G0030900
	423	OSA|Os04t0685700-01	SPO|Spipo4G0107600		230	OSA|Os07t0529600-01	SPO|Spipo14G0052200
	423	OSA|Os04t0685900-01	SPO|Spipo4G0107900	WAU|Waus00050g15671.1	230	OSA|Os07t0529800-01	SPO|Spipo14G0052300
	423	OSA|Os04t0686000-01	SPO|Spipo4G0108800		230	OSA|Os07t0530600-01	SPO|Spipo14G0052500
	423	OSA|Os04t0686200-01	SPO|Spipo4G0109200		230	OSA|Os07t0534100-00	SPO|Spipo14G0053000
	423	OSA|Os04t0686300-01	SPO|Spipo4G0109300		230	OSA|Os07t0537500-01	SPO|Spipo14G0053200
	423	OSA|Os04t0686500-01	SPO|Spipo4G0109400		230	OSA|Os07t0540100-01	SPO|Spipo14G0053300
	423	OSA|Os04t0686600-01	SPO|Spipo4G0109500		230	OSA|Os07t0543000-01	SPO|Spipo14G0053900
	423	OSA|Os04t0686650-00	SPO|Spipo4G0109600		230	OSA|Os07t0545300-01	SPO|Spipo14G0054600
	423	OSA|Os04t0686800-01	SPO|Spipo4G0109800		230	OSA|Os07t0545500-01	SPO|Spipo14G0054800
	423	OSA|Os04t0687200-01	SPO|Spipo4G0110600		235	OSA|Os02t0772500-01	SPO|Spipo15G0041500
	423	OSA|Os04t0687300-01	SPO|Spipo4G0110700		235	OSA|Os02t0773600-00	SPO|Spipo15G0042500
	423	OSA|Os04t0687800-01	SPO|Spipo4G0110800		235	OSA|Os02t0773732-01	SPO|Spipo15G0042700
	423	OSA|Os04t0687900-01	SPO|Spipo4G0110900	WAU|Waus00178g06690.1	235	OSA|Os02t0775100-01	SPO|Spipo15G0043200
	423	OSA|Os04t0688000-00	SPO|Spipo4G0111100		235	OSA|Os02t0775600-01	SPO|Spipo15G0044100
	231	OSA|Os07t0558200-02	SPO|Spipo14G0056800		235	OSA|Os02t0776400-01	SPO|Spipo15G0044400
	231	OSA|Os07t0558800-01	SPO|Spipo14G0057000		238	OSA|Os03t0383800-02	SPO|Spipo15G0007700
	231	OSA|Os07t0562900-00	SPO|Spipo14G0057500		238	OSA|Os03t0383900-01	SPO|Spipo15G0008200
	231	OSA|Os07t0564600-01	SPO|Spipo14G0058200		238	OSA|Os03t0385400-01	SPO|Spipo15G0009100
	231	OSA|Os07t0564800-01	SPO|Spipo14G0058300	WAU|Waus00368g13267.1	238	OSA|Os03t0387300-01	SPO|Spipo15G0010600
	231	OSA|Os07t0565300-01	SPO|Spipo14G0058400	WAU|Waus00368g13267.1	238	OSA|Os03t0388000-01	SPO|Spipo15G0011400
	231	OSA|Os07t0565600-01	SPO|Spipo14G0058700		238	OSA|Os03t0388500-01	SPO|Spipo15G0012100
	73	OSA|Os01t0225000-00	SPO|Spipo26G0006800		238	OSA|Os03t0388800-01	SPO|Spipo15G0012900
	73	OSA|Os01t0225200-01	SPO|Spipo26G0006900		240	OSA|Os03t0264000-01	SPO|Spipo15G0019900
	73	OSA|Os01t0225300-01	SPO|Spipo26G0007000		240	OSA|Os03t0263900-01	SPO|Spipo15G0021600
	73	OSA|Os01t0225400-01	SPO|Spipo26G0007300		240	OSA|Os03t0263000-01	SPO|Spipo15G0022300
	73	OSA|Os01t0225600-00	SPO|Spipo26G0007700		240	OSA|Os03t0262700-01	SPO|Spipo15G0023800
	73	OSA|Os01t0226200-00	SPO|Spipo26G0008500		240	OSA|Os03t0262200-00	SPO|Spipo15G0024000
	73	OSA|Os01t0226300-01	SPO|Spipo26G0009000		240	OSA|Os03t0261900-02	SPO|Spipo15G0025100
	73	OSA|Os01t0226400-01	SPO|Spipo26G0009100	WAU|Waus00132g03812.1	240	OSA|Os03t0260600-01	SPO|Spipo15G0027500
	73	OSA|Os01t0226500-01	SPO|Spipo26G0009200		240	OSA|Os03t0259700-01	SPO|Spipo15G0029000
	90	OSA|Os01t0934300-01	SPO|Spipo3G0038700		240	OSA|Os03t0258200-01	SPO|Spipo15G0030600
	90	OSA|Os01t0935200-01	SPO|Spipo3G0039300		241	OSA|Os04t0643000-01	SPO|Spipo15G0001500
	90	OSA|Os01t0935400-00	SPO|Spipo3G0039500		241	OSA|Os04t0642100-01	SPO|Spipo15G0001800
	90	OSA|Os01t0935500-01	SPO|Spipo3G0039800	WAU|Waus00003g11742.1	241	OSA|Os04t0641300-01	SPO|Spipo15G0002600
	90	OSA|Os01t0936000-00	SPO|Spipo3G0040600		241	OSA|Os04t0641000-01	SPO|Spipo15G0003400
	90	OSA|Os01t0936100-01	SPO|Spipo3G0040700	WAU|Waus00177g06647.1	241	OSA|Os04t0640900-01	SPO|Spipo15G0003600
	90	OSA|Os01t0936200-01	SPO|Spipo3G0040800		241	OSA|Os04t0640800-01	SPO|Spipo15G0003700
	167	OSA|Os11t0473000-01	SPO|Spipo4G0048800		241	OSA|Os04t0640700-01	SPO|Spipo15G0004100
	167	OSA|Os11t0479232-01	SPO|Spipo4G0050500		241	OSA|Os04t0640600-01	SPO|Spipo15G0004200
	167	OSA|Os11t0481200-01	SPO|Spipo4G0051400		241	OSA|Os04t0638100-01	SPO|Spipo15G0004500
	167	OSA|Os11t0483900-01	SPO|Spipo4G0052300		241	OSA|Os04t0637500-01	SPO|Spipo15G0005700
	167	OSA|Os11t0483950-00	SPO|Spipo4G0052400		241	OSA|Os04t0637300-00	SPO|Spipo15G0006400
	167	OSA|Os11t0488900-00	SPO|Spipo4G0053400		241	OSA|Os04t0636900-02	SPO|Spipo15G0006600
	167	OSA|Os11t0490100-01	SPO|Spipo4G0053900		244	OSA|Os08t0407000-01	SPO|Spipo15G0008800
	167	OSA|Os11t0490300-00	SPO|Spipo4G0054000		244	OSA|Os08t0407600-01	SPO|Spipo15G0009200
	167	OSA|Os11t0496400-01	SPO|Spipo4G0055600		244	OSA|Os08t0408200-01	SPO|Spipo15G0009600
	167	OSA|Os11t0498400-01	SPO|Spipo4G0056400		244	OSA|Os08t0408500-01	SPO|Spipo15G0009700
	167	OSA|Os11t0498600-01	SPO|Spipo4G0056600		244	OSA|Os08t0409500-01	SPO|Spipo15G0010600
	167	OSA|Os11t0507200-00	SPO|Spipo4G0058100		244	OSA|Os08t0409900-01	SPO|Spipo15G0010800
	167	OSA|Os11t0507400-01	SPO|Spipo4G0058800		245	OSA|Os08t0481000-02	SPO|Spipo15G0016600
	167	OSA|Os11t0508600-01	SPO|Spipo4G0059100		245	OSA|Os08t0476900-01	SPO|Spipo15G0018500
	167	OSA|Os11t0515000-00	SPO|Spipo4G0060100		245	OSA|Os08t0474100-00	SPO|Spipo15G0019000
	167	OSA|Os11t0521900-03	SPO|Spipo4G0061600		245	OSA|Os08t0474000-01	SPO|Spipo15G0019800
	167	OSA|Os11t0520500-00	SPO|Spipo4G0061800		245	OSA|Os08t0472800-01	SPO|Spipo15G0020300
	167	OSA|Os11t0522900-01	SPO|Spipo4G0061900		245	OSA|Os08t0472600-01	SPO|Spipo15G0020400
	167	OSA|Os11t0523700-01	SPO|Spipo4G0062100		245	OSA|Os08t0471800-01	SPO|Spipo15G0020800
	167	OSA|Os11t0523800-01	SPO|Spipo4G0062300	WAU|Waus00332g12773.1	245	OSA|Os08t0469700-01	SPO|Spipo15G0022000
	167	OSA|Os11t0525600-01	SPO|Spipo4G0063000		245	OSA|Os08t0469400-00	SPO|Spipo15G0022700
	167	OSA|Os11t0528400-01	SPO|Spipo4G0064200	WAU|Waus00034g12851.2	245	OSA|Os08t0469200-00	SPO|Spipo15G0023700
	167	OSA|Os11t0530600-01	SPO|Spipo4G0065100		245	OSA|Os08t0468100-01	SPO|Spipo15G0024300
	105	OSA|Os01t0882800-01	SPO|Spipo4G0097700	WAU|Waus00006g17076.1	247	OSA|Os08t0433200-01	SPO|Spipo15G0027300
	105	OSA|Os01t0883000-00	SPO|Spipo4G0097800		247	OSA|Os08t0432800-01	SPO|Spipo15G0027500
	105	OSA|Os01t0883100-01	SPO|Spipo4G0098100		247	OSA|Os08t0432300-00	SPO|Spipo15G0029700
	105	OSA|Os01t0883400-00	SPO|Spipo4G0099400		247	OSA|Os08t0431300-01	SPO|Spipo15G0030700
	105	OSA|Os01t0883900-01	SPO|Spipo4G0100000		247	OSA|Os08t0431100-01	SPO|Spipo15G0031000
	105	OSA|Os01t0884300-01	SPO|Spipo4G0100200		247	OSA|Os08t0430200-01	SPO|Spipo15G0031500
	289	OSA|Os03t0595200-00	SPO|Spipo2G0079400		247	OSA|Os08t0428400-01	SPO|Spipo15G0033000
	289	OSA|Os03t0595300-01	SPO|Spipo2G0079500		247	OSA|Os08t0427500-01	SPO|Spipo15G0033900
	289	OSA|Os03t0598100-01	SPO|Spipo2G0081000	WAU|Waus00031g12287.1	249	OSA|Os09t0411500-00	SPO|Spipo15G0027300
	289	OSA|Os03t0598200-01	SPO|Spipo2G0081800		249	OSA|Os09t0410700-00	SPO|Spipo15G0027500
	289	OSA|Os03t0598700-01	SPO|Spipo2G0081900		249	OSA|Os09t0410125-00	SPO|Spipo15G0029300
	289	OSA|Os03t0598900-01	SPO|Spipo2G0082000		249	OSA|Os09t0408600-01	SPO|Spipo15G0030700
	289	OSA|Os03t0602600-01	SPO|Spipo2G0083100		249	OSA|Os09t0408300-00	SPO|Spipo15G0031000
	289	OSA|Os03t0603300-01	SPO|Spipo2G0084100		249	OSA|Os09t0407300-02	SPO|Spipo15G0031300
	289	OSA|Os03t0603600-01	SPO|Spipo2G0085200		249	OSA|Os09t0407200-01	SPO|Spipo15G0031500
	239	OSA|Os03t0239200-01	SPO|Spipo15G0039500		249	OSA|Os09t0403000-02	SPO|Spipo15G0032000
	239	OSA|Os03t0239000-01	SPO|Spipo15G0039800		249	OSA|Os09t0401600-00	SPO|Spipo15G0032900
	239	OSA|Os03t0238800-01	SPO|Spipo15G0039900		249	OSA|Os09t0401300-02	SPO|Spipo15G0033000
	239	OSA|Os03t0237401-00	SPO|Spipo15G0040600		257	OSA|Os03t0141200-01	SPO|Spipo16G0046000
	239	OSA|Os03t0237250-01	SPO|Spipo15G0040900		257	OSA|Os03t0140900-00	SPO|Spipo16G0046200
	239	OSA|Os03t0237100-01	SPO|Spipo15G0041200		257	OSA|Os03t0140700-01	SPO|Spipo16G0046400
	239	OSA|Os03t0237000-01	SPO|Spipo15G0041400		257	OSA|Os03t0140500-01	SPO|Spipo16G0046500
	239	OSA|Os03t0236200-01	SPO|Spipo15G0042300	WAU|Waus00029g11345.1	257	OSA|Os03t0139500-01	SPO|Spipo16G0046700
	314	OSA|Os02t0198200-01	SPO|Spipo5G0019000		257	OSA|Os03t0139100-00	SPO|Spipo16G0046900
	314	OSA|Os02t0198400-00	SPO|Spipo5G0019300		257	OSA|Os03t0137800-01	SPO|Spipo16G0048500
	314	OSA|Os02t0198600-01	SPO|Spipo5G0020300		263	OSA|Os09t0549400-01	SPO|Spipo16G0022900
	314	OSA|Os02t0198700-01	SPO|Spipo5G0020400	WAU|Waus00012g02642.1	263	OSA|Os09t0551600-01	SPO|Spipo16G0024900
	314	OSA|Os02t0199300-01	SPO|Spipo5G0020900		263	OSA|Os09t0552300-01	SPO|Spipo16G0025100
	314	OSA|Os02t0199800-01	SPO|Spipo5G0021000		263	OSA|Os09t0554200-01	SPO|Spipo16G0026000
	347	OSA|Os03t0818400-01	SPO|Spipo22G0033000		263	OSA|Os09t0555600-01	SPO|Spipo16G0027100
	347	OSA|Os03t0818800-01	SPO|Spipo22G0033500		263	OSA|Os09t0555700-03	SPO|Spipo16G0027200
	347	OSA|Os03t0819900-01	SPO|Spipo22G0036100		264	OSA|Os09t0542000-01	SPO|Spipo16G0018000
	347	OSA|Os03t0821100-01	SPO|Spipo22G0037100	WAU|Waus00013g03416.2	264	OSA|Os09t0541500-01	SPO|Spipo16G0018300
	347	OSA|Os03t0822000-02	SPO|Spipo22G0037800		264	OSA|Os09t0540500-01	SPO|Spipo16G0018600
	347	OSA|Os03t0822300-01	SPO|Spipo22G0037900		264	OSA|Os09t0540400-02	SPO|Spipo16G0018700
	347	OSA|Os03t0822700-01	SPO|Spipo22G0038500		264	OSA|Os09t0538800-01	SPO|Spipo16G0019300
	347	OSA|Os03t0823100-01	SPO|Spipo22G0039100		264	OSA|Os09t0538200-01	SPO|Spipo16G0019400
	347	OSA|Os03t0823700-01	SPO|Spipo22G0041600		264	OSA|Os09t0535400-00	SPO|Spipo16G0020100
	3	OSA|Os12t0153900-00	SPO|Spipo0G0004000		264	OSA|Os09t0535100-01	SPO|Spipo16G0020400
	3	OSA|Os12t0152600-01	SPO|Spipo0G0005200		264	OSA|Os09t0532700-01	SPO|Spipo16G0022500
	3	OSA|Os12t0151600-00	SPO|Spipo0G0005600		267	OSA|Os04t0672800-01	SPO|Spipo17G0037300
	3	OSA|Os12t0151500-01	SPO|Spipo0G0005700		267	OSA|Os04t0672900-01	SPO|Spipo17G0037400
	3	OSA|Os12t0151000-01	SPO|Spipo0G0005800		267	OSA|Os04t0673000-03	SPO|Spipo17G0037500
	3	OSA|Os12t0149900-01	SPO|Spipo0G0007300	WAU|Waus00058g16851.1	267	OSA|Os04t0673400-01	SPO|Spipo17G0037700
	3	OSA|Os12t0149700-01	SPO|Spipo0G0007500		267	OSA|Os04t0675000-01	SPO|Spipo17G0038600
	3	OSA|Os12t0149000-01	SPO|Spipo0G0009100		267	OSA|Os04t0677066-00	SPO|Spipo17G0039400
	255	OSA|Os02t0678800-01	SPO|Spipo16G0005500		267	OSA|Os04t0677300-01	SPO|Spipo17G0039700
	255	OSA|Os02t0678200-01	SPO|Spipo16G0006600	WAU|Waus00106g01120.2	270	OSA|Os09t0527900-01	SPO|Spipo17G0014200
	255	OSA|Os02t0677300-02	SPO|Spipo16G0007200		270	OSA|Os09t0526600-02	SPO|Spipo17G0016600
	255	OSA|Os02t0675800-01	SPO|Spipo16G0007500		270	OSA|Os09t0525900-01	SPO|Spipo17G0017000
	255	OSA|Os02t0673700-01	SPO|Spipo16G0008400		270	OSA|Os09t0525400-01	SPO|Spipo17G0017300
	255	OSA|Os02t0672800-01	SPO|Spipo16G0008800		270	OSA|Os09t0525200-01	SPO|Spipo17G0017600
	255	OSA|Os02t0672600-01	SPO|Spipo16G0009100		270	OSA|Os09t0521900-01	SPO|Spipo17G0017800
	330	OSA|Os02t0255000-02	SPO|Spipo8G0046100	WAU|Waus00164g06033.1	270	OSA|Os09t0520600-01	SPO|Spipo17G0018800
	330	OSA|Os02t0255100-01	SPO|Spipo8G0046000		271	OSA|Os02t0313400-01	SPO|Spipo18G0014000
	330	OSA|Os02t0255300-00	SPO|Spipo8G0045900		271	OSA|Os02t0312600-01	SPO|Spipo18G0014100
	330	OSA|Os02t0257300-00	SPO|Spipo8G0045600		271	OSA|Os02t0308400-04	SPO|Spipo18G0014600
	330	OSA|Os02t0258800-01	SPO|Spipo8G0045100	WAU|Waus00027g10813.1	271	OSA|Os02t0306900-01	SPO|Spipo18G0015100
	330	OSA|Os02t0261100-01	SPO|Spipo8G0044900		271	OSA|Os02t0302200-01	SPO|Spipo18G0015300
	330	OSA|Os02t0265900-01	SPO|Spipo8G0043800		271	OSA|Os02t0301100-01	SPO|Spipo18G0015600
	131	OSA|Os01t0652600-01	SPO|Spipo8G0047300	WAU|Waus00288g11280.1	271	OSA|Os02t0299600-01	SPO|Spipo18G0015700
	131	OSA|Os01t0653350-00	SPO|Spipo8G0047100		273	OSA|Os06t0488600-01	SPO|Spipo19G0019500
	131	OSA|Os01t0654100-01	SPO|Spipo8G0047000	WAU|Waus00131g03741.1	273	OSA|Os06t0489200-01	SPO|Spipo19G0019600
	131	OSA|Os01t0654200-01	SPO|Spipo8G0046900		273	OSA|Os06t0489500-01	SPO|Spipo19G0019700
	131	OSA|Os01t0655500-01	SPO|Spipo8G0046700		273	OSA|Os06t0493600-01	SPO|Spipo19G0019900
	131	OSA|Os01t0656200-01	SPO|Spipo8G0046200		273	OSA|Os06t0494000-01	SPO|Spipo19G0020100
	131	OSA|Os01t0656400-00	SPO|Spipo8G0045500		273	OSA|Os06t0497500-00	SPO|Spipo19G0021100
	131	OSA|Os01t0658400-01	SPO|Spipo8G0044900		274	OSA|Os06t0552400-01	SPO|Spipo19G0005000
	131	OSA|Os01t0658900-01	SPO|Spipo8G0044800		274	OSA|Os06t0550800-00	SPO|Spipo19G0005700
	131	OSA|Os01t0659800-01	SPO|Spipo8G0044400		274	OSA|Os06t0548000-01	SPO|Spipo19G0006500
	131	OSA|Os01t0660300-01	SPO|Spipo8G0044300		274	OSA|Os06t0547900-01	SPO|Spipo19G0006800
	96	OSA|Os03t0119100-01	SPO|Spipo1G0095200	WAU|Waus00168g06141.1	274	OSA|Os06t0546400-01	SPO|Spipo19G0007000
	96	OSA|Os03t0119000-01	SPO|Spipo1G0095300		274	OSA|Os06t0544100-01	SPO|Spipo19G0007200
	96	OSA|Os03t0118200-01	SPO|Spipo1G0096400		274	OSA|Os06t0543200-01	SPO|Spipo19G0008000
	96	OSA|Os03t0117900-01	SPO|Spipo1G0096800	WAU|Waus00113g02071.1	274	OSA|Os06t0542200-01	SPO|Spipo19G0009800
	96	OSA|Os03t0117000-00	SPO|Spipo1G0097300		276	OSA|Os02t0776900-01	SPO|Spipo2G0028900
	96	OSA|Os03t0116900-01	SPO|Spipo1G0097500	WAU|Waus00113g02085.1	276	OSA|Os02t0778300-01	SPO|Spipo2G0029400
	96	OSA|Os03t0116700-01	SPO|Spipo1G0098000	WAU|Waus00113g02082.1	276	OSA|Os02t0780550-01	SPO|Spipo2G0029800
	96	OSA|Os03t0116400-01	SPO|Spipo1G0098900		276	OSA|Os02t0781300-00	SPO|Spipo2G0030200
	96	OSA|Os03t0116000-00	SPO|Spipo1G0099700	WAU|Waus00213g08907.1	276	OSA|Os02t0781400-02	SPO|Spipo2G0030700
	96	OSA|Os03t0115700-01	SPO|Spipo1G0100400		276	OSA|Os02t0781800-02	SPO|Spipo2G0030900
	96	OSA|Os03t0115400-01	SPO|Spipo1G0100600		276	OSA|Os02t0782600-01	SPO|Spipo2G0031500
	96	OSA|Os03t0115100-01	SPO|Spipo1G0101100		279	OSA|Os02t0265200-01	SPO|Spipo26G0007100
	285	OSA|Os03t0412200-01	SPO|Spipo2G0079400		279	OSA|Os02t0266500-01	SPO|Spipo26G0004800
	285	OSA|Os03t0413000-01	SPO|Spipo2G0080600		279	OSA|Os02t0269000-01	SPO|Spipo26G0004400
	285	OSA|Os03t0413100-01	SPO|Spipo2G0081000	WAU|Waus00031g12287.1	279	OSA|Os02t0269200-01	SPO|Spipo26G0004300
	285	OSA|Os03t0413400-01	SPO|Spipo2G0081200		279	OSA|Os02t0272300-01	SPO|Spipo26G0004000
	285	OSA|Os03t0415200-01	SPO|Spipo2G0082700		279	OSA|Os02t0273700-01	SPO|Spipo26G0003800
	285	OSA|Os03t0416200-01	SPO|Spipo2G0082900	WAU|Waus00011g01493.2	279	OSA|Os02t0274600-00	SPO|Spipo26G0003700
	285	OSA|Os03t0416200-02	SPO|Spipo2G0083000	WAU|Waus00011g01493.2	279	OSA|Os02t0274900-01	SPO|Spipo26G0003600
	285	OSA|Os03t0416500-01	SPO|Spipo2G0083200		279	OSA|Os02t0276900-01	SPO|Spipo26G0002300
	285	OSA|Os03t0418700-01	SPO|Spipo2G0084200		279	OSA|Os02t0281000-01	SPO|Spipo26G0001400
	285	OSA|Os03t0418700-02	SPO|Spipo2G0084300		290	OSA|Os03t0668900-01	SPO|Spipo2G0102500
	285	OSA|Os03t0419100-01	SPO|Spipo2G0084800		290	OSA|Os03t0669100-02	SPO|Spipo2G0103500
	285	OSA|Os03t0421400-01	SPO|Spipo2G0086200		290	OSA|Os03t0669200-01	SPO|Spipo2G0103700
	58	OSA|Os01t0720400-01	SPO|Spipo21G0030200		290	OSA|Os03t0669300-02	SPO|Spipo2G0104000
	58	OSA|Os01t0722100-01	SPO|Spipo21G0031100		290	OSA|Os03t0670700-01	SPO|Spipo2G0105900
	58	OSA|Os01t0722300-01	SPO|Spipo21G0031800		290	OSA|Os03t0671800-01	SPO|Spipo2G0107000
	58	OSA|Os01t0723000-01	SPO|Spipo21G0034300		290	OSA|Os03t0672500-00	SPO|Spipo2G0108500
	58	OSA|Os01t0723100-01	SPO|Spipo21G0034600		290	OSA|Os03t0672900-00	SPO|Spipo2G0108700
	58	OSA|Os01t0723400-05	SPO|Spipo21G0034900	WAU|Waus00014g04379.1	290	OSA|Os03t0673400-01	SPO|Spipo2G0109100
	58	OSA|Os01t0723800-02	SPO|Spipo21G0035300	WAU|Waus00672g18334.1	292	OSA|Os03t0752800-02	SPO|Spipo2G0082100
	57	OSA|Os01t0184900-01	SPO|Spipo21G0018900	WAU|Waus00071g18966.4	292	OSA|Os03t0753100-01	SPO|Spipo2G0082200
	57	OSA|Os01t0185100-00	SPO|Spipo21G0019500		292	OSA|Os03t0754800-01	SPO|Spipo2G0083300
	57	OSA|Os01t0185500-00	SPO|Spipo21G0019800		292	OSA|Os03t0754900-01	SPO|Spipo2G0083400
	57	OSA|Os01t0185900-01	SPO|Spipo21G0020000		292	OSA|Os03t0755000-01	SPO|Spipo2G0083600
	57	OSA|Os01t0186000-01	SPO|Spipo21G0020400		292	OSA|Os03t0755100-01	SPO|Spipo2G0083900
	57	OSA|Os01t0186200-01	SPO|Spipo21G0020500		297	OSA|Os03t0214900-01	SPO|Spipo2G0084400
	57	OSA|Os01t0186700-01	SPO|Spipo21G0022600		297	OSA|Os03t0214200-01	SPO|Spipo2G0084800
	57	OSA|Os01t0187400-01	SPO|Spipo21G0023400		297	OSA|Os03t0214100-01	SPO|Spipo2G0085400
	79	OSA|Os01t0234850-01	SPO|Spipo26G0028000		297	OSA|Os03t0213400-02	SPO|Spipo2G0086500
	79	OSA|Os01t0235700-01	SPO|Spipo26G0027000		297	OSA|Os03t0213300-01	SPO|Spipo2G0087100
	79	OSA|Os01t0236300-01	SPO|Spipo26G0026500		297	OSA|Os03t0213200-01	SPO|Spipo2G0087400
	79	OSA|Os01t0236400-01	SPO|Spipo26G0026000		297	OSA|Os03t0212800-01	SPO|Spipo2G0087700
	79	OSA|Os01t0237000-01	SPO|Spipo26G0024900		297	OSA|Os03t0212600-01	SPO|Spipo2G0088000
	79	OSA|Os01t0237100-01	SPO|Spipo26G0024800		297	OSA|Os03t0212200-01	SPO|Spipo2G0088300
	79	OSA|Os01t0238500-01	SPO|Spipo26G0024200		305	OSA|Os02t0760000-00	SPO|Spipo4G0014400
	79	OSA|Os01t0238600-01	SPO|Spipo26G0024100		305	OSA|Os02t0760300-01	SPO|Spipo4G0014500
	79	OSA|Os01t0239000-02	SPO|Spipo26G0023800		305	OSA|Os02t0760400-01	SPO|Spipo4G0014600
	79	OSA|Os01t0239700-01	SPO|Spipo26G0023700	WAU|Waus00054g16167.1	305	OSA|Os02t0760500-01	SPO|Spipo4G0014900
	79	OSA|Os01t0241400-01	SPO|Spipo26G0023000		305	OSA|Os02t0761000-01	SPO|Spipo4G0015000
	17	OSA|Os09t0568900-01	SPO|Spipo0G0004500		305	OSA|Os02t0761100-01	SPO|Spipo4G0015200
	17	OSA|Os09t0567900-01	SPO|Spipo0G0006200		305	OSA|Os02t0761200-01	SPO|Spipo4G0015300
	17	OSA|Os09t0567800-00	SPO|Spipo0G0006400		306	OSA|Os02t0469900-01	SPO|Spipo4G0041700
	17	OSA|Os09t0567700-01	SPO|Spipo0G0006500		306	OSA|Os02t0470400-00	SPO|Spipo4G0042300
	17	OSA|Os09t0567500-01	SPO|Spipo0G0006600	WAU|Waus00041g14139.1	306	OSA|Os02t0473000-02	SPO|Spipo4G0042600
	17	OSA|Os09t0567400-01	SPO|Spipo0G0007100		306	OSA|Os02t0473200-01	SPO|Spipo4G0043500
	17	OSA|Os09t0566550-01	SPO|Spipo0G0009700		306	OSA|Os02t0475300-01	SPO|Spipo4G0044200
	17	OSA|Os09t0565700-01	SPO|Spipo0G0009900		306	OSA|Os02t0475400-01	SPO|Spipo4G0044500
	437	OSA|Os04t0489800-01	SPO|Spipo7G0051600		306	OSA|Os02t0478500-01	SPO|Spipo4G0045400
	437	OSA|Os04t0491700-01	SPO|Spipo7G0052400		307	OSA|Os02t0512000-01	SPO|Spipo4G0058200
	437	OSA|Os04t0492100-01	SPO|Spipo7G0052600		307	OSA|Os02t0512400-01	SPO|Spipo4G0058700
	437	OSA|Os04t0492400-01	SPO|Spipo7G0052900		307	OSA|Os02t0513100-01	SPO|Spipo4G0059100
	437	OSA|Os04t0492500-01	SPO|Spipo7G0053200	WAU|Waus00172g06480.1	307	OSA|Os02t0514500-01	SPO|Spipo4G0059300
	437	OSA|Os04t0492600-01	SPO|Spipo7G0053300	WAU|Waus00172g06480.1	307	OSA|Os02t0515200-01	SPO|Spipo4G0059700
	294	OSA|Os03t0686900-01	SPO|Spipo2G0058900		307	OSA|Os02t0516400-01	SPO|Spipo4G0060200
	294	OSA|Os03t0687000-02	SPO|Spipo2G0059000	WAU|Waus00045g14776.2	313	OSA|Os02t0686700-01	SPO|Spipo5G0056100
	294	OSA|Os03t0688200-01	SPO|Spipo2G0059500		313	OSA|Os02t0686800-01	SPO|Spipo5G0056200
	294	OSA|Os03t0689100-01	SPO|Spipo2G0059600		313	OSA|Os02t0687500-01	SPO|Spipo5G0056500
	294	OSA|Os03t0689300-01	SPO|Spipo2G0059700	WAU|Waus00055g16450.1	313	OSA|Os02t0689200-01	SPO|Spipo5G0057500
	294	OSA|Os03t0691800-01	SPO|Spipo2G0060700	WAU|Waus00001g00327.1	313	OSA|Os02t0689500-01	SPO|Spipo5G0057700
	162	OSA|Os11t0116550-01	SPO|Spipo29G0013400	WAU|Waus00093g21750.2	313	OSA|Os02t0689700-02	SPO|Spipo5G0058200
	162	OSA|Os11t0117700-01	SPO|Spipo29G0012700		315	OSA|Os02t0650500-01	SPO|Spipo5G0054100
	162	OSA|Os11t0119100-01	SPO|Spipo29G0011600		315	OSA|Os02t0650800-00	SPO|Spipo5G0053000
	162	OSA|Os11t0119200-01	SPO|Spipo29G0011500		315	OSA|Os02t0651300-01	SPO|Spipo5G0052000
	162	OSA|Os11t0119900-01	SPO|Spipo29G0011100		315	OSA|Os02t0652300-01	SPO|Spipo5G0051400
	162	OSA|Os11t0120300-01	SPO|Spipo29G0010500		315	OSA|Os02t0652800-01	SPO|Spipo5G0050700
	225	OSA|Os02t0277600-01	SPO|Spipo14G0017700		315	OSA|Os02t0653400-01	SPO|Spipo5G0050400
	225	OSA|Os02t0276200-01	SPO|Spipo14G0017800		315	OSA|Os02t0653800-01	SPO|Spipo5G0050200
	225	OSA|Os02t0274100-01	SPO|Spipo14G0018200	WAU|Waus00011g01573.1	315	OSA|Os02t0653900-03	SPO|Spipo5G0049300
	225	OSA|Os02t0273800-02	SPO|Spipo14G0018400		316	OSA|Os02t0739700-01	SPO|Spipo5G0026400
	225	OSA|Os02t0273100-01	SPO|Spipo14G0018500		316	OSA|Os02t0740900-01	SPO|Spipo5G0025600
	225	OSA|Os02t0269000-01	SPO|Spipo14G0018800		316	OSA|Os02t0741900-01	SPO|Spipo5G0024900
	414	OSA|Os07t0167200-01	SPO|Spipo3G0085200		316	OSA|Os02t0742000-01	SPO|Spipo5G0024800
	414	OSA|Os07t0166700-01	SPO|Spipo3G0085500		316	OSA|Os02t0742200-02	SPO|Spipo5G0024500
	414	OSA|Os07t0165200-01	SPO|Spipo3G0086400		316	OSA|Os02t0743200-01	SPO|Spipo5G0024300
	414	OSA|Os07t0164200-02	SPO|Spipo3G0086600		323	OSA|Os07t0113700-01	SPO|Spipo2G0095400
	414	OSA|Os07t0163800-01	SPO|Spipo3G0087100	WAU|Waus00037g13347.3	323	OSA|Os07t0114400-01	SPO|Spipo2G0096500
	414	OSA|Os07t0162100-00	SPO|Spipo3G0087400		323	OSA|Os07t0115300-01	SPO|Spipo2G0096700
	414	OSA|Os07t0159700-00	SPO|Spipo3G0087700		323	OSA|Os07t0115500-01	SPO|Spipo2G0096800
	414	OSA|Os07t0157900-01	SPO|Spipo3G0087800		323	OSA|Os07t0115600-00	SPO|Spipo2G0097100
	203	OSA|Os06t0320700-01	SPO|Spipo12G0037500		323	OSA|Os07t0116600-00	SPO|Spipo2G0097400
	203	OSA|Os06t0324300-00	SPO|Spipo12G0038100	WAU|Waus00019g07296.2	326	OSA|Os07t0575900-01	SPO|Spipo2G0064800
	203	OSA|Os06t0325500-01	SPO|Spipo12G0039100		326	OSA|Os07t0575800-01	SPO|Spipo2G0064900
	203	OSA|Os06t0326400-01	SPO|Spipo12G0040000	WAU|Waus00139g04225.1	326	OSA|Os07t0575500-00	SPO|Spipo2G0065000
	203	OSA|Os06t0326900-01	SPO|Spipo12G0040200		326	OSA|Os07t0575100-00	SPO|Spipo2G0065300
	203	OSA|Os06t0328800-01	SPO|Spipo12G0041000	WAU|Waus00021g08653.1	326	OSA|Os07t0574800-01	SPO|Spipo2G0065400
	337	OSA|Os08t0438400-01	SPO|Spipo20G0034900		326	OSA|Os07t0574100-00	SPO|Spipo2G0066000
	337	OSA|Os08t0437300-00	SPO|Spipo20G0035000		326	OSA|Os07t0573800-02	SPO|Spipo2G0066200
	337	OSA|Os08t0436800-01	SPO|Spipo20G0035200		326	OSA|Os07t0573400-01	SPO|Spipo2G0066500
	337	OSA|Os08t0436000-01	SPO|Spipo20G0036900	WAU|Waus00043g14443.3	326	OSA|Os07t0573100-01	SPO|Spipo2G0066600
	337	OSA|Os08t0435900-01	SPO|Spipo20G0037300		326	OSA|Os07t0572800-01	SPO|Spipo2G0066800
	337	OSA|Os08t0433300-00	SPO|Spipo20G0037600		326	OSA|Os07t0572400-01	SPO|Spipo2G0067400
	68	OSA|Os01t0157700-00	SPO|Spipo23G0032500		326	OSA|Os07t0572300-01	SPO|Spipo2G0067700
	68	OSA|Os01t0157900-01	SPO|Spipo23G0033300		335	OSA|Os04t0450100-01	SPO|Spipo20G0021400
	68	OSA|Os01t0158000-01	SPO|Spipo23G0033900		335	OSA|Os04t0450400-01	SPO|Spipo20G0021900
	68	OSA|Os01t0158200-01	SPO|Spipo23G0034300		335	OSA|Os04t0450900-01	SPO|Spipo20G0022900
	68	OSA|Os01t0158900-01	SPO|Spipo23G0035500		335	OSA|Os04t0451700-01	SPO|Spipo20G0024600
	68	OSA|Os01t0159400-01	SPO|Spipo23G0036400		335	OSA|Os04t0452000-01	SPO|Spipo20G0024800
	68	OSA|Os01t0160100-01	SPO|Spipo23G0037900	WAU|Waus00221g09241.1	335	OSA|Os04t0454200-01	SPO|Spipo20G0025400
	68	OSA|Os01t0161300-00	SPO|Spipo23G0038100		335	OSA|Os04t0455600-02	SPO|Spipo20G0025600
	68	OSA|Os01t0162800-00	SPO|Spipo23G0038200		335	OSA|Os04t0456200-00	SPO|Spipo20G0025800
	183	OSA|Os02t0196600-01	SPO|Spipo12G0033200		336	OSA|Os04t0486600-01	SPO|Spipo20G0003600
	183	OSA|Os02t0196300-01	SPO|Spipo12G0033300		336	OSA|Os04t0485300-01	SPO|Spipo20G0003700
	183	OSA|Os02t0196000-01	SPO|Spipo12G0033400		336	OSA|Os04t0485200-01	SPO|Spipo20G0003800
	183	OSA|Os02t0195800-01	SPO|Spipo12G0034200		336	OSA|Os04t0485100-01	SPO|Spipo20G0004000
	183	OSA|Os02t0195600-02	SPO|Spipo12G0034400	WAU|Waus01078g01265.1	336	OSA|Os04t0484900-01	SPO|Spipo20G0005200
	183	OSA|Os02t0195500-01	SPO|Spipo12G0034900		336	OSA|Os04t0483200-01	SPO|Spipo20G0007200
	183	OSA|Os02t0195000-01	SPO|Spipo12G0036100		336	OSA|Os04t0482800-01	SPO|Spipo20G0007300
	333	OSA|Os03t0719300-01	SPO|Spipo20G0013000		338	OSA|Os09t0464400-00	SPO|Spipo20G0020200
	333	OSA|Os03t0718000-01	SPO|Spipo20G0013500		338	OSA|Os09t0465500-01	SPO|Spipo20G0020400
	333	OSA|Os03t0717900-01	SPO|Spipo20G0013700		338	OSA|Os09t0468800-00	SPO|Spipo20G0021900
	333	OSA|Os03t0717000-01	SPO|Spipo20G0013800	WAU|Waus00050g15671.1	338	OSA|Os09t0469400-02	SPO|Spipo20G0022100
	333	OSA|Os03t0716200-01	SPO|Spipo20G0014200		338	OSA|Os09t0469900-01	SPO|Spipo20G0022200
	333	OSA|Os03t0713400-03	SPO|Spipo20G0014500		338	OSA|Os09t0469950-00	SPO|Spipo20G0022300
	333	OSA|Os03t0712800-02	SPO|Spipo20G0014900	WAU|Waus00029g11384.1	338	OSA|Os09t0470500-01	SPO|Spipo20G0022400
	333	OSA|Os03t0712200-01	SPO|Spipo20G0017200		350	OSA|Os03t0351500-01	SPO|Spipo22G0010500
	148	OSA|Os10t0562100-01	SPO|Spipo5G0049900		350	OSA|Os03t0351300-00	SPO|Spipo22G0010700
	148	OSA|Os10t0563400-01	SPO|Spipo5G0050500		350	OSA|Os03t0350100-02	SPO|Spipo22G0010900
	148	OSA|Os10t0563600-01	SPO|Spipo5G0051000		350	OSA|Os03t0347300-01	SPO|Spipo22G0011700
	148	OSA|Os10t0564000-01	SPO|Spipo5G0052100		350	OSA|Os03t0346800-00	SPO|Spipo22G0011900
	148	OSA|Os10t0564500-01	SPO|Spipo5G0052500		350	OSA|Os03t0345200-01	SPO|Spipo22G0012600
	148	OSA|Os10t0564800-01	SPO|Spipo5G0052600		350	OSA|Os03t0344900-00	SPO|Spipo22G0012800
	148	OSA|Os10t0565000-01	SPO|Spipo5G0053800		350	OSA|Os03t0344300-02	SPO|Spipo22G0013200
	148	OSA|Os10t0565300-01	SPO|Spipo5G0054900	WAU|Waus00061g17534.3	350	OSA|Os03t0344100-01	SPO|Spipo22G0013500
	148	OSA|Os10t0565401-00	SPO|Spipo5G0055000	WAU|Waus00061g17534.3	350	OSA|Os03t0343500-01	SPO|Spipo22G0013900
	148	OSA|Os10t0565500-01	SPO|Spipo5G0056500		350	OSA|Os03t0342900-04	SPO|Spipo22G0014200
	148	OSA|Os10t0567600-01	SPO|Spipo5G0057700		355	OSA|Os07t0656400-01	SPO|Spipo22G0000100
	191	OSA|Os04t0653400-01	SPO|Spipo12G0054900	WAU|Waus00021g08731.2	355	OSA|Os07t0656500-00	SPO|Spipo22G0000400
	191	OSA|Os04t0653600-01	SPO|Spipo12G0055400		355	OSA|Os07t0656900-00	SPO|Spipo22G0000800
	191	OSA|Os04t0654700-01	SPO|Spipo12G0055900		355	OSA|Os07t0657900-02	SPO|Spipo22G0002100
	191	OSA|Os04t0656100-01	SPO|Spipo12G0056200	WAU|Waus00055g16450.1	355	OSA|Os07t0658000-01	SPO|Spipo22G0002900
	191	OSA|Os04t0656500-01	SPO|Spipo12G0056500		355	OSA|Os07t0659800-01	SPO|Spipo22G0004700
	191	OSA|Os04t0656800-01	SPO|Spipo12G0056700		355	OSA|Os07t0660100-01	SPO|Spipo22G0005000
	191	OSA|Os04t0658000-02	SPO|Spipo12G0056800		355	OSA|Os07t0661550-00	SPO|Spipo22G0005800
	191	OSA|Os04t0658100-01	SPO|Spipo12G0057100		358	OSA|Os03t0818200-01	SPO|Spipo23G0040600
	191	OSA|Os04t0658200-01	SPO|Spipo12G0057300		358	OSA|Os03t0817500-01	SPO|Spipo23G0041100
	154	OSA|Os09t0372700-01	SPO|Spipo10G0040500		358	OSA|Os03t0817100-00	SPO|Spipo23G0042800
	154	OSA|Os09t0374900-00	SPO|Spipo10G0040900		358	OSA|Os03t0817000-01	SPO|Spipo23G0043500
	154	OSA|Os09t0375000-01	SPO|Spipo10G0041100		358	OSA|Os03t0816900-01	SPO|Spipo23G0043600
	154	OSA|Os09t0376700-01	SPO|Spipo10G0042300		358	OSA|Os03t0816700-01	SPO|Spipo23G0044200
	154	OSA|Os09t0381100-01	SPO|Spipo10G0042700	WAU|Waus00012g02604.2	363	OSA|Os05t0347400-01	SPO|Spipo23G0040000
	154	OSA|Os09t0382300-00	SPO|Spipo10G0042800		363	OSA|Os05t0346100-01	SPO|Spipo23G0042100
	154	OSA|Os09t0386200-01	SPO|Spipo10G0044900		363	OSA|Os05t0345100-00	SPO|Spipo23G0042300
	31	OSA|Os01t0190300-01	SPO|Spipo14G0016000		363	OSA|Os05t0344400-01	SPO|Spipo23G0042800
	31	OSA|Os01t0191150-00	SPO|Spipo14G0015600		363	OSA|Os05t0344200-01	SPO|Spipo23G0042900
	31	OSA|Os01t0191500-01	SPO|Spipo14G0015400		363	OSA|Os05t0343400-01	SPO|Spipo23G0043000
	31	OSA|Os01t0191700-01	SPO|Spipo14G0015200		363	OSA|Os05t0342900-01	SPO|Spipo23G0043200
	31	OSA|Os01t0192000-01	SPO|Spipo14G0014800		363	OSA|Os05t0342000-00	SPO|Spipo23G0043900
	31	OSA|Os01t0192600-01	SPO|Spipo14G0013800	WAU|Waus00188g07224.1	363	OSA|Os05t0339200-01	SPO|Spipo23G0044200
	31	OSA|Os01t0193500-00	SPO|Spipo14G0013300		368	OSA|Os03t0733400-01	SPO|Spipo24G0000500
	45	OSA|Os02t0643000-01	SPO|Spipo1G0085500		368	OSA|Os03t0730800-01	SPO|Spipo24G0001400
	45	OSA|Os02t0643500-01	SPO|Spipo1G0086500		368	OSA|Os03t0730000-01	SPO|Spipo24G0001500
	45	OSA|Os02t0643600-00	SPO|Spipo1G0086600		368	OSA|Os03t0729200-03	SPO|Spipo24G0001900
	45	OSA|Os02t0643800-01	SPO|Spipo1G0086700		368	OSA|Os03t0729000-01	SPO|Spipo24G0002000
	45	OSA|Os02t0644000-01	SPO|Spipo1G0086800	WAU|Waus00017g06292.1	368	OSA|Os03t0727600-01	SPO|Spipo24G0002100
	45	OSA|Os02t0644100-01	SPO|Spipo1G0087200	WAU|Waus00017g06289.1	368	OSA|Os03t0727000-02	SPO|Spipo24G0002200
	428	OSA|Os04t0483500-01	SPO|Spipo4G0035000		368	OSA|Os03t0726700-01	SPO|Spipo24G0002300
	428	OSA|Os04t0482800-01	SPO|Spipo4G0035500		368	OSA|Os03t0726500-01	SPO|Spipo24G0002500
	428	OSA|Os04t0482700-01	SPO|Spipo4G0036200		375	OSA|Os05t0212400-01	SPO|Spipo26G0016000
	428	OSA|Os04t0482300-01	SPO|Spipo4G0036400		375	OSA|Os05t0212300-01	SPO|Spipo26G0016300
	428	OSA|Os04t0482000-01	SPO|Spipo4G0036600		375	OSA|Os05t0210600-01	SPO|Spipo26G0017800
	428	OSA|Os04t0481600-00	SPO|Spipo4G0037200		375	OSA|Os05t0210100-01	SPO|Spipo26G0019700
	428	OSA|Os04t0481400-02	SPO|Spipo4G0038500		375	OSA|Os05t0209600-01	SPO|Spipo26G0019800
	428	OSA|Os04t0481300-01	SPO|Spipo4G0038900		375	OSA|Os05t0209400-01	SPO|Spipo26G0021200
	428	OSA|Os04t0481100-02	SPO|Spipo4G0039000	WAU|Waus00030g11970.1	380	OSA|Os04t0603400-01	SPO|Spipo28G0020000
	194	OSA|Os12t0159600-02	SPO|Spipo4G0107200		380	OSA|Os04t0604300-01	SPO|Spipo28G0020400
	194	OSA|Os12t0160400-01	SPO|Spipo4G0108600		380	OSA|Os04t0605100-01	SPO|Spipo28G0021800
	194	OSA|Os12t0161100-00	SPO|Spipo4G0108800		380	OSA|Os04t0606200-01	SPO|Spipo28G0022200
	194	OSA|Os12t0162100-02	SPO|Spipo4G0109100		380	OSA|Os04t0606500-01	SPO|Spipo28G0022800
	194	OSA|Os12t0163400-01	SPO|Spipo4G0110900	WAU|Waus00178g06690.1	380	OSA|Os04t0607150-00	SPO|Spipo28G0023500
	194	OSA|Os12t0164600-00	SPO|Spipo4G0111100		380	OSA|Os04t0608900-01	SPO|Spipo28G0025800
	194	OSA|Os12t0164800-01	SPO|Spipo4G0111200		380	OSA|Os04t0609600-01	SPO|Spipo28G0026600
	194	OSA|Os12t0165700-01	SPO|Spipo4G0111600		381	OSA|Os04t0654600-01	SPO|Spipo28G0019300
	300	OSA|Os03t0808900-01	SPO|Spipo2G0070100	WAU|Waus00030g11970.1	381	OSA|Os04t0654700-01	SPO|Spipo28G0019500
	300	OSA|Os03t0808600-01	SPO|Spipo2G0070200	WAU|Waus00552g16548.1	381	OSA|Os04t0658100-01	SPO|Spipo28G0019900
	300	OSA|Os03t0808100-01	SPO|Spipo2G0071200	WAU|Waus00030g11957.1	381	OSA|Os04t0658200-01	SPO|Spipo28G0020000
	300	OSA|Os03t0807900-01	SPO|Spipo2G0071300	WAU|Waus00107g01182.1	381	OSA|Os04t0658300-01	SPO|Spipo28G0020200
	300	OSA|Os03t0807800-01	SPO|Spipo2G0071400		381	OSA|Os04t0659150-00	SPO|Spipo28G0020700
	300	OSA|Os03t0807700-01	SPO|Spipo2G0072200		382	OSA|Os06t0693200-01	SPO|Spipo28G0019300
	300	OSA|Os03t0807600-00	SPO|Spipo2G0072400		382	OSA|Os06t0693500-01	SPO|Spipo28G0019400
	300	OSA|Os03t0807500-00	SPO|Spipo2G0072900		382	OSA|Os06t0694500-01	SPO|Spipo28G0019600
	393	OSA|Os05t0467000-01	SPO|Spipo29G0017600	WAU|Waus00552g16548.1	382	OSA|Os06t0695900-01	SPO|Spipo28G0020300
	393	OSA|Os05t0466800-01	SPO|Spipo29G0018000		382	OSA|Os06t0696400-01	SPO|Spipo28G0020400
	393	OSA|Os05t0463800-01	SPO|Spipo29G0019400		382	OSA|Os06t0698600-01	SPO|Spipo28G0021900
	393	OSA|Os05t0462000-00	SPO|Spipo29G0020900		382	OSA|Os06t0699800-00	SPO|Spipo28G0022600
	393	OSA|Os05t0461300-01	SPO|Spipo29G0021900		382	OSA|Os06t0700300-01	SPO|Spipo28G0023400
	393	OSA|Os05t0460200-01	SPO|Spipo29G0023300		382	OSA|Os06t0702700-01	SPO|Spipo28G0025000
	393	OSA|Os05t0460000-01	SPO|Spipo29G0023400	WAU|Waus00013g03416.2	382	OSA|Os06t0704200-01	SPO|Spipo28G0026500
	393	OSA|Os05t0459400-01	SPO|Spipo29G0024500		382	OSA|Os06t0704800-00	SPO|Spipo28G0026700
	393	OSA|Os05t0458500-00	SPO|Spipo29G0025700		384	OSA|Os08t0440100-01	SPO|Spipo28G0011000
	227	OSA|Os05t0585400-01	SPO|Spipo14G0019900		384	OSA|Os08t0442000-01	SPO|Spipo28G0012600
	227	OSA|Os05t0585500-01	SPO|Spipo14G0020000	WAU|Waus00552g16548.1	384	OSA|Os08t0442300-01	SPO|Spipo28G0012800
	227	OSA|Os05t0585800-01	SPO|Spipo14G0020900		384	OSA|Os08t0442350-01	SPO|Spipo28G0012900
	227	OSA|Os05t0585900-01	SPO|Spipo14G0021400		384	OSA|Os08t0443800-01	SPO|Spipo28G0014500
	227	OSA|Os05t0586600-01	SPO|Spipo14G0021700		384	OSA|Os08t0445000-01	SPO|Spipo28G0014700
	227	OSA|Os05t0586700-00	SPO|Spipo14G0021800		388	OSA|Os03t0818300-01	SPO|Spipo29G0017700
	227	OSA|Os05t0587300-01	SPO|Spipo14G0023200		388	OSA|Os03t0818800-01	SPO|Spipo29G0019700
	373	OSA|Os05t0586200-01	SPO|Spipo26G0012600		388	OSA|Os03t0819600-01	SPO|Spipo29G0020600
	373	OSA|Os05t0586400-01	SPO|Spipo26G0013700		388	OSA|Os03t0819900-01	SPO|Spipo29G0021900
	373	OSA|Os05t0586500-01	SPO|Spipo26G0014600		388	OSA|Os03t0821200-00	SPO|Spipo29G0023800
	373	OSA|Os05t0587000-01	SPO|Spipo26G0015700	WAU|Waus00256g10445.1	388	OSA|Os03t0821800-01	SPO|Spipo29G0024400
	373	OSA|Os05t0587100-01	SPO|Spipo26G0016200		388	OSA|Os03t0821900-01	SPO|Spipo29G0024900
	373	OSA|Os05t0587300-01	SPO|Spipo26G0017800		388	OSA|Os03t0822800-01	SPO|Spipo29G0025600
	163	OSA|Os11t0120200-01	SPO|Spipo3G0010000	WAU|Waus00048g15225.1	395	OSA|Os07t0681700-01	SPO|Spipo29G0010100
	163	OSA|Os11t0120300-01	SPO|Spipo3G0010100		395	OSA|Os07t0681400-01	SPO|Spipo29G0011200
	163	OSA|Os11t0120600-00	SPO|Spipo3G0010300		395	OSA|Os07t0680900-01	SPO|Spipo29G0012200
	163	OSA|Os11t0121000-00	SPO|Spipo3G0010400		395	OSA|Os07t0680600-02	SPO|Spipo29G0012700
	163	OSA|Os11t0121300-01	SPO|Spipo3G0010500		395	OSA|Os07t0680400-01	SPO|Spipo29G0013300
	163	OSA|Os11t0121400-01	SPO|Spipo3G0010700	WAU|Waus00082g20471.1	395	OSA|Os07t0678600-01	SPO|Spipo29G0014300
	163	OSA|Os11t0123400-00	SPO|Spipo3G0010800		402	OSA|Os03t0318500-01	SPO|Spipo3G0075400
	163	OSA|Os11t0123500-01	SPO|Spipo3G0011000		402	OSA|Os03t0317000-01	SPO|Spipo3G0075700
	163	OSA|Os11t0124300-01	SPO|Spipo3G0011100	WAU|Waus00082g20446.1	402	OSA|Os03t0316900-01	SPO|Spipo3G0076300
	163	OSA|Os11t0124500-01	SPO|Spipo3G0011200	WAU|Waus00082g20454.1	402	OSA|Os03t0314800-01	SPO|Spipo3G0076700
	163	OSA|Os11t0124900-01	SPO|Spipo3G0011500		402	OSA|Os03t0314400-01	SPO|Spipo3G0077300
	81	OSA|Os01t0621900-01	SPO|Spipo26G0010100		402	OSA|Os03t0313300-01	SPO|Spipo3G0077700
	81	OSA|Os01t0623500-01	SPO|Spipo26G0009100	WAU|Waus00132g03812.1	402	OSA|Os03t0310500-01	SPO|Spipo3G0078200
	81	OSA|Os01t0623900-01	SPO|Spipo26G0008500		404	OSA|Os03t0778400-00	SPO|Spipo32G0000200
	81	OSA|Os01t0624400-00	SPO|Spipo26G0007700		404	OSA|Os03t0780600-01	SPO|Spipo32G0002400
	81	OSA|Os01t0624500-01	SPO|Spipo26G0007400		404	OSA|Os03t0780900-01	SPO|Spipo32G0003800
	81	OSA|Os01t0624700-01	SPO|Spipo26G0007100		404	OSA|Os03t0781100-00	SPO|Spipo32G0004100
	81	OSA|Os01t0625900-01	SPO|Spipo26G0005900		404	OSA|Os03t0781400-01	SPO|Spipo32G0005900
	81	OSA|Os01t0626100-01	SPO|Spipo26G0005100		404	OSA|Os03t0782500-01	SPO|Spipo32G0006400
	394	OSA|Os07t0690300-01	SPO|Spipo29G0003200		404	OSA|Os03t0784000-01	SPO|Spipo32G0008200
	394	OSA|Os07t0688300-01	SPO|Spipo29G0003700		404	OSA|Os03t0786000-01	SPO|Spipo32G0010800
	394	OSA|Os07t0687400-00	SPO|Spipo29G0006300		406	OSA|Os05t0489200-01	SPO|Spipo3G0016100
	394	OSA|Os07t0687200-02	SPO|Spipo29G0006500	WAU|Waus00057g16747.1	406	OSA|Os05t0489600-03	SPO|Spipo3G0016700
	394	OSA|Os07t0687100-02	SPO|Spipo29G0006700		406	OSA|Os05t0489700-01	SPO|Spipo3G0017700
	394	OSA|Os07t0687000-01	SPO|Spipo29G0006800		406	OSA|Os05t0489800-01	SPO|Spipo3G0018300
	394	OSA|Os07t0685500-01	SPO|Spipo29G0008900		406	OSA|Os05t0490300-01	SPO|Spipo3G0019000
	394	OSA|Os07t0685000-02	SPO|Spipo29G0009400		406	OSA|Os05t0490600-00	SPO|Spipo3G0019600
	189	OSA|Os12t0120000-01	SPO|Spipo3G0010000	WAU|Waus00048g15225.1	406	OSA|Os05t0491400-01	SPO|Spipo3G0021100
	189	OSA|Os12t0120100-01	SPO|Spipo3G0010100		406	OSA|Os05t0491700-00	SPO|Spipo3G0021200
	189	OSA|Os12t0120200-01	SPO|Spipo3G0010300		406	OSA|Os05t0492000-00	SPO|Spipo3G0021500
	189	OSA|Os12t0121000-01	SPO|Spipo3G0010500		406	OSA|Os05t0493500-00	SPO|Spipo3G0023000
	189	OSA|Os12t0121100-01	SPO|Spipo3G0010700	WAU|Waus00082g20471.1	408	OSA|Os05t0408300-01	SPO|Spipo3G0044300
	189	OSA|Os12t0121300-01	SPO|Spipo3G0010800		408	OSA|Os05t0408200-01	SPO|Spipo3G0044800
	189	OSA|Os12t0121400-00	SPO|Spipo3G0011000		408	OSA|Os05t0407500-01	SPO|Spipo3G0045000
	189	OSA|Os12t0122000-01	SPO|Spipo3G0011100	WAU|Waus00082g20446.1	408	OSA|Os05t0407200-01	SPO|Spipo3G0045200
	189	OSA|Os12t0122100-01	SPO|Spipo3G0011200	WAU|Waus00082g20454.1	408	OSA|Os05t0406800-01	SPO|Spipo3G0045600
	91	OSA|Os03t0142800-01	SPO|Spipo1G0012700		408	OSA|Os05t0406100-03	SPO|Spipo3G0045700
	91	OSA|Os03t0142900-01	SPO|Spipo1G0012800		408	OSA|Os05t0406000-01	SPO|Spipo3G0045900
	91	OSA|Os03t0143000-01	SPO|Spipo1G0013000		408	OSA|Os05t0405400-01	SPO|Spipo3G0046100
	91	OSA|Os03t0143100-00	SPO|Spipo1G0013100	WAU|Waus00040g13990.1	411	OSA|Os03t0337800-01	SPO|Spipo6G0049000
	91	OSA|Os03t0143700-01	SPO|Spipo1G0013700		411	OSA|Os03t0341100-01	SPO|Spipo6G0048600
	91	OSA|Os03t0144300-01	SPO|Spipo1G0014600		411	OSA|Os03t0343400-01	SPO|Spipo6G0048400
	91	OSA|Os03t0145200-01	SPO|Spipo1G0015100		411	OSA|Os03t0344100-01	SPO|Spipo6G0047900
	319	OSA|Os07t0568300-01	SPO|Spipo2G0069900		411	OSA|Os03t0344300-02	SPO|Spipo6G0047200
	319	OSA|Os07t0568600-01	SPO|Spipo2G0070200	WAU|Waus00552g16548.1	411	OSA|Os03t0345100-01	SPO|Spipo6G0046400
	319	OSA|Os07t0568900-01	SPO|Spipo2G0070300		411	OSA|Os03t0346900-01	SPO|Spipo6G0046000
	319	OSA|Os07t0569000-01	SPO|Spipo2G0070500		411	OSA|Os03t0347700-01	SPO|Spipo6G0045600
	319	OSA|Os07t0569600-01	SPO|Spipo2G0071300	WAU|Waus00107g01182.1	412	OSA|Os07t0686100-01	SPO|Spipo3G0017700
	319	OSA|Os07t0569700-01	SPO|Spipo2G0071600		412	OSA|Os07t0686300-01	SPO|Spipo3G0017800
	319	OSA|Os07t0570100-01	SPO|Spipo2G0072500		412	OSA|Os07t0686500-01	SPO|Spipo3G0018800
	188	OSA|Os12t0124400-01	SPO|Spipo3G0015400	WAU|Waus00301g12148.1	412	OSA|Os07t0686800-01	SPO|Spipo3G0019900
	188	OSA|Os12t0124500-01	SPO|Spipo3G0015500		412	OSA|Os07t0687400-00	SPO|Spipo3G0021200
	188	OSA|Os12t0124700-01	SPO|Spipo3G0015600	WAU|Waus00301g12146.1	412	OSA|Os07t0687500-01	SPO|Spipo3G0021300
	188	OSA|Os12t0125000-01	SPO|Spipo3G0015700	WAU|Waus00301g12145.1	412	OSA|Os07t0687700-01	SPO|Spipo3G0021500
	188	OSA|Os12t0125400-01	SPO|Spipo3G0016500	WAU|Waus00171g06399.2	413	OSA|Os07t0673400-01	SPO|Spipo3G0035400
	188	OSA|Os12t0126000-01	SPO|Spipo3G0017100	WAU|Waus00171g06402.1	413	OSA|Os07t0672600-00	SPO|Spipo3G0036500
	188	OSA|Os12t0126100-00	SPO|Spipo3G0017400		413	OSA|Os07t0672500-02	SPO|Spipo3G0036600
	188	OSA|Os12t0126300-00	SPO|Spipo3G0017500		413	OSA|Os07t0671700-01	SPO|Spipo3G0037000
	188	OSA|Os12t0127100-00	SPO|Spipo3G0018600	WAU|Waus00171g06422.1	413	OSA|Os07t0671200-00	SPO|Spipo3G0037800
	188	OSA|Os12t0127200-01	SPO|Spipo3G0019200		413	OSA|Os07t0671100-01	SPO|Spipo3G0037900
	188	OSA|Os12t0128700-01	SPO|Spipo3G0020200	WAU|Waus00366g13256.1	413	OSA|Os07t0670200-01	SPO|Spipo3G0038500
	215	OSA|Os09t0474100-01	SPO|Spipo12G0015100		415	OSA|Os03t0781700-01	SPO|Spipo8G0024500
	215	OSA|Os09t0474300-01	SPO|Spipo12G0015300	WAU|Waus00153g05356.1	415	OSA|Os03t0783000-01	SPO|Spipo8G0025300
	215	OSA|Os09t0476000-01	SPO|Spipo12G0016200		415	OSA|Os03t0784400-01	SPO|Spipo8G0025600
	215	OSA|Os09t0477700-01	SPO|Spipo12G0016800		415	OSA|Os03t0784500-01	SPO|Spipo8G0025800
	215	OSA|Os09t0477900-01	SPO|Spipo12G0017300		415	OSA|Os03t0784900-01	SPO|Spipo8G0026500
	215	OSA|Os09t0478100-02	SPO|Spipo12G0018100		415	OSA|Os03t0785800-01	SPO|Spipo8G0028200
	215	OSA|Os09t0478500-01	SPO|Spipo12G0018800		415	OSA|Os03t0786100-01	SPO|Spipo8G0028600
	100	OSA|Os01t0886200-01	SPO|Spipo4G0080000		418	OSA|Os03t0669200-01	SPO|Spipo9G0022100
	100	OSA|Os01t0886300-01	SPO|Spipo4G0080200		418	OSA|Os03t0672300-01	SPO|Spipo9G0022800
	100	OSA|Os01t0886500-01	SPO|Spipo4G0080400		418	OSA|Os03t0672400-01	SPO|Spipo9G0023100
	100	OSA|Os01t0886900-00	SPO|Spipo4G0080700	WAU|Waus00189g07265.1	418	OSA|Os03t0672900-00	SPO|Spipo9G0024400
	100	OSA|Os01t0887400-01	SPO|Spipo4G0081300		418	OSA|Os03t0676400-01	SPO|Spipo9G0025500
	100	OSA|Os01t0887700-01	SPO|Spipo4G0081400		418	OSA|Os03t0678400-01	SPO|Spipo9G0026800
	100	OSA|Os01t0888600-01	SPO|Spipo4G0082800	WAU|Waus00243g10055.1	418	OSA|Os03t0680800-01	SPO|Spipo9G0027000
	100	OSA|Os01t0888600-02	SPO|Spipo4G0082900	WAU|Waus00243g10055.1	420	OSA|Os03t0792600-01	SPO|Spipo9G0006100
	100	OSA|Os01t0888700-01	SPO|Spipo4G0083100		420	OSA|Os03t0793800-01	SPO|Spipo9G0004800
	100	OSA|Os01t0888900-01	SPO|Spipo4G0083800		420	OSA|Os03t0794000-01	SPO|Spipo9G0004600
	100	OSA|Os01t0889400-01	SPO|Spipo4G0084000		420	OSA|Os03t0795300-01	SPO|Spipo9G0003700
	100	OSA|Os01t0890900-00	SPO|Spipo4G0084300		420	OSA|Os03t0795600-01	SPO|Spipo9G0003400
	100	OSA|Os01t0892800-01	SPO|Spipo4G0085000		420	OSA|Os03t0795900-01	SPO|Spipo9G0002000
	417	OSA|Os03t0799200-01	SPO|Spipo9G0007300		420	OSA|Os03t0796000-02	SPO|Spipo9G0001900
	417	OSA|Os03t0800700-01	SPO|Spipo9G0009500		434	OSA|Os04t0543000-01	SPO|Spipo5G0052900
	417	OSA|Os03t0801800-01	SPO|Spipo9G0009600		434	OSA|Os04t0543200-01	SPO|Spipo5G0052800
	417	OSA|Os03t0801900-01	SPO|Spipo9G0009700		434	OSA|Os04t0544900-01	SPO|Spipo5G0051600
	417	OSA|Os03t0803500-01	SPO|Spipo9G0009900		434	OSA|Os04t0545100-01	SPO|Spipo5G0051400
	417	OSA|Os03t0805300-01	SPO|Spipo9G0010500	WAU|Waus00001g00363.1	434	OSA|Os04t0545200-00	SPO|Spipo5G0050800
	417	OSA|Os03t0805500-01	SPO|Spipo9G0011100		434	OSA|Os04t0545700-00	SPO|Spipo5G0050400
	343	OSA|Os05t0200280-01	SPO|Spipo21G0025100	WAU|Waus00114g02134.1	436	OSA|Os07t0628400-00	SPO|Spipo4G0022500
	343	OSA|Os05t0199800-01	SPO|Spipo21G0025300		436	OSA|Os07t0628600-00	SPO|Spipo4G0023000
	343	OSA|Os05t0199100-01	SPO|Spipo21G0026000		436	OSA|Os07t0629000-01	SPO|Spipo4G0023400
	343	OSA|Os05t0198400-01	SPO|Spipo21G0026400		436	OSA|Os07t0629900-00	SPO|Spipo4G0023600
	343	OSA|Os05t0198200-00	SPO|Spipo21G0027000		436	OSA|Os07t0630900-02	SPO|Spipo4G0024400
	343	OSA|Os05t0196800-00	SPO|Spipo21G0027500		436	OSA|Os07t0632600-01	SPO|Spipo4G0026200
	343	OSA|Os05t0196200-01	SPO|Spipo21G0030100	WAU|Waus00188g07224.1	436	OSA|Os07t0632700-01	SPO|Spipo4G0026700
	343	OSA|Os05t0195700-01	SPO|Spipo21G0031200		438	OSA|Os04t0485100-01	SPO|Spipo7G0066000
	343	OSA|Os05t0195200-01	SPO|Spipo21G0031600		438	OSA|Os04t0485700-01	SPO|Spipo7G0066100
	343	OSA|Os05t0194500-01	SPO|Spipo21G0033300		438	OSA|Os04t0485800-01	SPO|Spipo7G0066200
	13	OSA|Os08t0433600-01	SPO|Spipo0G0050600		438	OSA|Os04t0486400-01	SPO|Spipo7G0066300
	13	OSA|Os08t0434632-01	SPO|Spipo0G0051300		438	OSA|Os04t0486600-01	SPO|Spipo7G0066600
	13	OSA|Os08t0434700-01	SPO|Spipo0G0051900		438	OSA|Os04t0488200-00	SPO|Spipo7G0067600
	13	OSA|Os08t0436200-01	SPO|Spipo0G0052700		439	OSA|Os07t0612400-01	SPO|Spipo4G0000300
	13	OSA|Os08t0436600-01	SPO|Spipo0G0052800	WAU|Waus00319g12477.2	439	OSA|Os07t0609000-01	SPO|Spipo4G0001000
	13	OSA|Os08t0436700-01	SPO|Spipo0G0053000		439	OSA|Os07t0608500-01	SPO|Spipo4G0001100
	13	OSA|Os08t0436800-01	SPO|Spipo0G0053200		439	OSA|Os07t0608400-01	SPO|Spipo4G0001900
	13	OSA|Os08t0437300-00	SPO|Spipo0G0053400		439	OSA|Os07t0608300-01	SPO|Spipo4G0002000
	13	OSA|Os08t0438400-01	SPO|Spipo0G0053500		439	OSA|Os07t0608200-01	SPO|Spipo4G0002100
	13	OSA|Os08t0438600-01	SPO|Spipo0G0053600		440	OSA|Os08t0110400-01	SPO|Spipo4G0076700
	13	OSA|Os08t0439000-01	SPO|Spipo0G0054000		440	OSA|Os08t0111200-01	SPO|Spipo4G0077300
	166	OSA|Os11t0128000-01	SPO|Spipo3G0015400	WAU|Waus00301g12148.1	440	OSA|Os08t0112800-01	SPO|Spipo4G0079000
	166	OSA|Os11t0128300-01	SPO|Spipo3G0015500		440	OSA|Os08t0113000-01	SPO|Spipo4G0080500
	166	OSA|Os11t0128400-01	SPO|Spipo3G0015600	WAU|Waus00301g12146.1	440	OSA|Os08t0113100-01	SPO|Spipo4G0081100
	166	OSA|Os11t0128500-01	SPO|Spipo3G0015700	WAU|Waus00301g12145.1	440	OSA|Os08t0113300-01	SPO|Spipo4G0082200
	166	OSA|Os11t0128800-01	SPO|Spipo3G0016500	WAU|Waus00171g06399.2	440	OSA|Os08t0113400-01	SPO|Spipo4G0082300
	166	OSA|Os11t0129000-00	SPO|Spipo3G0017100	WAU|Waus00171g06402.1	447	OSA|Os06t0698600-01	SPO|Spipo5G0003600
	166	OSA|Os11t0130200-01	SPO|Spipo3G0018500		447	OSA|Os06t0698300-01	SPO|Spipo5G0003800
	166	OSA|Os11t0130300-01	SPO|Spipo3G0018600	WAU|Waus00171g06422.1	447	OSA|Os06t0698200-00	SPO|Spipo5G0004000
	166	OSA|Os11t0130400-01	SPO|Spipo3G0019200		447	OSA|Os06t0697300-00	SPO|Spipo5G0004200
	166	OSA|Os11t0131900-01	SPO|Spipo3G0020200	WAU|Waus00366g13256.1	447	OSA|Os06t0695900-01	SPO|Spipo5G0004400
	302	OSA|Os03t0194500-01	SPO|Spipo2G0074400		447	OSA|Os06t0694800-01	SPO|Spipo5G0004600
	302	OSA|Os03t0194400-01	SPO|Spipo2G0074500		447	OSA|Os06t0694000-01	SPO|Spipo5G0004900
	302	OSA|Os03t0194300-01	SPO|Spipo2G0074600		447	OSA|Os06t0693700-01	SPO|Spipo5G0005100
	302	OSA|Os03t0194100-01	SPO|Spipo2G0074800		449	OSA|Os08t0230000-01	SPO|Spipo5G0002100
	302	OSA|Os03t0193400-00	SPO|Spipo2G0074900		449	OSA|Os08t0230600-01	SPO|Spipo5G0003100
	302	OSA|Os03t0193075-01	SPO|Spipo2G0076100	WAU|Waus00011g01511.1	449	OSA|Os08t0234000-01	SPO|Spipo5G0003200
	302	OSA|Os03t0193000-01	SPO|Spipo2G0076300	WAU|Waus00011g01504.1	449	OSA|Os08t0235800-00	SPO|Spipo5G0003700
	283	OSA|Os02t0177800-02	SPO|Spipo28G0018500		449	OSA|Os08t0240600-00	SPO|Spipo5G0004300
	283	OSA|Os02t0178000-01	SPO|Spipo28G0018100		449	OSA|Os08t0241300-01	SPO|Spipo5G0004500
	283	OSA|Os02t0178100-01	SPO|Spipo28G0017700		449	OSA|Os08t0241400-00	SPO|Spipo5G0004600
	283	OSA|Os02t0178500-01	SPO|Spipo28G0015800		456	OSA|Os07t0525400-01	SPO|Spipo7G0015200
	283	OSA|Os02t0179300-01	SPO|Spipo28G0014200		456	OSA|Os07t0524100-01	SPO|Spipo7G0015300
	283	OSA|Os02t0179800-00	SPO|Spipo28G0013000		456	OSA|Os07t0523400-01	SPO|Spipo7G0015700
	283	OSA|Os02t0181300-01	SPO|Spipo28G0011500		456	OSA|Os07t0523100-00	SPO|Spipo7G0015800
	283	OSA|Os02t0181900-01	SPO|Spipo28G0011200	WAU|Waus00112g02005.1	456	OSA|Os07t0522600-02	SPO|Spipo7G0016000
	407	OSA|Os05t0361500-01	SPO|Spipo3G0031100		456	OSA|Os07t0520900-02	SPO|Spipo7G0016300
	407	OSA|Os05t0361700-01	SPO|Spipo3G0031800		456	OSA|Os07t0520400-01	SPO|Spipo7G0016600
	407	OSA|Os05t0362100-01	SPO|Spipo3G0033000	WAU|Waus00011g01573.1
	407	OSA|Os05t0362300-01	SPO|Spipo3G0033300
	407	OSA|Os05t0363200-01	SPO|Spipo3G0034000
	407	OSA|Os05t0363500-01	SPO|Spipo3G0034300
	407	OSA|Os05t0365000-00	SPO|Spipo3G0035000
	407	OSA|Os05t0367100-01	SPO|Spipo3G0035800
	407	OSA|Os05t0367400-01	SPO|Spipo3G0036400
	173	OSA|Os11t0240900-01	SPO|Spipo9G0051200
	173	OSA|Os11t0241200-01	SPO|Spipo9G0050900
	173	OSA|Os11t0242200-00	SPO|Spipo9G0050600
	173	OSA|Os11t0244800-01	SPO|Spipo9G0049300	WAU|Waus00243g10065.1
	173	OSA|Os11t0244900-00	SPO|Spipo9G0049200
	173	OSA|Os11t0247500-01	SPO|Spipo9G0048600
	21	OSA|Os10t0524400-01	SPO|Spipo1G0095200	WAU|Waus00168g06141.1
	21	OSA|Os10t0524100-01	SPO|Spipo1G0096200
	21	OSA|Os10t0522601-01	SPO|Spipo1G0097500	WAU|Waus00113g02085.1
	21	OSA|Os10t0521900-01	SPO|Spipo1G0098900
	21	OSA|Os10t0521300-01	SPO|Spipo1G0099800	WAU|Waus00213g08907.1
	21	OSA|Os10t0521000-01	SPO|Spipo1G0100300
	21	OSA|Os10t0520950-00	SPO|Spipo1G0100500
	21	OSA|Os10t0520700-01	SPO|Spipo1G0101200
	133	OSA|Os01t0188400-01	SPO|Spipo8G0040800	WAU|Waus00014g04379.1
	133	OSA|Os01t0190000-01	SPO|Spipo8G0040500
	133	OSA|Os01t0190300-01	SPO|Spipo8G0040400
	133	OSA|Os01t0191150-00	SPO|Spipo8G0039800
	133	OSA|Os01t0191700-01	SPO|Spipo8G0039300
	133	OSA|Os01t0191800-01	SPO|Spipo8G0039200
	133	OSA|Os01t0192000-01	SPO|Spipo8G0039000
	372	OSA|Os07t0568600-01	SPO|Spipo24G0014500	WAU|Waus00552g16548.1
	372	OSA|Os07t0571100-02	SPO|Spipo24G0015000
	372	OSA|Os07t0571500-00	SPO|Spipo24G0015100
	372	OSA|Os07t0573400-01	SPO|Spipo24G0015700
	372	OSA|Os07t0574800-01	SPO|Spipo24G0016400
	372	OSA|Os07t0575900-01	SPO|Spipo24G0016500
	372	OSA|Os07t0577300-01	SPO|Spipo24G0017000
	130	OSA|Os01t0626400-01	SPO|Spipo8G0063100
	130	OSA|Os01t0627400-01	SPO|Spipo8G0063400	WAU|Waus00089g21166.2
	130	OSA|Os01t0628700-01	SPO|Spipo8G0064300	WAU|Waus00089g21166.2
	130	OSA|Os01t0628900-01	SPO|Spipo8G0064400	WAU|Waus00089g21166.2
	130	OSA|Os01t0629900-01	SPO|Spipo8G0064500
	130	OSA|Os01t0631500-01	SPO|Spipo8G0064800
	161	OSA|Os11t0703900-01	SPO|Spipo29G0023400	WAU|Waus00013g03416.2
	161	OSA|Os11t0706100-03	SPO|Spipo29G0025100
	161	OSA|Os11t0706600-00	SPO|Spipo29G0025500
	161	OSA|Os11t0707600-02	SPO|Spipo29G0026400
	161	OSA|Os11t0707700-01	SPO|Spipo29G0026900
	161	OSA|Os11t0707800-01	SPO|Spipo29G0027600
	327	OSA|Os07t0585000-01	SPO|Spipo2G0074800
	327	OSA|Os07t0584200-01	SPO|Spipo2G0075400
	327	OSA|Os07t0584100-01	SPO|Spipo2G0075500
	327	OSA|Os07t0584000-01	SPO|Spipo2G0076100	WAU|Waus00011g01511.1
	327	OSA|Os07t0583700-01	SPO|Spipo2G0076200
	327	OSA|Os07t0583600-01	SPO|Spipo2G0076300	WAU|Waus00011g01504.1
	327	OSA|Os07t0583300-00	SPO|Spipo2G0076500
	268	OSA|Os08t0551900-00	SPO|Spipo17G0025900
	268	OSA|Os08t0551200-00	SPO|Spipo17G0026200
	268	OSA|Os08t0550400-01	SPO|Spipo17G0027500
	268	OSA|Os08t0550200-01	SPO|Spipo17G0027900
	268	OSA|Os08t0548500-01	SPO|Spipo17G0029800	WAU|Waus00056g16640.1
	268	OSA|Os08t0548200-01	SPO|Spipo17G0030300	WAU|Waus00056g16635.1
	409	OSA|Os03t0325500-01	SPO|Spipo6G0056100
	409	OSA|Os03t0327800-01	SPO|Spipo6G0056600
	409	OSA|Os03t0329700-01	SPO|Spipo6G0057300	WAU|Waus00082g20466.1
	409	OSA|Os03t0331600-01	SPO|Spipo6G0057400
	409	OSA|Os03t0333000-01	SPO|Spipo6G0058000
	409	OSA|Os03t0335300-01	SPO|Spipo6G0058500	WAU|Waus00093g21750.2
	409	OSA|Os03t0335500-01	SPO|Spipo6G0058800
	4	OSA|Os02t0779200-02	SPO|Spipo0G0029900	WAU|Waus00040g13990.1
	4	OSA|Os02t0781000-01	SPO|Spipo0G0031400
	4	OSA|Os02t0781400-02	SPO|Spipo0G0032100
	4	OSA|Os02t0782100-01	SPO|Spipo0G0033100
	4	OSA|Os02t0782600-01	SPO|Spipo0G0034000
	4	OSA|Os02t0782700-01	SPO|Spipo0G0034200
	4	OSA|Os02t0782900-01	SPO|Spipo0G0034700
	4	OSA|Os02t0783000-01	SPO|Spipo0G0035000
	62	OSA|Os01t0714100-01	SPO|Spipo21G0021600
	62	OSA|Os01t0714800-01	SPO|Spipo21G0020400
	62	OSA|Os01t0714900-01	SPO|Spipo21G0020200
	62	OSA|Os01t0715900-01	SPO|Spipo21G0018400
	62	OSA|Os01t0716200-02	SPO|Spipo21G0018300
	62	OSA|Os01t0716300-00	SPO|Spipo21G0017900
	62	OSA|Os01t0716400-01	SPO|Spipo21G0016300
	62	OSA|Os01t0716800-01	SPO|Spipo21G0016200
	62	OSA|Os01t0717000-01	SPO|Spipo21G0016000	WAU|Waus00248g10118.1
	62	OSA|Os01t0718300-01	SPO|Spipo21G0015200
	62	OSA|Os01t0719400-01	SPO|Spipo21G0013400
	62	OSA|Os01t0719600-01	SPO|Spipo21G0013300
	132	OSA|Os01t0234900-01	SPO|Spipo8G0050500
	132	OSA|Os01t0235200-02	SPO|Spipo8G0050300
	132	OSA|Os01t0235300-01	SPO|Spipo8G0050200
	132	OSA|Os01t0235900-00	SPO|Spipo8G0050100
	132	OSA|Os01t0236400-01	SPO|Spipo8G0049900
	132	OSA|Os01t0236800-01	SPO|Spipo8G0049600
	132	OSA|Os01t0238600-01	SPO|Spipo8G0049300
	132	OSA|Os01t0239700-01	SPO|Spipo8G0048800	WAU|Waus00054g16167.1
	132	OSA|Os01t0241000-01	SPO|Spipo8G0048500
	132	OSA|Os01t0242500-01	SPO|Spipo8G0047900
	209	OSA|Os08t0497300-01	SPO|Spipo12G0023700	WAU|Waus00075g19543.3
	209	OSA|Os08t0497900-01	SPO|Spipo12G0024100
	209	OSA|Os08t0499000-01	SPO|Spipo12G0024200
	209	OSA|Os08t0499100-01	SPO|Spipo12G0024400
	209	OSA|Os08t0499200-01	SPO|Spipo12G0024700
	209	OSA|Os08t0500000-01	SPO|Spipo12G0025100
	209	OSA|Os08t0500200-01	SPO|Spipo12G0025300
	209	OSA|Os08t0500600-01	SPO|Spipo12G0025600
	14	OSA|Os08t0559400-01	SPO|Spipo0G0001800
	14	OSA|Os08t0558400-02	SPO|Spipo0G0002400	WAU|Waus00415g14267.1
	14	OSA|Os08t0558400-01	SPO|Spipo0G0002500	WAU|Waus00415g14267.1
	14	OSA|Os08t0558100-01	SPO|Spipo0G0003900
	14	OSA|Os08t0557900-01	SPO|Spipo0G0006200
	14	OSA|Os08t0557800-01	SPO|Spipo0G0006600	WAU|Waus00041g14139.1
	14	OSA|Os08t0557700-01	SPO|Spipo0G0007100
	34	OSA|Os01t0614500-01	SPO|Spipo18G0012600
	34	OSA|Os01t0616100-01	SPO|Spipo18G0012200
	34	OSA|Os01t0618400-01	SPO|Spipo18G0011400	WAU|Waus00013g03600.1
	34	OSA|Os01t0619100-01	SPO|Spipo18G0011100
	34	OSA|Os01t0621900-01	SPO|Spipo18G0010600
	34	OSA|Os01t0623000-00	SPO|Spipo18G0010300
	34	OSA|Os01t0624500-01	SPO|Spipo18G0009800
	34	OSA|Os01t0625200-01	SPO|Spipo18G0009300
	75	OSA|Os01t0732700-01	SPO|Spipo26G0006000
	75	OSA|Os01t0733500-01	SPO|Spipo26G0006100
	75	OSA|Os01t0734466-01	SPO|Spipo26G0007900	WAU|Waus00067g18286.1
	75	OSA|Os01t0734800-01	SPO|Spipo26G0008000
	75	OSA|Os01t0736100-01	SPO|Spipo26G0008200
	75	OSA|Os01t0736500-01	SPO|Spipo26G0008400
	75	OSA|Os01t0736900-01	SPO|Spipo26G0009000	WAU|Waus00042g14335.1
	75	OSA|Os01t0737300-00	SPO|Spipo26G0009500
	269	OSA|Os09t0544300-01	SPO|Spipo17G0026700	WAU|Waus00279g11056.1
	269	OSA|Os09t0543100-02	SPO|Spipo17G0027200	WAU|Waus00168g06141.1
	269	OSA|Os09t0542200-01	SPO|Spipo17G0028100
	269	OSA|Os09t0540900-01	SPO|Spipo17G0028600
	269	OSA|Os09t0539500-01	SPO|Spipo17G0028900
	269	OSA|Os09t0539100-01	SPO|Spipo17G0029200
	269	OSA|Os09t0536700-01	SPO|Spipo17G0029700
	269	OSA|Os09t0536200-00	SPO|Spipo17G0029800	WAU|Waus00056g16640.1
	269	OSA|Os09t0534800-01	SPO|Spipo17G0030200
	269	OSA|Os09t0534200-00	SPO|Spipo17G0030300	WAU|Waus00056g16635.1
	269	OSA|Os09t0531800-01	SPO|Spipo17G0032200
	138	OSA|Os09t0524300-00	SPO|Spipo1G0097600
	138	OSA|Os09t0525300-01	SPO|Spipo1G0098000	WAU|Waus00113g02082.1
	138	OSA|Os09t0525600-01	SPO|Spipo1G0098500
	138	OSA|Os09t0525700-01	SPO|Spipo1G0098600
	138	OSA|Os09t0525900-01	SPO|Spipo1G0098900
	138	OSA|Os09t0526500-00	SPO|Spipo1G0099900
	168	OSA|Os11t0242700-01	SPO|Spipo4G0080400
	168	OSA|Os11t0243300-01	SPO|Spipo4G0080800
	168	OSA|Os11t0244200-01	SPO|Spipo4G0081000
	168	OSA|Os11t0244600-01	SPO|Spipo4G0081200
	168	OSA|Os11t0244800-01	SPO|Spipo4G0081400	WAU|Waus00243g10065.1
	168	OSA|Os11t0245500-01	SPO|Spipo4G0082400
	168	OSA|Os11t0246200-00	SPO|Spipo4G0082600
	168	OSA|Os11t0246600-00	SPO|Spipo4G0083200
	168	OSA|Os11t0246900-01	SPO|Spipo4G0083300	WAU|Waus00019g07276.1
	168	OSA|Os11t0248200-01	SPO|Spipo4G0084100
	168	OSA|Os11t0249400-00	SPO|Spipo4G0084500
	168	OSA|Os11t0256000-01	SPO|Spipo4G0084900
	223	OSA|Os05t0444300-01	SPO|Spipo13G0001700
	223	OSA|Os05t0443900-01	SPO|Spipo13G0002700
	223	OSA|Os05t0443700-01	SPO|Spipo13G0002900
	223	OSA|Os05t0441400-01	SPO|Spipo13G0005300
	223	OSA|Os05t0440800-01	SPO|Spipo13G0006100
	223	OSA|Os05t0437900-01	SPO|Spipo13G0007800	WAU|Waus00178g06690.1
	223	OSA|Os05t0437300-01	SPO|Spipo13G0008400
	223	OSA|Os05t0437200-01	SPO|Spipo13G0008500
	223	OSA|Os05t0436900-01	SPO|Spipo13G0008600
	223	OSA|Os05t0436100-00	SPO|Spipo13G0008900
	210	OSA|Os08t0442400-01	SPO|Spipo12G0049400
	210	OSA|Os08t0442700-01	SPO|Spipo12G0050800	WAU|Waus00074g19397.1
	210	OSA|Os08t0443800-01	SPO|Spipo12G0051100
	210	OSA|Os08t0445000-01	SPO|Spipo12G0051600
	210	OSA|Os08t0446800-01	SPO|Spipo12G0052700
	210	OSA|Os08t0447300-00	SPO|Spipo12G0053300
	210	OSA|Os08t0448000-01	SPO|Spipo12G0053800	WAU|Waus00019g07396.1
	318	OSA|Os07t0190650-00	SPO|Spipo2G0059000	WAU|Waus00045g14776.2
	318	OSA|Os07t0191200-01	SPO|Spipo2G0059700	WAU|Waus00055g16450.1
	318	OSA|Os07t0191500-01	SPO|Spipo2G0059800
	318	OSA|Os07t0191600-01	SPO|Spipo2G0060100
	318	OSA|Os07t0193000-01	SPO|Spipo2G0060700	WAU|Waus00001g00327.1
	318	OSA|Os07t0193600-01	SPO|Spipo2G0060900
	318	OSA|Os07t0194500-01	SPO|Spipo2G0061100
	318	OSA|Os07t0194800-01	SPO|Spipo2G0061200	WAU|Waus00049g15312.1
	219	OSA|Os04t0684900-01	SPO|Spipo13G0005200
	219	OSA|Os04t0685000-01	SPO|Spipo13G0005300
	219	OSA|Os04t0685200-01	SPO|Spipo13G0005600
	219	OSA|Os04t0685500-02	SPO|Spipo13G0005900
	219	OSA|Os04t0686000-01	SPO|Spipo13G0006600
	219	OSA|Os04t0686700-01	SPO|Spipo13G0007100
	219	OSA|Os04t0686800-01	SPO|Spipo13G0007300
	219	OSA|Os04t0687900-01	SPO|Spipo13G0007800	WAU|Waus00178g06690.1
	219	OSA|Os04t0688000-00	SPO|Spipo13G0007900
	219	OSA|Os04t0689400-01	SPO|Spipo13G0009100
	219	OSA|Os04t0690800-01	SPO|Spipo13G0010400
	219	OSA|Os04t0691100-01	SPO|Spipo13G0010500	WAU|Waus00197g07678.1
	426	OSA|Os04t0437600-01	SPO|Spipo4G0094400
	426	OSA|Os04t0437300-01	SPO|Spipo4G0095700
	426	OSA|Os04t0437000-01	SPO|Spipo4G0096100
	426	OSA|Os04t0436100-01	SPO|Spipo4G0096900
	426	OSA|Os04t0435700-01	SPO|Spipo4G0097900	WAU|Waus00050g15744.3
	426	OSA|Os04t0435500-01	SPO|Spipo4G0098200
	426	OSA|Os04t0434900-00	SPO|Spipo4G0098600
	426	OSA|Os04t0434600-00	SPO|Spipo4G0100300
	426	OSA|Os04t0434500-00	SPO|Spipo4G0101000
	426	OSA|Os04t0434300-01	SPO|Spipo4G0101900
	426	OSA|Os04t0433600-01	SPO|Spipo4G0102400
	426	OSA|Os04t0432600-01	SPO|Spipo4G0103700
	77	OSA|Os01t0613100-00	SPO|Spipo26G0019100
	77	OSA|Os01t0613300-01	SPO|Spipo26G0018800
	77	OSA|Os01t0614500-01	SPO|Spipo26G0018400
	77	OSA|Os01t0614700-01	SPO|Spipo26G0018200
	77	OSA|Os01t0614900-01	SPO|Spipo26G0018100
	77	OSA|Os01t0615500-00	SPO|Spipo26G0017900
	77	OSA|Os01t0616333-01	SPO|Spipo26G0017800
	77	OSA|Os01t0616900-00	SPO|Spipo26G0017300	WAU|Waus00131g03741.1
	77	OSA|Os01t0618900-01	SPO|Spipo26G0015700	WAU|Waus00256g10445.1
	77	OSA|Os01t0619000-02	SPO|Spipo26G0015500	WAU|Waus00043g14443.3
	77	OSA|Os01t0619100-01	SPO|Spipo26G0015300
	77	OSA|Os01t0620100-01	SPO|Spipo26G0015100
	77	OSA|Os01t0621200-00	SPO|Spipo26G0014600
	77	OSA|Os01t0621300-01	SPO|Spipo26G0013700
	37	OSA|Os01t0169800-01	SPO|Spipo19G0018400
	37	OSA|Os01t0170000-01	SPO|Spipo19G0018200
	37	OSA|Os01t0170100-01	SPO|Spipo19G0018100
	37	OSA|Os01t0170300-01	SPO|Spipo19G0018000
	37	OSA|Os01t0170500-01	SPO|Spipo19G0017900
	37	OSA|Os01t0171000-01	SPO|Spipo19G0016600	WAU|Waus00074g19397.1
	37	OSA|Os01t0171800-01	SPO|Spipo19G0015600
	119	OSA|Os01t0961200-01	SPO|Spipo4G0115100	WAU|Waus00007g18669.1
	119	OSA|Os01t0962200-01	SPO|Spipo4G0114900
	119	OSA|Os01t0962500-01	SPO|Spipo4G0114300
	119	OSA|Os01t0962600-01	SPO|Spipo4G0113400
	119	OSA|Os01t0962700-01	SPO|Spipo4G0113000
	119	OSA|Os01t0963400-01	SPO|Spipo4G0111800
	2	OSA|Os11t0155500-01	SPO|Spipo0G0001400
	2	OSA|Os11t0154500-01	SPO|Spipo0G0001900
	2	OSA|Os11t0153300-01	SPO|Spipo0G0004000
	2	OSA|Os11t0151700-01	SPO|Spipo0G0005800
	2	OSA|Os11t0151500-01	SPO|Spipo0G0005900
	2	OSA|Os11t0151002-00	SPO|Spipo0G0007300	WAU|Waus00058g16851.1
	2	OSA|Os11t0150700-00	SPO|Spipo0G0007500
	2	OSA|Os11t0150100-01	SPO|Spipo0G0009300
	2	OSA|Os11t0149900-00	SPO|Spipo0G0009500
	2	OSA|Os11t0149200-00	SPO|Spipo0G0010400
	2	OSA|Os11t0149100-01	SPO|Spipo0G0010600
	293	OSA|Os03t0423000-01	SPO|Spipo2G0087600
	293	OSA|Os03t0424500-01	SPO|Spipo2G0087900
	293	OSA|Os03t0425300-01	SPO|Spipo2G0088100
	293	OSA|Os03t0425600-00	SPO|Spipo2G0088200
	293	OSA|Os03t0425800-01	SPO|Spipo2G0088500
	293	OSA|Os03t0426900-01	SPO|Spipo2G0089200	WAU|Waus00112g02005.1
	127	OSA|Os01t0779400-01	SPO|Spipo7G0000700
	127	OSA|Os01t0780400-02	SPO|Spipo7G0000900
	127	OSA|Os01t0780800-01	SPO|Spipo7G0001100
	127	OSA|Os01t0782800-00	SPO|Spipo7G0002400
	127	OSA|Os01t0783200-02	SPO|Spipo7G0003000
	127	OSA|Os01t0783400-01	SPO|Spipo7G0003800
	127	OSA|Os01t0783500-01	SPO|Spipo7G0004000
	127	OSA|Os01t0784200-00	SPO|Spipo7G0004600	WAU|Waus00068g18422.1
	127	OSA|Os01t0784700-00	SPO|Spipo7G0005000	WAU|Waus00068g18422.1
	179	OSA|Os02t0717100-01	SPO|Spipo12G0037700
	179	OSA|Os02t0716800-01	SPO|Spipo12G0038100	WAU|Waus00019g07296.2
	179	OSA|Os02t0715400-00	SPO|Spipo12G0038800
	179	OSA|Os02t0715300-01	SPO|Spipo12G0039000
	179	OSA|Os02t0715200-01	SPO|Spipo12G0039400
	179	OSA|Os02t0714200-01	SPO|Spipo12G0040000	WAU|Waus00139g04225.1
	179	OSA|Os02t0714000-01	SPO|Spipo12G0040100
	179	OSA|Os02t0713700-01	SPO|Spipo12G0040200
	179	OSA|Os02t0713400-01	SPO|Spipo12G0040300
	179	OSA|Os02t0712500-01	SPO|Spipo12G0041000	WAU|Waus00021g08653.1
	190	OSA|Os12t0460100-01	SPO|Spipo4G0056700
	190	OSA|Os12t0465700-01	SPO|Spipo4G0057300
	190	OSA|Os12t0465800-00	SPO|Spipo4G0057400
	190	OSA|Os12t0468600-01	SPO|Spipo4G0057900
	190	OSA|Os12t0472500-01	SPO|Spipo4G0058300
	190	OSA|Os12t0472800-01	SPO|Spipo4G0058500
	190	OSA|Os12t0476200-01	SPO|Spipo4G0059100
	190	OSA|Os12t0477400-01	SPO|Spipo4G0059400
	190	OSA|Os12t0478200-02	SPO|Spipo4G0060300
	190	OSA|Os12t0478900-00	SPO|Spipo4G0060800
	190	OSA|Os12t0479400-01	SPO|Spipo4G0062300	WAU|Waus00332g12773.1
	190	OSA|Os12t0479900-01	SPO|Spipo4G0064200	WAU|Waus00034g12851.2
	222	OSA|Os04t0398800-01	SPO|Spipo13G0022200
	222	OSA|Os04t0398600-01	SPO|Spipo13G0022500
	222	OSA|Os04t0395800-01	SPO|Spipo13G0022800
	222	OSA|Os04t0395600-01	SPO|Spipo13G0022900
	222	OSA|Os04t0393300-01	SPO|Spipo13G0023400
	222	OSA|Os04t0390500-02	SPO|Spipo13G0024000	WAU|Waus00270g10921.2
	222	OSA|Os04t0388900-01	SPO|Spipo13G0024200
	222	OSA|Os04t0388800-01	SPO|Spipo13G0024300
	222	OSA|Os04t0388500-01	SPO|Spipo13G0024400
	222	OSA|Os04t0387600-01	SPO|Spipo13G0024600
	222	OSA|Os04t0386500-01	SPO|Spipo13G0025900
	222	OSA|Os04t0381700-00	SPO|Spipo13G0027100
	51	OSA|Os02t0677600-01	SPO|Spipo1G0096000
	51	OSA|Os02t0676800-01	SPO|Spipo1G0096800	WAU|Waus00113g02071.1
	51	OSA|Os02t0676400-00	SPO|Spipo1G0097600	WAU|Waus00113g02086.1
	51	OSA|Os02t0675800-01	SPO|Spipo1G0098000
	51	OSA|Os02t0675700-01	SPO|Spipo1G0098400	WAU|Waus00060g17431.1
	51	OSA|Os02t0674800-01	SPO|Spipo1G0099200	WAU|Waus00029g11357.1
	51	OSA|Os02t0674700-00	SPO|Spipo1G0099600
	51	OSA|Os02t0673700-01	SPO|Spipo1G0100900
	253	OSA|Os02t0832900-00	SPO|Spipo16G0024800
	253	OSA|Os02t0832150-00	SPO|Spipo16G0026000
	253	OSA|Os02t0831400-01	SPO|Spipo16G0027700
	253	OSA|Os02t0831300-01	SPO|Spipo16G0028700
	253	OSA|Os02t0829400-00	SPO|Spipo16G0030300
	253	OSA|Os02t0828800-01	SPO|Spipo16G0031400
	253	OSA|Os02t0828566-01	SPO|Spipo16G0032100
	253	OSA|Os02t0827900-03	SPO|Spipo16G0033200
	253	OSA|Os02t0826500-03	SPO|Spipo16G0035300
	253	OSA|Os02t0826100-01	SPO|Spipo16G0035900	WAU|Waus00013g03600.1
	253	OSA|Os02t0824500-01	SPO|Spipo16G0036200
	253	OSA|Os02t0823300-01	SPO|Spipo16G0037800
	341	OSA|Os05t0181200-01	SPO|Spipo21G0017200
	341	OSA|Os05t0182000-01	SPO|Spipo21G0017600
	341	OSA|Os05t0182100-01	SPO|Spipo21G0017700
	341	OSA|Os05t0182600-01	SPO|Spipo21G0018900	WAU|Waus00071g18966.4
	341	OSA|Os05t0182700-01	SPO|Spipo21G0019500
	341	OSA|Os05t0183100-01	SPO|Spipo21G0020400
	308	OSA|Os02t0552200-00	SPO|Spipo4G0101400
	308	OSA|Os02t0553500-00	SPO|Spipo4G0099500
	308	OSA|Os02t0553600-01	SPO|Spipo4G0098700
	308	OSA|Os02t0554100-01	SPO|Spipo4G0097900	WAU|Waus00050g15744.3
	308	OSA|Os02t0554200-00	SPO|Spipo4G0097400
	308	OSA|Os02t0555000-01	SPO|Spipo4G0096800
	308	OSA|Os02t0555300-01	SPO|Spipo4G0096100
	308	OSA|Os02t0555600-01	SPO|Spipo4G0095900
	308	OSA|Os02t0555700-01	SPO|Spipo4G0095800
	308	OSA|Os02t0555900-00	SPO|Spipo4G0094400
	214	OSA|Os12t0632800-00	SPO|Spipo9G0022500	WAU|Waus00054g16167.1
	214	OSA|Os12t0633200-01	SPO|Spipo9G0023200
	214	OSA|Os12t0633600-01	SPO|Spipo9G0024500
	214	OSA|Os12t0635400-01	SPO|Spipo9G0025500
	214	OSA|Os12t0635500-01	SPO|Spipo9G0026500
	214	OSA|Os12t0636000-01	SPO|Spipo9G0026800
	214	OSA|Os12t0636200-01	SPO|Spipo9G0027000
	340	OSA|Os05t0534500-01	SPO|Spipo21G0013300
	340	OSA|Os05t0534600-02	SPO|Spipo21G0013400
	340	OSA|Os05t0535100-01	SPO|Spipo21G0015900	WAU|Waus00179g06728.1
	340	OSA|Os05t0535400-00	SPO|Spipo21G0016000	WAU|Waus00248g10118.1
	340	OSA|Os05t0535600-00	SPO|Spipo21G0016200
	340	OSA|Os05t0535800-00	SPO|Spipo21G0017400
	340	OSA|Os05t0535900-01	SPO|Spipo21G0018300
	340	OSA|Os05t0536400-01	SPO|Spipo21G0019900
	340	OSA|Os05t0536900-01	SPO|Spipo21G0020200
	340	OSA|Os05t0537100-00	SPO|Spipo21G0020400
	340	OSA|Os05t0537400-00	SPO|Spipo21G0022300
	340	OSA|Os05t0539500-01	SPO|Spipo21G0024400
	340	OSA|Os05t0539900-01	SPO|Spipo21G0024800
	340	OSA|Os05t0540900-01	SPO|Spipo21G0025900
	340	OSA|Os05t0541100-01	SPO|Spipo21G0027100
	340	OSA|Os05t0541400-01	SPO|Spipo21G0028000
	340	OSA|Os05t0541700-01	SPO|Spipo21G0028600
	340	OSA|Os05t0541900-01	SPO|Spipo21G0029400
	135	OSA|Os09t0538400-01	SPO|Spipo1G0067400
	135	OSA|Os09t0540600-01	SPO|Spipo1G0068400
	135	OSA|Os09t0541900-02	SPO|Spipo1G0069600
	135	OSA|Os09t0542100-01	SPO|Spipo1G0069900
	135	OSA|Os09t0542500-00	SPO|Spipo1G0070300
	135	OSA|Os09t0542800-01	SPO|Spipo1G0070700
	135	OSA|Os09t0542900-01	SPO|Spipo1G0071200
	135	OSA|Os09t0543100-02	SPO|Spipo1G0071800	WAU|Waus00168g06141.1
	135	OSA|Os09t0544300-01	SPO|Spipo1G0072200	WAU|Waus00279g11056.1
	135	OSA|Os09t0544400-00	SPO|Spipo1G0072500
	135	OSA|Os09t0544800-01	SPO|Spipo1G0073100
	135	OSA|Os09t0544900-01	SPO|Spipo1G0073500
	450	OSA|Os05t0569300-01	SPO|Spipo8G0044800
	450	OSA|Os05t0571000-01	SPO|Spipo8G0045300
	450	OSA|Os05t0571200-01	SPO|Spipo8G0045500
	450	OSA|Os05t0572700-02	SPO|Spipo8G0046200
	450	OSA|Os05t0573300-01	SPO|Spipo8G0047000	WAU|Waus00131g03741.1
	450	OSA|Os05t0573700-02	SPO|Spipo8G0047300	WAU|Waus00288g11280.1
	197	OSA|Os06t0694000-01	SPO|Spipo12G0055500
	197	OSA|Os06t0694100-01	SPO|Spipo12G0055600
	197	OSA|Os06t0694300-00	SPO|Spipo12G0056400
	197	OSA|Os06t0694400-02	SPO|Spipo12G0056600
	197	OSA|Os06t0695500-01	SPO|Spipo12G0056700
	197	OSA|Os06t0695600-01	SPO|Spipo12G0057200
	197	OSA|Os06t0695700-01	SPO|Spipo12G0057400
	197	OSA|Os06t0695800-01	SPO|Spipo12G0057600
	197	OSA|Os06t0696400-01	SPO|Spipo12G0057900
	197	OSA|Os06t0697500-00	SPO|Spipo12G0058300
	197	OSA|Os06t0698600-01	SPO|Spipo12G0058700
	197	OSA|Os06t0698748-02	SPO|Spipo12G0058800
	197	OSA|Os06t0698859-01	SPO|Spipo12G0059600
	197	OSA|Os06t0699600-01	SPO|Spipo12G0060200
	197	OSA|Os06t0699800-00	SPO|Spipo12G0061300
	197	OSA|Os06t0701900-00	SPO|Spipo12G0062000	WAU|Waus00055g16410.1
	197	OSA|Os06t0702500-01	SPO|Spipo12G0062800	WAU|Waus00218g09044.1
	197	OSA|Os06t0702600-01	SPO|Spipo12G0063000	WAU|Waus00218g09047.1
	197	OSA|Os06t0703500-01	SPO|Spipo12G0064300
