# Supplementary material for: Genome of the world’s smallest flowering plant, Wolffia australiana, helps explain its specialized physiology and unique morphology
Source: Commun Biol. 2021 Jul 22;4:900. doi: 10.1038/s42003-021-02422-5 (PMC8298427; doi:10.1038/s42003-021-02422-5)
Supplement: Supplementary file 10 — Supplementary Data 8 [file 42003_2021_2422_MOESM10_ESM.xlsx]

## Sheet: Sheet1
Supplementary Data 8. KaKs between O.sativa and W.australiana
	Ka	Ks	OSA_chr	OSA_pos
0	0.469553	1.25081	1	35082084
1	1.07769	1.09638	1	35167601
2	0.573243	1.03537	1	35185594
3	0.958337	1.33226	1	35247876
4	0.609839	1.81507	1	35314473
5	-2	-2	1	35328778
6	0.558836	0.921433	1	35347982
7	0.492601	0.306319	1	35407605
8	0.422114	1.30028	1	30832796
9	0.298047	1.07559	1	30949379
10	-2	-2	1	30992411
11	0.67887	1.4899	1	31015876
12	0.516542	1.01711	1	31078718
13	-2	-2	1	31120708
14	0.876599	1.30546	1	31136522
15	0.75162	2.00385	1	34508452
16	1.10478	2.85924	1	34620233
17	0.30811	1.9136	1	34636155
18	0.496394	2.31407	1	34689925
19	0.823959	0.589761	1	34801187
20	-2	-2	1	34804310
21	-2	-2	1	34852308
22	0.491442	0.524945	1	24341214
23	0.450831	1.22395	1	24369103
24	0.368252	1.60319	1	24375877
25	0.984968	2.6832	1	24380637
26	-2	-2	1	24471931
27	-2	-2	1	24498873
28	-2	-2	1	37514821
29	0.535497	0.620998	1	37535953
30	0.292433	2.79866	1	37580580
31	0.218038	0.712918	1	37584891
32	0.365153	2.1285	1	37615956
33	0.381343	2.44384	1	37664233
34	-2	-2	1	41716035
35	0.400178	1.44622	1	41826111
36	0.272748	1.94066	1	41882560
37	0.231359	1.88804	1	41904236
38	-2	-2	1	41925865
39	0.287822	3.13322	1	41954683
40	0.625659	0.732039	1	34801187
41	0.214271	2.93037	1	34834574
42	-2	-2	1	34873061
43	0.247086	1.54021	1	34949168
44	0.665733	0.756711	1	34961974
45	0.345627	1.34571	1	35069269
46	0.491712	1.58818	1	35082084
47	0.348133	1.00649	1	3737904
48	0.536858	0.485503	1	3779634
49	0.313656	2.28956	1	3804672
50	0.583672	0.598337	1	3811287
51	0.288636	0.576611	1	3835129
52	0.389095	1.37583	1	3842779
53	-2	-2	1	23938395
54	0.65619	0.548491	1	23947829
55	-2	-2	1	23976021
56	0.347509	1.18418	1	24047446
57	0.301562	1.67622	1	24107088
58	0.32851	1.26662	1	24145891
59	0.699507	1.10445	1	24155649
60	0.351138	1.58526	1	24245869
61	0.306484	2.02388	1	24277095
62	0.633723	1.28754	1	24282911
63	0.988361	0.229788	1	37887626
64	0.444379	1.53369	1	37890722
65	0.311415	0.93615	1	37899282
66	0.0694619	0.384562	1	37932258
67	0.557319	0.958816	1	37968972
68	0.532026	0.490997	1	37982651
69	0.412662	1.17439	1	38009641
70	0.385505	1.64249	1	22996071
71	-2	-2	1	23005565
72	0.153114	3.97237	1	23090754
73	0.288818	0.960389	1	23208157
74	-2	-2	1	23224373
75	0.604472	0.981814	1	23285238
76	0.50995	1.19962	1	23316218
77	0.560542	1.30982	1	4003659
78	-2	-2	1	4127232
79	0.328348	1.58766	1	4167514
80	0.51608	1.06646	1	4179207
81	0.764278	3.27796	1	4208556
82	0.835953	0.82942	1	4215038
83	0.808797	1.677	1	4272846
84	2.15282	1.36183	1	4318039
85	0.497629	1.19871	1	36158308
86	0.798957	1.17443	1	36257567
87	0.488731	0.466348	1	36268205
88	0.296584	1.79195	1	36278953
89	0.429278	0.994179	1	36278957
90	0.882463	0.749578	1	36296586
91	0.372166	0.823959	1	36343948
92	0.33031	0.843645	1	36368246
93	-2	-2	1	36395486
94	0.544369	1.72445	1	36445456
95	0.369459	1.24897	1	36496934
96	0.611026	1.31388	1	36528042
97	0.595116	1.37839	1	36597719
98	0.876677	1.30235	1	36606535
99	0.804409	0.408262	1	36617104
100	0.735473	1.69735	1	36644619
101	0.556964	0.680345	1	36666965
102	1.5538	0.749004	1	36718064
103	-2	-2	1	36736127
104	-2	-2	10	17584547
105	0.514142	0.867786	10	17619188
106	0.254365	0.876915	10	17726512
107	0.177544	2.63333	10	17732596
108	0.501259	1.30171	10	17849091
109	0.390899	0.795991	10	17857988
110	0.411619	1.27238	10	17888297
111	0.600868	1.55613	10	17923596
112	0.539744	2.39195	10	18434389
113	0.247663	1.74995	10	18532794
114	0.740839	2.15786	10	18588277
115	0.65882	1.81022	10	18707782
116	0.313901	5.30559	10	18739899
117	0.624709	1.82063	10	18754188
118	0.185616	1.31459	10	18784891
119	0.415951	1.2113	10	18798798
120	0.406993	2.23997	10	18852254
121	0.302706	0.835117	10	18857871
122	0.448205	0.85105	10	18869929
123	0.324192	0.632145	10	18900290
124	0.577466	3.95214	10	18906524
125	0.68545	0.524511	10	18986705
126	-2	-2	10	19031851
127	0.478765	0.622956	10	19054980
128	0.24628	1.77633	10	19077936
129	0.784131	0.472902	10	19096820
130	0.382599	1.27654	10	19166324
131	0.315645	1.52903	10	19255699
132	4.97884	0.525929	10	19279579
133	1.02117	0.911315	10	19346334
134	-2	-2	10	19350042
135	0.256137	1.06139	10	19352996
136	0.613035	3.00684	10	21323071
137	-2	-2	10	21340893
138	0.313131	2.90759	10	21349972
139	1.25407	2.12226	10	21390838
140	0.33722	1.9377	10	21435154
141	1.50319	0.510519	10	21444347
142	1.18724	1.02812	10	21479425
143	0.400458	1.44753	10	21482740
144	1.04818	1.528	10	21558186
145	0.366607	2.02784	10	17431265
146	0.568876	0.370511	10	17439581
147	0.381402	1.5454	10	17448995
148	0.540884	0.65931	10	17453389
149	0.44457	1.32896	10	17484899
150	0.384088	1.18727	10	17544776
151	0.648564	0.588097	10	22781929
152	0.268139	1.46877	10	22836686
153	0.530469	0.991781	10	22920532
154	0.435021	1.92704	10	23025815
155	0.211326	0.992715	10	23052205
156	0.253931	0.771903	10	23062454
157	0.636476	1.37945	10	23069756
158	0.390348	0.434968	11	356595
159	0.641535	0.903842	11	417575
160	0.266046	1.38738	11	462875
161	0.558342	2.57001	11	481162
162	-2	-2	11	552576
163	0.298394	2.36571	11	602587
164	0.51605	0.386407	11	655098
165	0.23949	1.84775	11	734252
166	0.178241	1.28099	11	3782692
167	0.367704	1.03775	11	3808917
168	1.02124	0.329525	11	4004606
169	0.0601689	0.396965	11	4049330
170	0.292188	2.04567	11	4091361
171	0.322093	1.69689	11	4094598
172	-2	-2	11	4247310
173	0.507265	0.589112	11	4299277
174	-2	-2	11	4375371
175	0.307501	1.21658	11	4380785
176	0.105202	3.77315	11	4387512
177	0.374115	1.63632	12	350772
178	0.40018	0.457687	12	414959
179	0.545209	0.825462	12	464682
180	-2	-2	12	540597
181	0.537198	3.10157	12	559283
182	0.551973	1.05416	12	599639
183	0.582271	1.04938	12	628418
184	0.403016	0.855016	12	632454
185	0.622057	1.29864	12	733276
186	0.52504	1.51619	12	760947
187	0.538969	1.02613	2	29515727
188	0.62677	0.640548	2	29587196
189	0.302621	2.56196	2	29599167
190	0.454463	3.08573	2	29611157
191	0.506421	0.980357	2	29618530
192	0.643882	0.466747	2	29725329
193	0.383128	0.922475	2	29763622
194	0.140277	1.44223	2	29821936
195	-2	-2	2	25510882
196	0.714925	1.01345	2	25589927
197	0.731079	1.09269	2	25619122
198	0.271425	0.727794	2	25652554
199	-2	-2	2	25660296
200	0.69303	1.68212	2	25665014
201	1.54818	0.548556	2	25671552
202	0.479123	1.92981	2	25679890
203	0.411656	1.75405	2	25693917
204	0.301254	0.7689	2	25696949
205	1.49136	1.24008	2	25789355
206	0.38627	0.634634	2	25797297
207	0.965882	1.40432	2	25805954
208	0.386411	1.85126	2	25815928
209	0.692191	0.894774	2	35122839
210	0.48649	1.51871	2	35158967
211	0.33603	1.08457	2	35170411
212	0.701995	1.14321	2	35179248
213	0.265433	3.73996	2	35190631
214	1.01265	0.896208	2	35222057
215	0.400855	1.89289	2	31636483
216	0.49833	2.69537	2	31711381
217	0.36961	2.01091	2	31739493
218	0.503964	1.39282	2	31759161
219	0.39267	2.30943	2	31763222
220	0.376832	1.91357	2	31773356
221	0.492337	0.462925	2	31787348
222	0.176569	2.94115	2	31923814
223	0.260524	2.16778	2	32008014
224	0.272422	0.669743	2	32081293
225	0.68615	0.801899	2	32119010
226	0.235949	2.22193	2	32125904
227	0.400446	1.04915	2	19488188
228	0.465651	0.412935	2	19509828
229	0.380862	2.47988	2	19549737
230	0.205822	0.995526	2	19567046
231	0.255553	1.66634	2	19623488
232	0.470581	2.95511	2	19632434
233	0.458706	1.20396	2	19682544
234	1.64792	0.266613	2	33361926
235	0.308129	0.766909	2	33442070
236	0.311118	1.96733	2	33476467
237	0.194728	2.71714	2	33541862
238	0.466088	0.505775	2	33579498
239	0.248907	2.02971	2	33595810
240	0.700732	1.18225	2	33604348
241	0.224922	0.264175	2	33618590
242	0.384017	1.02341	2	33688668
243	-2	-2	2	33694803
244	0.247848	2.26491	2	33710064
245	0.335813	0.82197	2	31423943
246	-2	-2	2	31432698
247	-2	-2	2	31444678
248	0.358978	2.513	2	31532128
249	-2	-2	2	31575903
250	-2	-2	2	31648754
251	0.35256	0.999893	2	31676474
252	0.312195	1.1099	2	25442875
253	0.18528	2.43097	2	25459520
254	-2	-2	2	25491958
255	0.203813	3.44366	2	25576773
256	0.952363	0.757684	2	25619122
257	0.336727	2.61511	2	25626748
258	0.551345	0.539342	2	25672275
259	0.422805	0.532066	2	25684044
260	0.156535	3.40313	2	25767209
261	0.446389	2.38907	2	31564814
262	0.211251	1.44911	2	31591221
263	0.282182	1.88495	2	31597740
264	0.330516	1.80438	2	31609801
265	1.29952	0.406059	2	31648754
266	-2	-2	2	31673161
267	1.41718	0.253071	2	21060083
268	-2	-2	2	21064137
269	0.476691	2.06808	2	21082668
270	0.317706	1.7681	2	21098190
271	0.842455	0.575385	2	21104701
272	1.82919	1.82687	2	21113982
273	0.829979	1.49115	2	21171076
274	1.57048	1.64677	2	17489975
275	0.466861	1.92181	2	17510359
276	0.506798	1.28301	2	17575129
277	0.18377	3.37064	2	17930757
278	2.69384	0.357566	2	18025721
279	0.357823	0.473755	2	18059135
280	0.592646	0.933425	2	18120264
281	-2	-2	2	18236073
282	0.68948	0.830723	2	18252570
283	0.547354	0.846051	2	18335015
284	0.435237	1.0789	2	34853787
285	0.415966	1.13059	2	34889675
286	0.928749	1.45819	2	34889693
287	0.910892	0.593433	2	34901670
288	0.783085	2.63825	2	34907672
289	0.0716312	1.14287	2	34911047
290	0.503973	0.983733	2	34958012
291	0.338012	0.929153	2	28390170
292	0.177906	2.29121	2	28487605
293	1.21979	0.743286	2	28538659
294	0.836048	2.19596	2	28545174
295	0.286598	1.89525	2	28548351
296	0.828339	0.700489	2	28643011
297	0.65245	1.08323	2	28653055
298	0.227819	4.34484	2	28673054
299	0.289935	0.876789	2	28677205
300	0.533604	1.58892	3	28269607
301	-2	-2	3	28304985
302	0.717504	0.566295	3	28308368
303	0.481555	3.06715	3	28314296
304	0.43635	0.775873	3	28565482
305	0.161932	1.66416	3	28568347
306	0.326489	0.856272	3	28594360
307	0.649585	0.970476	3	10571694
308	0.171215	0.485983	3	10583988
309	0.557804	0.939337	3	10599142
310	-2	-2	3	10606890
311	1.07605	0.911534	3	10613655
312	0.357231	1.51236	3	10621704
313	0.505849	1.16812	3	11845236
314	0.564114	1.11273	3	11937445
315	-2	-2	3	12145860
316	0.200496	1.92196	3	12263473
317	0.63012	1.10125	3	12347569
318	1.72232	1.15943	3	12354875
319	-2	-2	3	12380398
320	-2	-2	3	5680647
321	-2	-2	3	5798558
322	-2	-2	3	5807868
323	0.238877	2.15331	3	5829016
324	0.469573	2.51243	3	5860717
325	0.155608	1.43144	3	5870156
326	0.27616	0.856573	3	5960793
327	0.470384	1.5132	3	6052902
328	-2	-2	3	9605184
329	0.4265	3.15783	3	9619836
330	0.163996	2.83781	3	9635957
331	0.33095	0.898446	3	9654333
332	0.441559	2.3982	3	9721925
333	1.01932	1.18921	3	9725291
334	0.411818	2.79774	3	9756908
335	0.36209	2.6044	3	9783786
336	0.152173	1.91799	3	9843336
337	-2	-2	3	9218819
338	0.190138	1.62926	3	9270240
339	0.496597	1.04667	3	9285328
340	0.366102	1.05377	3	9296962
341	-2	-2	3	9329407
342	0.385822	2.85157	3	9383048
343	0.304944	0.781695	3	9418945
344	0.421105	2.14122	3	30701249
345	0.28936	1.34023	3	30736468
346	0.699615	1.82294	3	30749030
347	-2	-2	3	30760118
348	0.388633	1.05683	3	30764587
349	0.457715	4.15815	3	30777720
350	0.400815	0.753521	3	30788424
351	0.851968	1.23507	3	30796483
352	0.282749	1.01312	3	30835650
353	0.319886	1.05347	3	9449358
354	0.441994	1.39212	3	9455580
355	0.304545	0.38845	3	9492827
356	0.490631	1.08296	3	9520046
357	0.471684	0.960983	3	9524919
358	-2	-2	3	9557535
359	1.20796	0.444433	3	9946578
360	0.460948	2.48051	3	9987257
361	0.244538	0.786555	3	9990513
362	0.254804	2.20214	3	10016501
363	0.165053	0.977869	3	10080334
364	-2	-2	3	10088593
365	0.506537	1.23336	3	10090151
366	0.240473	0.87083	3	10120289
367	0.443103	0.73825	3	10148550
368	0.54875	1.60046	3	10163441
369	-2	-2	3	10171907
370	0.929062	0.544271	3	10184421
371	0.155251	1.05954	3	10217810
372	0.45832	0.854369	3	2543680
373	0.474196	1.04508	3	2543686
374	0.106923	0.550711	3	2562812
375	0.491001	0.667961	3	2576609
376	0.286086	1.1735	3	2651951
377	0.433654	0.700897	3	2677259
378	0.717801	0.766371	3	2695582
379	0.814679	0.934885	3	5302428
380	-2	-2	3	5304942
381	0.356627	0.88924	3	5422148
382	-2	-2	3	5433914
383	0.799451	1.12428	3	5441845
384	0.416537	0.911524	3	5538810
385	0.76277	0.623581	3	5582059
386	-2	-2	3	5616064
387	2.12979	0.82321	3	5082430
388	0.572399	1.36574	3	5085664
389	0.341655	0.759386	3	5098241
390	0.405089	0.577271	3	5134409
391	-2	-2	3	5175138
392	0.495641	0.563259	3	5180779
393	0.305623	0.852566	3	5214115
394	0.441818	0.977965	3	5253519
395	0.861559	0.543355	3	5261710
396	1.83223	1.70086	3	31508813
397	-2	-2	3	31511520
398	0.70187	0.981125	3	31517358
399	0.394149	1.01551	3	31526726
400	0.349513	0.915416	3	31597160
401	0.635617	0.570758	3	31604982
402	0.69333	1.39761	3	27408274
403	0.529638	1.32479	3	27458294
404	-2	-2	3	27487161
405	-2	-2	3	27510164
406	-2	-2	3	27669017
407	0.811064	1.30953	3	27723976
408	0.365284	1.95202	3	4496734
409	0.573846	1.09801	3	4598924
410	0.727458	0.672952	3	4694814
411	0.673985	0.957906	3	4702183
412	0.415316	2.85611	3	4726165
413	0.886176	0.950166	3	4768568
414	0.397252	2.01792	3	4786226
415	0.255676	1.38065	3	31930835
416	0.521391	0.793292	3	32028145
417	-2	-2	3	32064251
418	-2	-2	3	32092409
419	-2	-2	3	32107062
420	0.44276	1.39549	3	32136863
421	0.435831	2.00017	3	32142168
422	0.274569	1.85796	3	32147180
423	0.545179	0.886577	3	29370719
424	0.446564	1.4587	3	29426411
425	0.446009	1.29585	3	29454977
426	1.63781	0.938247	3	29474212
427	0.0884428	1.44301	3	29526118
428	0.416683	4.0172	3	29585928
429	-2	-2	3	29730260
430	0.749416	0.686576	3	29745719
431	0.495324	0.904209	3	29823449
432	0.460342	0.834746	3	29836227
433	0.781275	1.83039	3	29858907
434	-2	-2	3	29931433
435	0.213937	1.34277	3	29448215
436	0.372136	1.52856	3	29454977
437	0.337754	0.608529	3	29526118
438	1.60184	0.337996	3	29705032
439	0.352916	2.93069	3	29724283
440	0.334429	1.27318	3	29788494
441	0.678417	0.538621	3	29823449
442	0.402568	2.20453	3	29828701
443	0.490672	1.02496	3	5853962
444	-2	-2	3	5860717
445	0.24745	1.26123	3	5876410
446	0.965451	2.28412	3	5907703
447	-2	-2	3	5920111
448	0.227445	1.99417	3	5979594
449	0.442885	0.731688	3	31207084
450	0.921141	0.745493	3	31216563
451	0.372729	1.08637	3	31226163
452	1.7142	0.963454	3	31250552
453	-2	-2	3	31332033
454	1.33037	0.872401	3	31378126
455	0.479063	1.21034	3	31399277
456	0.399228	4.47708	3	31414514
457	-2	-2	3	5161642
458	-2	-2	3	5161669
459	0.611001	1.05042	3	5206265
460	-2	-2	3	5274929
461	0.0875017	4.94786	3	5287681
462	0.321253	0.34768	3	5297336
463	1.14624	1.56545	3	8854646
464	0.0955156	2.65236	3	8884203
465	-2	-2	3	8892244
466	0.318628	0.818373	3	8921424
467	0.724006	0.770219	3	8983003
468	0.486156	0.983694	3	9022593
469	0.889978	0.731233	3	9039598
470	0.714689	1.15483	3	9074313
471	0.607252	0.716403	3	9084480
472	0.461443	0.498214	3	9096403
473	0.361636	4.19524	3	9132796
474	3.98067	0.425214	3	7591870
475	0.64909	1.18114	3	7603131
476	0.80052	0.338815	3	7626455
477	0.199596	0.710188	3	7646649
478	0.448218	0.720583	3	7656198
479	0.603107	1.07007	3	7669855
480	0.420585	1.36423	3	31031753
481	0.205628	4.01787	3	31130170
482	0.335719	1.01625	3	31134446
483	0.379443	1.48114	3	31140050
484	0.256985	1.14247	3	31149940
485	1.66254	0.35968	3	31197787
486	-2	-2	4	34513602
487	0.447266	0.888472	4	34515411
488	0.176438	1.99934	4	34519564
489	0.366504	1.12275	4	34555255
490	0.442598	0.723886	4	34595835
491	0.319999	1.16339	4	34613664
492	0.429547	0.931285	4	34642807
493	0.573892	1.31706	4	34649606
494	0.324814	0.784407	4	34663055
495	0.302041	0.974304	4	34669394
496	0.364148	0.367627	4	34694367
497	1.01602	1.10399	4	34706575
498	0.428913	0.737912	4	34714754
499	0.374713	1.51597	4	34717887
500	-2	-2	4	34733807
501	0.49238	0.92476	4	34761220
502	0.156487	2.37951	4	34780497
503	-2	-2	4	34839497
504	0.972713	1.27286	4	34870064
505	0.31896	0.61315	4	34239804
506	0.763521	1.17935	4	34272659
507	0.466988	3.84289	4	34298799
508	0.603488	1.09654	4	34410429
509	-2	-2	4	34413441
510	0.780852	0.333564	4	34416120
511	0.65698	0.389548	4	34416132
512	0.515329	1.99007	4	34427913
513	0.203937	1.05553	4	34440331
514	-2	-2	4	34468893
515	0.625709	0.862813	4	34489930
516	0.545937	1.16101	4	34505859
517	0.679558	0.550291	4	26310603
518	0.605069	0.520638	4	26369150
519	0.165318	1.23143	4	26395912
520	0.253567	1.23648	4	26399028
521	0.833913	1.25345	4	26431391
522	0.684843	0.604208	4	26498847
523	0.448586	0.846257	4	26504423
524	0.274961	2.62748	4	26506073
525	0.368488	1.11795	4	20949658
526	1.45894	0.709276	4	21264024
527	0.170948	2.39145	4	21310430
528	0.274059	1.3144	4	21324278
529	0.123708	0.953521	4	21329624
530	0.486572	1.15493	4	21340765
531	0.426131	1.50338	4	21368550
532	0.726381	0.504772	4	21856942
533	0.419137	1.56753	4	21897086
534	0.705242	1.6315	4	21966332
535	0.185837	1.87322	4	21989594
536	0.309483	1.67098	4	22006405
537	0.76954	1.08895	4	22014111
538	0.53601	1.53281	5	23287870
539	0.675531	0.888904	5	23310508
540	-2	-2	5	23317206
541	0.595626	1.31674	5	23351926
542	0.118867	1.35408	5	23356169
543	0.934889	1.0221	5	23408004
544	0.598701	0.949861	5	23463142
545	1.18881	1.32817	5	23477235
546	0.476147	1.5052	5	23524477
547	0.245399	0.436536	5	15574253
548	0.394672	1.62027	5	15753065
549	0.452752	1.62048	5	15873838
550	0.85497	1.86705	5	15888702
551	0.490853	0.705205	5	16046996
552	0.571646	0.955399	5	16150266
553	0.321935	1.46625	5	16289514
554	0.843065	0.930841	5	23600961
555	-2	-2	5	23642766
556	1.02389	0.938245	5	23739115
557	-2	-2	5	23748753
558	0.97424	0.58574	5	23825696
559	0.291762	1.3181	5	23907885
560	0.633629	3.38101	5	24023674
561	0.292423	1.14066	5	926397
562	0.723848	1.12636	5	977812
563	0.421191	1.02994	5	1042096
564	0.408909	1.95098	5	1127011
565	0.551123	1.46305	5	1156300
566	0.617272	1.52301	5	1174481
567	-2	-2	5	1195081
568	0.392306	0.913853	5	18313449
569	0.513853	2.85824	5	18406499
570	0.333413	1.55587	5	18466963
571	0.630914	0.977982	5	18500678
572	0.198647	4.51494	5	18503044
573	-2	-2	5	18586998
574	0.296422	1.24358	5	27989751
575	0.819729	0.351245	5	28003165
576	0.567928	0.767086	5	28005260
577	0.402389	1.6199	5	28034380
578	0.662114	1.06966	5	28073023
579	0.939769	0.817701	5	28085122
580	0.372159	0.242918	5	28100584
581	0.271939	2.95394	5	1115776
582	1.21461	0.78333	5	1231013
583	0.980945	1.53697	5	1240299
584	1.3151	0.517696	5	1279205
585	0.590465	0.795942	5	1295746
586	0.73401	0.99177	5	1497942
587	0.56335	0.737373	5	1547307
588	0.429554	0.426993	5	20978542
589	0.430593	0.680831	5	21006679
590	0.454421	0.882762	5	21039575
591	0.385693	1.44202	5	21078436
592	0.0871963	0.438244	5	21099467
593	-2	-2	5	21120817
594	1.03668	0.56495	5	21126879
595	0.97677	0.245704	5	21135258
596	0.426848	0.953414	5	21144334
597	0.300422	1.25986	5	22184180
598	0.576961	1.69769	5	22208601
599	1.42452	2.12159	5	22238995
600	0.478531	1.02099	5	22276282
601	0.572372	2.45181	5	22354150
602	0.336075	1.45778	5	22393979
603	0.655254	1.15317	5	22464519
604	-2	-2	5	22481303
605	-2	-2	5	22492473
606	0.298817	1.20893	6	8142728
607	0.192324	0.53094	6	8178991
608	-2	-2	6	8301780
609	0.608496	0.779577	6	8310177
610	0.701098	0.935013	6	8374547
611	0.517231	0.639598	6	8704897
612	0.392299	2.22213	6	8720602
613	0.961962	0.264353	6	8739433
614	-2	-2	6	30897378
615	0.264522	1.21802	6	30907000
616	0.400777	1.94302	6	30915125
617	1.00584	1.47063	6	30935754
618	0.281328	1.99088	6	30948592
619	0.572175	0.845872	6	30982225
620	-2	-2	6	30993280
621	0.489744	1.56705	6	31013746
622	0.257504	3.33384	6	23467234
623	0.449896	1.33493	6	23549713
624	0.441356	1.35005	6	23559708
625	0.209357	0.75394	6	23608738
626	0.964436	1.58974	6	23721777
627	0.878412	0.803887	6	23844798
628	0.110685	1.11318	6	1808969
629	0.46314	0.577153	6	1816266
630	0.1542	2.08819	6	1820113
631	0.41807	2.66894	6	1864573
632	0.352721	2.12089	6	1872646
633	0.493849	1.82848	6	1876620
634	0.167809	2.70455	6	1909695
635	0.486726	0.764169	6	26693488
636	0.337115	0.963007	6	26698962
637	0.433048	1.56267	6	26711591
638	0.790422	0.954997	6	26756214
639	0.580321	0.978434	6	26785125
640	0.66676	0.276672	6	26843118
641	0.564635	0.600614	6	7093925
642	0.543776	1.77024	6	7102964
643	0.382891	0.738299	6	7157777
644	0.580011	0.513019	6	7160043
645	1.16618	0.314363	6	7181620
646	0.847897	0.477685	6	7218853
647	0.377675	1.89533	6	9289326
648	0.269602	2.40721	6	9396137
649	0.225249	2.18827	6	9396206
650	0.351619	1.39727	6	9400936
651	1.12393	0.438383	6	9401524
652	0.382765	1.67038	6	10013892
653	0.404855	1.80766	6	4844553
654	0.469922	0.643729	6	4868189
655	0.43919	0.468218	6	4888576
656	0.690369	2.8981	6	5036132
657	0.766827	1.59597	6	5036132
658	-2	-2	6	5045390
659	0.6898	0.519273	6	27782932
660	0.432619	0.629943	6	27904696
661	1.16969	0.700579	6	28037569
662	0.405944	2.6981	6	28090119
663	1.39368	0.439108	6	28109236
664	0.655051	1.24804	6	28133801
665	0.377	3.92041	6	28151297
666	0.229408	2.02762	7	3645846
667	0.274846	1.28702	7	3668837
668	0.366606	0.814179	7	3711848
669	0.130111	3.58497	7	3718709
670	-2	-2	7	3773300
671	0.940208	1.3774	7	3830512
672	0.0632598	0.815338	7	3872177
673	0.557184	0.482523	7	3188806
674	0.469257	1.21773	7	3198843
675	0.790415	0.720937	7	3203068
676	0.462203	3.16477	7	3207022
677	-2	-2	7	3221776
678	0.15959	1.62735	7	3288480
679	1.47356	0.720217	7	3321133
680	0.483722	0.561498	7	3363008
681	0.500239	0.996782	7	24250134
682	1.38943	0.56488	7	24266479
683	-2	-2	7	24292810
684	0.384523	0.690583	7	24345060
685	0.455439	0.87473	7	24347899
686	0.39293	2.26228	7	24451634
687	0.601446	1.16217	7	24460862
688	-2	-2	7	24493763
689	1.003	1.04659	7	24505215
690	-2	-2	7	24580091
691	0.363015	2.01878	7	24592035
692	0.48686	0.61994	7	24621064
693	-2	-2	7	24628239
694	0.606345	1.46035	8	25344705
695	0.602444	1.12647	8	25351576
696	1.04253	0.755584	8	25366387
697	0.257939	1.69038	8	25388405
698	-2	-2	8	25395116
699	0.543147	1.23453	8	25404904
700	0.162526	1.75263	8	25419884
701	1.85004	0.453862	9	14056118
702	0.517755	0.824482	9	14084216
703	0.638169	1.72808	9	14106185
704	1.14336	1.42697	9	14149813
705	0.478648	2.78103	9	14363035
706	1.23502	0.683101	9	14368067
707	0.326856	2.63614	9	22707659
708	0.299288	2.15089	9	22713282
709	2.54565	0.347863	9	22716748
710	-2	-2	9	22736559
711	0.708454	1.50433	9	22758931
712	0.273974	2.89885	9	22762865
713	0.580885	0.926376	9	22774959
714	0.342661	2.21135	9	22793266
715	1.0124	0.665788	9	22852331
716	0.386619	3.20655	9	22855317
717	1.14474	0.701399	9	21727812
718	0.722831	1.9108	9	21751750
719	0.298177	1.73662	9	21856873
720	0.57825	1.57154	9	21859819
721	0.526493	1.00719	9	21963654
722	0.417855	0.568449	9	22040614
723	0.290531	1.84166	9	22042098
724	0.606176	0.854973	9	15135243
725	0.350549	0.900328	9	15156995
726	-2	-2	9	15163139
727	0.783808	0.506445	9	15212406
728	0.882527	1.33057	9	15233455
729	-2	-2	9	15328754
730	0.529798	1.93974	9	15332960
731	0.244808	2.19561	9	15349074
732	0.455587	0.698623	9	15921631
733	-2	-2	9	16093498
734	-2	-2	9	16171155
735	1.62232	0.775683	9	16200946
736	0.306258	2.20352	9	16236686
737	0.706423	0.686979	9	16273522
738	0.323897	1.05076	9	16282843
739	0.216362	0.73483	9	16287916
740	0.619379	0.548166	9	16347080
741	0.33793	1.58083	9	16455568
742	0.227069	0.745673	9	16470986
