# Supplementary material for: Genome of the world’s smallest flowering plant, Wolffia australiana, helps explain its specialized physiology and unique morphology
Source: Commun Biol. 2021 Jul 22;4:900. doi: 10.1038/s42003-021-02422-5 (PMC8298427; doi:10.1038/s42003-021-02422-5)
Supplement: Supplementary file 11 — Supplementary Data 9 [file 42003_2021_2422_MOESM11_ESM.xlsx]

## Sheet: Sheet1
Supplementary Data 9. KaKs between O.sativa and S.polyrhiza
	Ka	Ks	OSA_chr	OSA_pos
0	0.311741	2.60587	1	22618198
1	0.226341	1.13603	1	22754546
2	0.0736513	1.2436	1	22855514
3	0.209109	1.81334	1	22918453
4	0.130575	0.456897	1	23004127
5	0.392226	0.664007	1	23167795
6	-2	-2	1	23174817
7	0.202525	1.97799	1	23239918
8	0.334808	0.70589	1	23285238
9	0.550852	1.19763	1	37334397
10	0.952093	0.518773	1	37315305
11	0.317981	0.856555	1	37269811
12	0.421518	0.791981	1	37241157
13	0.474175	0.705177	1	37133703
14	0.399731	1.94504	1	37123132
15	1.48665	1.65441	1	37065754
16	0.220388	0.578376	11	2598116
17	0.635239	1.30708	11	2550551
18	0.683677	0.647342	11	2490682
19	0.340477	0.627951	11	2423636
20	0.401319	1.7662	11	2413598
21	0.394486	1.32792	11	2367903
22	0.37882	0.750634	11	2356476
23	0.27699	2.80599	11	2329968
24	0.587297	0.820134	11	2321650
25	0.431533	0.459869	11	2276477
26	0.473954	0.996541	11	2271010
27	0.720186	0.673966	12	2659495
28	1.15762	1.98373	12	2592552
29	0.477238	0.707239	12	2551166
30	0.575188	0.729275	12	2546424
31	0.307628	0.548807	12	2535927
32	0.402194	1.51389	12	2451806
33	0.331028	0.567642	12	2441463
34	0.640002	0.902779	12	2417956
35	0.326096	0.684237	2	32985102
36	0.29053	0.949879	2	33097336
37	0.283982	2.28834	2	33114782
38	0.411613	1.61324	2	33147301
39	0.628929	0.675037	2	33194536
40	0.537656	1.77285	2	33199818
41	0.917073	2.50503	2	33220361
42	0.468433	1.02326	2	33221378
43	0.582624	0.527689	2	19614070
44	0.389408	0.943753	2	19619243
45	0.23136	1.4529	2	19623488
46	0.272117	1.82307	2	19632434
47	1.32687	1.98826	2	19648496
48	-2	-2	2	19649913
49	0.294905	1.04949	2	19682544
50	0.272117	1.82307	2	19632434
51	0.250009	1.31482	2	19549737
52	0.233573	1.46758	2	19509828
53	0.371112	0.6579	2	19503594
54	1.13898	0.908152	2	19472233
55	-2	-2	2	19437743
56	0.141537	1.51159	2	19355790
57	0.566674	0.700214	2	19342019
58	0.352947	1.5602	2	19324219
59	0.517036	0.891109	2	19303396
60	0.269364	1.90724	2	6599225
61	0.372249	0.45095	2	6587377
62	0.906438	1.248	2	6510945
63	0.809049	1.01971	2	6509728
64	0.954155	1.05198	2	6508894
65	0.858849	0.650927	2	6508874
66	0.590732	0.543873	3	16250380
67	0.580161	0.708405	3	16182053
68	0.497051	0.733227	3	16171366
69	0.527869	0.796021	3	16151375
70	0.301904	0.609417	3	16070955
71	0.217802	2.12033	3	16061184
72	0.298893	1.78133	3	16051297
73	-2	-2	4	20499421
74	0.302473	0.86418	4	20412316
75	0.330408	0.734145	4	20372912
76	0.43382	0.517779	4	20365639
77	0.42782	0.534712	4	20305505
78	0.363932	0.653489	4	20283513
79	0.458884	0.698742	4	20280360
80	-2	-2	4	20256143
81	0.593699	0.712581	4	20195358
82	0.261966	0.691301	4	20169585
83	1.42365	0.582101	4	20143778
84	0.810902	1.35629	6	22613998
85	0.329507	0.583632	6	22821117
86	0.310492	3.16302	6	23105298
87	0.258248	0.504648	6	23185057
88	0.27134	0.509515	6	23187194
89	0.273405	1.46236	6	23241327
90	0.277048	0.415286	6	23293383
91	1.90897	1.66751	6	23442839
92	0.187905	1.7626	6	5060664
93	0.584286	0.68274	6	5018088
94	0.26814	1.45	6	4933950
95	0.271348	3.16975	6	4926019
96	0.422047	1.55974	6	4897311
97	-2	-2	6	4844553
98	0.54437	1.40736	6	4731330
99	0.957882	1.44592	6	4704085
100	0.438352	0.780809	6	4700512
101	0.323961	1.20942	7	25289257
102	0.492898	1.36495	7	25348060
103	0.207701	1.26348	7	25357841
104	-2	-2	7	25381698
105	0.175653	1.3376	7	25393024
106	0.230024	3.22031	7	25408400
107	0.471895	0.776971	7	25488479
108	0.331067	1.83681	7	25516454
109	0.538522	0.550331	8	21034200
110	0.915911	0.712368	8	21083276
111	0.629911	0.50686	8	21089942
112	0.292996	2.85983	8	21194863
113	-2	-2	8	21208686
114	0.483152	1.94482	8	21218225
115	0.0873604	1.1588	8	21221307
116	0.474455	0.795445	8	21240597
117	0.445976	0.641868	8	21307601
118	0.374074	0.654106	8	21314618
119	0.422715	0.815002	8	21324677
120	-2	-2	8	27999844
121	-2	-2	8	27942714
122	0.0616885	0.933633	8	27942709
123	0.449582	1.7709	8	27931885
124	0.251678	2.70391	8	27922848
125	0.508693	1.10979	8	27916313
126	0.325754	1.3936	8	27904602
127	-2	-2	9	14680809
128	-2	-2	9	14686187
129	0.193236	0.996082	9	14691187
130	0.414033	1.83352	9	14711584
131	0.927435	0.298764	9	14812210
132	-2	-2	9	14867389
133	0.211131	1.51222	9	14870986
134	0.323671	0.733536	9	16356664
135	0.269444	0.703233	9	16347080
136	-2	-2	9	16330104
137	0.404637	1.42564	9	16325947
138	0.156084	1.06867	9	16287916
139	0.278188	1.36144	9	16282843
140	0.720511	1.00697	9	16273522
141	-2	-2	9	16236686
142	0.909372	0.788071	9	16200946
143	0.125576	0.814781	9	16171155
144	0.349474	0.834577	9	16143938
145	-2	-2	9	16093498
146	0.584812	1.56899	9	15959434
147	0.38797	0.652624	9	15921631
148	0.375033	1.11242	9	22704849
149	0.221633	1.52075	9	22677560
150	-2	-2	9	22673075
151	-2	-2	9	22666388
152	0.54961	1.1626	9	22660725
153	0.29643	1.47449	9	22654004
154	0.328688	1.88313	9	22601494
155	0.206021	0.57893	9	22542195
156	0.138362	1.99719	10	19218597
157	0.398558	1.11852	10	19166324
158	-2	-2	10	19146523
159	0.339602	1.11594	10	19096820
160	0.153128	3.07524	10	19077936
161	0.451794	0.623973	10	19054980
162	0.295836	1.88736	10	18986705
163	0.182206	0.554915	10	18900290
164	0.272521	1.02586	10	18857871
165	0.42261	1.90482	10	18852254
166	0.463213	1.46274	10	18798798
167	0.163407	1.03562	10	18784891
168	0.496315	2.27659	10	18754188
169	0.254794	1.40227	10	18733290
170	0.330091	1.86744	10	18703209
171	0.281215	1.82326	10	18667175
172	0.684086	2.31471	10	18588277
173	0.375264	1.8665	10	18102674
174	0.591268	0.800903	10	17923596
175	-2	-2	10	17857988
176	0.446559	1.31546	10	17849091
177	0.157976	2.5841	10	17732596
178	0.175777	1.27861	10	17726512
179	0.393338	0.568217	10	17619188
180	-2	-2	10	17584547
181	0.387141	0.784952	10	17564167
182	0.779298	0.860343	10	17547960
183	0.300686	1.16024	10	17544776
184	-2	-2	10	17484899
185	0.12141	1.6764	10	17475528
186	0.636979	0.274397	10	17439581
187	0.490293	1.93456	10	17431265
188	-2	-2	10	18545102
189	0.200523	1.23795	10	18532794
190	0.552366	1.63024	10	18434389
191	0.0153497	1.14998	10	18411516
192	0.390314	0.165432	10	18390302
193	0.251166	1.53897	10	18386542
194	0.646522	1.02103	10	18357342
195	0.273102	1.53919	10	20379579
196	0.437838	1.98577	10	20365378
197	0.29807	0.823959	10	20263310
198	0.378791	0.688824	10	20207343
199	0.616856	0.730501	10	20166188
200	0.306996	1.81911	10	20154610
201	1.74254	0.310698	10	20151697
202	-2	-2	10	20140666
203	0.375333	0.589048	10	21757771
204	0.457704	0.478558	10	21741488
205	0.284054	2.53517	10	21724435
206	0.347921	0.602132	10	21721801
207	-2	-2	10	21707054
208	0.247732	1.57469	10	21700753
209	0.215154	1.2096	10	19352996
210	0.336899	2.62809	10	19350042
211	0.901397	1.19698	10	19346334
212	-2	-2	10	19279579
213	0.268538	0.893087	10	19255699
214	0.12736	2.69078	10	19236499
215	0.75427	0.931173	10	22166888
216	0.312786	1.19541	10	22161170
217	0.511367	0.775573	10	22152670
218	0.365662	1.98436	10	22128463
219	0.210934	1.6072	10	22117136
220	1.36855	1.38497	10	22112609
221	0.397041	1.53194	10	16787618
222	-2	-2	10	16775389
223	0.263982	0.51314	10	16755659
224	0.204942	1.54103	10	16704970
225	0.221219	1.34179	10	16693561
226	0.330815	0.617299	10	16686828
227	0.243712	0.795342	1	37043496
228	0.327149	0.585626	1	37181505
229	-2	-2	1	37316220
230	0.403533	1.24367	1	37323898
231	0.642374	0.815071	1	37381402
232	0.447119	0.989416	1	37464074
233	0.104795	1.99469	1	37514821
234	-2	-2	1	37535953
235	0.197743	2.56813	1	37580580
236	-2	-2	1	37584884
237	-2	-2	1	37615956
238	0.330176	1.16432	1	37664233
239	0.271698	2.29919	1	37690326
240	0.177596	0.849557	1	37697024
241	0.168155	2.25792	1	37710241
242	0.946106	0.821236	1	40036041
243	0.150691	1.4651	1	40061648
244	0.212447	1.16356	1	40101744
245	0.856794	1.7305	1	40115909
246	0.6321	1.7942	1	40127415
247	0.420183	0.688461	1	40153226
248	0.327006	1.43724	1	40240810
249	0.792175	0.508049	1	40285434
250	0.733821	0.528531	1	40332266
251	0.827139	1.11616	1	40371950
252	0.358649	0.230657	1	40379167
253	0.541453	1.04833	1	40397315
254	-2	-2	1	40438233
255	0.0639382	0.743416	1	40496253
256	0.158071	1.56905	1	40610656
257	0.598394	0.486041	1	483887
258	0.367536	0.923001	1	554025
259	0.39133	0.963743	1	576495
260	0.754618	1.13124	1	588917
261	0.3751	3.28032	1	598290
262	1.0222	0.998676	1	620572
263	0.872732	0.884162	1	22138044
264	-2	-2	1	22436022
265	0.201398	2.97109	1	22466601
266	1.03651	1.2944	1	22494356
267	-2	-2	1	22618198
268	0.301448	1.02202	1	22820253
269	0.190107	2.20023	1	22908290
270	0.216004	2.46387	1	22948164
271	0.546208	0.852005	1	22986666
272	0.205102	2.6969	1	23090754
273	-2	-2	1	29572656
274	0.387163	0.834495	1	29605141
275	0.413593	0.527517	1	29679124
276	0.263578	0.83967	1	29770480
277	0.870615	0.470834	1	29801081
278	0.466756	0.790031	1	29820731
279	0.397873	1.64274	1	29830265
280	0.43673	0.446632	1	29874486
281	0.36984	1.40548	1	29927596
282	0.432073	0.959311	1	4816831
283	0.55893	0.674127	1	4869090
284	0.265923	2.09545	1	4891518
285	0.146544	1.85975	1	4905609
286	0.406647	0.828586	1	4949133
287	0.201434	2.08419	1	4982182
288	0.700305	2.11972	1	5018103
289	0.36252	0.640174	1	26420263
290	0.0531099	3.69588	1	26533072
291	-2	-2	1	26592688
292	3.07494	0.757734	1	26601979
293	0.283255	0.959182	1	26722728
294	0.446301	0.572627	1	26781113
295	-2	-2	1	26872217
296	0.433441	1.39579	1	31275242
297	0.160158	3.72494	1	31283686
298	0.206037	2.3069	1	31308254
299	1.07186	0.477513	1	31318040
300	0.291353	2.01066	1	31333328
301	-2	-2	1	31370413
302	0.191749	1.34547	1	31373447
303	0.348216	1.19486	1	24369103
304	0.326248	1.35233	1	24430016
305	0.280232	1.65343	1	24598181
306	-2	-2	1	24643224
307	-2	-2	1	24808516
308	0.389594	0.709677	1	24855937
309	0.233783	0.511362	1	24941444
310	0.952816	1.03951	1	24961079
311	0.118351	1.55221	1	1024186
312	0.292402	0.559947	1	1046604
313	0.194735	0.702427	1	1145920
314	0.789518	3.03658	1	1168737
315	0.392728	1.51494	1	1183466
316	0.410021	1.76818	1	1186667
317	0.50916	1.17293	1	1198687
318	0.120257	1.42695	1	25757795
319	0.276146	1.90008	1	25792699
320	0.292193	0.635663	1	25841673
321	0.229671	0.897476	1	25863717
322	0.234823	0.663164	1	25880204
323	0.603925	1.3892	1	25959883
324	0.381504	0.885225	1	3577473
325	0.310256	0.344603	1	3598451
326	1.38615	3.10735	1	3611353
327	0.317021	0.805691	1	3621211
328	0.296094	0.587425	1	3633290
329	-2	-2	1	3667476
330	0.486745	1.44485	1	3696155
331	0.776902	1.3616	1	720673
332	0.515184	1.64248	1	723693
333	-2	-2	1	734071
334	2.84809	0.605114	1	742860
335	-2	-2	1	767181
336	0.50121	2.52323	1	789714
337	1.3864	0.644166	1	794499
338	1.80142	0.988543	1	839809
339	-2	-2	1	843530
340	-2	-2	1	872458
341	-2	-2	1	911735
342	0.360991	1.40654	1	935574
343	0.446653	0.673456	1	994712
344	0.53633	2.20296	1	997918
345	0.478816	0.52287	1	723693
346	0.494548	1.32541	1	767181
347	0.511179	3.05219	1	789714
348	0.418912	0.757991	1	794499
349	-2	-2	1	843530
350	2.49243	0.561743	1	852249
351	-2	-2	1	857897
352	0.392027	0.887599	1	921078
353	-2	-2	1	924451
354	0.393088	0.820301	1	935574
355	-2	-2	1	969340
356	-2	-2	1	979238
357	0.511378	1.33193	1	723693
358	-2	-2	1	734071
359	0.478035	3.21841	1	745452
360	1.78589	0.537684	1	752080
361	1.11236	1.02853	1	774727
362	0.560564	2.33084	1	786373
363	0.362528	0.804595	1	839809
364	-2	-2	1	852249
365	0.448134	1.00068	1	857897
366	0.516036	2.3713	1	911735
367	-2	-2	1	924451
368	0.479738	3.1683	1	745452
369	0.51267	1.76737	1	767181
370	0.470251	0.900087	1	786373
371	0.635228	0.578852	1	839809
372	-2	-2	1	852249
373	-2	-2	1	857897
374	0.507652	2.31846	1	911735
375	0.635669	0.440524	1	921078
376	-2	-2	1	961799
377	0.231414	1.46072	2	35643004
378	0.283764	1.28288	2	35660658
379	0.463849	0.804105	2	35681629
380	0.30508	1.13665	2	35689553
381	-2	-2	2	35693609
382	0.218328	0.443727	2	35717802
383	0.97645	1.08368	2	35741026
384	0.201621	1.66254	2	35754946
385	0.446819	0.97655	1	723693
386	0.488924	2.60686	1	734071
387	0.499759	3.79786	1	745452
388	0.592716	0.445068	1	767181
389	0.479896	0.879577	1	786373
390	-2	-2	1	843530
391	0.552521	2.50652	1	857897
392	0.840115	0.524133	1	786373
393	-2	-2	1	843530
394	0.511918	1.63387	1	857897
395	3.52719	0.526132	1	924451
396	0.653931	0.519507	1	935574
397	1.98102	0.527461	1	961799
398	-2	-2	1	969340
399	0.380218	1.30528	2	25828426
400	0.108135	1.06778	2	25855643
401	0.391079	2.00705	2	25859185
402	0.771306	0.29777	2	25878905
403	-2	-2	2	25890445
404	0.171189	1.84685	2	25895499
405	0.509769	1.30109	1	872458
406	0.492951	1.58448	1	911735
407	0.367001	1.35441	1	935574
408	1.25926	0.754431	1	961799
409	0.481998	0.985551	1	984510
410	-2	-2	1	997918
411	0.298836	0.823959	2	25696949
412	0.425441	1.3092	2	25693917
413	0.425659	1.52506	2	25679890
414	0.475398	0.628842	2	25671552
415	0.656184	1.17538	2	25665014
416	-2	-2	2	25660296
417	0.257657	0.78639	2	25652554
418	0.392924	1.50059	2	25639224
419	0.555212	0.759918	2	25619122
420	0.478348	0.874469	2	25589927
421	0.413689	1.53115	2	25569174
422	0.520638	2.61424	1	723693
423	0.489231	2.82658	1	734071
424	-2	-2	1	745452
425	-2	-2	1	789714
426	-2	-2	1	843530
427	0.449412	1.01161	1	857897
428	0.492951	1.58448	1	911735
429	0.84756	0.418079	1	924451
430	0.377538	1.23406	1	935574
431	0.489517	1.37599	1	984510
432	0.818876	1.55983	2	350795
433	0.54389	0.490825	1	723693
434	-2	-2	1	731150
435	0.499254	2.84903	1	734071
436	0.421069	1.02312	1	767181
437	0.524553	3.10456	1	789714
438	0.509769	1.30109	1	872458
439	0.550936	0.504628	1	911735
440	0.753289	0.536732	1	921078
441	0.485367	0.698123	2	35263294
442	0.667951	0.889915	2	35222057
443	0.646855	0.62539	2	35205011
444	0.214397	2.68439	2	35190631
445	0.240778	0.751443	2	35179248
446	0.214989	0.829768	2	35170411
447	0.24667	0.567353	2	35158967
448	0.659144	0.539709	2	35134539
449	0.437392	1.15891	2	27658946
450	0.385436	0.84364	2	27621222
451	0.362511	0.969254	2	27591163
452	0.2856	2.29782	2	27548414
453	0.234165	0.790569	2	27531016
454	0.291984	1.16012	2	27487866
455	0.277788	1.39409	2	27480264
456	0.503609	0.651387	2	27435303
457	0.342167	1.79625	2	25815928
458	0.856193	1.48127	2	25805954
459	0.3077	0.977529	2	25797297
460	-2	-2	2	25789355
461	0.33541	0.588941	2	25778113
462	0.0786982	2.18343	2	25767209
463	0.620644	1.23636	2	26689426
464	0.47403	1.5283	2	26628111
465	0.116973	0.606874	2	26608375
466	3.72662	0.24208	2	26585137
467	0.727469	1.55011	2	26573548
468	0.502423	0.925393	2	26524619
469	0.61003	1.39482	2	25392975
470	0.301315	2.16961	2	25329183
471	0.296493	0.881248	2	25286967
472	0.424267	1.7667	2	25231647
473	0.376449	0.484597	2	25200605
474	-2	-2	2	25176174
475	1.00529	0.4678	1	3735961
476	0.170112	0.811102	1	3742778
477	0.469397	0.717562	1	3779634
478	0.270546	2.42974	1	3804672
479	0.543466	0.420448	1	3811287
480	0.44076	0.597783	1	3835129
481	0.381058	1.28149	1	3842779
482	0.675946	0.888978	1	3855147
483	5.62041	0.330948	1	3917918
484	0.712125	1.14554	1	3926661
485	0.476671	0.917717	1	4003659
486	0.793573	1.64324	1	30779393
487	0.471527	1.31562	1	30832796
488	0.659382	1.84233	1	30885172
489	-2	-2	1	30992411
490	0.477189	1.37333	1	31078718
491	0.372356	2.12371	1	31120708
492	0.844784	0.723682	1	31136522
493	0.723112	1.5137	1	31157383
494	0.484539	0.791239	1	31180196
495	0.394796	0.781418	1	31225458
496	0.1655	1.7056	1	4497719
497	0.661431	1.08709	1	4509219
498	0.347583	1.30554	1	4542331
499	0.586616	0.998244	1	4566304
500	0.617667	0.957332	1	4572565
501	0.379139	1.22738	1	4581254
502	0.187963	2.03139	1	4621925
503	0.212775	1.13436	1	4673407
504	0.297623	1.23096	1	30025366
505	0.349977	0.730348	1	30102985
506	0.597042	1.12465	1	30117114
507	0.156342	1.25547	1	30143647
508	0.312131	0.831195	1	30155680
509	-2	-2	1	30166020
510	0.273159	0.987525	1	30189384
511	0.695275	0.690723	1	5352505
512	0.26998	1.4621	1	5389837
513	0.605973	0.703043	1	5398321
514	0.21758	1.68509	1	5406050
515	0.584995	0.957374	1	5424059
516	0.465368	1.52424	1	5442866
517	0.796247	0.854711	1	21637031
518	0.915915	0.962823	1	21687799
519	0.255719	2.15018	1	21699002
520	0.668769	0.367063	1	21716142
521	-2	-2	1	21878990
522	-2	-2	1	21976583
523	1.05911	0.757021	1	22021849
524	-2	-2	1	22088204
525	0.508162	0.768457	1	22098634
526	0.186432	3.34741	1	22120320
527	0.833041	0.737542	1	22138044
528	0.198743	1.44357	1	22163109
529	0.358521	1.17043	1	22439040
530	0.180342	2.06517	1	22466601
531	0.251365	2.33283	1	22535013
532	0.331826	0.919705	1	22538998
533	0.296028	2.12225	1	22618198
534	0.283345	1.03296	1	22625256
535	1.47695	0.519824	1	22656369
536	-2	-2	1	22677778
537	0.19038	1.91818	1	22742545
538	1.14021	0.640444	1	22824809
539	0.252223	0.711068	1	22868546
540	0.828377	1.46418	1	22888446
541	0.252495	1.32436	1	22955070
542	0.420658	3.10812	1	22980027
543	0.0761403	3.37763	1	23004127
544	0.184769	1.05755	1	23097292
545	0.319548	0.61809	1	23208157
546	-2	-2	1	23224373
547	0.348768	0.573205	1	23285238
548	-2	-2	1	23316218
549	0.419592	1.0478	1	4714730
550	0.177912	1.79037	1	4739271
551	0.549455	1.78261	1	4816831
552	0.355757	0.817521	1	4826590
553	0.583896	0.506192	1	4879909
554	0.182915	2.71467	1	4905609
555	0.360612	1.20334	1	4949133
556	0.3594	1.20476	1	4971466
557	0.132136	2.34426	1	4982182
558	0.282114	2.14089	1	5021104
559	0.57148	0.597194	1	5037239
560	0.354874	1.04352	1	5053133
561	0.44046	0.623156	1	5085833
562	0.36582	1.17605	1	5109949
563	0.524332	0.622301	1	5131629
564	1.52274	1.35392	1	5149335
565	0.419046	0.713487	1	5213979
566	0.443707	1.06588	1	5270449
567	0.465351	1.75209	1	29679124
568	0.712711	0.780285	1	29720923
569	0.105543	2.57431	1	29730171
570	0.389779	1.48504	1	29786136
571	0.568403	1.65735	1	29801081
572	0.993285	1.14537	1	29810721
573	0.332983	3.41871	1	29816823
574	0.541146	0.876632	1	29830265
575	0.267222	1.7421	1	29842914
576	0.315888	1.44385	1	29927596
577	0.935637	0.864336	1	29995196
578	0.905266	2.00191	1	30003535
579	-2	-2	1	29306448
580	0.372848	0.74121	1	29314194
581	0.209699	2.05905	1	29318195
582	0.82865	1.3165	1	29382708
583	0.3499	1.5424	1	29405623
584	0.48069	1.15609	1	29448081
585	0.362419	1.64383	1	29483251
586	0.134478	2.08686	1	29501122
587	0.919093	0.509447	1	29508034
588	0.25011	1.96156	1	29568500
589	0.281789	2.15822	1	35096177
590	0.499081	0.547166	1	35121625
591	0.209319	0.606522	1	35145517
592	0.299068	1.19269	1	35175501
593	0.593462	0.939732	1	35378733
594	0.335968	0.753764	1	35407605
595	0.285354	0.53331	1	35420889
596	0.454416	1.8756	1	35433722
597	0.618157	0.80057	1	35558148
598	2.19189	1.4413	1	35682337
599	0.412151	1.32796	1	35709533
600	0.96992	0.834573	1	35721021
601	0.034844	1.12654	1	35760071
602	0.719325	1.12674	1	35816630
603	1.14544	0.407801	1	35827222
604	0.0313947	0.557684	1	35840539
605	0.362926	3.32428	1	35885095
606	0.353558	0.810527	1	35887937
607	0.324843	1.10311	1	35897015
608	0.0856155	0.316211	1	36014027
609	-2	-2	1	36017205
610	0.266242	1.19864	1	36044182
611	0.131	2.76455	1	36129470
612	0.346173	0.626036	1	36251954
613	0.984817	0.672372	1	36296586
614	0.27405	1.95647	1	36398984
615	-2	-2	1	36403442
616	0.128679	2.33134	1	36467919
617	0.253355	0.52498	1	36639626
618	0.251986	1.14118	1	36687545
619	0.446257	2.67215	1	36732836
620	0.460188	0.756241	1	36771018
621	1.04172	1.75321	1	36936986
622	0.559249	2.04878	1	34508452
623	-2	-2	1	34531774
624	1.0091	0.349885	1	34558533
625	0.0192743	1.36293	1	34580341
626	0.428213	1.67878	1	34583893
627	1.04262	0.662837	1	34620233
628	0.307423	3.30157	1	34636155
629	0.443362	0.804244	1	42884953
630	0.276987	0.607659	1	42905570
631	0.488923	0.546837	1	42917737
632	0.166047	2.50881	1	42977233
633	0.415826	1.98824	1	43016926
634	0.286662	2.67328	1	43039984
635	0.610706	1.69409	1	43044201
636	0.952953	0.327881	1	41718639
637	0.614398	0.660458	1	41822269
638	0.327881	0.410246	1	41826111
639	-2	-2	1	41873950
640	0.192722	1.31278	1	41887067
641	0.404372	1.71615	1	41948952
642	0.664846	0.955666	1	3039286
643	0.312876	1.77483	1	3044488
644	0.243785	1.97048	1	3047432
645	0.230925	2.44718	1	3054481
646	0.346804	1.51495	1	3085452
647	-2	-2	1	3108117
648	0.153598	1.76023	1	3136320
649	3.03407	0.41258	1	3222303
650	1.10317	0.558297	1	3272839
651	1.23485	1.75328	1	2699128
652	0.263939	1.46959	1	2707624
653	-2	-2	1	2765779
654	0.234611	1.73088	1	2770142
655	0.915507	0.736592	1	2776973
656	0.202983	1.28055	1	2791418
657	0.21534	3.24558	1	2800516
658	0.146808	0.31489	1	2820074
659	0.632758	0.905202	1	2864276
660	0.497073	0.649348	1	35827222
661	0.0269288	0.524438	1	35840539
662	0.454362	1.23061	1	35845280
663	0.338494	0.76518	1	35861267
664	0.461778	1.43184	1	35881024
665	-2	-2	1	35885095
666	0.537299	1.01046	1	36002559
667	0.105031	0.534308	1	36014027
668	0.263524	0.512531	1	36029895
669	0.237717	1.64584	1	36044182
670	0.146242	0.567456	1	36083073
671	0.344955	1.1669	1	36102687
672	0.140396	1.10523	1	36105408
673	0.473219	1.02324	1	36135911
674	0.432004	2.35253	1	36158308
675	-2	-2	1	36253547
676	0.293637	0.597809	1	36257567
677	0.295385	0.610588	1	36268205
678	0.298999	1.73042	1	36278953
679	1.09413	0.506208	1	36296586
680	0.367427	0.915846	1	36343948
681	0.991437	0.824543	1	36353072
682	0.214817	0.808449	1	36368246
683	0.617231	1.15311	1	36392080
684	-2	-2	1	36395486
685	0.122958	1.18643	1	36420027
686	0.509877	1.34105	1	36445456
687	0.358769	0.812437	1	36496934
688	0.55351	1.13891	1	36528042
689	0.620337	0.982547	1	36597719
690	0.426764	0.643047	1	36666965
691	0.585061	1.09011	1	36696905
692	0.906104	1.70991	1	36718064
693	-2	-2	1	36736127
694	0.479549	0.955843	1	36763677
695	0.381871	0.762584	1	36794890
696	0.251002	0.614635	1	36813736
697	0.163006	0.617104	1	36863177
698	-2	-2	1	36894607
699	0.920113	1.09679	1	36936986
700	0.350304	0.932194	1	36942716
701	0.0780866	0.369637	1	36998338
702	-2	-2	1	37005748
703	0.185587	0.710262	1	37017072
704	0.855117	1.08861	1	37021544
705	0.347314	0.922794	1	37023812
706	1.2069	0.805875	1	37043496
707	0.640117	1.01726	1	35328778
708	0.431272	0.715409	1	35347982
709	0.344274	0.786013	1	35378733
710	0.218464	1.17796	1	35386776
711	0.482088	1.2889	1	35396166
712	0.325631	0.743065	1	35407605
713	0.386384	0.72105	1	35420889
714	0.459149	1.38534	1	35431411
715	0.331346	1.26931	1	35436761
716	0.550042	0.850291	1	35473695
717	0.444043	0.679293	1	35480071
718	0.395382	0.623163	1	35491910
719	0.551677	0.905876	1	35547688
720	0.324525	1.46536	1	35609621
721	0.449494	1.55048	1	35653186
722	0.183566	1.54474	1	35688062
723	1.03034	0.679634	1	35721021
724	0.196606	1.84106	1	32553344
725	0.63507	0.511462	1	32580716
726	0.395548	1.10813	1	32594937
727	0.196225	1.01222	1	32608386
728	-2	-2	1	32615694
729	0.469445	0.982665	1	32625958
730	0.214861	1.13403	1	6879860
731	0.65668	0.615667	1	6897571
732	0.467594	1.06375	1	6906353
733	0.252316	0.68029	1	6909800
734	0.264713	0.606962	1	6922127
735	0.70706	1.22631	1	6957350
736	0.216549	1.3418	1	6968951
737	0.177597	2.05078	1	6970912
738	0.503828	1.36198	1	6979616
739	1.43911	0.327819	1	6667724
740	1.23986	0.486799	1	6694030
741	0.223624	1.44626	1	6699636
742	1.72281	0.296585	1	6705859
743	0.346271	1.03636	1	6766511
744	0.749623	0.843794	1	6813719
745	0.579533	1.60271	1	6830317
746	0.544378	1.22838	1	6833058
747	1.35442	0.355779	1	6838234
748	0.274339	1.94657	1	30561150
749	0.387544	0.969188	1	30589859
750	0.177809	1.17697	1	30630841
751	0.799674	0.736296	1	30655306
752	0.547189	1.16964	1	30694998
753	0.486379	0.960967	1	30718930
754	0.219759	1.685	1	30738700
755	0.284868	0.658806	1	30753801
756	0.770846	1.00821	1	27288306
757	0.176371	0.745165	1	27301548
758	0.65707	0.548206	1	27303264
759	0.354702	0.625188	1	27326050
760	0.488649	1.85314	1	27501506
761	1.99142	0.939365	1	27624620
762	0.374394	1.11579	1	24334363
763	0.0861746	0.75573	1	24341214
764	0.55273	1.02494	1	24369103
765	0.236861	1.21894	1	24375877
766	0.431196	1.24212	1	24380637
767	0.325161	0.829441	1	24408462
768	-2	-2	1	24461529
769	0.146574	2.01519	1	24498873
770	0.24753	0.733527	1	24630323
771	0.217884	1.25948	1	24633776
772	0.39391	3.73573	1	24643224
773	0.230415	3.64817	1	24703771
774	0.258224	0.99568	1	24753864
775	1.04554	1.85413	1	24763107
776	0.264713	0.606962	1	6922127
777	0.941386	0.741559	1	7009033
778	0.238545	1.54924	1	7085873
779	0.511398	1.82684	1	7092034
780	0.32169	1.41694	1	7095864
781	0.286252	0.784088	1	7100070
782	0.434859	2.21667	1	7129236
783	0.104569	1.68517	1	7164735
784	0.424312	0.519067	1	7186356
785	0.543529	1.42199	1	7216513
786	0.453723	1.95338	1	7282051
787	0.247291	0.968637	1	7297781
788	0.472403	0.357828	1	7325060
789	0.393288	2.11295	1	7333827
790	0.414982	1.61255	1	7443724
791	0.482665	2.25185	1	7495121
792	0.412916	2.55548	1	7547017
793	0.923515	1.29093	1	7557338
794	0.585203	0.752022	1	7588191
795	0.171536	1.50666	1	7590433
796	0.262055	0.826644	1	7665423
797	0.190672	1.26251	1	7670071
798	0.37619	0.792676	1	7686901
799	0.30218	1.36268	1	7739074
800	0.472966	0.606781	1	7817704
801	1.05579	1.13786	1	26699254
802	1.2446	1.26222	1	26717834
803	0.238624	0.948448	1	26722728
804	0.640946	0.765663	1	26734068
805	-2	-2	1	26781113
806	0.15411	2.19077	1	26791783
807	0.50313	2.50124	1	26800095
808	0.148124	1.51299	1	26811872
809	-2	-2	1	26872217
810	0.650243	2.50763	1	24808516
811	0.366814	2.57979	1	24894706
812	0.953496	0.874954	1	24908651
813	0.725509	1.14052	1	24933111
814	0.166194	0.481774	1	24941444
815	0.821138	0.894848	1	24945282
816	0.960233	1.18748	1	24981269
817	0.590149	0.300322	1	24994743
818	0.291238	0.577961	1	10167946
819	0.375602	1.0136	1	10193658
820	0.447703	1.88315	1	10217782
821	0.544131	1.82645	1	10264587
822	1.02717	1.48846	1	10271157
823	0.601567	0.811862	1	10312342
824	0.327319	1.86086	1	10492039
825	0.729096	3.08395	1	10515442
826	0.281031	1.70785	1	10622951
827	0.255942	1.12985	1	23938395
828	0.382023	0.636495	1	23976021
829	0.265269	2.58608	1	24047446
830	0.190026	0.934327	1	24145891
831	0.797781	1.22398	1	24155649
832	0.328356	1.07157	1	24245869
833	0.518353	1.52525	1	24277095
834	-2	-2	1	24282911
835	0.386932	0.56516	1	3779634
836	0.347391	1.88239	1	3804672
837	0.484047	2.58511	1	3818050
838	0.255046	1.66563	1	3820177
839	0.505632	1.41217	1	3827045
840	1.17949	1.03444	1	3830492
841	0.480656	1.67416	1	3846283
842	-2	-2	1	3878164
843	0.441551	1.32557	1	3939133
844	0.447239	0.911842	1	3953043
845	0.981998	1.06217	1	3958628
846	0.221425	2.133	1	3975902
847	0.714896	0.828959	1	34560768
848	0.00958862	1.63984	1	34580341
849	0.496693	1.42793	1	34612650
850	0.253992	1.53797	1	34647146
851	0.11741	1.45028	1	34652114
852	0.603627	0.787497	1	34664064
853	0.559501	0.475811	1	34692912
854	0.376763	0.564765	1	34801187
855	0.177631	1.99089	1	34808259
856	0.284255	1.10561	1	34834574
857	0.624281	0.253697	1	35912084
858	0.492936	0.743497	1	35965949
859	0.0613812	1.33889	1	36017205
860	0.073833	1.02218	1	36039716
861	0.298949	1.62089	1	36044182
862	0.492311	0.640577	1	36094898
863	0.240533	0.536078	1	36165932
864	0.342686	0.920213	1	36343948
865	-2	-2	1	36385625
866	0.684432	0.829921	1	34961974
867	0.372301	1.21717	1	35082084
868	-2	-2	1	35096177
869	0.823083	1.41882	1	35224585
870	0.324387	0.667743	1	35320840
871	0.506787	0.974533	1	35328778
872	0.441438	1.02704	1	35347982
873	0.724914	0.723562	1	9733832
874	0.576195	1.00654	1	9859354
875	0.0570745	1.38991	1	9878384
876	0.402832	2.91418	1	9962807
877	0.415673	1.70679	1	10003952
878	0.62554	0.421368	1	10113431
879	0.266944	0.873561	1	9863216
880	0.361007	2.22301	1	9866730
881	0.116338	0.769648	1	9874379
882	0.195465	2.52599	1	9917593
883	0.134761	1.65687	1	9928971
884	0.365629	1.95546	1	9936850
885	0.321381	1.42722	1	9962807
886	0.289267	1.06803	1	10003952
887	0.437893	1.30737	1	10011875
888	1.14202	0.376157	1	40984511
889	0.392331	0.871178	1	41028860
890	0.271666	0.634876	1	41057220
891	-2	-2	1	41061106
892	0.270494	0.357405	1	41087786
893	0.186937	5.13224	1	41095911
894	0.339898	0.80352	1	41100496
895	-2	-2	3	2367856
896	-2	-2	3	2375216
897	-2	-2	3	2380055
898	0.292224	0.867082	3	2387820
899	0.633819	3.47958	3	2415606
900	-2	-2	3	2466460
901	0.59256	0.643536	3	2506064
902	1.93271	1.30862	3	2103191
903	0.902808	0.755823	3	2123692
904	0.39612	0.798549	3	2125787
905	0.773009	0.765262	3	2139916
906	0.016134	1.03797	3	2142726
907	0.953918	2.91576	3	2145765
908	0.389051	0.930994	1	11231975
909	0.283887	0.679178	1	11245253
910	0.100335	1.17336	1	11249654
911	0.741282	0.967055	1	11283364
912	0.553977	0.667346	1	11316720
913	0.633128	1.24694	1	11350507
914	0.302255	0.939465	1	34149458
915	0.432902	0.693033	1	34183076
916	0.163592	1.53172	1	34295651
917	0.12823	0.921973	1	34325310
918	1.04258	0.8106	1	34356896
919	0.152126	1.85639	1	34379096
920	0.330072	0.950473	1	34406376
921	0.947074	1.64492	1	34508452
922	0.563941	0.531664	1	34524498
923	-2	-2	1	34531774
924	0.410673	1.59241	1	34565292
925	0.00959246	1.24876	1	34580341
926	0.441224	0.98258	1	34643311
927	0.515253	0.559523	3	7681570
928	0.496022	0.523274	3	7669855
929	0.410481	0.828961	3	7656198
930	0.160415	0.294966	3	7646649
931	0.394502	0.626622	3	7611453
932	0.41554	0.88233	3	7603131
933	0.95123	0.876725	3	7591870
934	0.260348	2.85951	3	7579448
935	0.14209	0.667609	3	7565328
936	0.262729	0.973173	3	7559117
937	1.66997	0.747372	3	7500164
938	-2	-2	3	7483344
939	0.25894	1.9914	3	1027590
940	0.283663	1.93339	3	1024732
941	0.139858	1.8201	3	991125
942	0.464528	1.06455	3	978816
943	0.272559	1.58911	3	950273
944	0.318659	0.914208	3	949797
945	0.285634	1.12222	3	942736
946	0.366391	0.797384	3	932241
947	-2	-2	3	906127
948	0.251866	0.637667	3	884706
949	0.509115	2.43444	3	870844
950	0.266846	3.63147	3	852383
951	0.499555	1.45331	1	34678036
952	0.0966275	1.80588	1	34682524
953	0.359299	0.765786	1	34692912
954	0.168939	1.9885	1	34705486
955	2.90605	0.367551	1	34738566
956	0.944274	0.531258	1	34769362
957	0.38767	0.597521	1	34801187
958	0.157993	1.72115	1	34808259
959	0.314764	1.57338	1	41964153
960	0.544568	0.806777	1	41972004
961	0.537652	1.01016	1	42012784
962	0.409988	1.57411	1	42025709
963	0.4047	0.740356	1	42058994
964	0.20418	0.83027	1	42063261
965	0.193733	1.43931	1	42177836
966	0.35729	2.41115	1	39954580
967	0.32787	1.9834	1	39991966
968	0.318657	1.3008	1	40006067
969	-2	-2	1	40018401
970	1.93632	0.90188	1	40167809
971	0.328654	0.558078	1	40230297
972	0.728992	1.17349	1	40238689
973	-2	-2	1	40240810
974	0.311637	0.644911	1	40256826
975	0.696099	0.875994	1	40332266
976	0.775241	0.387333	1	40371950
977	0.366808	0.311146	1	40379167
978	0.115931	0.561081	1	40385339
979	-2	-2	1	40397315
980	0.568867	0.713206	1	40401173
981	0.274296	1.08731	1	40403818
982	0.703917	3.638	1	40438233
983	0.307211	2.93295	1	40442923
984	0.514599	1.01601	1	40460001
985	0.493589	0.908318	1	40477240
986	0.0574518	1.04062	1	40496253
987	0.343329	1.08234	1	40501147
988	0.323255	0.761881	1	40508920
989	0.662763	0.633903	1	40526591
990	0.108876	1.53935	1	40596070
991	0.284391	1.12752	1	38500880
992	0.138202	1.56752	1	38509123
993	0.42638	1.09172	1	38517646
994	0.259959	1.19251	1	38534739
995	0.3145	0.941435	1	38545767
996	0.155882	2.33584	1	38566148
997	-2	-2	1	38627746
998	0.258419	0.963133	1	38629723
999	0.211108	2.04109	1	38631901
1000	0.72371	0.855421	1	38645146
1001	0.362321	0.646633	1	38676241
1002	0.438097	1.81967	1	38736349
1003	0.301021	1.84423	1	38818767
1004	0.932241	0.980388	1	37406262
1005	0.335138	1.01665	1	37440434
1006	0.722506	1.76432	1	37457525
1007	0.582695	1.08168	1	37464074
1008	0.111664	0.960405	1	37519585
1009	0.345885	0.665194	1	37525983
1010	-2	-2	1	37535953
1011	0.271153	1.61611	1	37552036
1012	0.649336	1.41718	1	37556707
1013	1.22269	1.19534	1	38432707
1014	0.0979318	0.818462	1	38437193
1015	0.158423	2.0372	1	38443627
1016	0.56221	1.10956	1	38448148
1017	1.03002	1.05284	1	38454841
1018	0.212881	1.63427	1	38475647
1019	0.624208	0.749861	1	38489459
1020	0.449113	0.87149	1	37651834
1021	0.413378	1.23193	1	37655471
1022	0.236249	0.766411	1	37697024
1023	0.797499	0.369991	1	37710241
1024	0.28524	1.06186	1	37763432
1025	0.387713	2.1633	1	37773994
1026	0.323052	0.918529	1	37783317
1027	0.328913	0.713466	4	29485142
1028	0.0269188	1.13456	4	29488964
1029	-2	-2	4	29493928
1030	0.1206	2.15609	4	29531283
1031	0.446563	1.32711	4	29538736
1032	-2	-2	4	29556896
1033	0.352831	1.4583	4	29571617
1034	0.1672	0.65623	1	38310588
1035	0.4932	0.552972	1	38319060
1036	0.349334	1.07631	1	38321342
1037	1.33497	0.584582	1	38344272
1038	0.264723	2.73203	1	38386425
1039	0.248283	0.560745	1	38398996
1040	0.352799	1.54499	4	26712651
1041	0.302589	0.866952	4	26765388
1042	0.171624	0.926027	4	26804277
1043	0.556284	0.282754	4	26831005
1044	-2	-2	4	26903901
1045	0.195121	1.72853	4	26913320
1046	0.388811	0.814835	4	34595835
1047	0.282826	1.14542	4	34555255
1048	1.85716	0.622423	4	34541271
1049	0.159486	2.10341	4	34519564
1050	0.387652	0.811905	4	34515411
1051	0.375434	1.16957	4	34513602
1052	1.58225	0.439906	4	34505859
1053	0.483857	1.11712	4	34489930
1054	3.27068	0.81466	4	34479121
1055	3.18827	0.720693	4	34468893
1056	0.201068	0.608565	4	34444832
1057	0.200428	0.806198	4	34440331
1058	0.38208	2.43606	4	34427913
1059	0.276162	0.912128	4	34416120
1060	-2	-2	4	34413441
1061	0.548785	1.04181	4	34410429
1062	0.271576	0.832089	4	34375978
1063	0.407922	1.72127	4	34342607
1064	0.257088	3.58355	4	34321350
1065	0.387821	3.28129	4	34298799
1066	0.262378	1.61806	4	34278477
1067	0.79361	1.73644	4	34272659
1068	0.286994	0.909047	4	34239804
1069	0.4845	0.839638	4	34231186
1070	0.363488	1.93744	4	34215822
1071	0.432488	1.23743	4	34870064
1072	0.46772	0.822907	4	34839497
1073	-2	-2	4	34828250
1074	0.307178	1.87895	4	34810656
1075	0.142746	1.94065	4	34780497
1076	0.350673	0.684868	4	34761220
1077	0.273615	1.89315	4	34733807
1078	-2	-2	4	34725156
1079	1.28432	0.393997	4	34717887
1080	0.9346	1.21157	4	34706575
1081	0.298016	0.414592	4	34694367
1082	0.295505	1.94931	4	34681372
1083	0.273588	1.35795	4	34669394
1084	0.17555	0.734043	4	34663055
1085	0.444408	1.54952	4	34649606
1086	0.308911	1.31266	4	34613664
1087	0.105604	1.78097	4	34605435
1088	0.413635	3.85993	4	34601247
1089	1.23555	0.536002	4	28841171
1090	0.359528	1.08738	4	28813791
1091	0.372744	0.910694	4	28772448
1092	0.287078	1.46255	4	28751117
1093	0.247425	1.16803	4	28722495
1094	0.413329	0.849514	4	28663895
1095	0.484085	0.547465	4	28643350
1096	0.336715	1.49328	4	28600699
1097	0.268516	1.24571	4	28592081
1098	0.50772	2.39675	4	28564644
1099	0.550968	0.835071	4	28534919
1100	0.479277	1.60778	1	39052287
1101	0.310006	0.686739	1	39079600
1102	0.193681	1.47176	1	39085081
1103	0.716227	1.01461	1	39136937
1104	0.457605	1.36063	1	39141130
1105	0.364584	0.936993	1	39177169
1106	0.435852	0.732705	1	39211307
1107	0.446394	0.943316	1	39252983
1108	0.403373	0.709781	1	39262881
1109	0.282207	1.50751	1	39266781
1110	0.494823	0.842672	1	37814673
1111	0.555291	0.336739	1	37830130
1112	0.396543	0.676186	1	37839529
1113	0.239551	1.44917	1	37887626
1114	0.374801	2.12035	1	37890722
1115	0.291772	0.812924	1	37899282
1116	0.431316	0.863442	1	37932258
1117	0.412229	0.793105	1	37968972
1118	0.363269	0.961097	1	38009641
1119	0.224966	1.66816	4	27783578
1120	0.156594	2.61553	4	27720100
1121	1.00251	0.976135	4	27666027
1122	0.498073	0.914466	4	27614776
1123	0.290691	0.977654	4	27608442
1124	0.485413	1.01718	4	27575661
1125	0.823367	1.36338	4	27570555
1126	0.339674	0.99155	4	27567824
1127	0.488346	0.73737	4	27517205
1128	0.555861	0.482907	1	38893658
1129	0.802851	0.876551	1	38900613
1130	0.511814	0.58863	1	38924933
1131	0.204178	1.87047	1	38930465
1132	0.583996	1.50561	1	38961459
1133	0.136541	1.48201	1	38968295
1134	0.390871	1.7194	1	38986663
1135	0.420283	2.22395	1	38990969
1136	0.82006	0.917522	1	39025299
1137	0.488131	0.855543	4	25618621
1138	0.568167	1.92846	4	25611673
1139	0.981244	0.669092	4	25580949
1140	0.254418	1.04116	4	25567723
1141	0.372799	1.61722	4	25551194
1142	0.644629	1.39459	4	25543329
1143	-2	-2	4	25500515
1144	-2	-2	4	25460247
1145	0.42484	0.477092	4	26706730
1146	0.392265	0.955712	4	26689858
1147	0.180188	2.25491	4	26684584
1148	0.20074	0.79305	4	26674344
1149	0.249699	1.38394	4	26664737
1150	0.102133	3.45218	4	26644078
1151	0.420262	0.927429	4	26638119
1152	0.241946	1.95114	4	26506073
1153	0.420796	1.03294	4	26431391
1154	0.233739	1.0731	4	26399028
1155	0.158529	1.00868	4	26395912
1156	0.331529	1.53193	4	26375726
1157	0.460628	1.34991	4	26369150
1158	0.324354	3.34375	4	26364147
1159	0.416034	0.902587	4	26342449
1160	1.09772	0.391552	4	26024007
1161	0.199519	0.572608	4	25906878
1162	0.429178	0.727327	4	25896740
1163	-2	-2	4	25855678
1164	0.489799	0.772752	4	25843038
1165	0.488858	0.842725	4	25826802
1166	0.438436	1.24383	4	25773347
1167	1.37978	1.72107	1	40654238
1168	0.314162	1.18092	1	40679579
1169	0.375742	2.36356	1	40695664
1170	0.151557	2.26488	1	40708658
1171	0.414614	0.983121	1	40714216
1172	0.361785	1.8277	1	40723385
1173	0.309589	2.13226	1	42377194
1174	0.235184	4.38039	1	42413471
1175	0.908321	0.893917	1	42421672
1176	0.130922	1.16813	1	42425152
1177	0.345321	0.488696	1	42429502
1178	0.224722	2.47341	1	42451284
1179	0.558378	1.53447	1	34678036
1180	0.335149	0.6643	1	34692912
1181	0.377093	0.550632	1	34801187
1182	0.187142	1.67194	1	34834574
1183	0.384404	0.696256	1	34868491
1184	0.171536	2.55578	1	34949168
1185	0.633947	0.754557	1	34961974
1186	0.654484	1.43473	1	35064445
1187	0.245486	0.982409	1	35069269
1188	0.36897	1.34869	1	35082084
1189	0.17354	1.47214	1	35153705
1190	1.0324	0.487094	1	35247876
1191	0.436968	1.13395	1	35303468
1192	0.258995	1.69304	1	35332717
1193	0.406126	0.895738	1	35347982
1194	0.418443	1.65755	1	35409292
1195	0.316422	0.708961	1	35473695
1196	0.454975	1.07491	1	35709533
1197	0.196818	1.14919	1	35732665
1198	0.197603	1.12466	1	35756352
1199	0.0289115	1.19793	1	35760071
1200	0.262299	2.6067	1	35784466
1201	0.225913	1.769	1	35813149
1202	0.324721	0.696545	1	35861267
1203	0.292441	1.57687	1	35871455
1204	0.508111	1.03404	1	35912084
1205	0.174635	1.38171	1	35917435
1206	0.500781	0.582125	1	35965949
1207	0.0351203	0.799184	1	36039716
1208	0.574672	1.51259	1	36122786
1209	0.69501	1.03101	1	36158308
1210	-2	-2	1	36182463
1211	0.338909	0.71558	1	36232930
1212	0.24052	0.710545	1	36381991
1213	-2	-2	1	36395486
1214	0.237058	2.53243	1	36398984
1215	-2	-2	1	36430978
1216	0.566625	1.71377	1	36445456
1217	-2	-2	1	36606535
1218	0.366201	0.873614	1	36622832
1219	0.344401	1.33239	1	36640971
1220	0.457677	1.46346	1	36687545
1221	0.501216	0.846741	1	36696905
1222	-2	-2	1	36747521
1223	0.327994	2.45964	1	36952073
1224	1.65011	1.90227	1	37021544
1225	0.284155	0.780979	6	1789916
1226	0.0708229	1.59749	6	1808969
1227	0.124854	1.33058	6	1816266
1228	0.129803	1.21735	6	1820113
1229	0.287864	1.59793	6	1864573
1230	0.334525	1.67784	6	1872646
1231	0.356842	1.40342	6	1876620
1232	0.122003	1.3507	6	1909695
1233	0.861055	0.620555	6	1922429
1234	0.456687	2.17803	6	30776908
1235	-2	-2	6	30817440
1236	0.313491	2.01212	6	30823392
1237	0.778602	1.25946	6	30828273
1238	0.489083	0.970063	6	30846360
1239	0.220528	1.06646	6	30887215
1240	0.419599	0.755576	6	30893359
1241	0.3506	1.20783	6	1574614
1242	0.512229	0.800834	6	1580320
1243	-2	-2	6	1581991
1244	0.853111	1.52296	6	1613670
1245	0.275491	2.10864	6	1629778
1246	-2	-2	6	1635098
1247	0.377723	0.99702	6	31013746
1248	0.728898	1.54679	6	31008125
1249	0.297031	1.25057	6	30993280
1250	0.560908	0.547163	6	30982225
1251	0.233522	2.32465	6	30948592
1252	0.255391	1.2231	6	30915125
1253	-2	-2	6	30907000
1254	0.17564	1.63401	6	30897378
1255	0.31889	0.984568	1	33000078
1256	0.498362	1.46294	1	33050848
1257	0.250257	1.39407	1	33073583
1258	0.324206	0.231569	1	33168429
1259	-2	-2	1	33185460
1260	0.483007	0.440027	1	33196867
1261	0.321025	0.739547	1	33198608
1262	0.582799	1.37263	1	33227652
1263	-2	-2	1	33248878
1264	0.240676	1.22584	1	40101744
1265	0.374859	1.69209	1	40127415
1266	0.15621	1.83004	1	40170926
1267	0.79629	0.846473	1	40371950
1268	0.224585	0.25408	1	40379167
1269	0.617109	0.913116	1	40477240
1270	0.588009	1.53559	1	40540981
1271	0.429694	1.3032	1	39794547
1272	0.832573	0.960546	1	39836717
1273	0.410146	0.74453	1	39876458
1274	3.85625	0.253815	1	39883004
1275	0.244875	2.46241	1	39931275
1276	0.19652	2.5466	1	39948114
1277	0.479319	1.1283	1	25009514
1278	0.37388	3.89909	1	25040769
1279	0.857883	0.624126	1	25114083
1280	0.576165	0.736764	1	25119734
1281	0.18382	4.05719	1	25152108
1282	0.55178	0.352408	1	25271701
1283	0.108946	1.94746	1	26392164
1284	-2	-2	1	26428183
1285	0.161907	1.64955	1	26514543
1286	0.6366	1.17586	1	26522784
1287	-2	-2	1	26611799
1288	0.472775	1.26898	1	26652966
1289	0.722734	0.715855	1	26687377
1290	0.0393632	1.84912	1	26781113
1291	0.56864	1.55264	1	26800095
1292	0.608227	0.80245	1	26862081
1293	0.152544	1.44631	1	26888425
1294	0.142156	1.58396	1	7450936
1295	0.541861	0.669837	1	7460350
1296	0.331323	1.54273	1	7470710
1297	0.462465	0.546038	1	7517314
1298	1.33712	0.611094	1	7557338
1299	0.325321	1.56407	1	7578100
1300	0.155462	1.35538	1	7670071
1301	0.435033	0.785048	1	7739074
1302	0.785004	0.940128	1	7804166
1303	0.138408	1.16103	1	7857828
1304	0.129022	1.51083	1	4739271
1305	0.213259	1.267	1	4800233
1306	0.435868	0.805717	1	4816831
1307	0.512751	0.616394	1	4869090
1308	0.140442	1.69991	1	4905609
1309	-2	-2	1	4909990
1310	0.420065	1.01099	1	4949133
1311	0.480057	0.860957	1	29551666
1312	0.422845	0.347894	1	29563666
1313	0.208782	2.08276	1	29580715
1314	0.15648	1.19025	1	29599004
1315	0.815163	1.41012	1	29708354
1316	0.45272	0.789849	1	29762378
1317	0.413282	0.758292	1	29783548
1318	0.230597	0.968762	9	21189530
1319	0.325976	1.85604	9	21276447
1320	-2	-2	9	21338806
1321	0.627616	1.13441	9	21347264
1322	0.456164	1.24948	9	21367019
1323	0.477765	1.82939	9	21381391
1324	0.589297	0.817208	9	21386018
1325	0.222379	1.35896	9	21391854
1326	0.227857	1.6007	9	21488250
1327	-2	-2	9	21496586
1328	-2	-2	9	21525976
1329	0.248521	2.00037	9	21538001
1330	0.191212	0.892973	9	21902714
1331	0.0314653	1.3332	9	21912086
1332	0.151596	1.73275	9	21931023
1333	0.562837	1.55749	9	21937214
1334	0.290554	0.761285	9	21943350
1335	0.574473	0.455188	9	21956407
1336	0.739969	0.798095	9	21963654
1337	0.620224	0.992521	9	22034392
1338	0.474303	1.16382	1	37323898
1339	0.522731	0.913906	1	37464074
1340	1.01601	0.90424	1	37472239
1341	0.930442	0.777741	1	37514821
1342	0.0868938	1.3807	1	37519585
1343	0.233997	1.70712	1	37566054
1344	0.308906	0.608462	1	37580580
1345	0.40188	0.790598	1	37651834
1346	0.403353	0.703023	9	20469641
1347	0.288604	1.70343	9	20522759
1348	0.462741	1.24166	9	20535359
1349	0.685841	0.72911	9	20541260
1350	0.374985	0.760248	9	20549870
1351	0.655826	0.571855	9	20587554
1352	0.508999	0.756378	1	37783317
1353	0.174479	4.45135	1	37853413
1354	0.165548	1.27793	1	37914774
1355	0.324573	0.994614	1	37948867
1356	0.316124	0.337298	1	37982651
1357	0.254235	1.45567	1	37994513
1358	0.139003	0.649832	1	38437193
1359	0.424259	1.98167	1	38448148
1360	0.205342	2.00596	1	38520634
1361	0.149738	0.810018	1	38566148
1362	0.160905	0.255287	1	38611671
1363	0.430477	0.978251	1	38684636
1364	0.310387	0.512086	10	17070925
1365	0.519766	0.523367	10	17074150
1366	0.266919	0.586395	10	17180759
1367	1.06001	2.03807	10	17192345
1368	1.69009	0.91351	10	17221688
1369	0.0159921	1.46911	10	17227374
1370	0.199129	1.13241	10	17258200
1371	-2	-2	10	17312261
1372	0.659933	1.55364	10	17357738
1373	0.429803	0.920487	10	17499846
1374	0.815492	0.938724	10	17547960
1375	0.35893	1.37805	10	18733290
1376	0.60921	1.55593	10	18794555
1377	0.192496	0.53636	10	18900290
1378	0.12363	3.2955	10	19009701
1379	0.143073	2.64733	10	19077936
1380	0.259705	2.67194	10	19096820
1381	-2	-2	10	19146523
1382	0.239684	1.21144	10	19148232
1383	-2	-2	10	19190130
1384	0.25148	1.26495	10	19230267
1385	-2	-2	10	19236499
1386	0.331997	1.02266	10	19352996
1387	0.248716	1.91338	10	17739220
1388	-2	-2	10	17755806
1389	-2	-2	10	17794333
1390	0.214452	0.687695	10	17888297
1391	0.0645634	2.20019	10	17913831
1392	0.552902	0.988408	10	17923596
1393	0.814646	0.986244	10	17938795
1394	0.377666	1.53173	10	18051857
1395	0.318019	1.26739	10	18102674
1396	0.332241	1.57675	10	20024964
1397	0.256489	1.27021	10	20031594
1398	0.280447	0.955801	10	20060911
1399	0.29088	0.944525	10	20095576
1400	0.222299	0.86023	10	20185274
1401	0.312863	1.19299	10	20207343
1402	0.331886	0.50122	10	18231655
1403	0.923191	0.953311	10	18285448
1404	0.758558	1.44358	10	18357342
1405	1.17233	0.754523	10	18438792
1406	0.20395	0.613989	10	18475042
1407	0.264387	2.19466	10	18548196
1408	0.290875	1.92976	10	19621599
1409	0.455771	0.803776	10	19804480
1410	0.514081	0.70249	10	19831925
1411	2.29669	0.753142	10	19847084
1412	1.68514	0.505709	10	19929324
1413	0.494014	0.641386	10	19971805
1414	0.460043	0.394595	10	22268600
1415	1.59742	0.398829	10	22308996
1416	0.16958	1.01	10	22320644
1417	0.723645	0.685943	10	22480776
1418	0.152815	1.19622	10	22504534
1419	0.17174	4.73168	10	22568902
1420	0.518696	1.01745	10	22741649
1421	2.03606	0.336227	10	22910470
1422	0.340134	0.970953	10	23044693
1423	0.941738	0.240583	10	23100368
1424	0.705884	1.43653	10	22174848
1425	0.499314	1.36058	10	22244119
1426	0.49919	0.987345	10	22254783
1427	0.396072	0.890691	10	22274545
1428	0.172407	1.3945	10	22294896
1429	-2	-2	10	22298894
1430	0.349959	0.481406	10	22316009
1431	0.342517	0.997913	10	22332975
1432	-2	-2	10	22353506
1433	0.511866	0.812313	10	22373332
1434	0.741414	0.912612	10	22497930
1435	0.224617	1.74276	10	22640923
1436	0.337032	2.06413	10	22690792
1437	0.205055	2.12179	10	22750258
1438	0.374099	1.06731	10	22836686
1439	0.438393	0.458376	10	22964272
1440	0.358191	1.48012	10	23025815
1441	0.190112	0.950192	10	23052205
1442	0.179845	0.582553	10	23062454
1443	1.27126	0.52092	10	23069756
1444	0.330824	0.633575	10	22910470
1445	0.399167	2.0542	10	22920532
1446	0.438393	0.458376	10	22964272
1447	0.350223	0.639607	10	22981680
1448	0.838295	1.07551	10	22991022
1449	0.625708	0.952597	10	22997462
1450	0.516972	1.00417	6	6923330
1451	0.205951	1.29054	6	6980036
1452	0.672093	1.72641	6	7102964
1453	0.292704	0.581701	6	7119998
1454	0.326616	0.681995	6	7157777
1455	0.608612	0.661053	6	7181620
1456	0.285849	1.32411	6	7188427
1457	0.376322	0.432548	6	7231572
1458	0.571605	0.535835	6	24805546
1459	0.342333	1.52843	6	24574396
1460	0.281671	0.738227	6	24555313
1461	0.55926	1.29764	6	24531826
1462	0.4237	0.68965	6	24522241
1463	0.557724	1.02602	6	24516542
1464	-2	-2	6	24494908
1465	0.539687	2.13721	6	24491993
1466	0.0448592	1.25853	8	25385363
1467	0.414651	2.94977	8	25377754
1468	0.607462	0.552111	8	25341100
1469	0.492706	1.1691	8	25321582
1470	0.26833	1.98516	8	25319041
1471	0.48396	0.925031	8	25274541
1472	-2	-2	9	12428221
1473	0.507465	0.7918	9	12536561
1474	0.13729	1.69519	9	12540619
1475	0.615637	0.722977	9	12637799
1476	0.153531	2.51107	9	12884071
1477	0.574985	1.12096	9	12969034
1478	0.637901	0.691387	9	13164154
1479	0.298631	0.709644	11	2423636
1480	0.305522	1.01123	11	2462433
1481	0.939958	0.691574	11	2490682
1482	0.15392	3.87114	11	2529744
1483	0.651184	0.707785	11	2539779
1484	0.523851	0.778874	11	2568996
1485	0.229198	0.587427	11	2598116
1486	0.364445	0.584422	11	2631709
1487	0.5936	0.729546	11	2659043
1488	0.560686	1.64017	2	35091247
1489	0.903081	0.425272	2	35155661
1490	0.35321	1.50628	2	35179248
1491	0.348611	2.07767	2	35190631
1492	0.601768	0.602629	2	35205011
1493	0.347719	1.51905	2	35218480
1494	0.54505	0.875567	2	35227503
1495	0.233471	1.07351	2	35242169
1496	0.304418	0.49003	2	35267660
1497	0.184807	0.62603	2	26608375
1498	0.376876	0.829288	2	26616524
1499	0.950117	1.43844	2	26625056
1500	0.474252	1.24532	2	26628111
1501	0.339443	1.07464	2	26638624
1502	0.624972	1.04781	2	26689426
1503	1.94571	0.590433	2	35819539
1504	0.573434	1.01609	2	35783494
1505	0.235806	1.03935	2	35775030
1506	1.51338	1.22871	2	35741026
1507	0.240646	1.09647	2	35689553
1508	0.347645	1.51728	2	35667571
1509	0.4335	1.07313	2	35624137
1510	0.267779	0.768917	2	35584962
1511	0.345929	0.662084	2	35548813
1512	0.655312	1.35989	11	41214
1513	0.600225	1.45268	11	68344
1514	-2	-2	11	110158
1515	0.311881	1.40878	11	144247
1516	0.119106	0.519044	11	234283
1517	0.332207	1.24265	11	262623
1518	0.589104	0.410659	11	295789
1519	0.164575	1.99528	11	295791
1520	0.336865	1.09958	11	305050
1521	0.352137	0.895072	11	356595
1522	0.217028	1.13469	11	162815
1523	0.687619	0.307463	11	194381
1524	0.25464	1.0718	11	199761
1525	0.117254	0.492432	11	234283
1526	0.573973	0.783922	11	281458
1527	0.378996	1.7346	11	287032
1528	0.354463	0.950818	11	305050
1529	0.475815	1.63849	11	329049
1530	0.278142	0.939683	11	352295
1531	0.402685	0.769495	11	356595
1532	0.418784	1.63287	11	422275
1533	0.382065	2.07953	11	445528
1534	0.0640532	1.326	11	28804256
1535	0.340798	1.24907	11	28897174
1536	0.323455	0.775297	11	28918916
1537	-2	-2	11	28953922
1538	0.129632	0.746471	11	28957910
1539	-2	-2	11	28961344
1540	-2	-2	11	742870
1541	2.5081	0.936825	11	801632
1542	0.823414	0.860281	11	851565
1543	0.561588	2.05517	11	856524
1544	0.966994	2.12065	11	883158
1545	0.462057	0.512496	11	896134
1546	0.45843	1.67147	11	889336
1547	0.482818	0.584016	11	896134
1548	0.29478	1.2511	11	905646
1549	0.442488	1.67726	11	931165
1550	0.953625	0.895372	11	944561
1551	-2	-2	11	947565
1552	0.145769	1.71409	11	1071355
1553	0.263493	1.78577	11	1078104
1554	0.412652	1.21939	11	1119746
1555	2.86919	1.21181	11	1128553
1556	-2	-2	11	1136069
1557	0.243865	1.08561	11	462875
1558	0.49417	2.69652	11	481162
1559	0.420311	1.55668	11	552576
1560	0.559923	1.7458	11	571319
1561	0.240293	1.87789	11	583140
1562	1.23714	0.655958	11	592270
1563	4.07747	0.318926	11	595380
1564	0.183247	1.61836	11	602587
1565	0.439204	1.1068	11	655238
1566	0.745694	0.848038	11	693326
1567	0.591873	0.770658	11	715445
1568	0.161022	1.58326	11	734252
1569	-2	-2	11	1484073
1570	0.448102	1.84012	11	1562115
1571	0.157736	1.25059	3	1340067
1572	0.175069	1.25019	3	1346049
1573	0.567059	0.738169	3	1355516
1574	0.189571	1.42088	11	1691861
1575	0.925081	0.829022	3	1394429
1576	0.335194	0.493413	3	1402828
1577	0.461512	0.671194	3	1406065
1578	0.55064	1.3119	3	1410020
1579	0.33801	2.30441	11	1288730
1580	0.271949	0.584644	11	1298250
1581	-2	-2	11	1306316
1582	0.496824	1.08975	11	1317256
1583	0.269241	2.23882	11	1329442
1584	0.494403	0.793225	11	1341435
1585	0.435179	1.71733	11	1390586
1586	0.335558	1.79103	11	1392723
1587	0.576074	0.689768	11	1397105
1588	0.241368	2.78392	11	1453786
1589	0.777437	0.973248	11	16305713
1590	0.411404	0.537064	11	16768640
1591	0.223355	0.784157	11	16866331
1592	0.12586	1.72275	11	17030040
1593	0.436864	0.676545	11	17031951
1594	0.497968	0.563025	11	17229938
1595	0.491065	0.760711	11	17284028
1596	0.632125	0.773679	11	17298741
1597	0.489443	0.598837	11	17616598
1598	0.289711	2.99822	11	17722080
1599	0.22478	0.477278	11	17729083
1600	0.27288	0.607748	11	18093188
1601	0.559508	0.531861	11	18106978
1602	0.401559	0.707101	11	18171707
1603	0.618289	0.795732	11	18464220
1604	0.4963	1.06146	11	18740790
1605	0.570772	1.13121	11	18780521
1606	0.171552	1.42869	11	18831750
1607	0.448054	1.20985	11	18922046
1608	0.213805	0.635339	11	18935399
1609	0.218274	1.74065	11	19058420
1610	0.171814	2.87428	11	19175188
1611	0.132619	0.586414	11	19277597
1612	0.43515	1.37769	11	7655586
1613	0.382142	0.361486	11	7694141
1614	0.467356	0.885905	11	7750382
1615	0.590605	0.650844	11	7771154
1616	-2	-2	11	7776681
1617	0.266325	0.975742	11	7817994
1618	0.524939	0.708922	11	7878340
1619	0.188924	0.805865	11	7909213
1620	0.293511	2.09824	11	7932223
1621	0.271333	1.49727	11	8018430
1622	0.531899	0.77883	11	8085126
1623	0.442766	0.4945	11	8417487
1624	0.961298	0.850433	11	2746379
1625	0.832186	0.431614	11	2789002
1626	0.50251	0.906548	11	2810903
1627	-2	-2	11	2817601
1628	0.484945	1.70493	11	2835467
1629	-2	-2	11	2925715
1630	0.580725	0.97277	6	30161499
1631	0.548688	0.391642	6	30173627
1632	0.240031	1.76937	6	30187150
1633	0.630607	0.58353	6	30196103
1634	0.207276	1.3043	6	30203062
1635	0.188208	1.51887	6	30279463
1636	0.0922632	2.86964	6	30944198
1637	0.303551	2.38524	6	30953101
1638	0.924654	0.377365	6	31025972
1639	0.406205	0.742459	6	31082752
1640	0.147181	1.31185	6	31090188
1641	0.467845	2.51253	6	31127430
1642	0.287097	1.36193	6	31208435
1643	0.459722	0.934193	11	558812
1644	0.35595	2.72064	11	571319
1645	0.649972	1.80495	11	609610
1646	0.627845	1.9651	11	663975
1647	0.647387	1.38971	11	671595
1648	0.115354	1.84215	11	742870
1649	0.280159	1.51068	11	827666
1650	0.440723	0.582548	11	896134
1651	-2	-2	11	7511885
1652	0.420925	0.628037	11	7551980
1653	0.844273	1.1873	11	7614352
1654	0.110334	0.952752	11	7776681
1655	0.453284	1.35248	11	7785872
1656	0.984289	1.5249	11	7970674
1657	0.443459	0.433731	12	2979707
1658	-2	-2	12	2986925
1659	0.724485	0.913087	12	3068752
1660	1.49378	1.29087	12	3087296
1661	0.342507	1.36463	12	3153113
1662	0.214092	1.80681	12	3212528
1663	0.439252	0.977877	12	3293379
1664	0.633243	0.967186	12	3325748
1665	0.72154	1.279	12	25894325
1666	0.370441	1.41559	12	25901495
1667	0.390165	1.48881	12	25911188
1668	0.328733	1.41716	12	25977889
1669	0.290527	2.38749	12	26002370
1670	0.223427	1.15614	12	26104095
1671	0.169479	2.15391	2	30861675
1672	0.344045	0.961094	2	30899582
1673	0.401213	0.46997	2	30974228
1674	0.389523	0.713056	2	30980995
1675	0.260298	0.709619	2	30994374
1676	0.412776	0.551458	2	30999911
1677	0.474042	0.617146	2	31038552
1678	0.579726	2.15399	2	31046264
1679	-2	-2	2	31064064
1680	-2	-2	2	31111841
1681	0.269431	0.52804	12	26363271
1682	0.507062	2.13989	12	26369246
1683	0.643103	0.633371	12	26420683
1684	0.948788	0.530332	12	26425353
1685	0.394265	1.88654	12	26433354
1686	0.711433	0.620784	12	26455060
1687	0.559789	1.00195	12	26477638
1688	0.482111	0.936297	2	33731759
1689	0.233919	2.36088	2	33710064
1690	1.24666	0.397215	2	33694789
1691	0.248478	0.641882	2	33688668
1692	0.137821	0.529144	2	33618590
1693	0.63054	0.774262	2	33604348
1694	0.193245	1.83081	2	33595810
1695	0.549149	0.911861	2	33579498
1696	0.17261	1.40034	2	33541862
1697	0.844212	0.842764	2	33502431
1698	0.231016	1.32395	2	33476467
1699	0.466552	0.986475	2	33469138
1700	0.210098	0.569255	2	33442070
1701	0.380123	0.72652	2	33429949
1702	-2	-2	2	33361926
1703	0.595599	0.378921	2	33324540
1704	0.245235	2.33661	2	29745546
1705	0.264139	0.750085	2	29736312
1706	0.54178	0.937571	2	29677904
1707	0.379234	0.7477	2	29676022
1708	0.228449	2.55353	2	29670746
1709	0.12816	2.27448	2	29604459
1710	0.294556	0.715287	2	29594623
1711	0.162304	0.873455	2	29571841
1712	0.141101	0.927147	2	29550953
1713	0.247237	0.556905	2	29502677
1714	0.655426	1.4788	2	2242956
1715	0.153512	1.92039	2	2231145
1716	-2	-2	2	2207998
1717	0.351654	0.359516	2	2192036
1718	0.589164	1.33712	2	2106368
1719	0.168235	3.02092	2	2087140
1720	0.235612	1.81539	2	2082561
1721	0.561187	0.784318	2	2075629
1722	0.744532	1.98045	2	2037530
1723	0.157151	1.45419	2	2001887
1724	0.219577	1.36385	2	30427788
1725	0.194357	2.16584	2	30418498
1726	0.544775	0.430395	2	30398551
1727	-2	-2	2	30393278
1728	0.428758	0.533515	2	30381303
1729	0.321235	1.07527	2	30361908
1730	0.160472	1.43783	2	30323406
1731	0.262072	1.24342	2	30310456
1732	0.44448	0.69075	2	33991084
1733	0.672886	0.68714	2	33976614
1734	0.154279	1.43222	2	33957339
1735	0.269202	1.44366	2	33854163
1736	0.465648	0.420368	2	33797366
1737	0.0896072	0.750485	2	33779324
1738	0.231926	3.10965	2	33775996
1739	0.174213	0.918191	2	33769298
1740	0.182103	1.62702	2	5404703
1741	0.244795	1.63755	2	5373070
1742	0.11741	1.89158	2	5357310
1743	0.241362	2.19642	2	5351467
1744	0.224489	1.43123	2	5345711
1745	0.357549	1.68562	2	5339190
1746	0.146808	1.73109	2	5324568
1747	0.39489	1.1143	12	156368
1748	0.668812	0.297877	12	220457
1749	0.248233	1.10328	12	226239
1750	0.118472	0.485301	12	249725
1751	0.512052	0.477055	12	296660
1752	0.379148	1.7288	12	302239
1753	0.259604	2.36264	12	320568
1754	0.475014	1.50027	12	337846
1755	0.297549	1.6264	12	350772
1756	0.162236	0.777393	12	411252
1757	0.410983	0.798411	12	414959
1758	0.419077	1.65117	12	469350
1759	0.385288	2.14963	12	499852
1760	0.372347	0.733893	12	12686
1761	1.38119	0.625293	12	37034
1762	0.292574	0.903406	12	75290
1763	0.420134	0.822744	12	93043
1764	0.259614	1.92345	12	112744
1765	0.343925	0.792181	12	125923
1766	0.442583	0.569355	12	23302307
1767	0.793833	0.802509	12	23399038
1768	0.631023	0.982745	12	23458337
1769	0.273522	1.38618	12	23468302
1770	0.993698	2.08024	12	23494449
1771	0.387944	0.579328	12	23519969
1772	0.255681	0.909302	12	23554928
1773	0.26798	1.25628	12	23589647
1774	0.194027	2.11446	12	540597
1775	-2	-2	12	559283
1776	0.542691	1.17954	12	599639
1777	0.799663	0.809778	12	607455
1778	0.560898	1.50032	12	614314
1779	0.233191	1.80847	12	623582
1780	0.776587	1.35298	12	628418
1781	0.269533	1.61105	12	632454
1782	0.183639	1.85917	12	639913
1783	0.440576	1.10024	12	698969
1784	0.453044	1.15453	12	723297
1785	0.737533	0.791295	12	733276
1786	0.602736	0.736337	12	746162
1787	0.159397	1.81306	12	776617
1788	0.347397	2.3515	12	1172749
1789	0.286451	0.588783	12	1180372
1790	-2	-2	12	1189043
1791	0.513286	1.26503	12	1200746
1792	0.277597	2.408	12	1216713
1793	0.49525	0.788501	12	1251405
1794	0.532916	0.953339	12	1263484
1795	0.459562	1.03956	12	1269804
1796	0.343313	1.73383	12	1305134
1797	0.549966	0.624363	12	1309549
1798	0.244805	2.84909	12	1359827
1799	0.456978	1.55483	12	947150
1800	0.491093	0.586218	12	954491
1801	1.00562	0.786703	12	964545
1802	1.03296	0.834829	12	988599
1803	0.0993894	2.58373	12	991532
1804	0.145672	1.63404	12	1005449
1805	0.271909	2.11134	12	1012305
1806	0.275431	1.01999	12	1043608
1807	3.07034	1.19305	12	1052828
1808	0.768258	1.16502	12	16144947
1809	0.33912	1.02306	12	16500219
1810	-2	-2	12	16506143
1811	0.203637	1.82551	12	16706571
1812	0.669464	0.587415	12	16988415
1813	0.530158	0.876131	12	17009383
1814	0.393466	0.628504	12	17302127
1815	0.463506	0.73413	12	17391342
1816	0.398331	0.470822	12	17463448
1817	1.01538	1.02595	12	17514849
1818	0.383485	1.89975	12	17571844
1819	0.168219	2.31746	12	17612395
1820	0.186004	3.10493	4	33329793
1821	0.3747	1.36715	4	33341978
1822	0.139997	2.09861	4	33394485
1823	0.0654569	1.48296	4	33457745
1824	1.17392	0.62327	4	33488722
1825	0.361085	0.835459	4	33500008
1826	0.238955	0.790008	4	33557556
1827	-2	-2	4	33565812
1828	0.37277	0.658323	4	33569744
1829	0.226479	0.928899	4	30433286
1830	0.405397	0.837812	4	30446932
1831	0.244948	2.39682	4	30463871
1832	0.411083	0.878321	4	30473630
1833	1.07751	0.478752	4	30482211
1834	0.345905	0.736454	4	30545175
1835	0.291934	0.708157	4	30553037
1836	0.219496	1.89446	4	30572219
1837	-2	-2	12	3431937
1838	0.920918	0.485394	12	3437394
1839	0.308085	2.11104	12	3455590
1840	0.0210885	0.84324	12	3499498
1841	0.724058	0.706309	12	3514879
1842	0.250636	1.89236	12	3531395
1843	0.30127	1.61448	12	3573479
1844	0.546335	0.744576	12	3580411
1845	0.867929	0.400382	12	2979707
1846	0.709521	1.6945	12	3024060
1847	0.600864	1.08608	12	3068752
1848	0.485942	6.40054	12	3128685
1849	0.200703	2.01092	12	3212528
1850	0.549911	0.924839	12	3293379
1851	0.55544	0.572969	12	3296798
1852	1.70644	1.49482	12	3325748
1853	0.347364	1.98842	12	3753603
1854	0.460775	0.420772	12	3789999
1855	0.416537	2.33185	12	3792161
1856	0.377167	2.17391	12	3867731
1857	0.116767	2.25942	12	3873379
1858	0.318702	1.74873	12	3932583
1859	0.236577	1.02385	12	3952789
1860	0.268074	1.05682	12	3986839
1861	0.20676	1.10333	12	4032214
1862	0.469341	0.980364	12	4056054
1863	0.199909	0.692168	12	4144620
1864	-2	-2	12	4178415
1865	0.225994	1.42572	12	4191349
1866	0.235126	1.77526	12	4194063
1867	0.151158	3.02922	12	4209290
1868	0.194725	0.320689	12	7014180
1869	1.41293	3.46104	12	7103232
1870	0.479571	0.607232	12	7130738
1871	0.429158	0.419139	12	7286400
1872	0.969862	0.575909	12	7293407
1873	0.415763	0.722637	12	7419857
1874	0.551077	1.86537	12	7441389
1875	0.260885	0.659144	12	7546578
1876	0.870369	2.5495	12	7678711
1877	-2	-2	6	28969545
1878	0.4207	1.97902	6	28977492
1879	0.394288	1.76167	6	28985624
1880	1.11147	1.82797	6	28988099
1881	0.396944	0.920393	6	29051012
1882	0.728583	0.66552	6	29059705
1883	1.10731	0.853659	6	29068772
1884	0.214853	0.52441	6	29072361
1885	0.326549	0.765032	6	29133106
1886	0.468849	0.537758	6	29180264
1887	0.424657	1.60453	6	29231445
1888	-2	-2	6	29342120
1889	0.267673	1.52748	6	29357590
1890	0.660348	1.33109	6	29407744
1891	0.274903	1.64079	6	29419754
1892	0.831955	0.808268	6	29577788
1893	0.193844	1.90663	6	29626275
1894	0.242704	2.17647	6	29657101
1895	4.85127	0.675842	6	29703558
1896	0.416893	0.43324	6	26693488
1897	0.359493	0.759647	6	26698962
1898	0.361157	0.867122	6	26711591
1899	0.321079	0.935101	6	26752554
1900	0.923395	0.982852	6	26756214
1901	0.357691	0.57927	6	26785125
1902	0.676854	0.819436	6	26829535
1903	0.447154	0.921499	6	26877125
1904	0.487656	1.20595	6	26937180
1905	0.28328	1.04554	6	26943193
1906	0.220318	2.362	6	24491993
1907	-2	-2	6	24494908
1908	0.259707	0.67041	6	24555313
1909	-2	-2	6	24808827
1910	0.320437	0.904587	6	24982296
1911	0.286257	0.75452	6	25025002
1912	0.700802	0.823333	6	25041945
1913	0.463267	0.919784	6	25054771
1914	0.282182	0.602138	6	25145594
1915	0.326252	1.10177	6	25158369
1916	0.555568	1.04137	6	26510006
1917	0.177411	1.43903	6	26529305
1918	0.399566	1.29864	6	26569417
1919	0.553849	0.575535	6	26591905
1920	0.197937	1.80497	6	26635665
1921	0.769812	0.834095	6	26646375
1922	0.124989	0.936252	6	26665177
1923	-2	-2	6	4250861
1924	-2	-2	6	4269116
1925	0.338793	1.44841	6	4315723
1926	0.427822	1.13715	6	4371000
1927	-2	-2	6	4379813
1928	0.364372	0.819155	6	4401651
1929	0.180695	0.435274	6	4404127
1930	0.203421	3.58254	6	4428670
1931	0.567183	1.9093	6	9364131
1932	0.550655	0.745619	6	9870664
1933	0.831684	1.23125	6	10003546
1934	-2	-2	6	10082204
1935	0.573749	2.5032	6	10120998
1936	0.347187	0.867718	6	10146888
1937	0.540663	0.39106	6	10287645
1938	-2	-2	6	12456786
1939	0.375959	0.875581	6	12657145
1940	0.107004	2.46036	6	12708112
1941	0.122519	2.56675	6	12794383
1942	0.301473	0.975675	6	12825419
1943	0.24595	0.536814	6	12962885
1944	0.662615	0.754125	6	11487003
1945	0.943077	0.358885	6	11575998
1946	0.283652	1.12937	6	11677059
1947	0.780902	0.969803	6	11726018
1948	1.12237	0.271772	6	11737149
1949	0.269332	2.14981	6	11877604
1950	0.875076	0.35957	12	494933
1951	0.924901	1.43717	12	537602
1952	0.471709	0.991395	12	602666
1953	0.371185	2.4245	12	614314
1954	0.654662	1.81968	12	645370
1955	0.592343	2.96381	12	707630
1956	0.590605	2.24921	12	718564
1957	0.116026	1.87592	12	783540
1958	0.28249	1.4835	12	865229
1959	0.357932	0.542802	6	7230221
1960	0.421401	0.708316	6	7224948
1961	0.495819	0.711447	6	7218853
1962	0.556969	0.716329	6	7181620
1963	0.280762	1.11551	6	7160043
1964	0.317291	0.536396	6	7157777
1965	0.505592	0.812161	6	7093925
1966	-2	-2	6	6953695
1967	0.247884	0.724011	8	24935623
1968	0.357596	0.696444	8	24953937
1969	0.381569	0.724576	8	24965854
1970	0.331279	0.566123	8	25015802
1971	0.355619	0.793818	8	25060794
1972	0.358161	1.32432	8	25089523
1973	0.453878	1.87225	8	25156907
1974	0.36374	1.04431	8	25250383
1975	0.279397	1.94291	8	25319041
1976	1.21215	0.439792	8	25326021
1977	0.812879	0.2974	8	25328622
1978	0.617104	0.706424	8	25333011
1979	0.519695	1.77767	8	25344705
1980	0.162644	0.441123	8	25351576
1981	0.452471	0.909443	8	25366387
1982	0.237779	1.58666	8	25388405
1983	0.743716	0.771431	8	25395116
1984	0.358987	1.90642	8	25404904
1985	0.341032	0.331195	8	25441269
1986	0.45137	0.846467	8	25484503
1987	0.73006	2.22165	8	25584990
1988	0.354591	1.32222	12	25752130
1989	0.956809	1.89837	12	25894325
1990	0.435111	1.84902	12	25901495
1991	-2	-2	12	25953474
1992	0.285808	1.75893	12	25977889
1993	0.451499	1.25947	12	26055221
1994	0.384251	2.4359	12	26117640
1995	0.296056	1.10516	12	26120373
1996	0.714091	0.891294	12	26155083
1997	3.10494	0.825548	12	26180130
[truncated: 2,445 more rows]
