# Supplementary material for: Genome of the world’s smallest flowering plant, Wolffia australiana, helps explain its specialized physiology and unique morphology
Source: Commun Biol. 2021 Jul 22;4:900. doi: 10.1038/s42003-021-02422-5 (PMC8298427; doi:10.1038/s42003-021-02422-5)
Supplement: Supplementary file 12 — Supplementary Data 10 [file 42003_2021_2422_MOESM12_ESM.xlsx]

## Sheet: Sheet1
Supplementary Data 10. Gene expression of Waustraliana in floating and submerged phase
virNOG	genename	9	Down1	Down2	Down3	Up2	Up3
ENOG411DPPU	Waus00001g00000	0Z7Z7@NOG,1BBR2@strNOG,1DPPU@virNOG,KOG4197@euNOG	12	8	3	0	2
ENOG411DQAS	Waus00001g00001	0XP85@NOG,1BBWJ@strNOG,1DQAS@virNOG,KOG2756@euNOG,KOG4198@euNOG	11	29	14	8	12
ENOG411DX7K	Waus00001g00001	0XQ67@NOG,1BJA5@strNOG,1DX7K@virNOG,KOG1166@euNOG	11	29	14	8	12
	Waus00001g00002		0	0	1	0	0
ENOG411DQAS	Waus00001g00003	0TVDQ@lilNOG,0XP85@NOG,1BBWJ@strNOG,1DQAS@virNOG,KOG2756@euNOG	25	43	34	22	22
ENOG411DQAS	Waus00001g00003	0XP85@NOG,1BBWJ@strNOG,1DQAS@virNOG,KOG2756@euNOG,KOG4198@euNOG	25	43	34	22	22
	Waus00001g00004		0	0	0	0	0
	Waus00001g00005		0	0	0	0	0
	Waus00001g00006		0	0	0	0	0
	Waus00001g00007		0	0	0	0	0
ENOG411EMBR	Waus00001g00008	0ISQN@euNOG,0Y6P1@NOG,1C7E5@strNOG,1EMBR@virNOG	12	125	55	5	0
ENOG411EMBR	Waus00001g00009	0ISQN@euNOG,0Y6P1@NOG,1C7E5@strNOG,1EMBR@virNOG	55	304	188	47	55
ENOG411EMBU	Waus00001g00009	0ISR2@euNOG,0U6ZW@lilNOG,0YE5F@NOG,1C7E8@strNOG,1EMBU@virNOG	55	304	188	47	55
	Waus00001g00010		0	0	0	0	0
	Waus00001g00011		0	0	0	0	0
	Waus00001g00012		0	0	0	0	0
	Waus00001g00013		0	0	2	0	0
ENOG411E45D	Waus00001g00014	1BSA7@strNOG,1E45D@virNOG,COG5068@NOG,KOG0014@euNOG	0	0	0	0	0
ENOG411E3T0	Waus00001g00015	0J0K0@euNOG,0TQBK@lilNOG,0YGXX@NOG,1BRY0@strNOG,1E3T0@virNOG	2	4	2	0	1
	Waus00001g00016		2	7	3	5	3
ENOG411DVSY	Waus00001g00017	0TTFB@lilNOG,1BJ86@strNOG,1DVSY@virNOG,COG0438@NOG,KOG0853@euNOG	2589	2060	2566	253	517
ENOG411DQUU	Waus00001g00017	0TS86@lilNOG,1BCX0@strNOG,1DQUU@virNOG,COG5329@NOG,KOG1888@euNOG	2589	2060	2566	253	517
ENOG411E86A	Waus00001g00018	0J1SE@euNOG,0U0HV@lilNOG,0YQVJ@NOG,15WC0@poaNOG,1BW0P@strNOG,1E86A@virNOG	104	55	56	61	23
ENOG411DR66	Waus00001g00019	1BD8F@strNOG,1DR66@virNOG,COG2930@NOG,KOG1843@euNOG	410	420	434	368	416
ENOG411DXST	Waus00001g00020	0IH5K@euNOG,1BHR9@strNOG,1DXST@virNOG,COG0270@NOG	17	41	22	27	21
ENOG411DXST	Waus00001g00020	0IH5K@euNOG,0TV23@lilNOG,1BHR9@strNOG,1DXST@virNOG,COG0270@NOG	17	41	22	27	21
ENOG411DV92	Waus00001g00021	0XR8B@NOG,1BHCW@strNOG,1DV92@virNOG,KOG3312@euNOG	842	911	1156	749	636
ENOG411DU7X	Waus00001g00022	0TTIF@lilNOG,0XP1S@NOG,1BGAF@strNOG,1DU7X@virNOG,KOG1441@euNOG	127	199	130	88	108
ENOG411DR0W	Waus00001g00023	0TRBM@lilNOG,15N3D@poaNOG,1BNE4@strNOG,1DR0W@virNOG,COG0642@NOG,KOG0519@euNOG	1325	1945	1539	1606	1572
ENOG411E5R2	Waus00001g00023	0J00T@euNOG,0TWG1@lilNOG,0YMXN@NOG,1BTUR@strNOG,1E5R2@virNOG	1325	1945	1539	1606	1572
ENOG411DUSH	Waus00001g00024	0TQIG@lilNOG,0XQ37@NOG,1BG5V@strNOG,1DUSH@virNOG,KOG2072@euNOG	660	731	767	126	221
ENOG411DSV3	Waus00001g00025	0C17B@braNOG,1BEXA@strNOG,1DSV3@virNOG,COG5239@NOG,KOG2338@euNOG	73	57	85	7	17
	Waus00001g00026		0	0	0	0	0
ENOG411DVDI	Waus00001g00027	1BHHQ@strNOG,1DVDI@virNOG,COG2267@NOG,KOG1455@euNOG	238	171	234	146	177
ENOG411DYMH	Waus00001g00028	0TP05@lilNOG,0XQCK@NOG,1BIWG@strNOG,1DYMH@virNOG,KOG1692@euNOG	434	519	454	679	484
	Waus00001g00029		0	0	0	0	0
	Waus00001g00030		5	2	2	3	4
ENOG411EK8A	Waus00001g00031	0XNQC@NOG,1C69Z@strNOG,1EK8A@virNOG,KOG1786@euNOG,KOG1788@euNOG	1	4	1	0	0
ENOG411EK8A	Waus00001g00032	0XNQC@NOG,1C69Z@strNOG,1EK8A@virNOG,KOG1786@euNOG,KOG1788@euNOG	179	353	378	78	69
ENOG411DUDD	Waus00001g00033	0TRFN@lilNOG,0Z7Z7@NOG,1BGFY@strNOG,1DUDD@virNOG,KOG4197@euNOG	19	13	16	16	25
ENOG411DZM1	Waus00001g00034	0TM0M@lilNOG,0Z7Z7@NOG,15FTX@poaNOG,1BMWU@strNOG,1DZM1@virNOG,KOG4197@euNOG	67	24	32	22	46
ENOG411DU0X	Waus00001g00035	1BG3C@strNOG,1DU0X@virNOG,COG0468@NOG,KOG1434@euNOG	6	3	2	4	2
	Waus00001g00036	09W4B@biNOG,0DR2X@chorNOG,0UFWG@maNOG,0V72N@meNOG,12T75@opiNOG,1ARQW@spriNOG,1D07W@veNOG,COG0468@NOG,KOG1433@euNOG	38	8	4	31	22
	Waus00001g00037		0	0	0	0	0
ENOG411DU0X	Waus00001g00038	1BG3C@strNOG,1DU0X@virNOG,COG0468@NOG,KOG1434@euNOG	22	9	11	27	30
ENOG411DS1N	Waus00001g00039	0IF0I@euNOG,0TK63@lilNOG,1BE3T@strNOG,1DS1N@virNOG,COG4886@NOG	122	145	150	4	17
ENOG411E6IJ	Waus00001g00040	0IZA3@euNOG,0ZDCD@NOG,1BUKV@strNOG,1E6IJ@virNOG	388	309	270	504	502
ENOG411DT86	Waus00001g00041	0II45@euNOG,0YCWN@NOG,1BF9W@strNOG,1DT86@virNOG	2176	1697	1921	3263	3350
	Waus00001g00042	0Y65V@NOG,KOG1075@euNOG	22	7	16	1	3
ENOG411DT7X	Waus00001g00043	0IGRH@euNOG,0TN61@lilNOG,0XSPK@NOG,1BF9K@strNOG,1DT7X@virNOG	99	120	149	20	40
ENOG411DW70	Waus00001g00044	1BD2X@strNOG,1DW70@virNOG,COG0234@NOG,KOG1641@euNOG	2076	2541	2036	2509	2425
ENOG411DWQU	Waus00001g00045	0ISCT@euNOG,0YFS8@NOG,1BITK@strNOG,1DWQU@virNOG	79	105	73	135	144
ENOG411DWQU	Waus00001g00045	0ISCT@euNOG,0TSYD@lilNOG,0YFS8@NOG,15PRX@poaNOG,1BITK@strNOG,1DWQU@virNOG	79	105	73	135	144
	Waus00001g00046		71	24	34	26	28
	Waus00001g00047		0	0	0	0	0
ENOG411DYIV	Waus00001g00048	0XS0P@NOG,1BIIP@strNOG,1DYIV@virNOG,KOG1362@euNOG	67	82	84	64	35
ENOG411DYH4	Waus00001g00049	0XPUN@NOG,1BKME@strNOG,1DYH4@virNOG,KOG0819@euNOG	630	341	614	168	199
ENOG411DRCR	Waus00001g00050	0BT6Q@braNOG,1BDFA@strNOG,1DRCR@virNOG,COG1100@NOG,KOG0070@euNOG	274	302	284	500	406
ENOG411EMG8	Waus00001g00051	0ITIH@euNOG,1C7IG@strNOG,1EMG8@virNOG,COG0500@NOG	65	132	143	439	499
ENOG411DQG5	Waus00001g00052	0C1V4@braNOG,1BD9I@strNOG,1DQG5@virNOG,COG2046@NOG,KOG0636@euNOG	368	991	656	290	464
	Waus00001g00053		0	0	0	0	0
ENOG411E6Q1	Waus00001g00054	0J4XM@euNOG,0U1FQ@lilNOG,1195Y@NOG,1BUS0@strNOG,1E6Q1@virNOG	980	1431	1411	23	7
ENOG411E2NV	Waus00001g00055	0J5A2@euNOG,0TY5I@lilNOG,0XTQ6@NOG,15VDJ@poaNOG,1BQV2@strNOG,1E2NV@virNOG	135	5	12	13	12
ENOG411E2K0	Waus00001g00055	0BXT2@braNOG,0IWPN@euNOG,0Z04U@NOG,1BQRX@strNOG,1E2K0@virNOG	135	5	12	13	12
ENOG411DWPG	Waus00001g00056	0XNRF@NOG,1BJBV@strNOG,1DWPG@virNOG,KOG1818@euNOG	93	96	75	54	60
ENOG411DWPG	Waus00001g00056	0TSR9@lilNOG,0XNRF@NOG,1BJBV@strNOG,1DWPG@virNOG,KOG1818@euNOG	93	96	75	54	60
	Waus00001g00057		0	0	0	0	0
	Waus00001g00058		0	0	0	0	0
	Waus00001g00059		0	0	0	0	0
	Waus00001g00060		505	549	521	73	24
ENOG411DR5G	Waus00001g00061	0TWWG@lilNOG,0Z7Z7@NOG,15TX3@poaNOG,1BD7X@strNOG,1DR5G@virNOG,KOG4197@euNOG	26	22	24	41	23
	Waus00001g00062		1464	1604	1426	202	21
	Waus00001g00063		0	0	0	0	0
ENOG411DR11	Waus00001g00064	0TK24@lilNOG,0XP0F@NOG,15UV0@poaNOG,1BD3J@strNOG,1DR11@virNOG,KOG2863@euNOG	0	0	0	0	0
ENOG411DSCN	Waus00001g00065	0TMM8@lilNOG,1BD6N@strNOG,1DSCN@virNOG,COG0575@NOG,KOG1440@euNOG	202	167	193	89	148
ENOG411DSCN	Waus00001g00065	0C5D2@braNOG,1BD6N@strNOG,1DSCN@virNOG,COG0575@NOG,KOG1440@euNOG	202	167	193	89	148
	Waus00001g00066		5	8	21	6	7
ENOG411E0CG	Waus00001g00067	121N2@NOG,1BNIP@strNOG,1E0CG@virNOG,KOG0800@euNOG	207	122	131	338	356
ENOG411DQKC	Waus00001g00068	0C3S8@braNOG,0IVA3@euNOG,0YG3V@NOG,1BCNN@strNOG,1DQKC@virNOG	40	50	73	1	5
	Waus00001g00069		1643	2002	2001	167	50
	Waus00001g00070		6229	8222	8234	597	129
ENOG411DR5G	Waus00001g00071	0TWWG@lilNOG,0Z7Z7@NOG,15TX3@poaNOG,1BD7X@strNOG,1DR5G@virNOG,KOG4197@euNOG	26	22	24	41	23
	Waus00001g00072		0	0	0	0	0
ENOG411DUEF	Waus00001g00073	0TR7J@lilNOG,1BGH1@strNOG,1DUEF@virNOG,COG0626@NOG,KOG0053@euNOG	1509	1461	1550	1215	1507
	Waus00001g00074		0	0	0	0	0
ENOG411E32N	Waus00001g00075	0TVX7@lilNOG,15SYX@poaNOG,1BR8F@strNOG,1E32N@virNOG,COG0090@NOG,KOG0438@euNOG	552	736	660	490	426
ENOG411DQS5	Waus00001g00076	0TTRV@lilNOG,0Y7DR@NOG,1BCUF@strNOG,1DQS5@virNOG,KOG1337@euNOG	134	218	235	74	101
ENOG411E201	Waus00001g00077	0TN97@lilNOG,15J1Z@poaNOG,1BPU3@strNOG,1E201@virNOG,COG5147@NOG,KOG0048@euNOG	34	62	28	86	71
ENOG411DRA0	Waus00001g00078	0TNTP@lilNOG,15JJK@poaNOG,1BDCM@strNOG,1DRA0@virNOG,COG5184@NOG,KOG1426@euNOG	2	0	2	0	0
	Waus00001g00079		0	0	0	0	0
ENOG411DW6G	Waus00001g00080	1BKRI@strNOG,1DW6G@virNOG,COG2124@NOG,KOG0157@euNOG	1	2	9	0	0
ENOG411DUPS	Waus00001g00081	0TUZQ@lilNOG,0XQVU@NOG,1BGT0@strNOG,1DUPS@virNOG,KOG2265@euNOG	556	405	483	216	267
ENOG411DRPV	Waus00001g00082	0TZCZ@lilNOG,0XT49@NOG,1BDP5@strNOG,1DRPV@virNOG,KOG1267@euNOG	29	46	27	52	36
ENOG411DPSD	Waus00001g00083	0TIP0@lilNOG,15FI9@poaNOG,1BFI7@strNOG,1DPSD@virNOG,COG0039@NOG,KOG1494@euNOG	1586	1155	1460	1985	2099
	Waus00001g00084		9	7	9	11	16
ENOG411DVY9	Waus00001g00085	0IVIS@euNOG,0TRZ5@lilNOG,1298C@NOG,1BE57@strNOG,1DVY9@virNOG	55	50	66	63	59
ENOG411DZ9N	Waus00001g00086	0Z7Z7@NOG,1BMEZ@strNOG,1DZ9N@virNOG,KOG4197@euNOG	19	10	7	7	6
ENOG411DTJA	Waus00001g00087	0IHIN@euNOG,0YEEE@NOG,1BFM7@strNOG,1DTJA@virNOG	122	63	53	123	93
ENOG411DQ5V	Waus00001g00088	0TJJJ@lilNOG,1BC7P@strNOG,1DQ5V@virNOG,COG5183@NOG,KOG1609@euNOG	505	529	521	575	522
ENOG411DUB4	Waus00001g00089	0TQRK@lilNOG,1BHC0@strNOG,1DUB4@virNOG,COG5147@NOG,KOG0048@euNOG	23	19	6	8	7
ENOG411DQI6	Waus00001g00090	1BCKI@strNOG,1DQI6@virNOG,COG1132@NOG,KOG0055@euNOG	0	0	0	8	9
ENOG411DQI6	Waus00001g00091	1BCKI@strNOG,1DQI6@virNOG,COG1132@NOG,KOG0055@euNOG	233	315	279	335	242
ENOG411DXMU	Waus00001g00092	0IHFW@euNOG,0TS8E@lilNOG,15SAQ@poaNOG,1BEU5@strNOG,1DXMU@virNOG,COG5184@NOG	26	40	26	6	11
ENOG411DXMU	Waus00001g00092	0IHFW@euNOG,1BEU5@strNOG,1DXMU@virNOG,COG5184@NOG	26	40	26	6	11
ENOG411DTWF	Waus00001g00093	0BZ8W@braNOG,1BFYV@strNOG,1DTWF@virNOG,COG4886@NOG,KOG0619@euNOG	204	325	285	92	153
ENOG411DZRC	Waus00001g00094	0J9R4@euNOG,0TNY8@lilNOG,114H2@NOG,1BI9H@strNOG,1DZRC@virNOG	607	835	803	626	451
ENOG411DVTK	Waus00001g00095	0IG2H@euNOG,0YCRV@NOG,1BGC6@strNOG,1DVTK@virNOG	138	73	119	253	361
ENOG411DVTK	Waus00001g00096	0IG2H@euNOG,0YCRV@NOG,1BGC6@strNOG,1DVTK@virNOG	365	305	259	786	1033
ENOG411E4G6	Waus00001g00097	0TZHD@lilNOG,121N2@NOG,1BSM3@strNOG,1E4G6@virNOG,KOG0800@euNOG	279	76	143	196	242
ENOG411EKHE	Waus00001g00098	0IN4I@euNOG,0U6IJ@lilNOG,0Y2MQ@NOG,1C6KQ@strNOG,1EKHE@virNOG	60	55	55	40	41
ENOG411DTZX	Waus00001g00099	0TVD8@lilNOG,0XSA4@NOG,1BG29@strNOG,1DTZX@virNOG,KOG2656@euNOG	56	57	57	9	17
ENOG411E3SD	Waus00001g00100	0IX9J@euNOG,0TYBJ@lilNOG,12CWT@NOG,15VK3@poaNOG,1BRXG@strNOG,1E3SD@virNOG	343	277	414	369	258
	Waus00001g00101		3	1	1	0	1
	Waus00001g00102	COG1632@NOG,KOG1678@euNOG	1151	1250	974	1688	1657
	Waus00001g00103		0	0	0	0	0
ENOG411DRUU	Waus00001g00104	0IW64@euNOG,0TKZJ@lilNOG,0YKTX@NOG,1BDXB@strNOG,1DRUU@virNOG	45	21	31	63	86
	Waus00001g00105		0	0	0	0	0
ENOG411E5SI	Waus00001g00106	1BTW3@strNOG,1E5SI@virNOG,COG0071@NOG,KOG0710@euNOG	39	0	7	1	3
	Waus00001g00107	COG2124@NOG,KOG0156@euNOG	53	85	58	53	42
ENOG411DQEP	Waus00001g00108	0TP7C@lilNOG,15JZ9@poaNOG,1BGYP@strNOG,1DQEP@virNOG,COG2124@NOG,KOG0156@euNOG	476	701	654	464	432
ENOG411E01K	Waus00001g00109	0IKIS@euNOG,0ZITV@NOG,1BIA1@strNOG,1E01K@virNOG	223	283	156	351	361
ENOG411DQWW	Waus00001g00110	0IFXE@euNOG,1BCZ8@strNOG,1DQWW@virNOG,COG1640@NOG	326	419	358	366	373
ENOG411E3I4	Waus00001g00111	0IX2P@euNOG,0TYI8@lilNOG,0YH9Q@NOG,15VS7@poaNOG,1BQVI@strNOG,1E3I4@virNOG	151	234	247	252	245
ENOG411DYF5	Waus00001g00112	0IJID@euNOG,0TR3Y@lilNOG,11F6X@NOG,1BKJB@strNOG,1DYF5@virNOG	283	232	295	124	155
ENOG411E1MR	Waus00001g00113	0IGK0@euNOG,0TWEK@lilNOG,1BQ03@strNOG,1E1MR@virNOG,COG1233@NOG	404	622	536	1232	920
ENOG411DQ0Q	Waus00001g00114	1BC29@strNOG,1DQ0Q@virNOG,COG5027@NOG,KOG2747@euNOG	168	154	134	83	89
ENOG411EK1U	Waus00001g00115	0JRVA@euNOG,1C63S@strNOG,1EK1U@virNOG,COG0515@NOG	253	459	417	190	240
ENOG411DZSQ	Waus00001g00116	0IH64@euNOG,0TXQB@lilNOG,11NJH@NOG,1BMYA@strNOG,1DZSQ@virNOG	290	225	303	331	250
	Waus00001g00117		0	0	0	0	0
	Waus00001g00118	0Z2UE@NOG,KOG0483@euNOG	198	311	401	492	378
ENOG411E04Z	Waus00001g00118	0Z2UE@NOG,1BE7V@strNOG,1E04Z@virNOG,KOG0483@euNOG	198	311	401	492	378
	Waus00001g00119		0	0	0	0	0
ENOG411DPSI	Waus00001g00120	0C0VW@braNOG,1BBTW@strNOG,1DPSI@virNOG,COG0697@NOG,KOG1581@euNOG	147	178	173	103	117
ENOG411EGNI	Waus00001g00121	0JVJK@euNOG,0U526@lilNOG,105UG@NOG,16251@poaNOG,1C3PW@strNOG,1EGNI@virNOG	190	122	106	366	341
ENOG411DQSC	Waus00001g00122	0IETG@euNOG,0TSKM@lilNOG,1BDGG@strNOG,1DQSC@virNOG,COG0613@NOG	99	71	69	77	57
ENOG411DXJM	Waus00001g00123	1BMDY@strNOG,1DXJM@virNOG,COG5256@NOG,KOG0052@euNOG	3888	3075	3267	3565	2724
ENOG411DXJM	Waus00001g00123	0C4SD@braNOG,1BMDY@strNOG,1DXJM@virNOG,COG5256@NOG,KOG0052@euNOG	3888	3075	3267	3565	2724
ENOG411DSUV	Waus00001g00124	0TN5K@lilNOG,0XRAP@NOG,1BEX5@strNOG,1DSUV@virNOG,KOG2669@euNOG	144	148	155	47	67
ENOG411E2WJ	Waus00001g00125	11JBG@NOG,1BR0I@strNOG,1E2WJ@virNOG,KOG2240@euNOG	337	589	379	731	592
ENOG411DX43	Waus00001g00126	0TM9P@lilNOG,1BJ6W@strNOG,1DX43@virNOG,COG1999@NOG,KOG2792@euNOG	67	75	64	36	41
ENOG411DSKB	Waus00001g00127	0IFAB@euNOG,1BENE@strNOG,1DSKB@virNOG,COG0177@NOG	134	167	196	32	43
ENOG411E08D	Waus00001g00128	0IK3V@euNOG,0TSXB@lilNOG,0YS2X@NOG,1BNDY@strNOG,1E08D@virNOG	521	767	949	115	166
ENOG411DRNH	Waus00001g00128	0TU7S@lilNOG,15R3G@poaNOG,1BDRH@strNOG,1DRNH@virNOG,COG5099@NOG,KOG2049@euNOG	521	767	949	115	166
ENOG411DRNH	Waus00001g00128	0BXD4@braNOG,1BDRH@strNOG,1DRNH@virNOG,COG5099@NOG,KOG2049@euNOG	521	767	949	115	166
ENOG411DSAX	Waus00001g00129	0TRYX@lilNOG,15JC7@poaNOG,1BF5Q@strNOG,1DSAX@virNOG,COG0367@NOG,KOG0571@euNOG	507	881	937	116	206
ENOG411DWEM	Waus00001g00130	0TPUN@lilNOG,1BPAJ@strNOG,1DWEM@virNOG,COG0557@NOG,KOG2102@euNOG	37	52	65	4	8
ENOG411DWEM	Waus00001g00130	1BPAJ@strNOG,1DWEM@virNOG,COG0557@NOG,KOG2102@euNOG	37	52	65	4	8
ENOG411EMRC	Waus00001g00131	0IUMG@euNOG,1036B@NOG,1C7TB@strNOG,1EMRC@virNOG	215	200	224	60	81
ENOG411E57X	Waus00001g00132	0TYVS@lilNOG,11NTJ@NOG,1BS4R@strNOG,1E57X@virNOG,KOG1088@euNOG	114	160	99	261	218
ENOG411DSTC	Waus00001g00133	0TVIQ@lilNOG,1BHGY@strNOG,1DSTC@virNOG,COG0154@NOG,KOG1124@euNOG,KOG1211@euNOG	79	61	85	9	11
	Waus00001g00134	0PG37@fuNOG,0Z5DF@NOG,13IBU@opiNOG,KOG4628@euNOG	84	116	121	101	61
ENOG411DTCQ	Waus00001g00135	1BFEG@strNOG,1DTCQ@virNOG,COG1819@NOG,KOG1192@euNOG	1	9	3	20	30
ENOG411DZNQ	Waus00001g00136	0TSXX@lilNOG,11M6Z@NOG,1BMUA@strNOG,1DZNQ@virNOG,KOG2640@euNOG	164	176	168	223	216
ENOG411DUY8	Waus00001g00137	0TP8U@lilNOG,1BH1U@strNOG,1DUY8@virNOG,COG1062@NOG,COG4886@NOG,KOG0022@euNOG,KOG0531@euNOG	570	77	106	324	399
ENOG411DQPV	Waus00001g00138	0IDY6@euNOG,0TJQ1@lilNOG,0Y9W6@NOG,1BCS1@strNOG,1DQPV@virNOG	264	555	450	204	216
ENOG411DPQB	Waus00001g00139	0TUZ3@lilNOG,0XSNC@NOG,15QSD@poaNOG,1BBRJ@strNOG,1DPQB@virNOG,KOG0029@euNOG	125	158	109	208	127
	Waus00001g00140	121N2@NOG,KOG0800@euNOG	210	146	252	151	185
	Waus00001g00141		0	0	0	0	0
ENOG411E4SX	Waus00001g00142	0U41Z@lilNOG,121N2@NOG,15XEF@poaNOG,1BTHV@strNOG,1E4SX@virNOG,KOG0800@euNOG	24	23	31	49	22
ENOG411E4X5	Waus00001g00143	0TP4R@lilNOG,121WM@NOG,1BT1G@strNOG,1E4X5@virNOG,KOG3057@euNOG	260	393	399	227	218
ENOG411E4PB	Waus00001g00144	0IX1T@euNOG,0TZIG@lilNOG,0Z611@NOG,1BSU5@strNOG,1E4PB@virNOG	221	180	151	228	256
ENOG411DSF3	Waus00001g00145	1BEH8@strNOG,1DSF3@virNOG,COG0515@NOG,KOG0583@euNOG	470	318	385	88	108
ENOG411E45A	Waus00001g00146	0IYUM@euNOG,0TYD1@lilNOG,0XVCV@NOG,1BR1I@strNOG,1E45A@virNOG	235	312	353	185	156
ENOG411EKGV	Waus00001g00147	0IN28@euNOG,0YJU4@NOG,1C6K5@strNOG,1EKGV@virNOG	71	47	56	52	39
	Waus00001g00148		0	0	0	0	0
ENOG411E0ZY	Waus00001g00149	0IZ1K@euNOG,0YKWV@NOG,1BP5M@strNOG,1E0ZY@virNOG	26	36	55	46	42
	Waus00001g00150		24	12	10	15	22
ENOG411DV34	Waus00001g00151	1BH6Z@strNOG,1DV34@virNOG,COG0563@NOG,KOG3079@euNOG	578	597	776	359	321
ENOG411DTCQ	Waus00001g00152	1BFEG@strNOG,1DTCQ@virNOG,COG1819@NOG,KOG1192@euNOG	20	0	4	2	5
ENOG411DTCQ	Waus00001g00153	0BVF9@braNOG,1BFEG@strNOG,1DTCQ@virNOG,COG1819@NOG,KOG1192@euNOG	4	0	0	0	0
ENOG411DTCQ	Waus00001g00153	1BFEG@strNOG,1DTCQ@virNOG,COG1819@NOG,KOG1192@euNOG	4	0	0	0	0
ENOG411DTCQ	Waus00001g00154	1BFEG@strNOG,1DTCQ@virNOG,COG1819@NOG,KOG1192@euNOG	9	32	22	48	26
	Waus00001g00155		9	14	8	13	14
ENOG411DTCQ	Waus00001g00156	1BFEG@strNOG,1DTCQ@virNOG,COG1819@NOG,KOG1192@euNOG	10	0	13	12	32
	Waus00001g00157		0	0	0	0	1
ENOG411DV62	Waus00001g00158	0IEKH@euNOG,0XRRG@NOG,1BHA0@strNOG,1DV62@virNOG	705	880	848	1032	758
ENOG411DV62	Waus00001g00158	0IEKH@euNOG,0TUV5@lilNOG,0XRRG@NOG,15RS9@poaNOG,1BHA0@strNOG,1DV62@virNOG	705	880	848	1032	758
	Waus00001g00159	COG2036@NOG,KOG1745@euNOG	1002	941	886	1063	1088
	Waus00001g00159	0AG19@biNOG,0DZQ0@chorNOG,0UYDA@maNOG,0VTA2@meNOG,13PQG@opiNOG,1D876@veNOG,COG2036@NOG,KOG1745@euNOG	1002	941	886	1063	1088
	Waus00001g00160		21	11	16	32	16
ENOG411E2RB	Waus00001g00161	0IZKU@euNOG,1BQXK@strNOG,1E2RB@virNOG,COG0589@NOG	2279	3482	2840	1600	1238
ENOG411DTR0	Waus00001g00162	0TVVB@lilNOG,0XR8P@NOG,15SWN@poaNOG,1BFT5@strNOG,1DTR0@virNOG,KOG2296@euNOG	141	224	243	30	65
ENOG411E1PR	Waus00001g00163	0TQ0Q@lilNOG,121N2@NOG,1BPVQ@strNOG,1E1PR@virNOG,KOG0800@euNOG	694	556	404	1196	640
ENOG411DXN2	Waus00001g00164	0IGQV@euNOG,0Y9BB@NOG,1BJQG@strNOG,1DXN2@virNOG	3	8	3	5	5
	Waus00001g00165		0	0	0	0	0
ENOG411DSI2	Waus00001g00166	0IHQJ@euNOG,0Z114@NOG,1BEK7@strNOG,1DSI2@virNOG	5736	6531	5549	7031	5859
ENOG411DSI2	Waus00001g00166	0IHQJ@euNOG,0TT87@lilNOG,0Z114@NOG,1BEK7@strNOG,1DSI2@virNOG	5736	6531	5549	7031	5859
ENOG411DQSP	Waus00001g00166	1BCUX@strNOG,1DQSP@virNOG,COG2125@NOG,KOG1646@euNOG	5736	6531	5549	7031	5859
ENOG411DTTF	Waus00001g00166	11PFV@NOG,1BFVS@strNOG,1DTTF@virNOG,KOG4209@euNOG	5736	6531	5549	7031	5859
	Waus00001g00167		4	1	2	0	0
	Waus00001g00168		2	0	3	1	3
ENOG411DRSN	Waus00001g00169	1BG1T@strNOG,1DRSN@virNOG,COG0024@NOG,KOG2738@euNOG	101	170	117	76	103
ENOG411DRSN	Waus00001g00169	0TJEX@lilNOG,15G94@poaNOG,1BG1T@strNOG,1DRSN@virNOG,COG0024@NOG,KOG2738@euNOG	101	170	117	76	103
ENOG411DXTY	Waus00001g00170	0TNZ3@lilNOG,11SKN@NOG,15JQU@poaNOG,1BJWX@strNOG,1DXTY@virNOG,KOG0150@euNOG	204	330	285	316	257
	Waus00001g00170	0IFS1@euNOG,11P6K@NOG	204	330	285	316	257
ENOG411DTJC	Waus00001g00170	0IFS1@euNOG,0TVUQ@lilNOG,11P6K@NOG,1BFM9@strNOG,1DTJC@virNOG	204	330	285	316	257
ENOG411DVX2	Waus00001g00171	0XRY4@NOG,1BI0G@strNOG,1DVX2@virNOG,KOG4547@euNOG	170	172	208	28	18
	Waus00001g00172		0	0	0	0	0
	Waus00001g00173		0	0	0	0	0
	Waus00001g00174		0	0	0	0	0
	Waus00001g00175		0	0	0	0	0
	Waus00001g00176		0	0	0	0	0
	Waus00001g00177		12	1	5	3	3
ENOG411DQ9G	Waus00001g00178	1BCBG@strNOG,1DQ9G@virNOG,COG0631@NOG,KOG0698@euNOG	231	282	181	182	151
ENOG411DQ9G	Waus00001g00178	0TND4@lilNOG,1BCBG@strNOG,1DQ9G@virNOG,COG0631@NOG,KOG0698@euNOG	231	282	181	182	151
	Waus00001g00179		0	0	0	0	0
	Waus00001g00180		0	0	1	0	2
ENOG411E40B	Waus00001g00181	0IZ03@euNOG,0TZ8F@lilNOG,0YTQ9@NOG,1BS59@strNOG,1E40B@virNOG	12	8	11	86	75
ENOG411DUK2	Waus00001g00182	0TKJ1@lilNOG,1BGP7@strNOG,1DUK2@virNOG,COG0553@NOG,KOG0390@euNOG	10	5	8	0	2
	Waus00001g00183		0	0	0	0	0
	Waus00001g00184		0	0	0	0	0
	Waus00001g00185		0	0	0	0	0
ENOG411DQDM	Waus00001g00186	0TJCT@lilNOG,1BCFK@strNOG,1DQDM@virNOG,COG5185@NOG,KOG0995@euNOG	0	10	3	7	10
ENOG411DQDM	Waus00001g00187	0TJCT@lilNOG,1BCFK@strNOG,1DQDM@virNOG,COG5185@NOG,KOG0995@euNOG	0	0	0	0	0
ENOG411DSC6	Waus00001g00188	0INRU@euNOG,1219B@NOG,1BEEA@strNOG,1DSC6@virNOG	299	240	331	53	106
ENOG411DT5A	Waus00001g00189	0Z7Z7@NOG,1BM7R@strNOG,1DT5A@virNOG,KOG4197@euNOG	12	5	8	0	1
ENOG411DQDM	Waus00001g00190	0TJCT@lilNOG,1BCFK@strNOG,1DQDM@virNOG,COG5185@NOG,KOG0995@euNOG	13	12	6	18	13
	Waus00001g00191		0	0	0	0	0
ENOG411DY9W	Waus00001g00192	0XNNZ@NOG,1BK1R@strNOG,1DY9W@virNOG,KOG2662@euNOG	67	122	78	32	35
ENOG411DUE8	Waus00001g00193	0IKEU@euNOG,1BGGS@strNOG,1DUE8@virNOG,COG4886@NOG	6130	5813	5538	3341	1731
ENOG411DUE8	Waus00001g00194	0IKEU@euNOG,1BGGS@strNOG,1DUE8@virNOG,COG4886@NOG	1517	1718	1660	684	505
	Waus00001g00195		3	4	4	1	2
ENOG411DQIZ	Waus00001g00196	0IPP3@euNOG,0TUCK@lilNOG,0ZT2W@NOG,15SDJ@poaNOG,1BERC@strNOG,1DQIZ@virNOG	194	198	212	27	36
ENOG411E2QI	Waus00001g00196	0IW5X@euNOG,11J89@NOG,1BR2Z@strNOG,1E2QI@virNOG	194	198	212	27	36
ENOG411E4GT	Waus00001g00197	0J0RS@euNOG,1229A@NOG,1BSMU@strNOG,1E4GT@virNOG	101	139	111	173	164
ENOG411DT6Q	Waus00001g00198	0TX9W@lilNOG,1BF8B@strNOG,1DT6Q@virNOG,COG0705@NOG,KOG2289@euNOG	138	176	127	210	216
	Waus00001g00199		2	6	6	4	2
ENOG411DWYG	Waus00001g00200	0IWQX@euNOG,0TX5W@lilNOG,1BJ12@strNOG,1DWYG@virNOG,COG3760@NOG	660	662	748	534	365
	Waus00001g00201		0	0	0	0	0
	Waus00001g00202		0	0	0	0	0
	Waus00001g00203		0	0	0	0	0
	Waus00001g00204		22	20	24	36	31
ENOG411DUKY	Waus00001g00205	0TQBS@lilNOG,0XNV7@NOG,15M33@poaNOG,1BGQ7@strNOG,1DUKY@virNOG,KOG1339@euNOG	0	0	0	0	0
	Waus00001g00206		0	0	0	0	0
	Waus00001g00207		0	0	0	0	0
	Waus00001g00208		0	0	0	0	0
	Waus00001g00209		0	0	0	0	0
	Waus00001g00210	COG2340@NOG,KOG3017@euNOG	0	2	1	0	0
	Waus00001g00211		0	0	0	0	0
	Waus00001g00212		0	0	0	0	0
ENOG411DR01	Waus00001g00213	0C2WV@braNOG,0XRUD@NOG,1BD2N@strNOG,1DR01@virNOG,KOG2730@euNOG	56	77	88	13	29
ENOG411DR01	Waus00001g00213	0TK1D@lilNOG,0XRUD@NOG,15GV8@poaNOG,1BD2N@strNOG,1DR01@virNOG,KOG2730@euNOG	56	77	88	13	29
ENOG411DTUW	Waus00001g00214	0IHDF@euNOG,11GYB@NOG,1BFTG@strNOG,1DTUW@virNOG	24	26	23	21	25
ENOG411DU8R	Waus00001g00215	1BGB8@strNOG,1DU8R@virNOG,COG0724@NOG,KOG0118@euNOG	3472	2413	3686	3908	3157
ENOG411DU8R	Waus00001g00215	0TSUA@lilNOG,1BGB8@strNOG,1DU8R@virNOG,COG0724@NOG,KOG0118@euNOG	3472	2413	3686	3908	3157
ENOG411E6CF	Waus00001g00216	0J41E@euNOG,0YU7U@NOG,1BUFD@strNOG,1E6CF@virNOG	55	47	74	55	36
ENOG411E6CF	Waus00001g00216	0J41E@euNOG,0TKSU@lilNOG,0YU7U@NOG,1BUFD@strNOG,1E6CF@virNOG	55	47	74	55	36
	Waus00001g00217		0	0	0	0	0
ENOG411E3D9	Waus00001g00218	0TYQ2@lilNOG,15UZR@poaNOG,1BQ3M@strNOG,1E3D9@virNOG,COG5126@NOG,KOG0028@euNOG	426	500	426	426	307
	Waus00001g00219		1	0	1	0	0
ENOG411DSRX	Waus00001g00220	0Z7Z7@NOG,1BEUD@strNOG,1DSRX@virNOG,KOG4197@euNOG	175	121	133	192	175
	Waus00001g00221		6	16	15	13	16
ENOG411DUUY	Waus00001g00222	0XR8V@NOG,1BIGN@strNOG,1DUUY@virNOG,KOG4711@euNOG	0	0	0	0	0
ENOG411EMRF	Waus00001g00223	0IUMP@euNOG,0XNUT@NOG,1C7TE@strNOG,1EMRF@virNOG	0	0	0	0	0
ENOG411DZ9R	Waus00001g00224	0TU27@lilNOG,0XP9E@NOG,1BN54@strNOG,1DZ9R@virNOG,KOG1737@euNOG,KOG2319@euNOG	119	227	189	28	53
ENOG411E8KX	Waus00001g00225	0J2ZB@euNOG,0Z25M@NOG,1BWEW@strNOG,1E8KX@virNOG	1	7	10	3	3
	Waus00001g00226		0	0	0	0	0
	Waus00001g00227		0	0	0	0	0
ENOG411E905	Waus00001g00228	0C7F2@braNOG,0J57V@euNOG,0Z25M@NOG,1BWQG@strNOG,1E905@virNOG	85	233	200	147	128
	Waus00001g00229		0	0	0	0	0
ENOG411DWZT	Waus00001g00230	0TN4G@lilNOG,0Y1JB@NOG,1BJ2K@strNOG,1DWZT@virNOG,KOG1425@euNOG	487	341	433	388	344
ENOG411E45E	Waus00001g00231	0TSH5@lilNOG,11KHQ@NOG,1BSA8@strNOG,1E45E@virNOG,KOG4325@euNOG	160	208	193	127	71
ENOG411DT0U	Waus00001g00232	0IVBA@euNOG,0TK2S@lilNOG,0YFAF@NOG,1BFQ4@strNOG,1DT0U@virNOG	380	544	449	1154	967
	Waus00001g00233	0XPWC@NOG,KOG2532@euNOG	0	0	0	0	0
ENOG411E0BC	Waus00001g00234	0IJ7Z@euNOG,0TUZB@lilNOG,11P6C@NOG,1BM64@strNOG,1E0BC@virNOG	4	2	3	0	2
ENOG411E555	Waus00001g00235	0IYWD@euNOG,0TY4G@lilNOG,11VGA@NOG,1BT48@strNOG,1E555@virNOG	1139	1459	1119	2014	1798
ENOG411E5KQ	Waus00001g00236	0IZQR@euNOG,0XUTP@NOG,1BTQP@strNOG,1E5KQ@virNOG	0	0	0	1	4
ENOG411E8TH	Waus00001g00236	0JQ3T@euNOG,0XUTP@NOG,1E8TH@virNOG	0	0	0	1	4
ENOG411DUQP	Waus00001g00237	0TW2X@lilNOG,0Z7Z7@NOG,15T4R@poaNOG,1BGU4@strNOG,1DUQP@virNOG,KOG4197@euNOG	77	65	64	84	52
	Waus00001g00238		0	0	0	0	0
ENOG411E7S2	Waus00001g00239	0J57V@euNOG,0Z25M@NOG,1BVQT@strNOG,1E7S2@virNOG	550	388	519	728	623
ENOG411EHK2	Waus00001g00240	0JGPG@euNOG,11603@NOG,1C43E@strNOG,1EHK2@virNOG	9	2	11	12	15
ENOG411E2D0	Waus00001g00241	11JYP@NOG,1BQIU@strNOG,1E2D0@virNOG,KOG4614@euNOG	183	309	299	226	216
ENOG411E3NQ	Waus00001g00242	0TY7Q@lilNOG,1BQX3@strNOG,1E3NQ@virNOG,COG5262@NOG,KOG1757@euNOG	638	746	608	893	672
ENOG411DSMM	Waus00001g00243	0TMXG@lilNOG,1BEPZ@strNOG,1DSMM@virNOG,COG4870@NOG,KOG1543@euNOG,KOG4296@euNOG	441	509	575	237	193
ENOG411DSYQ	Waus00001g00244	0TXV9@lilNOG,1BF0K@strNOG,1DSYQ@virNOG,COG2802@NOG,KOG4159@euNOG	525	814	698	1828	1597
	Waus00001g00245		0	0	0	0	0
	Waus00001g00246		0	0	0	0	0
ENOG411DS2X	Waus00001g00247	1BNF2@strNOG,1DS2X@virNOG,COG0277@NOG,KOG1232@euNOG	22	31	39	1	7
ENOG411DXBR	Waus00001g00248	0TJUN@lilNOG,0YFVF@NOG,1BJED@strNOG,1DXBR@virNOG,KOG1926@euNOG	426	334	361	77	172
ENOG411DWPX	Waus00001g00249	0TNQX@lilNOG,11G1S@NOG,15K6T@poaNOG,1BIST@strNOG,1DWPX@virNOG,KOG3150@euNOG	162	217	211	130	119
ENOG411DRMJ	Waus00001g00250	0TKR9@lilNOG,15HIY@poaNOG,1BDQG@strNOG,1DRMJ@virNOG,COG1881@NOG,KOG3346@euNOG	0	1	0	0	0
ENOG411DRMJ	Waus00001g00251	0TKR9@lilNOG,15HIY@poaNOG,1BDQG@strNOG,1DRMJ@virNOG,COG1881@NOG,KOG3346@euNOG	0	1	0	0	0
ENOG411DRMJ	Waus00001g00252	1BDQG@strNOG,1DRMJ@virNOG,COG1881@NOG,KOG3346@euNOG	9	4	6	134	51
ENOG411E0DS	Waus00001g00252	0TUXW@lilNOG,1BNK3@strNOG,1E0DS@virNOG,COG1881@NOG,KOG3346@euNOG	9	4	6	134	51
	Waus00001g00253		0	0	0	0	0
ENOG411DRMJ	Waus00001g00254	0TSYQ@lilNOG,1BDQG@strNOG,1DRMJ@virNOG,COG1881@NOG,KOG3346@euNOG	1	42	9	10	3
ENOG411E0DS	Waus00001g00254	0TUXW@lilNOG,1BNK3@strNOG,1E0DS@virNOG,COG1881@NOG,KOG3346@euNOG	1	42	9	10	3
ENOG411DZPP	Waus00001g00255	0TSTV@lilNOG,0XPAJ@NOG,1BMKS@strNOG,1DZPP@virNOG,KOG0764@euNOG	35	48	39	13	15
ENOG411DZPP	Waus00001g00255	0TSTV@lilNOG,0XPAJ@NOG,15PKZ@poaNOG,1BMKS@strNOG,1DZPP@virNOG,KOG0764@euNOG	35	48	39	13	15
	Waus00001g00256	0IVXF@euNOG,11S1U@NOG	0	0	0	0	0
ENOG411DZ4U	Waus00001g00257	0IK7D@euNOG,0TJ58@lilNOG,0YGE6@NOG,1BMA6@strNOG,1DZ4U@virNOG	0	0	0	0	0
	Waus00001g00258		0	0	0	0	0
	Waus00001g00259		3	10	8	1	3
ENOG411E1B4	Waus00001g00260	0IVXF@euNOG,11S1U@NOG,1BDK7@strNOG,1E1B4@virNOG	0	0	0	0	0
ENOG411DTZR	Waus00001g00261	0IWR8@euNOG,11QRV@NOG,1BG24@strNOG,1DTZR@virNOG	0	0	0	0	0
ENOG411DTZR	Waus00001g00262	0IWR8@euNOG,11QRV@NOG,1BG24@strNOG,1DTZR@virNOG	0	0	0	0	0
	Waus00001g00263		0	0	0	0	0
ENOG411E7S2	Waus00001g00264	0J57V@euNOG,0Z25M@NOG,1BVQT@strNOG,1E7S2@virNOG	70	230	68	380	90
	Waus00001g00265		0	0	0	0	0
ENOG411E8A4	Waus00001g00266	0J6DJ@euNOG,0Z3R4@NOG,1BW63@strNOG,1E8A4@virNOG	222	231	278	113	168
ENOG411DWNE	Waus00001g00267	0U5UN@lilNOG,1BK9V@strNOG,1DWNE@virNOG,COG2262@NOG,KOG0410@euNOG	144	208	164	48	107
ENOG411DWNE	Waus00001g00267	1BK9V@strNOG,1DWNE@virNOG,COG2262@NOG,KOG0410@euNOG	144	208	164	48	107
ENOG411E1TQ	Waus00001g00268	0IVT8@euNOG,0TMQJ@lilNOG,11YDY@NOG,1BPZJ@strNOG,1E1TQ@virNOG	159	187	258	64	80
ENOG411DR0N	Waus00001g00269	1BD36@strNOG,1DR0N@virNOG,COG0524@NOG,KOG2855@euNOG	32	56	58	9	27
ENOG411DR9U	Waus00001g00270	0IJ83@euNOG,1BD2H@strNOG,1DR9U@virNOG,COG3380@NOG	165	170	161	106	134
	Waus00001g00271		0	0	0	0	0
	Waus00001g00272		0	0	0	0	0
ENOG411E8KX	Waus00001g00273	0J2ZB@euNOG,0Z25M@NOG,1BWEW@strNOG,1E8KX@virNOG	3	13	15	5	6
ENOG411E8KX	Waus00001g00274	0J2ZB@euNOG,0Z25M@NOG,1BWEW@strNOG,1E8KX@virNOG	3	13	15	5	6
ENOG411E8KX	Waus00001g00275	0J2ZB@euNOG,0Z25M@NOG,1BWEW@strNOG,1E8KX@virNOG	3	13	15	5	6
ENOG411E8KX	Waus00001g00276	0J2ZB@euNOG,0Z25M@NOG,1BWEW@strNOG,1E8KX@virNOG	3	13	15	5	6
ENOG411E06S	Waus00001g00277	0IG8W@euNOG,0TUVF@lilNOG,11N2F@NOG,15R66@poaNOG,1BNC9@strNOG,1E06S@virNOG	100	82	110	26	34
ENOG411DXBG	Waus00001g00278	0TR32@lilNOG,0XNXU@NOG,15MF6@poaNOG,1BJE3@strNOG,1DXBG@virNOG,KOG2327@euNOG	22	13	14	4	6
ENOG411DXBG	Waus00001g00279	0TR32@lilNOG,0XNXU@NOG,15MF6@poaNOG,1BJE3@strNOG,1DXBG@virNOG,KOG2327@euNOG	0	0	0	0	0
ENOG411DQX8	Waus00001g00280	0TPPZ@lilNOG,0XNN8@NOG,1BCZM@strNOG,1DQX8@virNOG,KOG2190@euNOG	1128	779	825	933	887
ENOG411E905	Waus00001g00281	0J57V@euNOG,0Z25M@NOG,1BWQG@strNOG,1E905@virNOG	113	195	85	1089	954
ENOG411DY5Z	Waus00001g00282	0IIE6@euNOG,11S51@NOG,1BK9D@strNOG,1DY5Z@virNOG	18	14	9	33	33
ENOG411DSBI	Waus00001g00283	0Z7Z7@NOG,1BEDS@strNOG,1DSBI@virNOG,KOG4197@euNOG	39	45	48	9	18
ENOG411DPXC	Waus00001g00284	0IF7Y@euNOG,1BGWI@strNOG,1DPXC@virNOG,COG0624@NOG	115	161	149	46	80
ENOG411DYKM	Waus00001g00285	11MCN@NOG,1BP7N@strNOG,1DYKM@virNOG,KOG4066@euNOG	87	45	58	54	59
	Waus00001g00286		0	0	0	0	0
ENOG411DU8D	Waus00001g00287	0IGYU@euNOG,0TPVY@lilNOG,1BD3B@strNOG,1DU8D@virNOG,COG1226@NOG	22	33	43	15	11
ENOG411DU8D	Waus00001g00287	0IGYU@euNOG,1BD3B@strNOG,1DU8D@virNOG,COG1226@NOG	22	33	43	15	11
	Waus00001g00288		2	0	1	0	0
	Waus00001g00289		4	1	6	5	3
ENOG411DTBS	Waus00001g00290	0IGJW@euNOG,0TW1K@lilNOG,0YBM7@NOG,1BC80@strNOG,1DTBS@virNOG	101	83	72	63	66
ENOG411E2R8	Waus00001g00291	0IWK8@euNOG,0TRQC@lilNOG,127XZ@NOG,1BQXH@strNOG,1E2R8@virNOG	222	490	250	468	433
ENOG411DSPS	Waus00001g00292	0BZP5@braNOG,1BJ33@strNOG,1DSPS@virNOG,COG0159@NOG,KOG4175@euNOG	121	143	161	53	84
ENOG411DSPS	Waus00001g00292	1BJ33@strNOG,1DSPS@virNOG,COG0159@NOG,KOG4175@euNOG	121	143	161	53	84
ENOG411DTAU	Waus00001g00293	0XS6F@NOG,1BFCM@strNOG,1DTAU@virNOG,KOG2429@euNOG	37	40	54	9	14
ENOG411DTAU	Waus00001g00293	0TPGJ@lilNOG,0XS6F@NOG,15K8N@poaNOG,1BFCM@strNOG,1DTAU@virNOG,KOG2429@euNOG	37	40	54	9	14
ENOG411DTAU	Waus00001g00294	0TPGJ@lilNOG,0XS6F@NOG,15K8N@poaNOG,1BFCM@strNOG,1DTAU@virNOG,KOG2429@euNOG	0	0	0	0	0
ENOG411E20G	Waus00001g00295	0IHMW@euNOG,0Y5VH@NOG,1BQ6C@strNOG,1E20G@virNOG	990	1838	1148	1088	1178
ENOG411E239	Waus00001g00296	0Z7Z7@NOG,1BQ92@strNOG,1E239@virNOG,KOG4197@euNOG	6	1	1	5	3
ENOG411E0AA	Waus00001g00297	0IHFF@euNOG,0U1TG@lilNOG,10ZMY@NOG,15ZYQ@poaNOG,1BNFX@strNOG,1E0AA@virNOG	0	0	0	0	0
ENOG411DZET	Waus00001g00298	0IKRF@euNOG,0YIPU@NOG,1BMKJ@strNOG,1DZET@virNOG	21	42	32	64	53
ENOG411E6VR	Waus00001g00299	0J4TV@euNOG,123N5@NOG,1BUXA@strNOG,1E6VR@virNOG	47	79	77	39	35
ENOG411DTVI	Waus00001g00300	0IE2M@euNOG,0TQP8@lilNOG,11S2X@NOG,1BFY0@strNOG,1DTVI@virNOG	237	363	334	1186	1040
	Waus00001g00301		0	0	0	0	0
ENOG411DZ20	Waus00001g00302	0IJ4H@euNOG,1BM73@strNOG,1DZ20@virNOG,COG3146@NOG	30	95	65	10	17
	Waus00001g00303		0	0	0	0	0
ENOG411E3KE	Waus00001g00304	1BRRN@strNOG,1E3KE@virNOG,COG5130@NOG,KOG3142@euNOG	80	100	90	158	116
ENOG411E0E7	Waus00001g00305	0XPCN@NOG,1BFRE@strNOG,1E0E7@virNOG,KOG2660@euNOG	76	77	95	55	90
	Waus00001g00306		0	0	0	0	0
	Waus00001g00307		7	8	12	4	2
ENOG411DZBN	Waus00001g00308	0TM4P@lilNOG,0XNNZ@NOG,1BMGU@strNOG,1DZBN@virNOG,KOG2662@euNOG	76	101	65	20	36
ENOG411E62I	Waus00001g00309	0J13C@euNOG,0U0G3@lilNOG,0XZ0Y@NOG,15XSN@poaNOG,1BU5U@strNOG,1E62I@virNOG	1170	1395	955	3790	3574
ENOG411DVT9	Waus00001g00310	1BHWY@strNOG,1DVT9@virNOG,COG1072@NOG,KOG2702@euNOG	265	349	261	415	345
ENOG411DWUP	Waus00001g00310	1BH9R@strNOG,1DWUP@virNOG,COG5047@NOG,KOG1986@euNOG	265	349	261	415	345
ENOG411DWUP	Waus00001g00310	1BH9R@strNOG,1DWUP@virNOG,COG5047@NOG,KOG1986@euNOG,KOG4293@euNOG	265	349	261	415	345
	Waus00001g00311		0	0	0	0	0
ENOG411E3W8	Waus00001g00312	0TZBD@lilNOG,1BRXD@strNOG,1E3W8@virNOG,COG1594@NOG,KOG2691@euNOG	36	16	30	32	28
ENOG411DTF2	Waus00001g00313	0IWY3@euNOG,0TKMF@lilNOG,11ZS5@NOG,1BFGW@strNOG,1DTF2@virNOG	52	105	66	78	72
ENOG411DQGF	Waus00001g00314	0TV0F@lilNOG,0XRB3@NOG,1BCIN@strNOG,1DQGF@virNOG,KOG1616@euNOG	23	16	21	5	17
ENOG411DWXI	Waus00001g00315	1BJ05@strNOG,1DWXI@virNOG,COG0123@NOG,KOG1342@euNOG	421	404	516	42	101
	Waus00001g00316		0	0	0	0	0
	Waus00001g00317		0	0	0	0	0
ENOG411DYCM	Waus00001g00318	1BKGD@strNOG,1DYCM@virNOG,COG5188@NOG,KOG2636@euNOG	392	271	428	62	89
ENOG411DYCM	Waus00001g00318	0TPSB@lilNOG,1BKGD@strNOG,1DYCM@virNOG,COG5188@NOG,KOG2636@euNOG	392	271	428	62	89
ENOG411DU5D	Waus00001g00319	0IHB1@euNOG,0TMC0@lilNOG,11ZI0@NOG,1BG83@strNOG,1DU5D@virNOG	308	448	362	279	247
	Waus00001g00320	0XNSN@NOG,KOG1057@euNOG	0	0	0	0	0
ENOG411DUJY	Waus00001g00321	0XNSN@NOG,1BGP5@strNOG,1DUJY@virNOG,KOG1057@euNOG	258	184	254	42	61
ENOG411DT3T	Waus00001g00322	1BF5R@strNOG,1DT3T@virNOG,COG0474@NOG,KOG0205@euNOG	956	918	916	448	408
ENOG411E20G	Waus00001g00323	0IHMW@euNOG,0Y5VH@NOG,1BQ6C@strNOG,1E20G@virNOG	15	430	131	475	524
	Waus00001g00324		7	6	5	9	9
	Waus00001g00325		11	16	21	11	10
ENOG411DYZD	Waus00001g00326	0IGW4@euNOG,0Z49E@NOG,1BN1T@strNOG,1DYZD@virNOG	322	352	351	192	160
ENOG411DXKU	Waus00001g00327	0IE87@euNOG,0TTJT@lilNOG,1BESY@strNOG,1DXKU@virNOG,COG2133@NOG	463	474	365	533	466
ENOG411E07X	Waus00001g00328	0XSIX@NOG,1BNDG@strNOG,1E07X@virNOG,KOG0406@euNOG	4359	4383	4517	7319	8214
ENOG411DVNV	Waus00001g00329	0IIX9@euNOG,0Y8WV@NOG,1BHSC@strNOG,1DVNV@virNOG	1465	385	810	800	658
ENOG411DRYE	Waus00001g00330	0TVMH@lilNOG,0Z7Z7@NOG,1BE0R@strNOG,1DRYE@virNOG,KOG4197@euNOG	241	43	74	22	48
	Waus00001g00331		40	15	10	4	15
	Waus00001g00332		53	8	15	7	16
ENOG411DSJ5	Waus00001g00333	0TMUR@lilNOG,0Z7Z7@NOG,1BEMA@strNOG,1DSJ5@virNOG,KOG4197@euNOG	10	5	9	14	14
	Waus00001g00334		0	0	0	0	0
ENOG411E6SY	Waus00001g00335	0J51E@euNOG,0U0D0@lilNOG,0YX3Q@NOG,1BU9J@strNOG,1E6SY@virNOG	1	4	0	3	1
ENOG411DT40	Waus00001g00336	0TUV9@lilNOG,15RSE@poaNOG,1BF5V@strNOG,1DT40@virNOG,COG5580@NOG,KOG2936@euNOG	0	0	0	0	0
	Waus00001g00337		0	0	0	0	0
	Waus00001g00338		0	0	0	0	0
	Waus00001g00339		0	0	0	0	0
ENOG411DZHJ	Waus00001g00340	0TXDP@lilNOG,1BFD3@strNOG,1DZHJ@virNOG,COG0612@NOG,KOG0960@euNOG	22	12	9	1	4
	Waus00001g00341	09300@basNOG,0IFKG@euNOG,0PMDA@fuNOG,11MWS@NOG,13HRM@opiNOG,1CKZM@treNOG	0	0	0	0	0
ENOG411DPW5	Waus00001g00342	0IGDU@euNOG,0TPAT@lilNOG,1BBXD@strNOG,1DPW5@virNOG,COG0515@NOG	113	97	87	73	91
ENOG411DZWS	Waus00001g00343	0IHGN@euNOG,0TQ99@lilNOG,1BE5H@strNOG,1DZWS@virNOG,COG0742@NOG	151	180	146	170	171
ENOG411DZWS	Waus00001g00343	0IHGN@euNOG,1BE5H@strNOG,1DZWS@virNOG,COG0742@NOG	151	180	146	170	171
ENOG411EME4	Waus00001g00344	0IT1F@euNOG,0Z034@NOG,1C7GF@strNOG,1EME4@virNOG	63	51	59	27	22
ENOG411EEKJ	Waus00001g00345	0C5ZC@braNOG,0J012@euNOG,0YYUR@NOG,1C1KU@strNOG,1EEKJ@virNOG	195	142	155	272	264
	Waus00001g00346		0	0	0	0	0
ENOG411E26R	Waus00001g00347	0TUB4@lilNOG,15R75@poaNOG,1BQCI@strNOG,1E26R@virNOG,COG5147@NOG,KOG0048@euNOG	0	0	0	0	0
	Waus00001g00348		5	2	3	2	8
ENOG411DTW4	Waus00001g00349	1BFYJ@strNOG,1DTW4@virNOG,COG5239@NOG,KOG0620@euNOG	29	21	23	7	2
ENOG411DTW4	Waus00001g00349	0TQ7W@lilNOG,15KZ8@poaNOG,1BFYJ@strNOG,1DTW4@virNOG,COG5239@NOG,KOG0620@euNOG	29	21	23	7	2
	Waus00001g00350	COG2211@NOG,KOG4830@euNOG	859	1108	1108	115	201
ENOG411DTR2	Waus00001g00350	1BFT7@strNOG,1DTR2@virNOG,COG2211@NOG,KOG4830@euNOG	859	1108	1108	115	201
	Waus00001g00351		0	0	0	0	0
	Waus00001g00352		0	0	0	0	0
	Waus00001g00353		0	0	0	0	0
ENOG411EM26	Waus00001g00354	0IQWW@euNOG,0YDCS@NOG,1C74Z@strNOG,1EM26@virNOG	416	213	232	226	224
ENOG411EM29	Waus00001g00354	0IQX1@euNOG,11J16@NOG,1C752@strNOG,1EM29@virNOG	416	213	232	226	224
ENOG411DQC4	Waus00001g00355	0IF5R@euNOG,0TWYV@lilNOG,0YASF@NOG,15QNC@poaNOG,1BCE2@strNOG,1DQC4@virNOG	447	359	405	507	363
ENOG411E3D3	Waus00001g00356	0TZDW@lilNOG,15VUT@poaNOG,1BR9H@strNOG,1E3D3@virNOG,COG5078@NOG,KOG0417@euNOG	89	92	61	111	108
ENOG411DWQT	Waus00001g00357	0TSPZ@lilNOG,15R1H@poaNOG,1BITI@strNOG,1DWQT@virNOG,COG2940@NOG,KOG2084@euNOG	146	121	108	177	132
	Waus00001g00358		0	0	0	0	0
ENOG411DRMF	Waus00001g00359	0TKR7@lilNOG,1BDQB@strNOG,1DRMF@virNOG,COG0671@NOG,KOG2822@euNOG	0	5	0	3	3
ENOG411EKDT	Waus00001g00360	0IMM9@euNOG,1C6H6@strNOG,1EKDT@virNOG,COG1877@NOG	0	0	0	0	0
	Waus00001g00361		0	0	0	0	0
ENOG411DRMF	Waus00001g00362	0TKR7@lilNOG,1BDQB@strNOG,1DRMF@virNOG,COG0671@NOG,KOG2822@euNOG	173	276	253	218	182
ENOG411DPWT	Waus00001g00363	0TNRZ@lilNOG,1BG1C@strNOG,1DPWT@virNOG,COG0639@NOG,KOG0371@euNOG	1258	1428	1279	1445	1145
ENOG411DPWT	Waus00001g00363	1BG1C@strNOG,1DPWT@virNOG,COG0639@NOG,KOG0371@euNOG	1258	1428	1279	1445	1145
ENOG411DT41	Waus00001g00364	0TMDB@lilNOG,0XNTI@NOG,15I6T@poaNOG,1BF5Y@strNOG,1DT41@virNOG,KOG0335@euNOG	622	499	506	867	804
ENOG411DT41	Waus00001g00364	0XNTI@NOG,1BF5Y@strNOG,1DT41@virNOG,KOG0335@euNOG	622	499	506	867	804
ENOG411DZSE	Waus00001g00365	0IG4G@euNOG,0TXAX@lilNOG,0YFSZ@NOG,15QGP@poaNOG,1BMY3@strNOG,1DZSE@virNOG	8	10	20	8	9
ENOG411DZSE	Waus00001g00366	0IG4G@euNOG,0TXAX@lilNOG,0YFSZ@NOG,1BMY3@strNOG,1DZSE@virNOG	0	1	3	1	1
	Waus00001g00367		1	2	2	0	0
	Waus00001g00368		0	1	0	1	0
ENOG411DTR2	Waus00001g00369	0TNYQ@lilNOG,15KYT@poaNOG,1BFT7@strNOG,1DTR2@virNOG,COG2211@NOG,KOG4830@euNOG	72	149	106	27	34
ENOG411DTR2	Waus00001g00369	1BFT7@strNOG,1DTR2@virNOG,COG2211@NOG,KOG4830@euNOG	72	149	106	27	34
	Waus00001g00370		0	0	0	0	0
ENOG411DUFJ	Waus00001g00371	0XPFQ@NOG,1BGI5@strNOG,1DUFJ@virNOG,KOG1898@euNOG	110	123	204	13	21
ENOG411DUFJ	Waus00001g00371	0TIMZ@lilNOG,0XPFQ@NOG,1BGI5@strNOG,1DUFJ@virNOG,KOG1898@euNOG	110	123	204	13	21
ENOG411EM8E	Waus00001g00372	0IRZP@euNOG,0Y994@NOG,1C7B3@strNOG,1EM8E@virNOG	450	401	303	156	130
ENOG411EM8E	Waus00001g00372	0IRZP@euNOG,0U6YK@lilNOG,0Y994@NOG,1C7B3@strNOG,1EM8E@virNOG	450	401	303	156	130
ENOG411DT3F	Waus00001g00373	0IHDW@euNOG,0TN37@lilNOG,1BF5C@strNOG,1DT3F@virNOG,COG0382@NOG	171	222	184	426	365
ENOG411DT3F	Waus00001g00373	0IHDW@euNOG,0TN37@lilNOG,15IW9@poaNOG,1BF5C@strNOG,1DT3F@virNOG,COG0382@NOG	171	222	184	426	365
ENOG411DUFU	Waus00001g00374	0TQ50@lilNOG,15KWB@poaNOG,1BGIJ@strNOG,1DUFU@virNOG,COG2124@NOG,KOG0156@euNOG	0	0	0	0	0
	Waus00001g00375		37	19	21	24	29
	Waus00001g00376		5	6	6	2	0
	Waus00001g00377		0	0	0	0	0
	Waus00001g00378		0	0	0	0	0
	Waus00001g00379		0	0	0	0	0
	Waus00001g00380		0	0	0	0	0
ENOG411EBC2	Waus00001g00381	0JCE4@euNOG,0U6A8@lilNOG,0YJ1X@NOG,160NX@poaNOG,1BYSH@strNOG,1EBC2@virNOG	0	0	0	1	2
	Waus00001g00382		0	0	0	0	2
ENOG411DWDN	Waus00001g00383	0TP1V@lilNOG,1BMJ3@strNOG,1DWDN@virNOG,COG0193@NOG,KOG2255@euNOG	750	839	579	1010	959
ENOG411E5G0	Waus00001g00384	0J00Y@euNOG,11RW0@NOG,1BSY8@strNOG,1E5G0@virNOG	0	0	0	0	2
ENOG411DXFS	Waus00001g00385	0IE9U@euNOG,1BJI3@strNOG,1DXFS@virNOG,COG4638@NOG	148	379	270	76	127
	Waus00001g00385	COG4638@NOG	148	379	270	76	127
ENOG411DQV8	Waus00001g00386	1BCXF@strNOG,1DQV8@virNOG,COG0387@NOG,KOG1397@euNOG	19	29	32	17	25
ENOG411DPNV	Waus00001g00387	1BBQ4@strNOG,1DPNV@virNOG,COG0596@NOG,KOG1454@euNOG	519	465	419	782	731
ENOG411E2TW	Waus00001g00388	1BR01@strNOG,1E2TW@virNOG,COG5147@NOG,KOG0048@euNOG	1	0	0	0	0
	Waus00001g00389		0	0	0	0	0
	Waus00001g00390		0	0	0	0	0
	Waus00001g00391		0	0	0	0	0
	Waus00001g00392		0	0	0	0	0
	Waus00001g00393		1	0	0	0	0
	Waus00001g00394	COG2124@NOG,KOG0156@euNOG	0	0	0	0	0
	Waus00001g00395		0	0	0	0	0
ENOG411DUFU	Waus00001g00396	1BGIJ@strNOG,1DUFU@virNOG,COG2124@NOG,KOG0156@euNOG	0	2	0	0	0
ENOG411DUFU	Waus00001g00396	0TT4X@lilNOG,15PYS@poaNOG,1BGIJ@strNOG,1DUFU@virNOG,COG2124@NOG,KOG0156@euNOG	0	2	0	0	0
	Waus00001g00397		0	0	0	0	0
ENOG411DUFU	Waus00001g00398	1BGIJ@strNOG,1DUFU@virNOG,COG2124@NOG,KOG0156@euNOG	2	1	0	4	0
ENOG411DUFU	Waus00001g00399	1BGIJ@strNOG,1DUFU@virNOG,COG2124@NOG,KOG0156@euNOG	2	4	1	10	23
ENOG411DSFK	Waus00001g00400	0IWFA@euNOG,0TYQK@lilNOG,15J24@poaNOG,1BPHG@strNOG,1DSFK@virNOG,COG0231@NOG	28	26	31	9	14
ENOG411DS4D	Waus00001g00401	0TIUP@lilNOG,0XQHU@NOG,1BEZD@strNOG,1DS4D@virNOG,KOG0759@euNOG	3232	3115	4560	3551	2605
ENOG411E13F	Waus00001g00402	0TV9W@lilNOG,11M6Z@NOG,1BP9C@strNOG,1E13F@virNOG,KOG2640@euNOG	126	193	144	160	172
ENOG411E4EG	Waus00001g00403	0IXM9@euNOG,0YZPN@NOG,1BSJH@strNOG,1E4EG@virNOG	1434	1302	1297	2835	2695
	Waus00001g00404		56	46	52	43	17
	Waus00001g00405		0	0	0	0	0
	Waus00001g00406		0	0	0	0	0
	Waus00001g00407		1	1	0	2	1
	Waus00001g00408		0	0	0	0	0
	Waus00001g00409		0	0	0	0	0
	Waus00001g00410		67	249	54	538	192
	Waus00001g00411		82	158	62	287	111
	Waus00001g00412		0	0	0	0	0
	Waus00001g00413		116	256	87	433	173
ENOG411DQH7	Waus00001g00414	0IFEN@euNOG,0TPSJ@lilNOG,15KHP@poaNOG,1BCJG@strNOG,1DQH7@virNOG,COG0748@NOG	125	196	174	85	104
ENOG411DUAS	Waus00001g00415	0TKD6@lilNOG,15H71@poaNOG,1BD0R@strNOG,1DUAS@virNOG,COG2124@NOG,KOG0157@euNOG	2	3	4	3	3
ENOG411DW6J	Waus00001g00416	1BI9P@strNOG,1DW6J@virNOG,COG0457@NOG,KOG2002@euNOG	99	113	137	24	29
ENOG411DW6J	Waus00001g00416	0TWQC@lilNOG,1BI9P@strNOG,1DW6J@virNOG,COG0457@NOG,KOG2002@euNOG	99	113	137	24	29
ENOG411DTGK	Waus00001g00417	0TU7V@lilNOG,0Z7Z7@NOG,15R3K@poaNOG,1BFIJ@strNOG,1DTGK@virNOG,KOG4197@euNOG	26	10	16	23	20
ENOG411DR8C	Waus00001g00418	0IKC2@euNOG,0Z0AY@NOG,1BDAY@strNOG,1DR8C@virNOG	117	263	165	346	231
ENOG411DS8U	Waus00001g00419	0TPCX@lilNOG,15G82@poaNOG,1BEN9@strNOG,1DS8U@virNOG,COG0529@NOG,KOG0635@euNOG	50	61	65	42	21
	Waus00001g00420		0	0	0	0	0
ENOG411DS87	Waus00001g00421	0XQWZ@NOG,1BFM4@strNOG,1DS87@virNOG,KOG0584@euNOG	290	518	403	563	493
ENOG411DS87	Waus00001g00421	0C0DQ@braNOG,0XQWZ@NOG,1BFM4@strNOG,1DS87@virNOG,KOG0584@euNOG	290	518	403	563	493
ENOG411DYP6	Waus00001g00422	0TW87@lilNOG,15TSA@poaNOG,1BKTH@strNOG,1DYP6@virNOG,COG0388@NOG,KOG0808@euNOG	535	483	454	370	431
ENOG411DYP6	Waus00001g00422	1BKTH@strNOG,1DYP6@virNOG,COG0388@NOG,KOG0808@euNOG	535	483	454	370	431
ENOG411DXU0	Waus00001g00423	0IXIY@euNOG,0TXFW@lilNOG,11RDU@NOG,15R5V@poaNOG,1BJWY@strNOG,1DXU0@virNOG	114	181	162	113	93
ENOG411DXU0	Waus00001g00423	0IXIY@euNOG,0TXFW@lilNOG,11RDU@NOG,1BJWY@strNOG,1DXU0@virNOG	114	181	162	113	93
ENOG411EMRR	Waus00001g00424	0IUNM@euNOG,1C7TQ@strNOG,1EMRR@virNOG,COG3349@NOG	782	1282	961	458	610
ENOG411DPZ7	Waus00001g00425	0XSPF@NOG,1BC0P@strNOG,1DPZ7@virNOG,KOG2931@euNOG	5	12	14	11	15
ENOG411E1MY	Waus00001g00425	0XSPF@NOG,1BP6K@strNOG,1E1MY@virNOG,KOG2931@euNOG	5	12	14	11	15
	Waus00002g07729		18	43	22	2	9
ENOG411DZXF	Waus00002g07730	0IEWZ@euNOG,11RQ5@NOG,1BN2N@strNOG,1DZXF@virNOG	567	299	392	599	459
	Waus00002g07731		1	0	0	0	0
	Waus00002g07732		0	0	0	0	0
ENOG411DTRT	Waus00002g07733	0IEX0@euNOG,0TP96@lilNOG,11IXC@NOG,1BFTW@strNOG,1DTRT@virNOG	145	245	210	110	139
ENOG411DTRT	Waus00002g07733	0IEX0@euNOG,11IXC@NOG,1BFTW@strNOG,1DTRT@virNOG	145	245	210	110	139
ENOG411DWE2	Waus00002g07734	0IIN2@euNOG,1BIH8@strNOG,1DWE2@virNOG,COG3424@NOG	152	88	118	188	211
ENOG411DTG8	Waus00002g07735	0Z7Z7@NOG,1BFI6@strNOG,1DTG8@virNOG,KOG4197@euNOG	10	13	0	0	3
ENOG411DTG8	Waus00002g07736	0Z7Z7@NOG,1BFI6@strNOG,1DTG8@virNOG,KOG4197@euNOG	10	13	0	0	3
ENOG411DTG8	Waus00002g07737	0Z7Z7@NOG,1BFI6@strNOG,1DTG8@virNOG,KOG4197@euNOG	0	0	30	2	0
ENOG411DXTA	Waus00002g07738	0TRYD@lilNOG,121N2@NOG,15NQG@poaNOG,1BI0X@strNOG,1DXTA@virNOG,KOG0800@euNOG	75	117	144	53	68
ENOG411DU0U	Waus00002g07739	0XNXM@NOG,1BG39@strNOG,1DU0U@virNOG,KOG2894@euNOG	157	142	171	51	60
ENOG411DUCB	Waus00002g07740	0TPWV@lilNOG,0XNTM@NOG,1BGBG@strNOG,1DUCB@virNOG,KOG1631@euNOG	1358	1969	1573	832	767
	Waus00002g07741		63	91	85	42	24
	Waus00002g07742	00R0W@actNOG,066ER@bactNOG,123KH@NOG	39	18	40	12	20
	Waus00002g07743	COG4870@NOG,KOG1543@euNOG	634	1761	1071	2972	2408
	Waus00002g07743	07EV7@bactNOG,0NYBE@firmNOG,0X515@negNOG,COG5295@NOG	634	1761	1071	2972	2408
	Waus00002g07744		0	0	0	0	0
	Waus00002g07745	07EV7@bactNOG,0NYBE@firmNOG,0X515@negNOG,COG5295@NOG	476	1379	798	3044	2367
	Waus00002g07745	COG4870@NOG,KOG1543@euNOG	476	1379	798	3044	2367
	Waus00002g07746		0	0	0	0	0
	Waus00002g07747	0IIA0@euNOG,10KV2@NOG	0	5	2	0	0
ENOG411E0YX	Waus00002g07748	0IZJX@euNOG,0YNJG@NOG,1BRQK@strNOG,1E0YX@virNOG	13	131	47	117	150
ENOG411E0YX	Waus00002g07749	0IZJX@euNOG,0YNJG@NOG,1BRQK@strNOG,1E0YX@virNOG	351	2976	1322	2632	2938
ENOG411E3D5	Waus00002g07750	0TZ9F@lilNOG,15WT8@poaNOG,1BRIJ@strNOG,1E3D5@virNOG,COG5048@NOG,KOG1721@euNOG	0	0	1	0	0
ENOG411DVUR	Waus00002g07751	0IERQ@euNOG,120EV@NOG,1BHYF@strNOG,1DVUR@virNOG	1211	948	1157	1258	915
ENOG411E6FJ	Waus00002g07752	0J1R8@euNOG,0XWIM@NOG,1BUI7@strNOG,1E6FJ@virNOG	307	247	119	288	217
ENOG411DRBN	Waus00002g07753	0IQV9@euNOG,0TSRY@lilNOG,11W68@NOG,1BINZ@strNOG,1DRBN@virNOG	167	111	166	196	218
ENOG411DRBN	Waus00002g07753	0BZZ1@braNOG,0IQV9@euNOG,11W68@NOG,1BINZ@strNOG,1DRBN@virNOG	167	111	166	196	218
	Waus00002g07754		0	1	1	0	0
ENOG411DQVB	Waus00002g07755	0ZNCI@NOG,1BCXI@strNOG,1DQVB@virNOG,KOG4636@euNOG	103	96	94	32	52
	Waus00002g07756		0	0	0	0	0
ENOG411E842	Waus00002g07757	0J5JG@euNOG,0U11R@lilNOG,0Z6JS@NOG,1BW3W@strNOG,1E842@virNOG	336	346	311	571	365
ENOG411DXUT	Waus00002g07758	1BGTZ@strNOG,1DXUT@virNOG,COG0225@NOG,KOG1635@euNOG	97	116	132	82	83
ENOG411DYSR	Waus00002g07759	0IJ0Y@euNOG,0YF1M@NOG,1BKX6@strNOG,1DYSR@virNOG	139	217	250	160	125
	Waus00002g07760		0	0	0	0	0
	Waus00002g07761		0	0	0	0	0
ENOG411EHVZ	Waus00002g07762	0JUY4@euNOG,0U575@lilNOG,106F1@NOG,162JK@poaNOG,1C4CT@strNOG,1EHVZ@virNOG	988	1386	1826	248	379
	Waus00002g07763		10	100	75	2	1
	Waus00002g07764		1	3	1	5	2
ENOG411EIE2	Waus00002g07765	0JWQE@euNOG,0U5M8@lilNOG,104QR@NOG,1630Q@poaNOG,1C4JK@strNOG,1EIE2@virNOG	0	0	0	0	0
	Waus00002g07766		0	0	0	0	0
	Waus00002g07767		0	0	0	0	0
	Waus00002g07768	09XH1@biNOG,0EF9Q@chrNOG,0V8F2@meNOG,0XB3X@nemNOG,0XNTI@NOG,12N5P@opiNOG,KOG0335@euNOG	0	0	0	0	0
ENOG411DUVU	Waus00002g07769	0TQNA@lilNOG,1BGZ3@strNOG,1DUVU@virNOG,COG5033@NOG,KOG3149@euNOG	59	98	64	56	59
ENOG411E50M	Waus00002g07770	0C6CQ@braNOG,0IYW1@euNOG,0Z28U@NOG,1BT4P@strNOG,1E50M@virNOG	10	176	150	252	170
	Waus00002g07771		0	0	1	0	0
ENOG411DQ17	Waus00002g07772	1BDRV@strNOG,1DQ17@virNOG,COG0522@NOG,KOG4655@euNOG	81	64	53	68	64
ENOG411DX8J	Waus00002g07773	0IID0@euNOG,0TVFC@lilNOG,0YCYU@NOG,1BHDV@strNOG,1DX8J@virNOG	360	476	542	39	63
ENOG411E08T	Waus00002g07774	0XR1C@NOG,1BK43@strNOG,1E08T@virNOG,KOG0306@euNOG	93	117	114	10	21
	Waus00002g07775		0	0	0	0	0
	Waus00002g07776		0	0	0	0	0
	Waus00002g07777		0	0	0	0	0
	Waus00002g07778		97	35	48	45	29
ENOG411E712	Waus00002g07779	0IYW1@euNOG,0U0U4@lilNOG,0Z28U@NOG,1BV1X@strNOG,1E712@virNOG	7	40	20	0	1
ENOG411E712	Waus00002g07780	0IYW1@euNOG,0U0U4@lilNOG,0Z28U@NOG,1BV1X@strNOG,1E712@virNOG	7	77	27	0	0
ENOG411E6JP	Waus00002g07781	0J53C@euNOG,0U0JX@lilNOG,0YVUY@NOG,1BUU4@strNOG,1E6JP@virNOG	7	44	38	7	1
	Waus00002g07782		0	0	0	0	0
	Waus00002g07783		0	0	0	0	0
ENOG411DXGS	Waus00002g07784	1BJJ5@strNOG,1DXGS@virNOG,COG3491@NOG,KOG0143@euNOG	1	4	3	1	1
ENOG411DXGS	Waus00002g07784	0TR6P@lilNOG,1BJJ5@strNOG,1DXGS@virNOG,COG3491@NOG,KOG0143@euNOG	1	4	3	1	1
ENOG411DQ4K	Waus00002g07785	0TIWB@lilNOG,15RPX@poaNOG,1BC6A@strNOG,1DQ4K@virNOG,COG0656@NOG,KOG1577@euNOG	596	1278	1022	756	763
ENOG411DU8V	Waus00002g07786	0TVZ3@lilNOG,0XSNC@NOG,1BGBB@strNOG,1DU8V@virNOG,KOG0029@euNOG	52	74	97	2	2
ENOG411DU8V	Waus00002g07787	0TVZ3@lilNOG,0XSNC@NOG,15T0Q@poaNOG,1BGBB@strNOG,1DU8V@virNOG,KOG0029@euNOG	4	4	0	0	0
ENOG411DUA4	Waus00002g07788	0IG4D@euNOG,1BGCM@strNOG,1DUA4@virNOG,COG0515@NOG,COG4886@NOG	96	131	158	238	214
ENOG411DQ1U	Waus00002g07789	1BC35@strNOG,1DQ1U@virNOG,COG5140@NOG,KOG1816@euNOG	222	241	275	92	139
	Waus00002g07790		0	0	1	1	5
ENOG411DWBM	Waus00002g07791	0TV2X@lilNOG,1BCYE@strNOG,1DWBM@virNOG,COG2319@NOG,KOG0322@euNOG	261	147	223	132	130
ENOG411DWBM	Waus00002g07792	1BCYE@strNOG,1DWBM@virNOG,COG2319@NOG,KOG0322@euNOG	0	0	0	0	0
ENOG411DXGS	Waus00002g07793	1BJJ5@strNOG,1DXGS@virNOG,COG3491@NOG,KOG0143@euNOG	1	3	1	20	16
ENOG411EKSA	Waus00002g07794	0IPFG@euNOG,11I4P@NOG,1C6V8@strNOG,1EKSA@virNOG	113	108	144	182	183
ENOG411EKSA	Waus00002g07795	0IPFG@euNOG,0U6PK@lilNOG,11I4P@NOG,1C6V8@strNOG,1EKSA@virNOG	28	12	22	23	18
	Waus00002g07796		9	2	3	10	3
	Waus00002g07797		55	56	57	11	7
ENOG411DTS4	Waus00002g07798	0TXFZ@lilNOG,0XQAQ@NOG,15TAS@poaNOG,1BFU5@strNOG,1DTS4@virNOG,KOG2569@euNOG	445	570	526	392	332
ENOG411E46H	Waus00002g07799	0IX4S@euNOG,0TJ1C@lilNOG,0YRSN@NOG,15FVU@poaNOG,1BSB6@strNOG,1E46H@virNOG	35	32	27	82	85
	Waus00002g07800		0	0	0	0	0
ENOG411DV2V	Waus00002g07801	0TQX8@lilNOG,0Z7Z7@NOG,15FF1@poaNOG,1BH6S@strNOG,1DV2V@virNOG,KOG4197@euNOG	109	85	119	167	97
ENOG411E0VG	Waus00002g07802	0Z7Z7@NOG,1BP11@strNOG,1E0VG@virNOG,KOG4197@euNOG	63	42	64	79	66
ENOG411DQ70	Waus00002g07803	0TQ9G@lilNOG,1BCXP@strNOG,1DQ70@virNOG,COG5560@NOG,KOG1870@euNOG	0	0	0	0	0
ENOG411DQ70	Waus00002g07804	0TQ9G@lilNOG,1BCXP@strNOG,1DQ70@virNOG,COG5560@NOG,KOG1870@euNOG	1253	1671	1241	1595	1327
ENOG411DPY1	Waus00002g07805	0IFA4@euNOG,0TIV3@lilNOG,1BBZF@strNOG,1DPY1@virNOG,COG0297@NOG	25229	20276	32727	26005	19420
ENOG411DPY1	Waus00002g07805	0IFA4@euNOG,1BBZF@strNOG,1DPY1@virNOG,COG0297@NOG	25229	20276	32727	26005	19420
	Waus00002g07806		5	3	5	1	1
	Waus00002g07807		1036	883	1227	1243	654
ENOG411DRKW	Waus00002g07808	0XRX6@NOG,1BDPP@strNOG,1DRKW@virNOG,KOG2079@euNOG	117	166	219	8	4
ENOG411DRKW	Waus00002g07808	0TWNQ@lilNOG,0XRX6@NOG,1BDPP@strNOG,1DRKW@virNOG,KOG2079@euNOG	117	166	219	8	4
ENOG411DRFT	Waus00002g07809	0TPV5@lilNOG,15HA7@poaNOG,1BDIB@strNOG,1DRFT@virNOG,COG1062@NOG,KOG0022@euNOG	1144	1718	1425	3415	3021
ENOG411DRFT	Waus00002g07809	1BDIB@strNOG,1DRFT@virNOG,COG1062@NOG,KOG0022@euNOG	1144	1718	1425	3415	3021
ENOG411E3V6	Waus00002g07810	0IXGK@euNOG,11EFJ@NOG,1BS07@strNOG,1E3V6@virNOG	40	49	47	120	82
	Waus00002g07811		11	58	35	56	58
ENOG411DPX8	Waus00002g07812	0IJ4W@euNOG,0TQXI@lilNOG,0YBUU@NOG,1BBYM@strNOG,1DPX8@virNOG	274	131	196	230	263
ENOG411EKRH	Waus00002g07813	0IPC6@euNOG,0Z4S2@NOG,1C6UG@strNOG,1EKRH@virNOG	2036	3555	3119	6998	5316
ENOG411DQD5	Waus00002g07814	0TXPI@lilNOG,1BCF5@strNOG,1DQD5@virNOG,COG1071@NOG,KOG0225@euNOG,KOG1267@euNOG	57	46	48	69	56
ENOG411DTT8	Waus00002g07815	1BFVI@strNOG,1DTT8@virNOG,COG0296@NOG,KOG0470@euNOG	287	200	195	106	127
ENOG411DR99	Waus00002g07816	0XQ3V@NOG,1BDBU@strNOG,1DR99@virNOG,KOG2641@euNOG	537	370	346	264	271
ENOG411DR99	Waus00002g07816	0TKBI@lilNOG,0XQ3V@NOG,1BDBU@strNOG,1DR99@virNOG,KOG2641@euNOG	537	370	346	264	271
	Waus00002g07817		0	1	1	0	2
ENOG411EHVZ	Waus00002g07818	0JUY4@euNOG,0U575@lilNOG,106F1@NOG,162JK@poaNOG,1C4CT@strNOG,1EHVZ@virNOG	36	44	51	5	7
	Waus00002g07819		0	0	0	0	0
	Waus00002g07820		0	0	0	0	0
	Waus00002g07821		0	0	0	0	0
	Waus00002g07822		0	0	0	0	0
	Waus00002g07823		0	0	0	0	0
	Waus00002g07824		0	0	0	0	0
	Waus00002g07825		0	0	0	0	0
	Waus00002g07826		0	0	0	0	0
ENOG411DVGT	Waus00002g07827	0YKQK@NOG,1BHKR@strNOG,1DVGT@virNOG,KOG0037@euNOG	66	49	75	89	100
ENOG411DVGT	Waus00002g07827	0TREJ@lilNOG,0YKQK@NOG,15N6C@poaNOG,1BHKR@strNOG,1DVGT@virNOG,KOG0037@euNOG	66	49	75	89	100
ENOG411DSBZ	Waus00002g07828	0TIR8@lilNOG,1BEE3@strNOG,1DSBZ@virNOG,COG5024@NOG,KOG0653@euNOG	11	67	30	26	46
ENOG411DQ7H	Waus00002g07829	1BC9G@strNOG,1DQ7H@virNOG,COG0617@NOG,KOG2159@euNOG	144	119	145	81	107
ENOG411DQ7H	Waus00002g07829	0C3P9@braNOG,1BC9G@strNOG,1DQ7H@virNOG,COG0617@NOG,KOG2159@euNOG	144	119	145	81	107
ENOG411DW1M	Waus00002g07830	0J22G@euNOG,0TKHG@lilNOG,12AMG@NOG,1BI4P@strNOG,1DW1M@virNOG	92	84	108	81	75
ENOG411E3D5	Waus00002g07831	0TZ9F@lilNOG,15WT8@poaNOG,1BRIJ@strNOG,1E3D5@virNOG,COG5048@NOG,KOG1721@euNOG	0	0	0	0	0
	Waus00002g07832	COG5048@NOG,KOG1721@euNOG	0	0	0	0	0
ENOG411DXGS	Waus00002g07833	1BJJ5@strNOG,1DXGS@virNOG,COG3491@NOG,KOG0143@euNOG	2	1	0	3	2
	Waus00002g07834		0	0	0	0	0
ENOG411DTD6	Waus00002g07835	0XR54@NOG,1BFEW@strNOG,1DTD6@virNOG,KOG1933@euNOG	1	4	2	0	0
ENOG411DTD6	Waus00002g07836	0XR54@NOG,1BFEW@strNOG,1DTD6@virNOG,KOG1933@euNOG	0	0	0	0	0
ENOG411DTD6	Waus00002g07837	0XR54@NOG,1BFEW@strNOG,1DTD6@virNOG,KOG1933@euNOG	103	160	208	14	11
	Waus00002g07838		0	0	0	0	0
ENOG411DTUM	Waus00002g07839	1BFX5@strNOG,1DTUM@virNOG,COG5329@NOG,KOG1889@euNOG	83	178	155	44	48
	Waus00002g07840		0	0	0	0	0
ENOG411DRWF	Waus00002g07841	0TNBU@lilNOG,0XQGS@NOG,15J4P@poaNOG,1BF1W@strNOG,1DRWF@virNOG,KOG0198@euNOG	31	21	39	20	12
ENOG411DY92	Waus00002g07841	0J2QQ@euNOG,0TT37@lilNOG,0YUAK@NOG,1BKCI@strNOG,1DY92@virNOG	31	21	39	20	12
	Waus00002g07842		0	0	0	0	0
ENOG411E3D5	Waus00002g07843	1BRIJ@strNOG,1E3D5@virNOG,COG5048@NOG,KOG1721@euNOG	13	1	3	6	5
ENOG411DYEW	Waus00002g07844	0Z7Z7@NOG,1BKIY@strNOG,1DYEW@virNOG,KOG4197@euNOG	26	21	16	12	21
ENOG411DYEW	Waus00002g07845	0Z7Z7@NOG,1BKIY@strNOG,1DYEW@virNOG,KOG4197@euNOG	56	26	45	38	40
ENOG411DUGK	Waus00002g07846	0IIC9@euNOG,0YCD3@NOG,1BGJI@strNOG,1DUGK@virNOG	181	205	209	116	71
ENOG411DSG4	Waus00002g07847	0TUTR@lilNOG,1BEIC@strNOG,1DSG4@virNOG,COG0515@NOG,KOG1187@euNOG	2	0	2	0	0
ENOG411DWTH	Waus00002g07847	1BIQT@strNOG,1DWTH@virNOG,COG0515@NOG,KOG1187@euNOG	2	0	2	0	0
	Waus00002g07848		0	0	0	0	0
ENOG411DWN7	Waus00002g07849	0IIWM@euNOG,1BK91@strNOG,1DWN7@virNOG,COG0463@NOG	321	108	114	151	87
ENOG411EMR3	Waus00002g07850	0IUKV@euNOG,1C7T1@strNOG,1EMR3@virNOG,COG5076@NOG	211	247	232	119	138
ENOG411E49T	Waus00002g07851	0TYTD@lilNOG,15WA6@poaNOG,1BS1F@strNOG,1E49T@virNOG,COG5648@NOG,KOG0381@euNOG	1703	1462	1293	2382	2608
ENOG411DSGJ	Waus00002g07852	1BEIR@strNOG,1DSGJ@virNOG,COG1199@NOG,KOG1132@euNOG	2	5	6	0	1
ENOG411DQH8	Waus00002g07853	0J4N4@euNOG,0TJGN@lilNOG,0YYEX@NOG,1BCJH@strNOG,1DQH8@virNOG	31	28	46	36	17
ENOG411DSZ5	Waus00002g07854	0IEYC@euNOG,0Y43B@NOG,1BGXM@strNOG,1DSZ5@virNOG	280	86	165	64	104
ENOG411EK45	Waus00002g07855	0ZXTH@NOG,1C661@strNOG,1EK45@virNOG,KOG0998@euNOG	189	278	296	24	46
ENOG411DVZ8	Waus00002g07856	0IFU2@euNOG,11US0@NOG,1BI2E@strNOG,1DVZ8@virNOG	414	378	381	454	459
	Waus00002g07857		0	0	0	0	0
	Waus00002g07858		0	0	0	0	0
ENOG411DPVS	Waus00002g07859	0IKQX@euNOG,0TJ02@lilNOG,15FUU@poaNOG,1BBWY@strNOG,1DPVS@virNOG,COG5184@NOG	0	0	0	0	0
ENOG411DWVZ	Waus00002g07860	0II0E@euNOG,0YBT9@NOG,1BIYT@strNOG,1DWVZ@virNOG	46	64	52	141	101
ENOG411DVP2	Waus00002g07861	1BHSN@strNOG,1DVP2@virNOG,COG0814@NOG,KOG1304@euNOG	2716	2606	2643	3978	3540
ENOG411E4P1	Waus00002g07862	0TJIA@lilNOG,1BQAH@strNOG,1E4P1@virNOG,COG0316@NOG,KOG1120@euNOG	484	1002	665	1261	1100
ENOG411DTU2	Waus00002g07863	0TPBQ@lilNOG,0YJPG@NOG,15K3Q@poaNOG,1BFWH@strNOG,1DTU2@virNOG,KOG2154@euNOG	75	93	97	13	40
ENOG411DTU2	Waus00002g07863	0C2NT@braNOG,0YJPG@NOG,1BFWH@strNOG,1DTU2@virNOG,KOG2154@euNOG	75	93	97	13	40
	Waus00002g07863	0YJPG@NOG,KOG2154@euNOG	75	93	97	13	40
ENOG411DWSU	Waus00002g07864	1BIVN@strNOG,1DWSU@virNOG,COG0515@NOG,KOG1027@euNOG	152	191	216	15	17
ENOG411DTEA	Waus00002g07865	0TP1K@lilNOG,1BFMM@strNOG,1DTEA@virNOG,COG0057@NOG,KOG0657@euNOG	8751	22492	16532	29041	24426
ENOG411EAUJ	Waus00002g07866	0U2TS@lilNOG,1605S@poaNOG,1BYB9@strNOG,1EAUJ@virNOG,COG0679@NOG,KOG2722@euNOG	633	470	501	173	170
ENOG411DWF6	Waus00002g07866	0TRPW@lilNOG,15R16@poaNOG,1BII2@strNOG,1DWF6@virNOG,COG0679@NOG,KOG2722@euNOG	633	470	501	173	170
ENOG411DTYP	Waus00002g07867	1BG0V@strNOG,1DTYP@virNOG,COG0557@NOG,KOG2102@euNOG	212	184	245	18	19
ENOG411DWF6	Waus00002g07868	0TRPW@lilNOG,1BII2@strNOG,1DWF6@virNOG,COG0679@NOG,KOG2722@euNOG	984	1234	1416	236	190
ENOG411EAUJ	Waus00002g07868	0U2TS@lilNOG,1605S@poaNOG,1BYB9@strNOG,1EAUJ@virNOG,COG0679@NOG,KOG2722@euNOG	984	1234	1416	236	190
	Waus00002g07869		0	0	0	0	0
ENOG411DWF6	Waus00002g07870	0TRPW@lilNOG,15R16@poaNOG,1BII2@strNOG,1DWF6@virNOG,COG0679@NOG,KOG2722@euNOG	322	565	435	565	457
ENOG411E0JA	Waus00002g07871	0TU8W@lilNOG,11B1J@NOG,1BPEY@strNOG,1E0JA@virNOG,KOG3144@euNOG	69	69	72	93	84
ENOG411E3EH	Waus00002g07872	1BRNP@strNOG,1E3EH@virNOG,COG0545@NOG,KOG0552@euNOG	174	238	188	361	259
ENOG411DWF6	Waus00002g07873	0TRPW@lilNOG,1BII2@strNOG,1DWF6@virNOG,COG0679@NOG,KOG2722@euNOG	475	903	667	908	722
ENOG411E5AC	Waus00002g07873	0J00Q@euNOG,0YMEN@NOG,1BT99@strNOG,1E5AC@virNOG	475	903	667	908	722
	Waus00002g07874		51	77	47	48	36
ENOG411DQFH	Waus00002g07875	1BCHI@strNOG,1DQFH@virNOG,COG1562@NOG,KOG1459@euNOG	1059	705	715	820	919
ENOG411E5NN	Waus00002g07876	0IZ6D@euNOG,0YDJI@NOG,1BTSA@strNOG,1E5NN@virNOG	44	114	93	97	83
ENOG411E0EI	Waus00002g07876	0IZ6D@euNOG,0TTG9@lilNOG,0YDJI@NOG,1BNKV@strNOG,1E0EI@virNOG	44	114	93	97	83
ENOG411E3XM	Waus00002g07877	1230N@NOG,1BS2H@strNOG,1E3XM@virNOG,KOG3468@euNOG	539	765	678	947	758
ENOG411EMBB	Waus00002g07878	0ISP4@euNOG,0ZJZA@NOG,1C7DS@strNOG,1EMBB@virNOG	96	101	117	38	28
ENOG411DTDH	Waus00002g07879	0IGRE@euNOG,0YCCE@NOG,1BFF7@strNOG,1DTDH@virNOG	142	171	204	168	118
ENOG411DTDH	Waus00002g07879	0IGRE@euNOG,0TWYU@lilNOG,0YCCE@NOG,1BFF7@strNOG,1DTDH@virNOG	142	171	204	168	118
	Waus00002g07880	COG2036@NOG,KOG3467@euNOG	113	220	135	328	355
ENOG411DQHM	Waus00002g07881	0XQ71@NOG,1BCJW@strNOG,1DQHM@virNOG,KOG2976@euNOG	49	78	64	22	25
ENOG411DQHM	Waus00002g07881	0TT0H@lilNOG,0XQ71@NOG,1BCJW@strNOG,1DQHM@virNOG,KOG2976@euNOG	49	78	64	22	25
ENOG411E4JQ	Waus00002g07882	0IYDD@euNOG,0YY12@NOG,1BSQU@strNOG,1E4JQ@virNOG	91	116	94	117	75
	Waus00002g07883		48	29	41	22	19
ENOG411DRDH	Waus00002g07884	0TUCB@lilNOG,1BG76@strNOG,1DRDH@virNOG,COG0157@NOG,KOG3008@euNOG	295	316	294	143	210
ENOG411DS1D	Waus00002g07885	0TMUE@lilNOG,1BBV4@strNOG,1DS1D@virNOG,COG0631@NOG,KOG0700@euNOG	33	13	11	31	43
ENOG411DS1D	Waus00002g07885	1BBV4@strNOG,1DS1D@virNOG,COG0631@NOG,KOG0700@euNOG	33	13	11	31	43
ENOG411E4UD	Waus00002g07886	0IZM9@euNOG,0TZ2H@lilNOG,0XU2C@NOG,1BSYQ@strNOG,1E4UD@virNOG	105	156	150	200	232
ENOG411E4UD	Waus00002g07886	0IZM9@euNOG,0XU2C@NOG,1BSYQ@strNOG,1E4UD@virNOG	105	156	150	200	232
	Waus00002g07887		241	222	217	414	300
	Waus00002g07888		4	3	0	0	2
ENOG411DQPS	Waus00002g07889	0XRMJ@NOG,1BCRY@strNOG,1DQPS@virNOG,KOG0032@euNOG	382	563	448	412	272
ENOG411DX1H	Waus00002g07890	0TU74@lilNOG,0XRVH@NOG,1BJ4B@strNOG,1DX1H@virNOG,KOG4273@euNOG	345	501	496	336	349
ENOG411E5BV	Waus00002g07891	0U03D@lilNOG,121N2@NOG,1BTGB@strNOG,1E5BV@virNOG,KOG0800@euNOG	24	27	25	38	32
ENOG411E2WD	Waus00002g07892	0IXGR@euNOG,11ZXC@NOG,1BR28@strNOG,1E2WD@virNOG	44	74	51	102	88
	Waus00002g07893		0	0	0	0	0
	Waus00002g07894		0	1	3	0	0
ENOG411DQE9	Waus00002g07895	0IK3U@euNOG,0TKZP@lilNOG,0ZYB0@NOG,1BCG7@strNOG,1DQE9@virNOG	55	118	119	31	45
ENOG411DYCS	Waus00002g07896	0IIK4@euNOG,1BKGQ@strNOG,1DYCS@virNOG,COG0491@NOG	76	58	34	44	45
ENOG411DSFV	Waus00002g07897	0TPN1@lilNOG,0Z7Z7@NOG,1BEI2@strNOG,1DSFV@virNOG,KOG4197@euNOG	37	34	21	36	42
ENOG411DRVR	Waus00002g07898	0TUKC@lilNOG,1BDY2@strNOG,1DRVR@virNOG,COG5347@NOG,KOG0521@euNOG	46	126	100	19	16
	Waus00002g07899		6	17	16	0	1
ENOG411E2YV	Waus00002g07900	0IWAV@euNOG,0TYUM@lilNOG,11WSJ@NOG,1BR4J@strNOG,1E2YV@virNOG	706	1208	772	1824	1405
ENOG411DYE3	Waus00002g07901	0TV1S@lilNOG,0XQEX@NOG,1BKI7@strNOG,1DYE3@virNOG,KOG2491@euNOG	113	130	141	12	17
ENOG411DYE3	Waus00002g07901	0XQEX@NOG,1BKI7@strNOG,1DYE3@virNOG,KOG2491@euNOG	113	130	141	12	17
	Waus00002g07902		0	0	0	0	0
ENOG411DXPG	Waus00002g07903	0TU4N@lilNOG,1BJRZ@strNOG,1DXPG@virNOG,COG0277@NOG,KOG1231@euNOG	561	810	599	369	299
ENOG411EKFI	Waus00002g07904	0IMXR@euNOG,0U6HR@lilNOG,163JD@poaNOG,1C6IU@strNOG,1EKFI@virNOG,COG0784@NOG	11	33	20	11	23
	Waus00002g07905		2	4	1	0	0
	Waus00002g07906		0	0	0	0	0
ENOG411DSYC	Waus00002g07907	0TN3F@lilNOG,1BIAW@strNOG,1DSYC@virNOG,COG3491@NOG,KOG0143@euNOG	18	13	17	12	10
ENOG411DQ81	Waus00002g07908	0Z7Z7@NOG,1BC9Y@strNOG,1DQ81@virNOG,KOG4197@euNOG	71	52	73	44	47
	Waus00002g07909	COG5238@NOG,KOG1909@euNOG	142	173	180	269	211
ENOG411DYTS	Waus00002g07910	0IK65@euNOG,0Y3ZM@NOG,1BFV8@strNOG,1DYTS@virNOG	92	113	117	71	75
ENOG411DYTS	Waus00002g07910	0IK65@euNOG,0TJ21@lilNOG,0Y3ZM@NOG,1BFV8@strNOG,1DYTS@virNOG	92	113	117	71	75
ENOG411DVEK	Waus00002g07911	0TU5X@lilNOG,0XSNC@NOG,1BBPQ@strNOG,1DVEK@virNOG,KOG0029@euNOG	345	276	225	266	267
ENOG411DRDJ	Waus00002g07912	0IEQ9@euNOG,0YA3R@NOG,1BDG2@strNOG,1DRDJ@virNOG	284	268	277	354	325
ENOG411EKK9	Waus00002g07912	0INKJ@euNOG,0U6KH@lilNOG,11NDE@NOG,1C6PE@strNOG,1EKK9@virNOG	284	268	277	354	325
	Waus00002g07913		9	24	23	17	18
ENOG411E1QY	Waus00002g07914	0IKYX@euNOG,0TYUR@lilNOG,11K3C@NOG,1BPWZ@strNOG,1E1QY@virNOG	246	203	201	366	367
ENOG411DWE1	Waus00002g07915	0IE9I@euNOG,11FF7@NOG,1BIH7@strNOG,1DWE1@virNOG	117	106	111	174	150
ENOG411DQYN	Waus00002g07916	0XSZS@NOG,1BBTG@strNOG,1DQYN@virNOG,KOG1825@euNOG	195	118	139	180	149
ENOG411DQYN	Waus00002g07917	0TK04@lilNOG,0XSZS@NOG,15GU4@poaNOG,1BBTG@strNOG,1DQYN@virNOG,KOG1825@euNOG	721	379	450	406	320
ENOG411DQYN	Waus00002g07917	0XSZS@NOG,1BBTG@strNOG,1DQYN@virNOG,KOG1825@euNOG	721	379	450	406	320
ENOG411DX7S	Waus00002g07918	0II64@euNOG,0TUKE@lilNOG,15RGJ@poaNOG,1BJAA@strNOG,1DX7S@virNOG,COG0515@NOG,COG4886@NOG	342	254	186	521	295
	Waus00002g07919		14	6	3	14	9
ENOG411E1BX	Waus00002g07920	0IW3A@euNOG,0TXRC@lilNOG,0YGIR@NOG,15VEZ@poaNOG,1BPHI@strNOG,1E1BX@virNOG	4	2	1	5	6
ENOG411DY9R	Waus00002g07921	0TKJC@lilNOG,0XSZZ@NOG,1BKDB@strNOG,1DY9R@virNOG,KOG1364@euNOG	485	534	526	291	400
ENOG411DZ3D	Waus00002g07922	0TTQX@lilNOG,15QJ8@poaNOG,1BNKP@strNOG,1DZ3D@virNOG,COG1004@NOG,KOG2666@euNOG	0	0	0	0	0
ENOG411E0VX	Waus00002g07923	0XNUT@NOG,1BBS7@strNOG,1E0VX@virNOG,KOG0389@euNOG	110	121	130	29	35
	Waus00002g07924		0	0	0	0	0
ENOG411DQK6	Waus00002g07925	1BCNH@strNOG,1DQK6@virNOG,COG1028@NOG,KOG1208@euNOG	118	228	177	71	91
ENOG411DQ4B	Waus00002g07926	0Z7Z7@NOG,1BC5Z@strNOG,1DQ4B@virNOG,KOG4197@euNOG	21	23	23	14	13
	Waus00002g07927		0	0	0	0	0
	Waus00002g07928		0	0	0	1	0
ENOG411DQIQ	Waus00002g07929	0IFU3@euNOG,0TW24@lilNOG,0YH7I@NOG,1BCM5@strNOG,1DQIQ@virNOG	390	376	356	628	502
ENOG411EETA	Waus00002g07930	0JVM3@euNOG,0U40I@lilNOG,105SY@NOG,161BG@poaNOG,1C1QM@strNOG,1EETA@virNOG	10	7	7	17	29
ENOG411E2ZS	Waus00002g07931	0IWDK@euNOG,0TWH5@lilNOG,11QXZ@NOG,1BR5J@strNOG,1E2ZS@virNOG	86	86	89	50	45
ENOG411DUT8	Waus00002g07932	0TV2T@lilNOG,15S18@poaNOG,1BGWJ@strNOG,1DUT8@virNOG,COG5031@NOG,KOG3244@euNOG	103	63	92	147	118
ENOG411DQ1Z	Waus00002g07933	0XQBC@NOG,1BC3B@strNOG,1DQ1Z@virNOG,KOG2066@euNOG	181	414	379	53	98
ENOG411DQ1Z	Waus00002g07933	0TIZP@lilNOG,0XQBC@NOG,1BC3B@strNOG,1DQ1Z@virNOG,KOG2066@euNOG	181	414	379	53	98
ENOG411DXZI	Waus00002g07934	0IVEG@euNOG,0TJVW@lilNOG,0YE7G@NOG,1BK2I@strNOG,1DXZI@virNOG	575	824	683	996	790
ENOG411DYW8	Waus00002g07935	0Z7Z7@NOG,1BM0N@strNOG,1DYW8@virNOG,KOG4197@euNOG	155	214	167	92	131
ENOG411DU1W	Waus00002g07936	0TMN5@lilNOG,15TTA@poaNOG,1BJ2R@strNOG,1DU1W@virNOG,COG0277@NOG,KOG1262@euNOG	712	2236	1860	3020	2752
ENOG411EM94	Waus00002g07936	0ISC5@euNOG,0XS4J@NOG,1C7BR@strNOG,1EM94@virNOG	712	2236	1860	3020	2752
ENOG411DQUE	Waus00002g07937	0TJUX@lilNOG,1BCWM@strNOG,1DQUE@virNOG,COG5273@NOG,KOG1313@euNOG	107	104	109	81	104
ENOG411DU9X	Waus00002g07938	0IEEY@euNOG,0TPXM@lilNOG,15KNP@poaNOG,1BGCC@strNOG,1DU9X@virNOG,COG1297@NOG	1558	1769	1538	2113	1540
ENOG411DXM1	Waus00002g07939	0IKYP@euNOG,0TU1W@lilNOG,0Y3K5@NOG,1BJPK@strNOG,1DXM1@virNOG	97	211	202	67	82
ENOG411DY1J	Waus00002g07940	0IK0E@euNOG,0YBWY@NOG,1BKQ4@strNOG,1DY1J@virNOG	143	167	217	300	144
ENOG411DPUG	Waus00002g07941	0IGIN@euNOG,0TIR5@lilNOG,0XQZM@NOG,1BBVU@strNOG,1DPUG@virNOG	13	15	30	8	4
ENOG411DPUG	Waus00002g07941	0IGIN@euNOG,0XQZM@NOG,1BBVU@strNOG,1DPUG@virNOG	13	15	30	8	4
ENOG411DPUG	Waus00002g07941	0C4GG@braNOG,0IGIN@euNOG,0XQZM@NOG,1BBVU@strNOG,1DPUG@virNOG	13	15	30	8	4
ENOG411EM47	Waus00002g07942	0IRA2@euNOG,0U6WN@lilNOG,0XSI7@NOG,163WY@poaNOG,1C76Z@strNOG,1EM47@virNOG	86	38	72	6	7
ENOG411DXG9	Waus00002g07943	0IFMR@euNOG,11IDZ@NOG,1BJIM@strNOG,1DXG9@virNOG	52	55	51	67	39
ENOG411DQBP	Waus00002g07944	1BCDP@strNOG,1DQBP@virNOG,COG0074@NOG,KOG1255@euNOG	207	341	254	560	498
ENOG411DT6W	Waus00002g07945	0TNJQ@lilNOG,11FE6@NOG,15JBN@poaNOG,1BF8H@strNOG,1DT6W@virNOG,KOG3414@euNOG	578	623	639	718	625
ENOG411DT6W	Waus00002g07945	11FE6@NOG,1BF8H@strNOG,1DT6W@virNOG,KOG3414@euNOG	578	623	639	718	625
ENOG411DXV1	Waus00002g07946	0IFBG@euNOG,0TMAC@lilNOG,1BJY0@strNOG,1DXV1@virNOG,COG1535@NOG	45	36	49	32	41
ENOG411E12V	Waus00002g07947	1BP8Q@strNOG,1E12V@virNOG,COG2939@NOG,KOG1282@euNOG	156	326	276	288	217
ENOG411DWNZ	Waus00002g07948	0TX4S@lilNOG,15U84@poaNOG,1BIYU@strNOG,1DWNZ@virNOG,COG2124@NOG,KOG0157@euNOG	5	1	3	1	0
ENOG411DWNZ	Waus00002g07948	1BIYU@strNOG,1DWNZ@virNOG,COG2124@NOG,KOG0157@euNOG	5	1	3	1	0
ENOG411DYJ7	Waus00002g07949	0IKII@euNOG,0TVV8@lilNOG,15SWJ@poaNOG,1BKPC@strNOG,1DYJ7@virNOG,COG1418@NOG	48	66	65	46	49
ENOG411EKDV	Waus00002g07950	0IMMX@euNOG,0U6GW@lilNOG,1C6H8@strNOG,1EKDV@virNOG,COG1141@NOG	392	826	617	845	844
ENOG411EJZC	Waus00002g07951	0ZJH9@NOG,1C61P@strNOG,1EJZC@virNOG,KOG1904@euNOG	37	36	39	0	3
	Waus00002g07952		5	5	4	2	0
	Waus00002g07953		0	0	0	0	0
ENOG411E168	Waus00002g07954	0TQCK@lilNOG,12BYV@NOG,1BGQR@strNOG,1E168@virNOG,KOG2850@euNOG	105	67	82	13	13
ENOG411E168	Waus00002g07954	0C1FG@braNOG,12BYV@NOG,1BGQR@strNOG,1E168@virNOG,KOG2850@euNOG	105	67	82	13	13
ENOG411DXM1	Waus00002g07955	0C2Q4@braNOG,0IKYP@euNOG,0Y3K5@NOG,1BJPK@strNOG,1DXM1@virNOG	0	0	0	0	0
	Waus00002g07956		0	0	0	0	0
ENOG411DZEZ	Waus00002g07957	0IIZY@euNOG,0Y3K5@NOG,1BMKT@strNOG,1DZEZ@virNOG	36	39	33	90	69
ENOG411DS70	Waus00002g07958	0IIZY@euNOG,0TMEI@lilNOG,0Y3K5@NOG,15I7S@poaNOG,1BE9E@strNOG,1DS70@virNOG	0	0	0	0	0
ENOG411DZEZ	Waus00002g07959	0IIZY@euNOG,0Y3K5@NOG,1BMKT@strNOG,1DZEZ@virNOG	43	79	43	141	108
ENOG411DS70	Waus00002g07960	0IIZY@euNOG,0TMEI@lilNOG,0Y3K5@NOG,15I7S@poaNOG,1BE9E@strNOG,1DS70@virNOG	0	0	0	0	0
ENOG411DZEZ	Waus00002g07961	0IIZY@euNOG,0Y3K5@NOG,1BMKT@strNOG,1DZEZ@virNOG	43	79	43	141	108
ENOG411DS70	Waus00002g07962	0IIZY@euNOG,0TMEI@lilNOG,0Y3K5@NOG,15I7S@poaNOG,1BE9E@strNOG,1DS70@virNOG	0	0	0	0	0
ENOG411DZEZ	Waus00002g07963	0IIZY@euNOG,0Y3K5@NOG,1BMKT@strNOG,1DZEZ@virNOG	43	79	43	141	108
ENOG411DS70	Waus00002g07964	0IIZY@euNOG,0TMEI@lilNOG,0Y3K5@NOG,15I7S@poaNOG,1BE9E@strNOG,1DS70@virNOG	0	0	0	0	0
ENOG411DZEZ	Waus00002g07965	0IIZY@euNOG,0Y3K5@NOG,1BMKT@strNOG,1DZEZ@virNOG	43	79	43	141	108
	Waus00002g07966		0	0	0	0	0
ENOG411E0GG	Waus00002g07967	0TSKF@lilNOG,15PFI@poaNOG,1BNNQ@strNOG,1E0GG@virNOG,COG0318@NOG,KOG1176@euNOG	392	272	314	487	430
ENOG411DQPX	Waus00002g07968	0XNPH@NOG,1BCS3@strNOG,1DQPX@virNOG,KOG0598@euNOG	140	138	148	248	205
ENOG411E4ZT	Waus00002g07969	0IZJC@euNOG,0TYJE@lilNOG,0YSGN@NOG,1BT3V@strNOG,1E4ZT@virNOG	103	157	109	93	76
ENOG411DTQE	Waus00002g07970	0IJJV@euNOG,0YAIP@NOG,1BFSK@strNOG,1DTQE@virNOG	46	47	50	7	27
	Waus00002g07971		0	0	0	0	0
	Waus00002g07972		2	1	1	0	0
ENOG411EG29	Waus00002g07973	0U4FC@lilNOG,161YU@poaNOG,1C2QY@strNOG,1EG29@virNOG,COG2801@NOG,KOG0017@euNOG	1	0	0	0	0
ENOG411ECCN	Waus00002g07974	0U5RW@lilNOG,0XS4D@NOG,1604E@poaNOG,1C0WH@strNOG,1ECCN@virNOG,KOG0017@euNOG	0	0	1	0	0
	Waus00002g07975		0	0	0	0	0
ENOG411DUFW	Waus00002g07976	0TY2V@lilNOG,15JII@poaNOG,1BDRT@strNOG,1DUFW@virNOG,COG0450@NOG,KOG0852@euNOG	1	1	1	0	1
ENOG411DRMJ	Waus00002g07977	0TSYQ@lilNOG,1BDQG@strNOG,1DRMJ@virNOG,COG1881@NOG,KOG3346@euNOG	0	0	0	0	2
ENOG411DRMJ	Waus00002g07977	1BDQG@strNOG,1DRMJ@virNOG,COG1881@NOG,KOG3346@euNOG	0	0	0	0	2
	Waus00002g07978		0	0	0	0	0
ENOG411DRMJ	Waus00002g07979	0TSYQ@lilNOG,1BDQG@strNOG,1DRMJ@virNOG,COG1881@NOG,KOG3346@euNOG	0	8	5	4	6
ENOG411E0DS	Waus00002g07979	0TUXW@lilNOG,1BNK3@strNOG,1E0DS@virNOG,COG1881@NOG,KOG3346@euNOG	0	8	5	4	6
	Waus00002g07980		0	0	0	0	0
ENOG411DRMJ	Waus00002g07981	1BDQG@strNOG,1DRMJ@virNOG,COG1881@NOG,KOG3346@euNOG	1	3	0	0	0
ENOG411DRMJ	Waus00002g07981	0TSYQ@lilNOG,1BDQG@strNOG,1DRMJ@virNOG,COG1881@NOG,KOG3346@euNOG	1	3	0	0	0
	Waus00002g07982		0	0	0	0	0
ENOG411DS2U	Waus00002g07983	0TJFD@lilNOG,0Z7Z7@NOG,15RW2@poaNOG,1BKVE@strNOG,1DS2U@virNOG,KOG4197@euNOG	18	7	3	9	10
ENOG411DYC5	Waus00002g07984	0Z7Z7@NOG,1BKFQ@strNOG,1DYC5@virNOG,KOG4197@euNOG	11	8	5	5	9
	Waus00002g07985		10	7	3	7	3
	Waus00002g07986		4	4	6	13	3
ENOG411DX8F	Waus00002g07987	0IK5M@euNOG,0TTIZ@lilNOG,0Y1R8@NOG,1BJAY@strNOG,1DX8F@virNOG	18	12	8	5	2
ENOG411DPX2	Waus00002g07988	0XP06@NOG,1BBYD@strNOG,1DPX2@virNOG,KOG0001@euNOG,KOG2381@euNOG	0	0	0	0	0
ENOG411E543	Waus00002g07989	0TXE8@lilNOG,1BT8B@strNOG,1E543@virNOG,COG0526@NOG,KOG0910@euNOG	131	424	227	262	223
ENOG411DZX8	Waus00002g07990	0Z7Z7@NOG,1BN2E@strNOG,1DZX8@virNOG,KOG4197@euNOG	15	25	7	11	8
ENOG411DRRN	Waus00002g07991	0IJ38@euNOG,0YHVM@NOG,1BDUA@strNOG,1DRRN@virNOG	356	468	392	913	860
ENOG411DR52	Waus00002g07992	1BD7I@strNOG,1DR52@virNOG,COG0167@NOG,KOG1436@euNOG	137	132	133	79	97
ENOG411DR52	Waus00002g07992	0TK6H@lilNOG,15SPM@poaNOG,1BD7I@strNOG,1DR52@virNOG,COG0167@NOG,KOG1436@euNOG	137	132	133	79	97
	Waus00002g07993		3	4	5	15	11
ENOG411DV79	Waus00002g07994	1BHB6@strNOG,1DV79@virNOG,COG5269@NOG,KOG0724@euNOG	133	161	187	249	203
ENOG411DS19	Waus00002g07995	0TM6E@lilNOG,0XQ54@NOG,1BE3F@strNOG,1DS19@virNOG,KOG1947@euNOG	1303	576	759	1439	1590
ENOG411EHPJ	Waus00002g07996	1C46M@strNOG,1EHPJ@virNOG,COG1996@NOG,KOG3507@euNOG	318	189	199	428	408
ENOG411DX1X	Waus00002g07997	1BJ4M@strNOG,1DX1X@virNOG,COG5022@NOG,KOG0160@euNOG	247	345	390	54	77
ENOG411DRBI	Waus00002g07998	1BH3V@strNOG,1DRBI@virNOG,COG0469@NOG,KOG2323@euNOG	3093	2768	2679	4101	4091
ENOG411DUQB	Waus00002g07999	0IKVN@euNOG,0XSXB@NOG,1BGTP@strNOG,1DUQB@virNOG	294	464	732	246	163
ENOG411DR1D	Waus00002g08000	0IG7R@euNOG,1BD3V@strNOG,1DR1D@virNOG,COG3866@NOG	3	8	14	20	16
ENOG411EKY8	Waus00002g08001	0IQDQ@euNOG,0U6T2@lilNOG,0XQY8@NOG,1C712@strNOG,1EKY8@virNOG	235	429	337	283	223
ENOG411DWMC	Waus00002g08002	0IJM8@euNOG,0TSTS@lilNOG,0YFMY@NOG,1BIQ6@strNOG,1DWMC@virNOG	53	76	95	15	27
ENOG411E1AN	Waus00002g08003	0IMZ8@euNOG,11FE7@NOG,1BPG8@strNOG,1E1AN@virNOG	91	100	108	33	56
ENOG411E67R	Waus00002g08004	0C78P@braNOG,0YNFQ@NOG,1BUB4@strNOG,1E67R@virNOG,KOG0154@euNOG	29	45	45	22	23
ENOG411DQB3	Waus00002g08005	0XNR9@NOG,1BCD6@strNOG,1DQB3@virNOG,KOG0373@euNOG	145	191	156	181	223
ENOG411DQ38	Waus00002g08006	0TK0Y@lilNOG,0ZJ6F@NOG,1BC4P@strNOG,1DQ38@virNOG,KOG4529@euNOG	81	85	74	34	41
ENOG411EMKZ	Waus00002g08007	0IU1B@euNOG,1C7P3@strNOG,1EMKZ@virNOG,COG1770@NOG	186	445	346	38	76
ENOG411EMKZ	Waus00002g08007	0IU1B@euNOG,0U74E@lilNOG,1C7P3@strNOG,1EMKZ@virNOG,COG1770@NOG	186	445	346	38	76
ENOG411E56B	Waus00002g08008	0TZI1@lilNOG,11R31@NOG,15WQD@poaNOG,1BTAB@strNOG,1E56B@virNOG,KOG3407@euNOG	204	118	176	182	153
ENOG411E56B	Waus00002g08008	0TZI1@lilNOG,11R31@NOG,1BTAB@strNOG,1E56B@virNOG,KOG3407@euNOG	204	118	176	182	153
	Waus00002g08009		0	0	0	0	0
ENOG411E3W1	Waus00002g08010	1BS18@strNOG,1E3W1@virNOG,COG5648@NOG,KOG0381@euNOG	61	67	66	62	60
ENOG411DR3R	Waus00002g08011	1BD64@strNOG,1DR3R@virNOG,COG4886@NOG,KOG0619@euNOG	19	24	26	27	40
ENOG411DRFF	Waus00002g08012	0IGN8@euNOG,0ZJRH@NOG,1BDI1@strNOG,1DRFF@virNOG	66	107	87	28	55
	Waus00002g08013		0	0	0	0	0
ENOG411DU7X	Waus00002g08014	0BXVY@braNOG,0XP1S@NOG,1BGAF@strNOG,1DU7X@virNOG,KOG1441@euNOG	549	526	446	204	188
ENOG411DU7X	Waus00002g08014	0XP1S@NOG,1BGAF@strNOG,1DU7X@virNOG,KOG1441@euNOG	549	526	446	204	188
	Waus00002g08015		2	5	10	3	5
ENOG411DUGD	Waus00002g08016	1BGJ7@strNOG,1DUGD@virNOG,COG0513@NOG,KOG0327@euNOG	300	290	263	248	190
ENOG411DUGD	Waus00002g08017	1BGJ7@strNOG,1DUGD@virNOG,COG0513@NOG,KOG0327@euNOG	0	0	0	0	0
	Waus00002g08018		0	3	3	0	1
ENOG411DUWG	Waus00002g08019	0XPF1@NOG,1BEH4@strNOG,1DUWG@virNOG,KOG2366@euNOG	16	19	7	2	5
ENOG411DV42	Waus00002g08020	0IHQP@euNOG,0TWCC@lilNOG,11K4H@NOG,1BH7X@strNOG,1DV42@virNOG	218	169	173	146	131
ENOG411DPVV	Waus00002g08021	0IE0C@euNOG,0YCMM@NOG,1BBX1@strNOG,1DPVV@virNOG	89	50	54	11	19
	Waus00002g08022		1	0	0	1	0
ENOG411DVND	Waus00002g08023	1BHRS@strNOG,1DVND@virNOG,COG1131@NOG,KOG0061@euNOG	1839	2290	1933	1600	1949
ENOG411DUGQ	Waus00002g08023	0TQ25@lilNOG,1BGJN@strNOG,1DUGQ@virNOG,COG1412@NOG,KOG3164@euNOG	1839	2290	1933	1600	1949
ENOG411DXIN	Waus00002g08024	0XQAC@NOG,1BKGH@strNOG,1DXIN@virNOG,KOG0267@euNOG	56	83	80	13	16
	Waus00002g08025		0	0	0	0	0
ENOG411DTCW	Waus00002g08026	0ZQ9J@NOG,1BGVH@strNOG,1DTCW@virNOG,KOG3999@euNOG	117	118	72	151	94
ENOG411E50S	Waus00002g08027	0TZVG@lilNOG,15X10@poaNOG,1BT4U@strNOG,1E50S@virNOG,COG0320@NOG,KOG2672@euNOG	611	1226	704	1796	1825
ENOG411E0MM	Waus00002g08028	1BERW@strNOG,1E0MM@virNOG,COG5604@NOG,KOG2256@euNOG	220	173	266	14	48
ENOG411DRI7	Waus00002g08029	0TMVM@lilNOG,1BJN5@strNOG,1DRI7@virNOG,COG0085@NOG,KOG0216@euNOG	311	148	199	30	42
ENOG411E2RM	Waus00002g08030	0IX0H@euNOG,11SY7@NOG,1BRHF@strNOG,1E2RM@virNOG	555	745	678	935	881
	Waus00002g08031		0	0	0	0	0
ENOG411DTF0	Waus00002g08032	0TNVJ@lilNOG,0XQPJ@NOG,1BFGT@strNOG,1DTF0@virNOG,KOG0283@euNOG,KOG2932@euNOG	409	363	372	156	154
ENOG411DTW7	Waus00002g08033	0TPE5@lilNOG,1BDIT@strNOG,1DTW7@virNOG,COG5144@NOG,KOG3471@euNOG	59	38	46	18	17
ENOG411DYFR	Waus00002g08034	1BKJX@strNOG,1DYFR@virNOG,COG1028@NOG,KOG1208@euNOG	2960	4865	4804	14646	12288
ENOG411DWD7	Waus00002g08035	0XSDS@NOG,1BPTC@strNOG,1DWD7@virNOG,KOG2152@euNOG	352	318	302	196	240
ENOG411DSMS	Waus00002g08036	0TNQZ@lilNOG,0XQIA@NOG,1BEQ5@strNOG,1DSMS@virNOG,KOG2787@euNOG	278	102	172	166	176
ENOG411DXND	Waus00002g08037	0IHDK@euNOG,0TQ4K@lilNOG,1BJQV@strNOG,1DXND@virNOG,COG0719@NOG	1236	1227	1447	2337	1593
ENOG411DVV1	Waus00002g08038	11PD8@NOG,1BHYP@strNOG,1DVV1@virNOG,KOG1928@euNOG	71	84	71	131	115
ENOG411DT9K	Waus00002g08039	0XNQK@NOG,1BFB4@strNOG,1DT9K@virNOG,KOG0254@euNOG	138	186	193	184	156
ENOG411DSPV	Waus00002g08040	1BESB@strNOG,1DSPV@virNOG,COG5182@NOG,KOG2330@euNOG	621	571	672	82	180
ENOG411DSPV	Waus00002g08040	0TJ01@lilNOG,1BESB@strNOG,1DSPV@virNOG,COG5182@NOG,KOG2330@euNOG	621	571	672	82	180
ENOG411DY5R	Waus00002g08041	0XSJK@NOG,1BK92@strNOG,1DY5R@virNOG,KOG2625@euNOG	39	44	48	12	17
ENOG411DQDF	Waus00002g08042	0IF0Z@euNOG,0TMG3@lilNOG,0YD56@NOG,1BCFF@strNOG,1DQDF@virNOG	10646	7622	8286	5508	4594
ENOG411DQDF	Waus00002g08042	0IF0Z@euNOG,0YD56@NOG,1BCFF@strNOG,1DQDF@virNOG	10646	7622	8286	5508	4594
ENOG411EKZM	Waus00002g08043	0IQN7@euNOG,11QFC@NOG,1C72G@strNOG,1EKZM@virNOG	216	125	223	99	82
ENOG411DRA0	Waus00002g08044	0TNTP@lilNOG,1BDCM@strNOG,1DRA0@virNOG,COG5184@NOG,KOG1426@euNOG	50	49	50	41	21
ENOG411DW6Y	Waus00002g08045	1BIA2@strNOG,1DW6Y@virNOG,COG4886@NOG,KOG0472@euNOG	28	52	72	32	12
ENOG411DZ05	Waus00002g08046	0IFMZ@euNOG,0YA5Q@NOG,1BM54@strNOG,1DZ05@virNOG	33	193	112	210	138
	Waus00002g08047	0XRM0@NOG,KOG1039@euNOG	157	125	140	119	117
ENOG411E0CV	Waus00002g08048	0TTCE@lilNOG,0XQVT@NOG,15Q6R@poaNOG,1BGS5@strNOG,1E0CV@virNOG,KOG2987@euNOG	32	141	87	76	56
ENOG411DVYS	Waus00002g08049	0IWH3@euNOG,0TQ84@lilNOG,0YHN9@NOG,1BI1W@strNOG,1DVYS@virNOG	144	106	94	87	89
ENOG411E07H	Waus00002g08050	0XNN8@NOG,1BND3@strNOG,1E07H@virNOG,KOG2190@euNOG	0	0	0	0	0
ENOG411DVH5	Waus00002g08051	0IIPH@euNOG,0TREV@lilNOG,0XS10@NOG,1BHKY@strNOG,1DVH5@virNOG	728	597	640	218	249
ENOG411E5HZ	Waus00002g08052	0IZCJ@euNOG,0TZ1J@lilNOG,0YK14@NOG,1BTN3@strNOG,1E5HZ@virNOG	47	53	61	44	27
ENOG411DVNB	Waus00002g08053	0IK25@euNOG,0XR5S@NOG,1BHRQ@strNOG,1DVNB@virNOG	106	90	116	23	34
ENOG411EMDI	Waus00002g08054	0ISZW@euNOG,0YB83@NOG,1C7FV@strNOG,1EMDI@virNOG	65	44	65	24	25
ENOG411DZB0	Waus00002g08055	0TKN4@lilNOG,0XS0P@NOG,1BMG6@strNOG,1DZB0@virNOG,KOG1362@euNOG	850	358	987	34	83
ENOG411DWJR	Waus00002g08056	1BINK@strNOG,1DWJR@virNOG,COG0278@NOG,KOG0911@euNOG	6	4	9	9	12
ENOG411DRJP	Waus00002g08057	0TP6P@lilNOG,11IHV@NOG,1BH57@strNOG,1DRJP@virNOG,KOG0823@euNOG	20	15	11	27	34
	Waus00002g08058		4	3	3	9	6
ENOG411E4RY	Waus00002g08059	0C15N@braNOG,1BS0C@strNOG,1E4RY@virNOG,COG0526@NOG,KOG0910@euNOG	246	343	250	716	713
	Waus00002g08060		0	0	0	0	0
ENOG411DZ3F	Waus00002g08061	0IX7M@euNOG,0TVE4@lilNOG,0YI71@NOG,15SX2@poaNOG,1BRVP@strNOG,1DZ3F@virNOG	6808	4378	5546	5609	5631
ENOG411DZ3F	Waus00002g08061	0IX7M@euNOG,0TVE4@lilNOG,0YI71@NOG,1BRVP@strNOG,1DZ3F@virNOG	6808	4378	5546	5609	5631
ENOG411DZ1H	Waus00002g08062	0TXW6@lilNOG,1BM6J@strNOG,1DZ1H@virNOG,COG5147@NOG,KOG0048@euNOG	136	115	95	233	185
ENOG411DRUB	Waus00002g08063	0IEWM@euNOG,1BEZK@strNOG,1DRUB@virNOG,COG0825@NOG	892	1192	1047	303	655
ENOG411DR5X	Waus00002g08064	1BD87@strNOG,1DR5X@virNOG,COG0281@NOG,KOG1257@euNOG	784	1171	1316	344	527
ENOG411DR5X	Waus00002g08064	0TXE4@lilNOG,1BD87@strNOG,1DR5X@virNOG,COG0281@NOG,KOG1257@euNOG	784	1171	1316	344	527
ENOG411EKXD	Waus00002g08065	0IQ9F@euNOG,0U6SG@lilNOG,1C708@strNOG,1EKXD@virNOG,COG1091@NOG	107	69	76	124	107
ENOG411DRMM	Waus00002g08066	0IHFA@euNOG,0ZUVB@NOG,1BDQI@strNOG,1DRMM@virNOG	552	308	372	296	214
ENOG411DXCZ	Waus00002g08067	1BK5D@strNOG,1DXCZ@virNOG,COG0249@NOG,KOG0218@euNOG	74	66	60	24	30
ENOG411DQ2Q	Waus00002g08068	0IMQN@euNOG,11PED@NOG,1BC45@strNOG,1DQ2Q@virNOG	38	52	50	15	10
ENOG411DXRJ	Waus00002g08069	0IGFC@euNOG,0XP3U@NOG,1BJU8@strNOG,1DXRJ@virNOG	166	160	146	113	97
ENOG411E0QA	Waus00002g08070	0IGB6@euNOG,0TNC0@lilNOG,0Y9DG@NOG,1BPHU@strNOG,1E0QA@virNOG	134	158	165	92	82
ENOG411DRZR	Waus00002g08071	0TKM8@lilNOG,11UG0@NOG,15HF7@poaNOG,1BE1X@strNOG,1DRZR@virNOG,KOG1110@euNOG	1628	1523	1848	1612	1286
ENOG411DSDT	Waus00002g08072	1BEDB@strNOG,1DSDT@virNOG,COG0561@NOG,KOG3189@euNOG	148	187	187	166	183
	Waus00002g08073		18	13	19	30	36
ENOG411DT54	Waus00002g08074	1BF74@strNOG,1DT54@virNOG,COG5147@NOG,KOG0048@euNOG	35	37	46	18	19
	Waus00002g08075	0IRA2@euNOG,0XSI7@NOG,13DZY@opiNOG	19	10	22	0	0
	Waus00002g08076	05EWF@bactNOG,09DS1@bctoNOG,COG0666@NOG,COG0790@NOG	452	544	465	736	617
ENOG411DZ24	Waus00002g08077	0IF5Z@euNOG,0TWFG@lilNOG,0YG1M@NOG,15TIM@poaNOG,1BM76@strNOG,1DZ24@virNOG	566	358	641	532	474
	Waus00002g08078		0	6	0	1	5
ENOG411DWZV	Waus00002g08079	0JTDD@euNOG,0TSIW@lilNOG,107YB@NOG,15PBF@poaNOG,1BJ2P@strNOG,1DWZV@virNOG	822	204	261	480	490
	Waus00002g08080		0	0	0	0	0
ENOG411DZ3F	Waus00002g08081	0IX7M@euNOG,0YI71@NOG,1BRVP@strNOG,1DZ3F@virNOG	8	8	10	0	1
	Waus00002g08082		0	0	0	0	0
ENOG411DRG6	Waus00002g08083	0XRPR@NOG,1BDIQ@strNOG,1DRG6@virNOG,KOG1410@euNOG	609	579	558	1112	1615
ENOG411DTAX	Waus00002g08083	0TNQ3@lilNOG,11FKI@NOG,15QSC@poaNOG,1BCID@strNOG,1DTAX@virNOG,KOG1619@euNOG	609	579	558	1112	1615
	Waus00002g08084		1	1	0	0	0
ENOG411DVJI	Waus00002g08085	0IGU5@euNOG,0YCMD@NOG,1BHP4@strNOG,1DVJI@virNOG	125	194	178	72	88
ENOG411DPNT	Waus00002g08086	0IDXK@euNOG,0TIIY@lilNOG,11RC1@NOG,1BBQ0@strNOG,1DPNT@virNOG	5	1	4	0	0
ENOG411E4FR	Waus00002g08087	0IXAP@euNOG,0ZG4Y@NOG,1BSKK@strNOG,1E4FR@virNOG	121	20	51	43	62
ENOG411DV3R	Waus00002g08088	0TTHT@lilNOG,0Z7Z7@NOG,15QC5@poaNOG,1BH7K@strNOG,1DV3R@virNOG,KOG4197@euNOG	76	63	67	78	72
ENOG411DV3R	Waus00002g08089	0TTHT@lilNOG,0Z7Z7@NOG,15QC5@poaNOG,1BH7K@strNOG,1DV3R@virNOG,KOG4197@euNOG	0	0	17	11	0
ENOG411E78D	Waus00002g08090	0J3N3@euNOG,0YWNB@NOG,1BV8T@strNOG,1E78D@virNOG	136	313	261	650	412
ENOG411DPRJ	Waus00002g08091	0IJP0@euNOG,0YEY6@NOG,1BBSW@strNOG,1DPRJ@virNOG	836	736	760	920	883
ENOG411DTPG	Waus00002g08091	0XT5U@NOG,1BFRI@strNOG,1DTPG@virNOG,KOG2458@euNOG	836	736	760	920	883
ENOG411DRVN	Waus00002g08092	1BHD8@strNOG,1DRVN@virNOG,COG1439@NOG,KOG2463@euNOG	546	516	540	262	336
ENOG411DUJU	Waus00002g08092	0TNAS@lilNOG,1BGP2@strNOG,1DUJU@virNOG,COG0625@NOG,KOG0867@euNOG	546	516	540	262	336
ENOG411DSRB	Waus00002g08093	1BDD8@strNOG,1DSRB@virNOG,COG0318@NOG,KOG1176@euNOG	256	109	199	86	135
ENOG411DSRB	Waus00002g08093	0TW91@lilNOG,15UMT@poaNOG,1BDD8@strNOG,1DSRB@virNOG,COG0318@NOG,KOG1176@euNOG	256	109	199	86	135
ENOG411E8HY	Waus00002g08094	0J6N8@euNOG,0U1ME@lilNOG,0ZS4E@NOG,1BWCD@strNOG,1E8HY@virNOG	76	59	52	137	93
ENOG411DUJR	Waus00002g08095	0IR56@euNOG,0TP67@lilNOG,0YDXW@NOG,1BGNZ@strNOG,1DUJR@virNOG	44	83	65	198	145
ENOG411DQ1D	Waus00002g08096	0Z7Z7@NOG,1BC2U@strNOG,1DQ1D@virNOG,KOG4197@euNOG	9	9	12	0	7
ENOG411DSH8	Waus00002g08097	0TJUJ@lilNOG,1BEJE@strNOG,1DSH8@virNOG,COG0506@NOG,KOG0186@euNOG	287	326	312	549	499
ENOG411DQTM	Waus00002g08098	0TQNJ@lilNOG,0XNQC@NOG,1BCVS@strNOG,1DQTM@virNOG,KOG1787@euNOG	132	225	246	15	22
ENOG411DQTM	Waus00002g08099	0TQNJ@lilNOG,0XNQC@NOG,1BCVS@strNOG,1DQTM@virNOG,KOG1787@euNOG	0	0	0	0	0
ENOG411EJT6	Waus00002g08100	0XNQC@NOG,1C5YG@strNOG,1EJT6@virNOG,KOG1787@euNOG	17	38	34	0	0
ENOG411DZ5Q	Waus00002g08101	0IK1F@euNOG,0TPUG@lilNOG,1BC51@strNOG,1DZ5Q@virNOG,COG3572@NOG	456	487	529	93	161
ENOG411DR63	Waus00002g08102	0IGPB@euNOG,0YA6Y@NOG,1BGGC@strNOG,1DR63@virNOG	55	97	102	8	19
ENOG411DRBP	Waus00002g08103	0TKE9@lilNOG,1BDEC@strNOG,1DRBP@virNOG,COG1404@NOG,KOG1114@euNOG	337	512	626	30	40
ENOG411DRBP	Waus00002g08103	1BDEC@strNOG,1DRBP@virNOG,COG1404@NOG,KOG1114@euNOG	337	512	626	30	40
ENOG411DRBP	Waus00002g08104	1BDEC@strNOG,1DRBP@virNOG,COG1404@NOG,KOG1114@euNOG	0	0	0	0	0
ENOG411DRBP	Waus00002g08105	1BDEC@strNOG,1DRBP@virNOG,COG1404@NOG,KOG1114@euNOG	0	0	0	1	0
ENOG411DTE3	Waus00002g08106	0IKXP@euNOG,0TTMV@lilNOG,0Z2WK@NOG,1BFFY@strNOG,1DTE3@virNOG	0	0	0	0	0
	Waus00002g08107		13	18	9	9	10
ENOG411E4QD	Waus00002g08108	0IYGM@euNOG,0TTFP@lilNOG,0YV1N@NOG,1BJ8G@strNOG,1E4QD@virNOG	49	24	37	29	26
ENOG411EMQH	Waus00002g08109	0IUIR@euNOG,0XT07@NOG,1C7SE@strNOG,1EMQH@virNOG	53	33	56	7	14
ENOG411DX49	Waus00002g08110	0Z7Z7@NOG,1BJ71@strNOG,1DX49@virNOG,KOG4197@euNOG	1	0	0	0	0
ENOG411DXD9	Waus00002g08111	0TN02@lilNOG,15MPW@poaNOG,1BJFU@strNOG,1DXD9@virNOG,COG0637@NOG,KOG2914@euNOG	991	977	844	2441	2286
ENOG411DRJY	Waus00002g08112	0TT20@lilNOG,0Z7Z7@NOG,15I0U@poaNOG,1BDNP@strNOG,1DRJY@virNOG,KOG4197@euNOG	88	84	98	25	32
	Waus00002g08113	0Z7Z7@NOG,KOG4197@euNOG	42	53	72	47	45
ENOG411EHVZ	Waus00002g08114	0JUY4@euNOG,0U575@lilNOG,106F1@NOG,162JK@poaNOG,1C4CT@strNOG,1EHVZ@virNOG	0	0	0	0	0
ENOG411DQPN	Waus00002g08115	0IECX@euNOG,0XNXS@NOG,1BCRU@strNOG,1DQPN@virNOG	380	612	479	465	284
ENOG411DZPQ	Waus00002g08116	0TS3Q@lilNOG,15NVW@poaNOG,1BN99@strNOG,1DZPQ@virNOG,COG1236@NOG,KOG1135@euNOG,KOG2088@euNOG	4	5	0	5	4
ENOG411EMNR	Waus00002g08117	0IU9M@euNOG,10PJ8@NOG,1C7QP@strNOG,1EMNR@virNOG	24	53	58	0	0
ENOG411DSSV	Waus00002g08118	0TN3C@lilNOG,0XPHI@NOG,15IWC@poaNOG,1BEVC@strNOG,1DSSV@virNOG,KOG2229@euNOG	58	73	89	5	14
ENOG411DUP5	Waus00002g08119	0IGNC@euNOG,10AAG@NOG,1BGSF@strNOG,1DUP5@virNOG	184	185	178	157	139
	Waus00002g08120		0	0	0	0	0
ENOG411E6PN	Waus00002g08121	0J0IK@euNOG,0Z0SB@NOG,1BTYZ@strNOG,1E6PN@virNOG	65	39	35	79	73
ENOG411E79P	Waus00002g08121	0J4EH@euNOG,0ZEMR@NOG,1BV9Z@strNOG,1E79P@virNOG	65	39	35	79	73
	Waus00002g08122		38	62	63	43	35
ENOG411E069	Waus00002g08123	0IK23@euNOG,0YE0M@NOG,1BNBK@strNOG,1E069@virNOG	83	142	155	32	28
	Waus00002g08124		1	15	16	1	2
ENOG411DQ2N	Waus00002g08125	0IF8F@euNOG,0TNAB@lilNOG,1BC43@strNOG,1DQ2N@virNOG,COG5434@NOG	8	7	8	11	13
ENOG411DQ2N	Waus00002g08126	0IF8F@euNOG,0TNAB@lilNOG,1BC43@strNOG,1DQ2N@virNOG,COG5434@NOG	2	1	2	1	6
ENOG411DQ2N	Waus00002g08127	0IF8F@euNOG,0TNAB@lilNOG,1BC43@strNOG,1DQ2N@virNOG,COG5434@NOG	0	0	0	0	1
ENOG411DY28	Waus00002g08128	0IMF3@euNOG,0YCWK@NOG,1BK5E@strNOG,1DY28@virNOG	0	0	0	0	0
	Waus00002g08129		0	0	0	0	0
ENOG411DV4G	Waus00002g08130	0IGJP@euNOG,1BH8C@strNOG,1DV4G@virNOG,COG0769@NOG	166	152	160	49	87
ENOG411DQHI	Waus00002g08131	0IUD1@euNOG,1BCJU@strNOG,1DQHI@virNOG,COG0515@NOG	12	48	34	12	23
ENOG411DT8R	Waus00002g08132	0IGNF@euNOG,0TR62@lilNOG,11HFQ@NOG,1BFAB@strNOG,1DT8R@virNOG	0	0	0	0	0
ENOG411E10G	Waus00002g08133	0ITC1@euNOG,0YIUI@NOG,1BP69@strNOG,1E10G@virNOG	7	6	10	15	8
	Waus00002g08134	COG1028@NOG,KOG1208@euNOG	7	5	5	5	1
	Waus00002g08135		0	0	0	0	0
	Waus00002g08136		79	114	106	112	122
	Waus00002g08137		0	0	0	0	0
ENOG411DQRC	Waus00002g08138	1BCTM@strNOG,1DQRC@virNOG,COG3491@NOG,KOG0143@euNOG	892	2905	2413	1220	1080
ENOG411DV7Y	Waus00002g08139	1BHXS@strNOG,1DV7Y@virNOG,COG1953@NOG,KOG2466@euNOG	280	377	262	676	670
ENOG411EMCX	Waus00002g08140	0ISUV@euNOG,0YDUF@NOG,1C7F9@strNOG,1EMCX@virNOG	673	724	772	255	341
ENOG411DUW1	Waus00002g08141	0IKY8@euNOG,0TS44@lilNOG,0YCQJ@NOG,1BGZC@strNOG,1DUW1@virNOG	139	197	314	36	30
ENOG411DYYB	Waus00002g08142	0TIUS@lilNOG,0XS88@NOG,15FPZ@poaNOG,1BM33@strNOG,1DYYB@virNOG,KOG2939@euNOG	78	102	98	12	7
ENOG411DYYB	Waus00002g08142	0XS88@NOG,1BM33@strNOG,1DYYB@virNOG,KOG2939@euNOG	78	102	98	12	7
ENOG411DYYB	Waus00002g08143	0XS88@NOG,1BM33@strNOG,1DYYB@virNOG,KOG2939@euNOG	0	0	0	0	0
ENOG411EJTT	Waus00002g08144	0J5G6@euNOG,0ZR7U@NOG,1C5YU@strNOG,1EJTT@virNOG	0	0	0	0	0
ENOG411E24B	Waus00002g08145	11UJN@NOG,1BKFH@strNOG,1E24B@virNOG,KOG3270@euNOG	187	241	304	131	105
ENOG411E24B	Waus00002g08145	0TUYK@lilNOG,11UJN@NOG,15TTZ@poaNOG,1BKFH@strNOG,1E24B@virNOG,KOG3270@euNOG	187	241	304	131	105
ENOG411DRRJ	Waus00002g08146	0BTDI@braNOG,0IJGB@euNOG,0ZJNY@NOG,1BDU8@strNOG,1DRRJ@virNOG	16	0	22	3	2
ENOG411DRRJ	Waus00002g08146	0IJGB@euNOG,0ZJNY@NOG,1BDU8@strNOG,1DRRJ@virNOG	16	0	22	3	2
ENOG411DRRJ	Waus00002g08147	0BTDI@braNOG,0IJGB@euNOG,0ZJNY@NOG,1BDU8@strNOG,1DRRJ@virNOG	29	64	59	7	15
ENOG411DRRJ	Waus00002g08147	0IJGB@euNOG,0ZJNY@NOG,1BDU8@strNOG,1DRRJ@virNOG	29	64	59	7	15
ENOG411DQ5E	Waus00002g08148	1BC79@strNOG,1DQ5E@virNOG,COG2453@NOG,KOG1616@euNOG,KOG1716@euNOG	520	642	797	360	354
ENOG411DRPW	Waus00002g08149	0TSQY@lilNOG,0XTFH@NOG,1BKC8@strNOG,1DRPW@virNOG,KOG1021@euNOG	211	108	157	176	119
ENOG411DPVA	Waus00002g08150	0IF0J@euNOG,0TNM4@lilNOG,0YUMM@NOG,1BD0C@strNOG,1DPVA@virNOG	846	349	435	1275	1252
ENOG411DQ9N	Waus00002g08151	1BFS8@strNOG,1DQ9N@virNOG,COG4870@NOG,KOG1542@euNOG	21	14	13	15	11
ENOG411E724	Waus00002g08152	0J3SR@euNOG,0YU9D@NOG,1BV34@strNOG,1E724@virNOG	1247	1109	1179	1786	1473
ENOG411DUB8	Waus00002g08153	0IH2M@euNOG,0TVEI@lilNOG,1BGDQ@strNOG,1DUB8@virNOG,COG0332@NOG	357	737	521	735	622
ENOG411DZNT	Waus00002g08154	0IY07@euNOG,0YN39@NOG,1BMUC@strNOG,1DZNT@virNOG	22	31	55	10	16
ENOG411DSQV	Waus00002g08155	0TRMY@lilNOG,0XPPE@NOG,15NE3@poaNOG,1BET8@strNOG,1DSQV@virNOG,KOG1645@euNOG	60	40	37	23	26
ENOG411DSQV	Waus00002g08155	0TRMY@lilNOG,0XPPE@NOG,1BET8@strNOG,1DSQV@virNOG,KOG1645@euNOG	60	40	37	23	26
	Waus00002g08156		0	0	0	0	0
	Waus00002g08157		0	0	0	0	0
ENOG411DWV0	Waus00002g08158	1BNJK@strNOG,1DWV0@virNOG,COG0040@NOG,KOG2831@euNOG	641	934	595	750	707
	Waus00002g08159		64	77	72	97	102
ENOG411DS5F	Waus00002g08160	0TUHW@lilNOG,1BE7H@strNOG,1DS5F@virNOG,COG2939@NOG,KOG1282@euNOG	457	659	519	684	673
ENOG411DPQB	Waus00002g08161	0TPZV@lilNOG,0XSNC@NOG,15MY4@poaNOG,1BE7S@strNOG,1DPQB@virNOG,KOG0029@euNOG	305	286	282	339	196
	Waus00002g08162		32	39	54	39	33
ENOG411DSPF	Waus00002g08163	0TS2S@lilNOG,1BERV@strNOG,1DSPF@virNOG,COG0515@NOG,KOG1187@euNOG	146	155	150	280	223
ENOG411DSZW	Waus00002g08164	1BCU4@strNOG,1DSZW@virNOG,COG0003@NOG,KOG2825@euNOG	172	180	203	31	80
ENOG411DUTJ	Waus00002g08165	0TNUW@lilNOG,0XR87@NOG,15JKY@poaNOG,1BGWW@strNOG,1DUTJ@virNOG,KOG3067@euNOG	122	88	130	90	83
ENOG411DUTJ	Waus00002g08165	0XR87@NOG,1BGWW@strNOG,1DUTJ@virNOG,KOG3067@euNOG	122	88	130	90	83
ENOG411E7UJ	Waus00002g08166	0J4ZG@euNOG,1154Q@NOG,1BVSW@strNOG,1E7UJ@virNOG	126	80	64	110	154
	Waus00002g08167		22	13	15	17	14
ENOG411DWPV	Waus00002g08168	0TUAW@lilNOG,15R6T@poaNOG,1BISR@strNOG,1DWPV@virNOG,COG0652@NOG,KOG0865@euNOG	264	209	206	226	211
ENOG411EMNT	Waus00002g08169	0IU9P@euNOG,0U75H@lilNOG,11ZVG@NOG,1C7QR@strNOG,1EMNT@virNOG	70	62	56	21	30
ENOG411DQSV	Waus00002g08169	0BWA9@braNOG,0XRFI@NOG,1BCV2@strNOG,1DQSV@virNOG,KOG2088@euNOG	70	62	56	21	30
ENOG411DV3I	Waus00002g08170	0TVI8@lilNOG,1BH7D@strNOG,1DV3I@virNOG,COG3669@NOG,KOG3340@euNOG	153	145	171	133	87
ENOG411DR06	Waus00002g08171	0IFTM@euNOG,11QGE@NOG,1BD2S@strNOG,1DR06@virNOG	137	353	226	201	209
ENOG411E3Q6	Waus00002g08172	0TZ8P@lilNOG,11Q2I@NOG,1BRV3@strNOG,1E3Q6@virNOG,KOG1746@euNOG	164	262	202	231	177
ENOG411E401	Waus00002g08173	0TYY2@lilNOG,15W0E@poaNOG,1BRSZ@strNOG,1E401@virNOG,COG0526@NOG,KOG0907@euNOG	51	84	68	114	94
	Waus00002g08174		0	0	0	0	0
ENOG411DYF3	Waus00002g08175	0IG68@euNOG,1BM6M@strNOG,1DYF3@virNOG,COG2074@NOG	243	194	237	60	88
ENOG411DYF3	Waus00002g08175	0IG68@euNOG,0TVCA@lilNOG,1BM6M@strNOG,1DYF3@virNOG,COG2074@NOG	243	194	237	60	88
ENOG411DUMJ	Waus00002g08176	0TWBT@lilNOG,1BD6H@strNOG,1DUMJ@virNOG,COG1936@NOG,KOG3347@euNOG	296	352	354	350	313
ENOG411E5P9	Waus00002g08177	0C28M@braNOG,1BTT0@strNOG,1E5P9@virNOG,COG1936@NOG,COG2030@NOG,KOG1206@euNOG,KOG3347@euNOG	128	144	134	82	78
ENOG411DSCC	Waus00002g08178	0TNY6@lilNOG,0XNYW@NOG,1BEEH@strNOG,1DSCC@virNOG,KOG2605@euNOG	375	358	304	60	79
ENOG411DWBW	Waus00002g08179	0TM8T@lilNOG,15I2I@poaNOG,1BIEX@strNOG,1DWBW@virNOG,COG0515@NOG,KOG1187@euNOG	647	729	736	532	530
ENOG411DTKY	Waus00002g08180	0IHVF@euNOG,0TP3F@lilNOG,0XR27@NOG,1BFP0@strNOG,1DTKY@virNOG	141	234	176	165	187
ENOG411DY0E	Waus00002g08181	1BK3H@strNOG,1DY0E@virNOG,COG0126@NOG,COG0220@NOG,KOG1367@euNOG,KOG3115@euNOG	28	49	56	3	8
ENOG411DU0N	Waus00002g08182	1BG33@strNOG,1DU0N@virNOG,COG0464@NOG,KOG0730@euNOG	3063	3380	3377	1008	1517
ENOG411DU0N	Waus00002g08183	0TS0R@lilNOG,1BG33@strNOG,1DU0N@virNOG,COG0464@NOG,KOG0730@euNOG	169	147	193	100	103
ENOG411DXMR	Waus00002g08184	1BE5T@strNOG,1DXMR@virNOG,COG5277@NOG,KOG0797@euNOG	52	30	51	3	15
	Waus00002g08185		1	0	0	0	0
ENOG411EMN8	Waus00002g08186	0IU7X@euNOG,0U755@lilNOG,11FDV@NOG,1C7Q8@strNOG,1EMN8@virNOG	0	0	0	0	0
ENOG411DRND	Waus00002g08187	1BDRD@strNOG,1DRND@virNOG,COG1132@NOG,KOG0055@euNOG	95	138	159	206	161
ENOG411DWTI	Waus00002g08188	0IIZE@euNOG,1BIWC@strNOG,1DWTI@virNOG,COG4886@NOG	3	23	19	30	14
ENOG411DXY3	Waus00002g08189	1BK0V@strNOG,1DXY3@virNOG,COG5158@NOG,KOG1302@euNOG	143	141	193	15	24
ENOG411DS8R	Waus00002g08190	0IYJT@euNOG,0TMGN@lilNOG,1BEAY@strNOG,1DS8R@virNOG,COG1187@NOG	151	218	208	69	104
ENOG411DS8R	Waus00002g08190	0IYJT@euNOG,1BEAY@strNOG,1DS8R@virNOG,COG1187@NOG	151	218	208	69	104
	Waus00002g08191		0	0	0	0	0
ENOG411DYQR	Waus00002g08192	0IISU@euNOG,0TMYR@lilNOG,0ZBAM@NOG,1BJVT@strNOG,1DYQR@virNOG	21	0	0	34	71
ENOG411DYQR	Waus00002g08193	0IISU@euNOG,0TMYR@lilNOG,0ZBAM@NOG,1BJVT@strNOG,1DYQR@virNOG	45	99	93	158	115
ENOG411DYVP	Waus00002g08194	0J9UQ@euNOG,0TP9I@lilNOG,11BDY@NOG,1BM04@strNOG,1DYVP@virNOG	130	405	270	1002	1079
ENOG411DPQW	Waus00002g08195	1BBS5@strNOG,1DPQW@virNOG,COG2086@NOG,KOG3180@euNOG	165	186	178	187	169
	Waus00002g08196		0	0	1	0	0
	Waus00002g08197		0	0	0	0	0
ENOG411E4TV	Waus00002g08198	0J1HQ@euNOG,0YYI7@NOG,1BT12@strNOG,1E4TV@virNOG	5	4	8	27	13
ENOG411E5PF	Waus00002g08199	0JBW5@euNOG,11E8T@NOG,1BTT6@strNOG,1E5PF@virNOG	48	65	53	215	191
	Waus00002g08200		0	0	0	0	0
ENOG411DRVU	Waus00002g08201	0ZVN7@NOG,1BDY4@strNOG,1DRVU@virNOG,KOG0252@euNOG	0	0	0	0	2
ENOG411DYAQ	Waus00002g08202	0BYSG@braNOG,0Z7Z7@NOG,1BKEA@strNOG,1DYAQ@virNOG,KOG4197@euNOG	33	12	20	25	24
ENOG411DX6Q	Waus00002g08203	0Z7Z7@NOG,1BJ9B@strNOG,1DX6Q@virNOG,KOG4197@euNOG	35	31	25	59	25
ENOG411DSAV	Waus00002g08204	0IX5C@euNOG,0YHCT@NOG,1BED2@strNOG,1DSAV@virNOG	14	9	8	30	15
ENOG411DZAN	Waus00002g08205	0JBQS@euNOG,0TWUE@lilNOG,116PA@NOG,1BPRF@strNOG,1DZAN@virNOG	182	224	192	235	216
ENOG411DQ2G	Waus00002g08206	1BC3W@strNOG,1DQ2G@virNOG,COG0464@NOG,KOG0741@euNOG	657	712	804	54	151
ENOG411DQ2G	Waus00002g08206	0TMT3@lilNOG,1BC3W@strNOG,1DQ2G@virNOG,COG0464@NOG,KOG0741@euNOG	657	712	804	54	151
ENOG411DS1S	Waus00002g08207	0XQMQ@NOG,1BE3X@strNOG,1DS1S@virNOG,KOG0988@euNOG	0	0	0	0	0
	Waus00002g08208		1	0	1	0	1
ENOG411DRGK	Waus00002g08209	0TV78@lilNOG,15TQ0@poaNOG,1BDJ8@strNOG,1DRGK@virNOG,COG0531@NOG,KOG1287@euNOG	123	61	65	108	84
	Waus00002g08210		1216	3644	3523	392	594
ENOG411EKSZ	Waus00002g08211	0IPH2@euNOG,1C6VV@strNOG,1EKSZ@virNOG,COG0749@NOG	316	145	190	39	72
ENOG411EKSZ	Waus00002g08211	0IPH2@euNOG,0U6Q0@lilNOG,1C6VV@strNOG,1EKSZ@virNOG,COG0749@NOG	316	145	190	39	72
	Waus00002g08212		0	0	0	0	0
	Waus00002g08213		0	0	0	0	0
	Waus00002g08214		0	0	0	0	0
	Waus00002g08215		0	0	0	0	0
	Waus00002g08216		0	0	0	0	0
	Waus00002g08217		0	0	0	0	0
	Waus00002g08218		1126	2322	1637	5712	3903
ENOG411DWM3	Waus00003g11598	0TSTD@lilNOG,15PKE@poaNOG,1BDUT@strNOG,1DWM3@virNOG,COG5169@NOG,KOG0627@euNOG	185	182	150	249	202
ENOG411DQ63	Waus00003g11599	0II2R@euNOG,0YDT1@NOG,1BC7V@strNOG,1DQ63@virNOG	29	53	67	1	13
ENOG411DQ63	Waus00003g11599	0II2R@euNOG,0TJ4J@lilNOG,0YDT1@NOG,1BC7V@strNOG,1DQ63@virNOG	29	53	67	1	13
	Waus00003g11600		0	0	0	0	0
ENOG411DSF6	Waus00003g11601	0TMQ7@lilNOG,0XRBX@NOG,1BEHB@strNOG,1DSF6@virNOG,KOG0650@euNOG	0	0	0	0	0
	Waus00003g11602		0	0	0	0	0
	Waus00003g11603		0	0	0	0	0
ENOG411EM4B	Waus00003g11604	0IRA4@euNOG,0U6WQ@lilNOG,0XVC6@NOG,163X0@poaNOG,1C773@strNOG,1EM4B@virNOG	0	0	0	0	0
ENOG411DQ63	Waus00003g11605	0C3YJ@braNOG,0II2R@euNOG,0YDT1@NOG,1BC7V@strNOG,1DQ63@virNOG	0	0	0	0	0
	Waus00003g11606		0	0	0	0	0
ENOG411DQ63	Waus00003g11607	0C3YJ@braNOG,0II2R@euNOG,0YDT1@NOG,1BC7V@strNOG,1DQ63@virNOG	0	0	0	0	0
ENOG411DVGI	Waus00003g11608	0IGZQ@euNOG,0Z8N0@NOG,1BHKG@strNOG,1DVGI@virNOG	0	0	0	0	0
ENOG411DVGI	Waus00003g11609	0IGZQ@euNOG,0Z8N0@NOG,1BHKG@strNOG,1DVGI@virNOG	127	172	173	5	20
ENOG411DVGI	Waus00003g11610	0IGZQ@euNOG,0TJPP@lilNOG,0Z8N0@NOG,15J3K@poaNOG,1BHKG@strNOG,1DVGI@virNOG	14	11	24	1	5
ENOG411E3B6	Waus00003g11611	0IWDY@euNOG,1BRGN@strNOG,1E3B6@virNOG,COG0542@NOG	206	369	340	238	318
ENOG411E36J	Waus00003g11612	0IWWV@euNOG,0TJQK@lilNOG,0YA3N@NOG,1BRAX@strNOG,1E36J@virNOG	0	0	1	0	0
ENOG411DTC9	Waus00003g11613	0TNG2@lilNOG,1BFE1@strNOG,1DTC9@virNOG,COG0465@NOG,KOG0743@euNOG	25	60	40	52	32
ENOG411DV58	Waus00003g11614	0TR0E@lilNOG,1BH92@strNOG,1DV58@virNOG,COG5241@NOG,KOG2841@euNOG	66	62	83	16	22
	Waus00003g11615	COG5147@NOG,KOG0048@euNOG	1	6	2	2	4
ENOG411E2M8	Waus00003g11615	0TXA6@lilNOG,1BQT9@strNOG,1E2M8@virNOG,COG5147@NOG,KOG0048@euNOG	1	6	2	2	4
ENOG411DTWP	Waus00003g11616	0XSFS@NOG,1BHBS@strNOG,1DTWP@virNOG,KOG1363@euNOG	409	584	638	339	297
ENOG411DR5Q	Waus00003g11617	0IHKX@euNOG,0TMC1@lilNOG,0YD0M@NOG,1BD83@strNOG,1DR5Q@virNOG	4	3	11	0	4
ENOG411DSDD	Waus00003g11618	1BGMD@strNOG,1DSDD@virNOG,COG2986@NOG,KOG0222@euNOG	4133	3536	6587	4209	2238
ENOG411DRQ8	Waus00003g11619	0TK7Z@lilNOG,0Z7Z7@NOG,15H1A@poaNOG,1BDT7@strNOG,1DRQ8@virNOG,KOG4197@euNOG	113	45	67	62	63
	Waus00003g11620		112	162	168	81	64
ENOG411DYY5	Waus00003g11621	1BM2X@strNOG,1DYY5@virNOG,COG0626@NOG,KOG0053@euNOG	89	44	224	216	291
ENOG411DYY5	Waus00003g11622	1BM2X@strNOG,1DYY5@virNOG,COG0626@NOG,KOG0053@euNOG	145	123	257	137	81
ENOG411DSDD	Waus00003g11623	0BWPW@braNOG,1BGMD@strNOG,1DSDD@virNOG,COG2986@NOG,KOG0222@euNOG	6	13	19	7	8
	Waus00003g11624	0IUC9@euNOG,0WJGX@meNOG,0ZN64@NOG,13GNK@opiNOG	2346	802	2735	1029	818
ENOG411DSDD	Waus00003g11625	1BGMD@strNOG,1DSDD@virNOG,COG2986@NOG,KOG0222@euNOG	9298	5968	14487	7867	4124
	Waus00003g11626		0	0	0	0	0
ENOG411DR5N	Waus00003g11627	1BD81@strNOG,1DR5N@virNOG,COG0524@NOG,KOG2854@euNOG	1085	1714	1779	884	807
	Waus00003g11628		2	4	2	0	2
	Waus00003g11629		0	0	0	0	0
ENOG411DPPX	Waus00003g11630	0TIK4@lilNOG,1BBR6@strNOG,1DPPX@virNOG,COG0363@NOG,KOG3147@euNOG	99	122	109	94	74
ENOG411DQ01	Waus00003g11631	0IGXK@euNOG,0TSJR@lilNOG,11JTZ@NOG,1BNIM@strNOG,1DQ01@virNOG	856	1409	920	1812	1879
ENOG411DSEE	Waus00003g11632	1BJ1A@strNOG,1DSEE@virNOG,COG5030@NOG,KOG0934@euNOG	167	202	182	195	149
ENOG411DWA0	Waus00003g11633	0IIP7@euNOG,10148@NOG,1BID3@strNOG,1DWA0@virNOG	105	185	176	106	116
ENOG411DWA0	Waus00003g11633	0IIP7@euNOG,0TRDC@lilNOG,10148@NOG,1BID3@strNOG,1DWA0@virNOG	105	185	176	106	116
ENOG411DWRE	Waus00003g11634	0TP14@lilNOG,0XQHU@NOG,15RU1@poaNOG,1BKDH@strNOG,1DWRE@virNOG,KOG0759@euNOG	278	197	177	600	384
ENOG411EJPS	Waus00003g11635	0U5RY@lilNOG,0Z7Z7@NOG,1C5WG@strNOG,1EJPS@virNOG,KOG4197@euNOG	52	54	62	123	96
ENOG411DU6Q	Waus00003g11636	0BTIK@braNOG,11F9W@NOG,1BG9F@strNOG,1DU6Q@virNOG,KOG3156@euNOG	50	118	67	106	79
ENOG411DXT1	Waus00003g11637	0TQM9@lilNOG,15MCY@poaNOG,1BJVX@strNOG,1DXT1@virNOG,COG3588@NOG,KOG1557@euNOG	29561	39665	30366	57095	49391
ENOG411DXT1	Waus00003g11637	1BJVX@strNOG,1DXT1@virNOG,COG3588@NOG,KOG1557@euNOG	29561	39665	30366	57095	49391
ENOG411DSVA	Waus00003g11638	0IW88@euNOG,11NC5@NOG,1BEXG@strNOG,1DSVA@virNOG	207	502	262	469	385
ENOG411E4YI	Waus00003g11639	11PES@NOG,1BRS4@strNOG,1E4YI@virNOG,KOG3466@euNOG	510	542	500	600	585
ENOG411E4YI	Waus00003g11640	11PES@NOG,1BRS4@strNOG,1E4YI@virNOG,KOG3466@euNOG	7	10	6	5	2
ENOG411EME5	Waus00003g11641	0IT1K@euNOG,0ZPKV@NOG,1C7GG@strNOG,1EME5@virNOG	16	17	8	19	28
	Waus00003g11642		14	14	20	3	6
ENOG411DTAW	Waus00003g11643	1BFCP@strNOG,1DTAW@virNOG,COG5044@NOG,KOG1439@euNOG	2036	2408	2651	653	987
ENOG411DTAW	Waus00003g11643	0TTHW@lilNOG,1BFCP@strNOG,1DTAW@virNOG,COG5044@NOG,KOG1439@euNOG	2036	2408	2651	653	987
ENOG411DWCD	Waus00003g11644	0TMSF@lilNOG,15IJ4@poaNOG,1BIFH@strNOG,1DWCD@virNOG,COG0042@NOG,KOG2335@euNOG	74	103	97	89	100
ENOG411DRMC	Waus00003g11645	0TK9V@lilNOG,1BDQ8@strNOG,1DRMC@virNOG,COG5068@NOG,KOG0014@euNOG	8	7	15	4	4
	Waus00003g11646		18	9	13	15	18
ENOG411DV8G	Waus00003g11647	0TQKE@lilNOG,0Z7Z7@NOG,1BHC8@strNOG,1DV8G@virNOG,KOG4197@euNOG	395	456	400	388	411
	Waus00003g11648		89	161	129	158	118
	Waus00003g11649		3	0	4	2	5
ENOG411E2KU	Waus00003g11650	0J8TW@euNOG,0YDRX@NOG,1BQSV@strNOG,1E2KU@virNOG	15	8	20	16	17
	Waus00003g11651		0	0	0	1	2
ENOG411DWJI	Waus00003g11652	0TS2B@lilNOG,11R9F@NOG,1BINA@strNOG,1DWJI@virNOG,KOG4660@euNOG	3	1	1	0	0
	Waus00003g11653		0	0	0	0	0
ENOG411DWJI	Waus00003g11654	0TS2B@lilNOG,11R9F@NOG,1BINA@strNOG,1DWJI@virNOG,KOG4660@euNOG	1	0	3	4	7
ENOG411DZ42	Waus00003g11655	0TWCS@lilNOG,15U0H@poaNOG,1BM99@strNOG,1DZ42@virNOG,COG3491@NOG,KOG0143@euNOG	80	81	77	48	59
ENOG411DZDR	Waus00003g11656	1BMJF@strNOG,1DZDR@virNOG,COG5183@NOG,KOG1609@euNOG	396	228	285	392	320
ENOG411DZDR	Waus00003g11656	0TVPH@lilNOG,1BMJF@strNOG,1DZDR@virNOG,COG5183@NOG,KOG1609@euNOG	396	228	285	392	320
ENOG411EMNJ	Waus00003g11657	0IU8T@euNOG,0U75A@lilNOG,0Y9CV@NOG,1C7QI@strNOG,1EMNJ@virNOG	117	155	121	96	116
ENOG411DYTC	Waus00003g11658	0IKY7@euNOG,0TTYA@lilNOG,0YEU9@NOG,1BJ8Z@strNOG,1DYTC@virNOG	49	53	48	90	60
	Waus00003g11659		1	2	1	2	2
ENOG411DQ5D	Waus00003g11660	0IE4Z@euNOG,0TMKR@lilNOG,11HN4@NOG,1BC78@strNOG,1DQ5D@virNOG	0	0	0	0	0
ENOG411E8HD	Waus00003g11661	0J6IR@euNOG,11DSN@NOG,1BWC0@strNOG,1E8HD@virNOG	88	99	106	78	70
	Waus00003g11662		0	0	0	0	0
ENOG411DUFW	Waus00003g11663	0TY2V@lilNOG,15JII@poaNOG,1BDRT@strNOG,1DUFW@virNOG,COG0450@NOG,KOG0852@euNOG	0	2	0	1	0
	Waus00003g11664		0	0	0	0	0
	Waus00003g11665		0	0	0	0	0
	Waus00003g11666		0	0	0	0	0
	Waus00003g11667		48	13	20	24	21
	Waus00003g11668		0	0	1	6	3
	Waus00003g11669		54	22	34	63	75
	Waus00003g11670		0	0	0	0	0
ENOG411DSGB	Waus00003g11671	0TV9X@lilNOG,0ZITE@NOG,1BEIJ@strNOG,1DSGB@virNOG,KOG3098@euNOG	0	0	0	0	0
ENOG411DVIC	Waus00003g11672	0IJQJ@euNOG,125AS@NOG,1BHMZ@strNOG,1DVIC@virNOG	63	116	125	61	54
ENOG411DWCC	Waus00003g11673	0IHAC@euNOG,0TN8U@lilNOG,15J1J@poaNOG,1BIFG@strNOG,1DWCC@virNOG,COG0751@NOG,COG0752@NOG	59	113	118	13	14
ENOG411DWCC	Waus00003g11673	0IHAC@euNOG,1BIFG@strNOG,1DWCC@virNOG,COG0751@NOG,COG0752@NOG	59	113	118	13	14
ENOG411DSGB	Waus00003g11674	0TV9X@lilNOG,0ZITE@NOG,1BEIJ@strNOG,1DSGB@virNOG,KOG3098@euNOG	65	32	54	101	71
ENOG411EKXX	Waus00003g11675	0IQB3@euNOG,1C70S@strNOG,1EKXX@virNOG,COG2214@NOG	114	102	133	121	78
	Waus00003g11676		0	0	0	0	0
ENOG411DQMA	Waus00003g11677	0TUZA@lilNOG,11FJ7@NOG,15RX3@poaNOG,1BCPN@strNOG,1DQMA@virNOG,KOG3392@euNOG	873	807	848	805	663
ENOG411DQ9R	Waus00003g11678	0TIJH@lilNOG,0XNY0@NOG,1BCBR@strNOG,1DQ9R@virNOG,KOG0660@euNOG	465	565	556	362	375
	Waus00003g11679	036XV@artNOG,09U4X@biNOG,0H1GX@dipNOG,0HYAK@droNOG,0STSE@inNOG,0V541@meNOG,11JBG@NOG,13RT1@opiNOG,KOG2240@euNOG	41	21	28	23	11
ENOG411DUKB	Waus00003g11680	0IHA3@euNOG,0TQB9@lilNOG,0ZZ0B@NOG,1BGPF@strNOG,1DUKB@virNOG	235	205	209	38	83
	Waus00003g11681		0	0	0	0	0
ENOG411E4I1	Waus00003g11682	0J1SP@euNOG,0YXEX@NOG,1BSP5@strNOG,1E4I1@virNOG	916	515	897	1461	853
ENOG411DS28	Waus00003g11683	0TJQ6@lilNOG,11H3Z@NOG,1BE4C@strNOG,1DS28@virNOG,KOG0324@euNOG	124	180	155	268	230
ENOG411DPRH	Waus00003g11684	0TIMG@lilNOG,1BBSU@strNOG,1DPRH@virNOG,COG0094@NOG,KOG0398@euNOG	928	1219	987	1455	1428
	Waus00003g11685		0	0	1	1	0
	Waus00003g11686	0XPMQ@NOG,KOG0773@euNOG	409	229	326	100	155
ENOG411DSF0	Waus00003g11686	0XPMQ@NOG,1BEH5@strNOG,1DSF0@virNOG,KOG0773@euNOG	409	229	326	100	155
	Waus00003g11687		0	0	0	0	0
ENOG411DS0M	Waus00003g11688	0II51@euNOG,10ZJ4@NOG,1BEF8@strNOG,1DS0M@virNOG	348	338	409	354	168
ENOG411DRWV	Waus00003g11689	0Y2P7@NOG,1BDZ3@strNOG,1DRWV@virNOG,KOG4497@euNOG	43	25	40	40	36
	Waus00003g11690		842	690	791	576	576
ENOG411E114	Waus00003g11691	0TXDY@lilNOG,15UJ7@poaNOG,1BP6X@strNOG,1E114@virNOG,COG0515@NOG,KOG1187@euNOG	214	208	211	417	334
ENOG411E114	Waus00003g11692	0TXDY@lilNOG,15UJ7@poaNOG,1BP6X@strNOG,1E114@virNOG,COG0515@NOG,KOG1187@euNOG	0	2	0	0	0
ENOG411DRFG	Waus00003g11693	0IVMA@euNOG,0YBMU@NOG,1BDI2@strNOG,1DRFG@virNOG	413	392	353	435	371
ENOG411DRTT	Waus00003g11694	0C3R4@braNOG,0YRJG@NOG,1BDWA@strNOG,1DRTT@virNOG,KOG2246@euNOG	99	156	121	460	459
ENOG411DVVQ	Waus00003g11695	0IM3T@euNOG,0TWI1@lilNOG,0ZNHG@NOG,15TK1@poaNOG,1BHZB@strNOG,1DVVQ@virNOG	47	32	28	63	98
ENOG411DXSB	Waus00003g11696	0IJP7@euNOG,0TVHQ@lilNOG,1BJ9N@strNOG,1DXSB@virNOG,COG0668@NOG	114	95	106	52	45
ENOG411DTAR	Waus00003g11697	0IETA@euNOG,0TUJD@lilNOG,11UAI@NOG,1BFCH@strNOG,1DTAR@virNOG	463	745	486	1085	1062
ENOG411E2YX	Waus00003g11698	0C0WR@braNOG,1BR4M@strNOG,1E2YX@virNOG,COG0596@NOG,KOG1454@euNOG	158	130	133	49	34
ENOG411EKEA	Waus00003g11699	0IMNX@euNOG,1C6HM@strNOG,1EKEA@virNOG,COG2319@NOG	556	681	577	548	475
ENOG411EKEA	Waus00003g11699	0C837@braNOG,0IMNX@euNOG,1C6HM@strNOG,1EKEA@virNOG,COG2319@NOG	556	681	577	548	475
ENOG411DR6Z	Waus00003g11699	0IGQ0@euNOG,11Q5U@NOG,1BD9J@strNOG,1DR6Z@virNOG	556	681	577	548	475
ENOG411DQBQ	Waus00003g11699	0XPMQ@NOG,1BCDQ@strNOG,1DQBQ@virNOG,KOG0773@euNOG	556	681	577	548	475
ENOG411E54H	Waus00003g11700	0IZ70@euNOG,1BT72@strNOG,1E54H@virNOG,COG0762@NOG	127	243	161	310	285
ENOG411DWXU	Waus00003g11701	0IGM8@euNOG,0TT63@lilNOG,1BJ0E@strNOG,1DWXU@virNOG,COG0245@NOG	130	250	179	178	173
ENOG411E59S	Waus00003g11702	0J0VH@euNOG,0TZZA@lilNOG,0YVSJ@NOG,15WWY@poaNOG,1BTNB@strNOG,1E59S@virNOG	1	1	0	2	3
ENOG411EKRA	Waus00003g11703	0IPBN@euNOG,1C6U9@strNOG,1EKRA@virNOG,COG2894@NOG	482	224	249	296	213
ENOG411DXRG	Waus00003g11704	0IIVT@euNOG,0TSHV@lilNOG,11KWC@NOG,1BJU4@strNOG,1DXRG@virNOG	744	702	636	958	905
ENOG411DZZM	Waus00003g11705	0IJKE@euNOG,0TWWR@lilNOG,11VTA@NOG,1BMSJ@strNOG,1DZZM@virNOG	867	702	712	1014	1104
ENOG411E0XM	Waus00003g11706	0TKKN@lilNOG,0XQ0C@NOG,15HEP@poaNOG,1BNEI@strNOG,1E0XM@virNOG,KOG0610@euNOG	222	216	269	89	102
ENOG411DQ7B	Waus00003g11707	0IF65@euNOG,11JAJ@NOG,1BC9C@strNOG,1DQ7B@virNOG	103	102	127	35	35
ENOG411DUPI	Waus00003g11708	0TQTH@lilNOG,1BGSU@strNOG,1DUPI@virNOG,COG0699@NOG,KOG0446@euNOG	327	328	368	91	159
ENOG411E42C	Waus00003g11709	0TZJ6@lilNOG,1BS76@strNOG,1E42C@virNOG,COG0234@NOG,KOG1641@euNOG	1373	1081	1436	1134	753
ENOG411DVY0	Waus00003g11710	0IJ66@euNOG,0TTW7@lilNOG,12B44@NOG,1BM9H@strNOG,1DVY0@virNOG	30	19	27	13	17
ENOG411DTCG	Waus00003g11711	0XPPM@NOG,1BH4T@strNOG,1DTCG@virNOG,KOG2576@euNOG	65	62	45	52	40
ENOG411DTCG	Waus00003g11711	0BZMX@braNOG,0XPPM@NOG,1BH4T@strNOG,1DTCG@virNOG,KOG2576@euNOG	65	62	45	52	40
ENOG411E1HC	Waus00003g11712	0TX8U@lilNOG,121N2@NOG,1BPP7@strNOG,1E1HC@virNOG,KOG0800@euNOG	28	78	69	59	38
ENOG411E30B	Waus00003g11713	0IWKJ@euNOG,11XUM@NOG,1BR68@strNOG,1E30B@virNOG	208	360	236	427	445
ENOG411E30B	Waus00003g11714	0IWKJ@euNOG,0TY55@lilNOG,11XUM@NOG,1BR68@strNOG,1E30B@virNOG	0	0	1	0	0
ENOG411DS62	Waus00003g11715	0TTMD@lilNOG,1BE8B@strNOG,1DS62@virNOG,COG5041@NOG,KOG3092@euNOG	168	249	246	143	177
ENOG411E4UF	Waus00003g11716	0TZNS@lilNOG,1BSVU@strNOG,1E4UF@virNOG,COG1997@NOG,KOG0402@euNOG	1319	1254	1121	2376	2003
ENOG411DRX0	Waus00003g11717	1BDZ7@strNOG,1DRX0@virNOG,COG0515@NOG,KOG1187@euNOG	431	317	394	236	170
ENOG411DSR5	Waus00003g11718	0IJVK@euNOG,0TN1P@lilNOG,0ZJZY@NOG,15IUI@poaNOG,1BETJ@strNOG,1DSR5@virNOG	72	38	38	26	38
	Waus00003g11719		1	0	0	0	2
ENOG411EBB9	Waus00003g11720	0Z7Z7@NOG,1BYRW@strNOG,1EBB9@virNOG,KOG4197@euNOG	39	35	47	5	20
	Waus00003g11721	COG3200@NOG	4719	5008	5663	4555	3761
ENOG411DU57	Waus00003g11721	0IGEI@euNOG,0TWKX@lilNOG,15V6X@poaNOG,1BG7Y@strNOG,1DU57@virNOG,COG3200@NOG	4719	5008	5663	4555	3761
ENOG411DWIB	Waus00003g11722	0IVH1@euNOG,0TVSU@lilNOG,11GIB@NOG,1BIM2@strNOG,1DWIB@virNOG	2389	3431	2536	7302	6001
ENOG411EKXF	Waus00003g11723	0C88B@braNOG,0IQ9H@euNOG,11F8A@NOG,1C70A@strNOG,1EKXF@virNOG	403	394	418	293	238
ENOG411EKXF	Waus00003g11723	0IQ9H@euNOG,11F8A@NOG,1C70A@strNOG,1EKXF@virNOG	403	394	418	293	238
	Waus00003g11724		0	0	0	0	0
ENOG411E06Y	Waus00003g11725	0TV1I@lilNOG,0YYXY@NOG,1BNCH@strNOG,1E06Y@virNOG,KOG4282@euNOG	190	174	187	125	127
	Waus00003g11726		0	0	0	0	0
ENOG411DTTF	Waus00003g11727	11PFV@NOG,1BFVS@strNOG,1DTTF@virNOG,KOG4209@euNOG	196	201	182	178	165
ENOG411DU0S	Waus00003g11728	0IIKB@euNOG,0TVSY@lilNOG,0YDGU@NOG,1BG36@strNOG,1DU0S@virNOG	310	402	562	81	76
ENOG411DSCT	Waus00003g11729	0IK2W@euNOG,0TMMM@lilNOG,11IXN@NOG,1BEEY@strNOG,1DSCT@virNOG	113	104	67	106	100
ENOG411DS2J	Waus00003g11730	0XP3K@NOG,1BE4N@strNOG,1DS2J@virNOG,KOG0266@euNOG	14	12	23	0	1
ENOG411DWZZ	Waus00003g11730	0TNCZ@lilNOG,0XP3K@NOG,1BJ2V@strNOG,1DWZZ@virNOG,KOG0266@euNOG	14	12	23	0	1
ENOG411DPRR	Waus00003g11731	1BBT3@strNOG,1DPRR@virNOG,COG1100@NOG,KOG0070@euNOG	340	353	302	441	362
ENOG411DX5K	Waus00003g11732	0TU37@lilNOG,0XSVB@NOG,15PXE@poaNOG,1BDMG@strNOG,1DX5K@virNOG,KOG1277@euNOG	288	289	313	78	119
ENOG411E2DJ	Waus00003g11733	1206Y@NOG,1BQJC@strNOG,1E2DJ@virNOG,KOG4585@euNOG	3	5	5	1	3
ENOG411E2DJ	Waus00003g11733	0TSBA@lilNOG,1206Y@NOG,1BQJC@strNOG,1E2DJ@virNOG,KOG4585@euNOG	3	5	5	1	3
ENOG411E0K3	Waus00003g11734	1BMGY@strNOG,1E0K3@virNOG,COG1223@NOG,KOG0742@euNOG	415	173	200	173	144
ENOG411DSDU	Waus00003g11735	0ITCC@euNOG,1BEG2@strNOG,1DSDU@virNOG,COG1346@NOG	118	359	143	399	470
	Waus00003g11736		2	0	1	0	0
	Waus00003g11737		0	0	0	0	0
ENOG411DV2Z	Waus00003g11738	0C0EM@braNOG,0II0S@euNOG,0ZRT0@NOG,1BMGJ@strNOG,1DV2Z@virNOG	0	0	0	0	0
ENOG411DV2Z	Waus00003g11739	0II0S@euNOG,0ZRT0@NOG,1BMGJ@strNOG,1DV2Z@virNOG	366	325	311	402	332
ENOG411E59U	Waus00003g11739	0U02C@lilNOG,11ND6@NOG,1BTDX@strNOG,1E59U@virNOG,KOG4756@euNOG	366	325	311	402	332
ENOG411EJSX	Waus00003g11740	0JR3X@euNOG,0ZWEC@NOG,1C6E2@strNOG,1EJSX@virNOG	45	41	63	6	7
ENOG411DQ1T	Waus00003g11740	0IFQA@euNOG,0XPG4@NOG,1BMPX@strNOG,1DQ1T@virNOG	45	41	63	6	7
ENOG411DQ1T	Waus00003g11740	0IFQA@euNOG,0TWDJ@lilNOG,0XPG4@NOG,1BMPX@strNOG,1DQ1T@virNOG	45	41	63	6	7
	Waus00003g11741		0	1	0	0	0
ENOG411DUDI	Waus00003g11742	0IEMH@euNOG,1BGG2@strNOG,1DUDI@virNOG,COG3158@NOG	1320	286	755	138	275
	Waus00003g11743		0	0	0	0	0
	Waus00003g11744		2	0	1	1	2
	Waus00003g11745		0	0	0	0	0
	Waus00003g11746		31	31	38	39	37
	Waus00003g11747		0	0	0	0	0
	Waus00003g11748		0	0	0	0	0
	Waus00003g11749		21	10	11	19	14
	Waus00003g11750	03I43@artNOG,0B6N7@biNOG,0H34I@dipNOG,0I2F1@droNOG,0IU68@euNOG,0T4FX@inNOG,0WJDD@meNOG,0XTK4@NOG,13GHA@opiNOG	0	0	0	0	0
ENOG411DU5G	Waus00003g11751	0YT6B@NOG,1BDBH@strNOG,1DU5G@virNOG,KOG3060@euNOG	568	578	533	655	703
ENOG411E393	Waus00003g11752	0IZZD@euNOG,11QTJ@NOG,1BR8H@strNOG,1E393@virNOG	67	74	86	81	70
ENOG411DSXX	Waus00003g11753	0IIJ8@euNOG,0YFEH@NOG,1BDBI@strNOG,1DSXX@virNOG	2298	4270	5978	1712	1305
ENOG411DSXX	Waus00003g11754	0BYY3@braNOG,0IIJ8@euNOG,0YFEH@NOG,1BDBI@strNOG,1DSXX@virNOG	533	1007	1602	506	310
	Waus00003g11755	0V5AC@meNOG,12RRB@opiNOG,COG0666@NOG,KOG4177@euNOG	81	107	120	181	173
ENOG411DX2I	Waus00003g11756	0TITS@lilNOG,1BJ59@strNOG,1DX2I@virNOG,COG0099@NOG,KOG3311@euNOG	317	351	325	329	290
	Waus00003g11757		0	2	4	1	0
	Waus00003g11758		0	0	0	0	0
ENOG411E0S2	Waus00003g11759	0IITG@euNOG,0TP58@lilNOG,11G24@NOG,1BNXJ@strNOG,1E0S2@virNOG	2074	2485	2434	2599	1970
	Waus00003g11760		7	6	4	1	0
ENOG411DVTH	Waus00003g11761	1BHX5@strNOG,1DVTH@virNOG,COG1161@NOG,KOG2485@euNOG	44	38	54	27	22
ENOG411DVTH	Waus00003g11761	0TV6P@lilNOG,1BHX5@strNOG,1DVTH@virNOG,COG1161@NOG,KOG2485@euNOG	44	38	54	27	22
ENOG411DYA2	Waus00003g11762	0TT09@lilNOG,0XSYS@NOG,1BKDM@strNOG,1DYA2@virNOG,KOG0621@euNOG	43	47	58	27	50
ENOG411DYA2	Waus00003g11762	0TT09@lilNOG,0XSYS@NOG,15RUA@poaNOG,1BKDM@strNOG,1DYA2@virNOG,KOG0621@euNOG	43	47	58	27	50
ENOG411DYA2	Waus00003g11763	0XSYS@NOG,1BKDM@strNOG,1DYA2@virNOG,KOG0621@euNOG	0	1	1	0	0
	Waus00003g11764		0	0	0	0	0
ENOG411DQZ6	Waus00003g11765	0TMRB@lilNOG,0YU43@NOG,15IIC@poaNOG,1BD1T@strNOG,1DQZ6@virNOG,KOG2136@euNOG	77	70	62	106	83
ENOG411DQZ6	Waus00003g11766	0TMRB@lilNOG,0YU43@NOG,15IIC@poaNOG,1BD1T@strNOG,1DQZ6@virNOG,KOG2136@euNOG	77	70	62	106	83
ENOG411DQZ6	Waus00003g11767	0TMRB@lilNOG,0YU43@NOG,15IIC@poaNOG,1BD1T@strNOG,1DQZ6@virNOG,KOG2136@euNOG	77	70	62	106	83
	Waus00003g11768		0	0	0	0	0
ENOG411DPUI	Waus00003g11769	0TIRA@lilNOG,15FKP@poaNOG,1BBVX@strNOG,1DPUI@virNOG,COG0702@NOG,KOG4288@euNOG	197	309	297	159	232
ENOG411DPUI	Waus00003g11769	1BBVX@strNOG,1DPUI@virNOG,COG0702@NOG,KOG4288@euNOG	197	309	297	159	232
ENOG411DUTR	Waus00003g11770	0IJWM@euNOG,0XSXA@NOG,1BGX1@strNOG,1DUTR@virNOG	58	76	91	18	41
	Waus00003g11771		0	0	0	0	0
	Waus00003g11772		0	0	0	0	0
ENOG411DPYJ	Waus00003g11773	1BBZZ@strNOG,1DPYJ@virNOG,COG1131@NOG,KOG0061@euNOG	1	2	0	12	4
ENOG411EKZD	Waus00003g11774	0IQK0@euNOG,0U6TS@lilNOG,0Y94A@NOG,1C729@strNOG,1EKZD@virNOG	78	93	79	28	55
ENOG411EMBK	Waus00003g11774	0ISPJ@euNOG,104I0@NOG,1C7E1@strNOG,1EMBK@virNOG	78	93	79	28	55
ENOG411DQHF	Waus00003g11775	0TKYN@lilNOG,15HSH@poaNOG,1BCJR@strNOG,1DQHF@virNOG,COG0724@NOG,KOG0118@euNOG	934	478	723	206	260
ENOG411DRIJ	Waus00003g11776	1BFPV@strNOG,1DRIJ@virNOG,COG0398@NOG,KOG3140@euNOG	162	279	200	348	248
ENOG411DQ00	Waus00003g11777	0IHA6@euNOG,0TQ3D@lilNOG,10KIK@NOG,15KUP@poaNOG,1BFYC@strNOG,1DQ00@virNOG	229	244	218	218	153
ENOG411DQ00	Waus00003g11778	0IHA6@euNOG,0TQ3D@lilNOG,10KIK@NOG,15KUP@poaNOG,1BFYC@strNOG,1DQ00@virNOG	229	244	218	218	153
	Waus00003g11779		0	0	0	0	0
	Waus00003g11780		0	0	0	0	0
ENOG411DXD3	Waus00003g11781	0II04@euNOG,1BJR8@strNOG,1DXD3@virNOG,COG1024@NOG	210	184	182	113	107
ENOG411E7UP	Waus00003g11782	0J2KY@euNOG,0U0GP@lilNOG,124MY@NOG,15XT7@poaNOG,1BVSX@strNOG,1E7UP@virNOG	57	62	53	81	66
ENOG411DTCI	Waus00003g11783	0XS86@NOG,1BFEB@strNOG,1DTCI@virNOG,KOG0758@euNOG	36	231	131	328	361
ENOG411DZKC	Waus00003g11784	0TW6R@lilNOG,11J7F@NOG,1BQZD@strNOG,1DZKC@virNOG,KOG3363@euNOG	364	263	410	256	189
	Waus00003g11785		0	0	0	0	0
ENOG411DW92	Waus00003g11786	0BUFR@braNOG,127HA@NOG,1BIC2@strNOG,1DW92@virNOG,KOG3249@euNOG	151	159	145	170	114
ENOG411DW92	Waus00003g11786	127HA@NOG,1BIC2@strNOG,1DW92@virNOG,KOG3249@euNOG	151	159	145	170	114
ENOG411DW92	Waus00003g11786	0TWE0@lilNOG,127HA@NOG,1BIC2@strNOG,1DW92@virNOG,KOG3249@euNOG	151	159	145	170	114
ENOG411E0S2	Waus00003g11787	0IITG@euNOG,0TP58@lilNOG,11G24@NOG,1BNXJ@strNOG,1E0S2@virNOG	1585	2061	1669	1853	1262
	Waus00003g11788		0	0	0	0	0
	Waus00003g11789		0	0	0	0	0
	Waus00003g11790		3	4	7	4	4
	Waus00003g11791		0	0	0	0	0
	Waus00003g11792		0	0	0	0	0
ENOG411DVHB	Waus00003g11793	0TKGT@lilNOG,1BG1F@strNOG,1DVHB@virNOG,COG5160@NOG,KOG0779@euNOG	41	30	42	9	17
	Waus00003g11794	0XPBB@NOG,KOG0661@euNOG	2058	1650	1968	657	911
ENOG411E68G	Waus00003g11795	0J0SP@euNOG,0YSAJ@NOG,1BUBK@strNOG,1E68G@virNOG	2	10	8	16	4
ENOG411EA1Z	Waus00003g11796	1BXMQ@strNOG,1EA1Z@virNOG,COG5147@NOG,KOG0048@euNOG	0	4	5	0	1
	Waus00003g11797		0	0	0	0	0
ENOG411DQR1	Waus00003g11798	0Z7Z7@NOG,1BCT9@strNOG,1DQR1@virNOG,KOG4197@euNOG	62	138	102	85	67
ENOG411DTEX	Waus00003g11799	0C305@braNOG,1BFGR@strNOG,1DTEX@virNOG,COG0740@NOG,KOG0840@euNOG	389	513	433	610	584
ENOG411DTEX	Waus00003g11799	1BFGR@strNOG,1DTEX@virNOG,COG0740@NOG,KOG0840@euNOG	389	513	433	610	584
ENOG411DYU4	Waus00003g11800	0IGVA@euNOG,0TUY9@lilNOG,15NHF@poaNOG,1BKYJ@strNOG,1DYU4@virNOG,COG4677@NOG	223	390	327	207	223
ENOG411DYU4	Waus00003g11801	0IGVA@euNOG,0TUY9@lilNOG,15NHF@poaNOG,1BKYJ@strNOG,1DYU4@virNOG,COG4677@NOG	0	0	0	0	0
ENOG411DXR6	Waus00003g11802	0TQ7E@lilNOG,121N2@NOG,1BJTU@strNOG,1DXR6@virNOG,KOG0800@euNOG	322	314	325	183	235
ENOG411DU66	Waus00003g11803	0IFCH@euNOG,0XRC1@NOG,1BCHN@strNOG,1DU66@virNOG	243	238	279	150	193
ENOG411E4XY	Waus00003g11804	0IYQK@euNOG,0TYM0@lilNOG,125PV@NOG,15VRJ@poaNOG,1BT29@strNOG,1E4XY@virNOG	227	320	292	338	250
	Waus00003g11805		0	0	0	3	1
ENOG411DPWC	Waus00003g11806	0IZ2H@euNOG,0TITB@lilNOG,11RXD@NOG,1BI7Z@strNOG,1DPWC@virNOG	0	0	0	0	0
ENOG411DQNK	Waus00003g11807	0XNXH@NOG,1BKR5@strNOG,1DQNK@virNOG,KOG2604@euNOG	101	159	243	11	21
	Waus00003g11808		431	278	402	375	295
ENOG411DRCE	Waus00003g11809	0IEPW@euNOG,0TT2C@lilNOG,1BDF0@strNOG,1DRCE@virNOG,COG4677@NOG	70	80	146	105	127
	Waus00003g11810		0	0	0	0	0
	Waus00003g11811		0	0	0	0	0
	Waus00003g11812		0	0	0	0	0
	Waus00003g11813		0	0	2	0	0
	Waus00003g11814		0	0	2	0	1
	Waus00003g11815		0	0	0	0	0
	Waus00003g11816		0	0	0	0	0
	Waus00003g11817		0	0	0	0	0
	Waus00003g11818		0	0	0	0	0
	Waus00003g11819		0	0	0	0	0
	Waus00003g11820		0	0	0	0	0
	Waus00003g11821		0	0	0	0	0
	Waus00003g11822		0	0	0	0	0
	Waus00003g11823		1	4	7	5	5
ENOG411DUHE	Waus00003g11824	0TUKF@lilNOG,0XPZJ@NOG,1BGKG@strNOG,1DUHE@virNOG,KOG1407@euNOG	74	53	89	29	39
	Waus00003g11825		0	0	0	0	0
ENOG411DPV3	Waus00003g11826	0TMPP@lilNOG,1BGHV@strNOG,1DPV3@virNOG,COG5078@NOG,KOG0417@euNOG	59	28	39	9	12
ENOG411DXHU	Waus00003g11827	0XPIW@NOG,1BJK8@strNOG,1DXHU@virNOG,KOG1278@euNOG	850	829	799	1294	1093
ENOG411DQE8	Waus00003g11828	0TPUD@lilNOG,1BCG6@strNOG,1DQE8@virNOG,COG0584@NOG,KOG2258@euNOG	994	1798	1743	168	307
	Waus00003g11829		0	0	0	0	0
	Waus00003g11830		6	3	5	4	4
	Waus00003g11831		4	6	5	7	7
	Waus00003g11832		0	0	0	0	0
ENOG411DY2W	Waus00003g11833	0IPZE@euNOG,0YEV1@NOG,1BK65@strNOG,1DY2W@virNOG	99	403	299	292	235
ENOG411DV1E	Waus00003g11833	0TTXF@lilNOG,1BGA7@strNOG,1DV1E@virNOG,COG4886@NOG,KOG0619@euNOG	99	403	299	292	235
	Waus00003g11834		0	0	0	0	0
	Waus00003g11835		0	0	0	0	0
ENOG411DZHW	Waus00003g11836	0IJTA@euNOG,0YDYN@NOG,1BQUV@strNOG,1DZHW@virNOG	717	562	581	299	305
ENOG411DST3	Waus00003g11836	0TMR7@lilNOG,0ZSH4@NOG,1BEVI@strNOG,1DST3@virNOG,KOG0965@euNOG	717	562	581	299	305
ENOG411E43Y	Waus00003g11837	1BS8R@strNOG,1E43Y@virNOG,COG0454@NOG,KOG3396@euNOG	120	131	114	156	134
ENOG411E43Y	Waus00003g11838	1BS8R@strNOG,1E43Y@virNOG,COG0454@NOG,KOG3396@euNOG	0	0	0	0	0
ENOG411DZ4D	Waus00003g11839	0IJ60@euNOG,0U3A1@lilNOG,0YIDM@NOG,1BM9K@strNOG,1DZ4D@virNOG	0	0	0	0	0
ENOG411DZ4D	Waus00003g11840	0IJ60@euNOG,0U3A1@lilNOG,0YIDM@NOG,1BM9K@strNOG,1DZ4D@virNOG	42	152	82	105	108
ENOG411DUUZ	Waus00003g11841	1BGYA@strNOG,1DUUZ@virNOG,COG0471@NOG,KOG1281@euNOG	98	453	252	770	596
ENOG411DWT9	Waus00003g11842	0TVR4@lilNOG,0XNW0@NOG,1BIW3@strNOG,1DWT9@virNOG,KOG0749@euNOG	4590	7500	7231	9600	6675
ENOG411DS06	Waus00003g11843	0ZHQA@NOG,1BE2D@strNOG,1DS06@virNOG,KOG4698@euNOG	129	101	99	144	132
ENOG411DU0H	Waus00003g11844	1BG2X@strNOG,1DU0H@virNOG,COG5048@NOG,KOG1721@euNOG	9	13	11	8	12
ENOG411DRK6	Waus00003g11845	0TJSI@lilNOG,0XSWB@NOG,1BDNX@strNOG,1DRK6@virNOG,KOG2607@euNOG	157	202	244	37	44
ENOG411DYNR	Waus00003g11845	0TVGN@lilNOG,10RFF@NOG,1BKSX@strNOG,1DYNR@virNOG,KOG1994@euNOG	157	202	244	37	44
ENOG411E4P7	Waus00003g11846	1BSU1@strNOG,1E4P7@virNOG,COG5596@NOG,KOG3225@euNOG	965	880	692	1272	1082
ENOG411EM1S	Waus00003g11847	0IQWC@euNOG,0YC5S@NOG,1C74J@strNOG,1EM1S@virNOG	428	1154	747	675	604
ENOG411DXYX	Waus00003g11848	0XRXF@NOG,1BI72@strNOG,1DXYX@virNOG,KOG4416@euNOG	364	314	342	209	220
ENOG411DXXQ	Waus00003g11849	0XQUQ@NOG,1BK0N@strNOG,1DXXQ@virNOG,KOG1839@euNOG	496	518	628	69	90
ENOG411DXXQ	Waus00003g11849	0TNZB@lilNOG,0XQUQ@NOG,15JQZ@poaNOG,1BK0N@strNOG,1DXXQ@virNOG,KOG1839@euNOG	496	518	628	69	90
ENOG411DZAU	Waus00003g11850	0JGUD@euNOG,0TPG3@lilNOG,0Z0KQ@NOG,15K83@poaNOG,1BMG0@strNOG,1DZAU@virNOG	17	12	12	27	17
ENOG411DPQE	Waus00003g11851	1BBRP@strNOG,1DPQE@virNOG,COG5125@NOG,KOG2866@euNOG	100	76	63	79	68
ENOG411DPQE	Waus00003g11851	0TIKG@lilNOG,1BBRP@strNOG,1DPQE@virNOG,COG5125@NOG,KOG2866@euNOG	100	76	63	79	68
ENOG411DXWS	Waus00003g11852	0ITYS@euNOG,0TKMJ@lilNOG,0YPE9@NOG,1BP51@strNOG,1DXWS@virNOG	150	119	112	306	251
ENOG411DS0T	Waus00003g11853	0IH4M@euNOG,0TM5T@lilNOG,0YGJ3@NOG,15G7P@poaNOG,1BE32@strNOG,1DS0T@virNOG	323	161	205	266	237
ENOG411DQ0I	Waus00003g11854	0TIY0@lilNOG,0YF3T@NOG,1BC22@strNOG,1DQ0I@virNOG,KOG1677@euNOG,KOG4675@euNOG	423	330	361	330	307
ENOG411DTVN	Waus00003g11854	0IE4U@euNOG,0XW2S@NOG,1BFY3@strNOG,1DTVN@virNOG	423	330	361	330	307
ENOG411DTVN	Waus00003g11854	0IE4U@euNOG,0TM7Y@lilNOG,0XW2S@NOG,1BFY3@strNOG,1DTVN@virNOG	423	330	361	330	307
ENOG411DRHB	Waus00003g11855	0IFN9@euNOG,1BDJZ@strNOG,1DRHB@virNOG,COG3239@NOG	1131	2070	2265	1541	785
ENOG411DQTD	Waus00003g11856	0IGFQ@euNOG,0TJT7@lilNOG,0YDFU@NOG,15GMK@poaNOG,1BCVI@strNOG,1DQTD@virNOG	1	3	1	6	4
ENOG411DQTD	Waus00003g11856	0IGFQ@euNOG,0YDFU@NOG,1BCVI@strNOG,1DQTD@virNOG	1	3	1	6	4
ENOG411EDBG	Waus00003g11857	0BVZV@braNOG,0JUE5@euNOG,106YP@NOG,1C0IC@strNOG,1EDBG@virNOG	0	0	0	1	0
ENOG411DZHU	Waus00003g11858	0IK6R@euNOG,0TTIX@lilNOG,124H1@NOG,1BMPI@strNOG,1DZHU@virNOG	113	250	163	289	326
ENOG411DZHU	Waus00003g11858	0IK6R@euNOG,0TTIX@lilNOG,124H1@NOG,15GAC@poaNOG,1BMPI@strNOG,1DZHU@virNOG	113	250	163	289	326
ENOG411DQCI	Waus00003g11859	0XSTE@NOG,1BCEI@strNOG,1DQCI@virNOG,KOG4386@euNOG	85	28	3	61	48
ENOG411DQCI	Waus00003g11860	0XSTE@NOG,1BCEI@strNOG,1DQCI@virNOG,KOG4386@euNOG	257	310	308	223	243
ENOG411EKX2	Waus00003g11861	0IQ78@euNOG,0U6S8@lilNOG,0ZY0C@NOG,1C6ZX@strNOG,1EKX2@virNOG	195	171	198	73	82
	Waus00003g11862		0	0	0	0	0
	Waus00003g11863		0	0	0	0	0
ENOG411DU9R	Waus00003g11864	0TN95@lilNOG,11MS5@NOG,1BGC3@strNOG,1DU9R@virNOG,KOG2536@euNOG	551	474	298	790	590
ENOG411DR0T	Waus00003g11865	0TNJ4@lilNOG,0XTG3@NOG,1BD3A@strNOG,1DR0T@virNOG,KOG0831@euNOG	263	291	273	155	179
ENOG411EMAG	Waus00003g11866	0ISJX@euNOG,0U6ZA@lilNOG,0ZUU9@NOG,163Z4@poaNOG,1C7CZ@strNOG,1EMAG@virNOG	58	58	61	59	44
ENOG411EMAG	Waus00003g11866	0ISJX@euNOG,0U6ZA@lilNOG,0ZUU9@NOG,1C7CZ@strNOG,1EMAG@virNOG	58	58	61	59	44
ENOG411DRCA	Waus00003g11867	1BDEW@strNOG,1DRCA@virNOG,COG0451@NOG,KOG1502@euNOG	160	184	212	50	77
ENOG411DRCA	Waus00003g11868	1BDEW@strNOG,1DRCA@virNOG,COG0451@NOG,KOG1502@euNOG	464	314	427	218	232
	Waus00003g11869		0	0	0	0	0
ENOG411E25S	Waus00003g11870	0IVFW@euNOG,101KN@NOG,1BQBF@strNOG,1E25S@virNOG	17	61	41	11	8
ENOG411DQ1Q	Waus00003g11871	1BNDC@strNOG,1DQ1Q@virNOG,COG0451@NOG,KOG1429@euNOG	0	0	0	0	0
	Waus00003g11872		0	0	0	0	0
	Waus00003g11873		8	7	9	9	7
	Waus00003g11874		0	0	0	0	0
	Waus00003g11875		0	0	0	0	0
ENOG411DRCA	Waus00003g11876	1BDEW@strNOG,1DRCA@virNOG,COG0451@NOG,KOG1502@euNOG	1	2	7	6	10
	Waus00003g11877		0	0	0	0	0
ENOG411DVXA	Waus00003g11878	1BI0N@strNOG,1DVXA@virNOG,COG1257@NOG,KOG2480@euNOG	2885	1702	1638	3796	3361
ENOG411E50A	Waus00003g11879	0IZ2Y@euNOG,0TZUV@lilNOG,1298Q@NOG,1BT4B@strNOG,1E50A@virNOG	315	477	367	288	264
	Waus00003g11880		16	4	14	3	4
ENOG411DTXH	Waus00003g11881	0ISUW@euNOG,1BFZV@strNOG,1DTXH@virNOG,COG0515@NOG	281	381	286	513	352
	Waus00003g11882		0	0	0	1	0
	Waus00003g11883		0	0	0	0	0
ENOG411DYD5	Waus00003g11884	0IGH1@euNOG,1BKH7@strNOG,1DYD5@virNOG,COG1404@NOG	364	484	422	137	193
ENOG411DPWU	Waus00003g11884	0IIZ6@euNOG,0TPEE@lilNOG,10DQF@NOG,1BBY6@strNOG,1DPWU@virNOG	364	484	422	137	193
	Waus00003g11885		0	0	0	0	0
	Waus00003g11886		0	0	0	0	0
	Waus00003g11887		0	0	0	0	0
ENOG411DTXH	Waus00003g11888	0ISUW@euNOG,1BFZV@strNOG,1DTXH@virNOG,COG0515@NOG	75	126	73	158	97
ENOG411E3UQ	Waus00003g11889	0J00S@euNOG,0TZ6I@lilNOG,0Z0XV@NOG,1BS8D@strNOG,1E3UQ@virNOG	478	252	250	265	211
	Waus00003g11890		0	0	0	0	0
	Waus00003g11891		1	0	0	1	0
ENOG411DX25	Waus00003g11892	0TPCI@lilNOG,15K4G@poaNOG,1BJ4W@strNOG,1DX25@virNOG,COG5044@NOG,KOG4405@euNOG	262	258	380	157	164
ENOG411E0E4	Waus00003g11893	0IKWY@euNOG,0Y00J@NOG,1BETX@strNOG,1E0E4@virNOG	550	265	364	352	329
ENOG411E0E4	Waus00003g11893	0IKWY@euNOG,0TTWN@lilNOG,0Y00J@NOG,1BETX@strNOG,1E0E4@virNOG	550	265	364	352	329
ENOG411DT09	Waus00003g11894	0TR4P@lilNOG,15MWC@poaNOG,1BGU2@strNOG,1DT09@virNOG,COG0631@NOG,KOG0698@euNOG	184	194	144	142	160
ENOG411E7M2	Waus00003g11895	0J7XP@euNOG,0U1MR@lilNOG,116SP@NOG,1BVJX@strNOG,1E7M2@virNOG	114	117	108	135	135
ENOG411DXT6	Waus00003g11896	0IHB0@euNOG,11RXQ@NOG,1BIGY@strNOG,1DXT6@virNOG	95	120	103	68	60
	Waus00003g11897		64	38	24	42	36
	Waus00004g13759		0	0	0	0	0
	Waus00004g13760		0	0	0	0	0
	Waus00004g13761		0	0	0	0	0
ENOG411DQ1Q	Waus00004g13762	1BEV7@strNOG,1DQ1Q@virNOG,COG0451@NOG,KOG1429@euNOG	0	0	0	0	0
ENOG411DQ76	Waus00004g13763	0Z7Z7@NOG,1BC96@strNOG,1DQ76@virNOG,KOG4197@euNOG	0	0	0	0	0
	Waus00004g13764		0	0	0	0	0
	Waus00004g13765		0	0	0	0	0
ENOG411EHP7	Waus00004g13766	0JIQE@euNOG,113N3@NOG,1C46D@strNOG,1EHP7@virNOG	5	126	31	276	169
	Waus00004g13767		6	53	20	227	162
	Waus00004g13768		0	0	0	0	0
ENOG411DPXE	Waus00004g13769	0TIUG@lilNOG,0XPPA@NOG,1BBYU@strNOG,1DPXE@virNOG,KOG0666@euNOG	42	77	63	19	37
ENOG411DWID	Waus00004g13770	0IW3F@euNOG,0TWHT@lilNOG,0YHMI@NOG,1BIM4@strNOG,1DWID@virNOG	142	154	140	137	139
ENOG411DWID	Waus00004g13770	0IW3F@euNOG,0YHMI@NOG,1BIM4@strNOG,1DWID@virNOG	142	154	140	137	139
ENOG411DW1N	Waus00004g13771	0Y2R4@NOG,1BI4Q@strNOG,1DW1N@virNOG,KOG2390@euNOG	35	59	63	8	11
ENOG411DW1N	Waus00004g13771	0C4W1@braNOG,0Y2R4@NOG,1BI4Q@strNOG,1DW1N@virNOG,KOG2390@euNOG	35	59	63	8	11
	Waus00004g13772		0	0	0	0	2
	Waus00004g13773		0	0	0	0	0
ENOG411DWN0	Waus00004g13774	0TSZT@lilNOG,0XPQI@NOG,15PT0@poaNOG,1BIQZ@strNOG,1DWN0@virNOG,KOG1917@euNOG	220	187	347	0	10
	Waus00004g13775		0	0	0	0	0
ENOG411DWN0	Waus00004g13776	0XPQI@NOG,1BIQZ@strNOG,1DWN0@virNOG,KOG1917@euNOG	5	31	8	14	23
ENOG411DSRK	Waus00004g13777	0TRKC@lilNOG,15NCC@poaNOG,1BFFU@strNOG,1DSRK@virNOG,COG2217@NOG,KOG0207@euNOG	293	573	594	183	237
ENOG411DUKN	Waus00004g13778	1BGPY@strNOG,1DUKN@virNOG,COG0165@NOG,KOG1316@euNOG	244	180	183	38	115
	Waus00004g13779		0	0	0	0	0
ENOG411DTYH	Waus00004g13780	0IQFZ@euNOG,0ZB51@NOG,1BG0S@strNOG,1DTYH@virNOG	131	168	134	39	94
ENOG411E25S	Waus00004g13781	0IVFW@euNOG,101KN@NOG,1BQBF@strNOG,1E25S@virNOG	0	0	0	0	1
	Waus00004g13782	0Z7Z7@NOG,KOG4197@euNOG	0	0	0	0	0
ENOG411DQB6	Waus00004g13783	0IKJG@euNOG,0TTQK@lilNOG,11T02@NOG,1BCDA@strNOG,1DQB6@virNOG	28	18	18	62	49
ENOG411DWFI	Waus00004g13784	1BIID@strNOG,1DWFI@virNOG,COG0198@NOG,KOG1708@euNOG	78	76	57	88	81
ENOG411DQ3Y	Waus00004g13785	0XQ0C@NOG,1BE1R@strNOG,1DQ3Y@virNOG,KOG0610@euNOG	0	0	0	0	0
ENOG411EMRH	Waus00004g13786	0IUMV@euNOG,0U77A@lilNOG,1C7TG@strNOG,1EMRH@virNOG,COG0505@NOG	2983	900	2251	300	508
ENOG411E12Q	Waus00004g13787	0IXGQ@euNOG,0TXS7@lilNOG,0YKCA@NOG,1BP8J@strNOG,1E12Q@virNOG	8	19	7	14	11
ENOG411DX7X	Waus00004g13788	0TKFB@lilNOG,1BJAF@strNOG,1DX7X@virNOG,COG1011@NOG,KOG3085@euNOG	69	136	139	88	64
ENOG411DV6D	Waus00004g13789	0TJ17@lilNOG,0Z7Z7@NOG,1BBU1@strNOG,1DV6D@virNOG,KOG4197@euNOG	201	186	178	168	129
ENOG411DQKG	Waus00004g13790	0TNH5@lilNOG,0XQ1D@NOG,1BCNR@strNOG,1DQKG@virNOG,KOG0307@euNOG	611	776	794	65	148
	Waus00004g13791		76	195	221	82	81
ENOG411EJID	Waus00004g13792	0J8ID@euNOG,0U1QF@lilNOG,0Z6BN@NOG,1C5RQ@strNOG,1EJID@virNOG	322	378	342	509	505
	Waus00004g13793		0	0	0	0	0
	Waus00004g13794		0	0	0	0	0
ENOG411EI1U	Waus00004g13795	0J5T4@euNOG,0XWQ1@NOG,1C4XC@strNOG,1EI1U@virNOG	2510	9416	7867	2553	1372
	Waus00004g13796		211	415	266	335	212
ENOG411E0ZJ	Waus00004g13797	1BP57@strNOG,1E0ZJ@virNOG,COG1100@NOG,KOG1673@euNOG	159	109	117	173	131
ENOG411EI1U	Waus00004g13798	0J5T4@euNOG,0XWQ1@NOG,1C4XC@strNOG,1EI1U@virNOG	2510	9416	7867	2553	1372
	Waus00004g13799		15	10	17	17	26
ENOG411EKK7	Waus00004g13800	0INK4@euNOG,0U6KF@lilNOG,0YXT5@NOG,1C6PC@strNOG,1EKK7@virNOG	121	162	173	62	63
ENOG411DSTX	Waus00004g13801	0Y8KS@NOG,1BBXE@strNOG,1DSTX@virNOG,KOG3289@euNOG	239	378	283	271	293
ENOG411DQHJ	Waus00004g13802	1BD0H@strNOG,1DQHJ@virNOG,COG1894@NOG,KOG2658@euNOG	1436	1385	1415	1607	1497
ENOG411DQHJ	Waus00004g13803	1BD0H@strNOG,1DQHJ@virNOG,COG1894@NOG,KOG2658@euNOG	1436	1385	1415	1607	1497
ENOG411DQHJ	Waus00004g13804	0D9B8@chloroNOG,1DQHJ@virNOG,COG1894@NOG,KOG2658@euNOG	0	12	3	102	51
ENOG411E3JN	Waus00004g13805	0TZDK@lilNOG,15W12@poaNOG,1BRQY@strNOG,1E3JN@virNOG,COG1631@NOG,KOG3464@euNOG	2350	2770	2479	3211	2437
ENOG411DX2J	Waus00004g13806	0BZBJ@braNOG,0XP1S@NOG,1BJ5A@strNOG,1DX2J@virNOG,KOG1441@euNOG	361	164	297	229	245
ENOG411DR1P	Waus00004g13807	0IIN5@euNOG,1107H@NOG,1BD47@strNOG,1DR1P@virNOG	199	373	270	134	219
ENOG411DY4B	Waus00004g13808	0IID2@euNOG,0TNN5@lilNOG,1BK7J@strNOG,1DY4B@virNOG,COG0515@NOG	166	395	377	47	41
ENOG411DY4B	Waus00004g13808	0IID2@euNOG,0U25W@lilNOG,1604M@poaNOG,1BK7J@strNOG,1DY4B@virNOG,COG0515@NOG	166	395	377	47	41
ENOG411E4JY	Waus00004g13809	0J1F1@euNOG,0TZCV@lilNOG,0Z01I@NOG,15WSV@poaNOG,1BS0E@strNOG,1E4JY@virNOG	65	111	100	231	177
	Waus00004g13810		0	0	0	0	0
ENOG411DYE7	Waus00004g13811	0TT1Z@lilNOG,15PVG@poaNOG,1BGEG@strNOG,1DYE7@virNOG,COG5191@NOG,KOG2396@euNOG	117	86	76	47	91
ENOG411DYE7	Waus00004g13811	1BGEG@strNOG,1DYE7@virNOG,COG5191@NOG,KOG2396@euNOG	117	86	76	47	91
	Waus00004g13812	11XX0@NOG,KOG1772@euNOG	743	805	731	1142	996
ENOG411E587	Waus00004g13812	11XX0@NOG,1BTCD@strNOG,1E587@virNOG,KOG1772@euNOG	743	805	731	1142	996
ENOG411DYN2	Waus00004g13813	1BECV@strNOG,1DYN2@virNOG,COG0265@NOG,KOG1320@euNOG	263	253	239	244	262
ENOG411EI1U	Waus00004g13814	0J5T4@euNOG,0XWQ1@NOG,1C4XC@strNOG,1EI1U@virNOG	6850	2401	2404	10011	10793
	Waus00004g13815		0	0	0	0	0
ENOG411DQZD	Waus00004g13816	0IDX4@euNOG,0TKRP@lilNOG,0XSSR@NOG,1BD1Y@strNOG,1DQZD@virNOG	550	601	554	355	521
ENOG411DTSH	Waus00004g13817	0C372@braNOG,0XRWR@NOG,1BFUP@strNOG,1DTSH@virNOG,KOG3011@euNOG	67	96	90	29	38
ENOG411EM3I	Waus00004g13818	0IR2J@euNOG,0ZJIX@NOG,1C76B@strNOG,1EM3I@virNOG	60	55	78	8	29
ENOG411DRFC	Waus00004g13819	0XPZD@NOG,1BDHX@strNOG,1DRFC@virNOG,KOG2736@euNOG	831	1093	1232	1042	734
ENOG411E2YE	Waus00004g13820	0IX8T@euNOG,0TYK0@lilNOG,11Q7E@NOG,1BR45@strNOG,1E2YE@virNOG	810	1179	916	1311	1083
	Waus00004g13821		0	0	0	0	0
	Waus00004g13822		0	0	0	0	0
ENOG411E5NW	Waus00004g13823	0IZ2G@euNOG,122HW@NOG,1BUF0@strNOG,1E5NW@virNOG	28	24	35	58	45
ENOG411E0YD	Waus00004g13824	1BNWC@strNOG,1E0YD@virNOG,COG0724@NOG,KOG0118@euNOG	1903	1233	1374	1327	1156
ENOG411DXTG	Waus00004g13825	0TK9Y@lilNOG,1BK51@strNOG,1DXTG@virNOG,COG0534@NOG,KOG1347@euNOG	277	1199	737	413	355
	Waus00004g13826		11	14	17	6	4
	Waus00004g13827		17	2	7	14	15
	Waus00004g13828		0	0	0	0	0
	Waus00004g13829		0	0	0	0	0
ENOG411EI1U	Waus00004g13830	0J5T4@euNOG,0XWQ1@NOG,1C4XC@strNOG,1EI1U@virNOG	2	2	1	0	2
ENOG411EI1U	Waus00004g13831	0J5T4@euNOG,0XWQ1@NOG,1C4XC@strNOG,1EI1U@virNOG	0	0	0	0	0
ENOG411DY8I	Waus00004g13832	0IF5T@euNOG,1BKBY@strNOG,1DY8I@virNOG,COG0376@NOG	0	0	0	0	0
ENOG411EI1U	Waus00004g13833	0J5T4@euNOG,0XWQ1@NOG,1C4XC@strNOG,1EI1U@virNOG	3270	1371	1375	5397	5372
	Waus00004g13834		0	0	0	0	0
ENOG411EI1U	Waus00004g13835	0J5T4@euNOG,0XWQ1@NOG,1C4XC@strNOG,1EI1U@virNOG	104	19	42	67	41
	Waus00004g13836		0	0	0	0	0
ENOG411DT5I	Waus00004g13837	0IE7Z@euNOG,0TS5I@lilNOG,0YBW4@NOG,1BKDY@strNOG,1DT5I@virNOG	88	169	141	61	97
	Waus00004g13838		4	4	4	4	2
	Waus00004g13839		0	0	0	0	0
	Waus00004g13840		0	0	0	0	0
ENOG411DXDN	Waus00004g13841	0BTJJ@braNOG,0IIQ8@euNOG,0Y9JN@NOG,1BJG5@strNOG,1DXDN@virNOG	79	119	91	178	127
ENOG411DXUR	Waus00004g13842	0XSY0@NOG,1BJXS@strNOG,1DXUR@virNOG,KOG2543@euNOG	34	19	36	4	8
ENOG411DQC3	Waus00004g13843	0IE8C@euNOG,0XQH0@NOG,1BCE1@strNOG,1DQC3@virNOG	1	29	29	154	110
	Waus00004g13844		1	6	3	5	4
	Waus00004g13845		0	0	0	0	0
ENOG411DQQ4	Waus00004g13846	0TUK5@lilNOG,15RG5@poaNOG,1BCSB@strNOG,1DQQ4@virNOG,COG0320@NOG,KOG2672@euNOG	350	535	429	567	583
ENOG411DTPK	Waus00004g13847	0IGYS@euNOG,0TJR2@lilNOG,0ZV59@NOG,1BFRQ@strNOG,1DTPK@virNOG	245	356	281	174	217
ENOG411DTY0	Waus00004g13847	0IM0F@euNOG,0TTNJ@lilNOG,15IWF@poaNOG,1BG0C@strNOG,1DTY0@virNOG,COG0515@NOG	245	356	281	174	217
ENOG411E6SF	Waus00004g13848	0J1JF@euNOG,0U0KS@lilNOG,0YTQV@NOG,15XWK@poaNOG,1BUU3@strNOG,1E6SF@virNOG	2	1	0	26	36
ENOG411EGVI	Waus00004g13849	0C7P4@braNOG,0JSN9@euNOG,108NN@NOG,1C3H3@strNOG,1EGVI@virNOG	14	62	31	198	168
ENOG411E6SF	Waus00004g13850	0J1JF@euNOG,0U0KS@lilNOG,0YTQV@NOG,15XWK@poaNOG,1BUU3@strNOG,1E6SF@virNOG	8	37	16	95	160
	Waus00004g13851		2	1	0	0	0
ENOG411DUBJ	Waus00004g13852	0IKZW@euNOG,0YAI6@NOG,1BGE2@strNOG,1DUBJ@virNOG	350	3514	2403	17139	15140
	Waus00004g13853		0	2	1	1	10
	Waus00004g13854		0	0	0	0	0
ENOG411DVIB	Waus00004g13855	1BHMY@strNOG,1DVIB@virNOG,COG1597@NOG,KOG1116@euNOG	273	261	303	254	230
ENOG411DVIB	Waus00004g13855	0TURY@lilNOG,15RM9@poaNOG,1BHMY@strNOG,1DVIB@virNOG,COG1597@NOG,KOG1116@euNOG	273	261	303	254	230
ENOG411E1IF	Waus00004g13856	0BSYT@braNOG,11TCZ@NOG,1BPA2@strNOG,1E1IF@virNOG,KOG4468@euNOG	120	102	125	101	101
ENOG411E1IF	Waus00004g13856	0TJQV@lilNOG,11TCZ@NOG,15GJ7@poaNOG,1BPA2@strNOG,1E1IF@virNOG,KOG4468@euNOG	120	102	125	101	101
ENOG411DSGN	Waus00004g13857	0BWMF@braNOG,0IJVF@euNOG,124H0@NOG,1BEIV@strNOG,1DSGN@virNOG	526	541	580	147	227
ENOG411DR88	Waus00004g13858	0TKAF@lilNOG,0Z7Z7@NOG,15H4A@poaNOG,1BDAV@strNOG,1DR88@virNOG,KOG4197@euNOG	16	2	6	7	12
	Waus00004g13859		599	357	399	1434	1715
ENOG411DTNT	Waus00004g13860	0TP5S@lilNOG,0Z7Z7@NOG,1BFQT@strNOG,1DTNT@virNOG,KOG3095@euNOG,KOG4197@euNOG	57	64	74	24	25
ENOG411E18N	Waus00004g13861	0TJXY@lilNOG,1BPE2@strNOG,1E18N@virNOG,COG0515@NOG,KOG1187@euNOG	185	155	143	421	393
	Waus00004g13862		2	0	0	0	0
ENOG411DSKD	Waus00004g13863	0ISYB@euNOG,128JA@NOG,1BENG@strNOG,1DSKD@virNOG	178	227	212	138	164
	Waus00004g13864		355	323	312	71	57
ENOG411EJG5	Waus00004g13865	0JWZE@euNOG,11494@NOG,1C5PW@strNOG,1EJG5@virNOG	7907	6127	7226	3261	3343
	Waus00004g13866		0	0	0	0	0
ENOG411E7DY	Waus00004g13867	0J0D3@euNOG,0U19R@lilNOG,0YSB4@NOG,160QD@poaNOG,1BVDV@strNOG,1E7DY@virNOG	1	1	6	7	6
	Waus00004g13868		0	0	0	0	0
ENOG411DX4U	Waus00004g13869	0IKS1@euNOG,0TN5Q@lilNOG,11HXP@NOG,1BJ7I@strNOG,1DX4U@virNOG	106	74	65	106	107
	Waus00004g13870		2	0	2	2	0
ENOG411DYDR	Waus00004g13871	0IVE1@euNOG,0YH0S@NOG,1BKHS@strNOG,1DYDR@virNOG	689	495	790	715	801
	Waus00004g13872		60	66	76	38	34
ENOG411DW7D	Waus00004g13873	0IH1P@euNOG,0TIXS@lilNOG,0YB0S@NOG,1BIAG@strNOG,1DW7D@virNOG	17	20	22	91	62
ENOG411DRM2	Waus00004g13874	1BDPU@strNOG,1DRM2@virNOG,COG0661@NOG,KOG1236@euNOG	387	507	442	247	281
ENOG411DRXX	Waus00004g13875	0IG19@euNOG,0TS6K@lilNOG,11FQD@NOG,15NYF@poaNOG,1BE07@strNOG,1DRXX@virNOG	561	1442	979	906	1114
ENOG411E5B5	Waus00004g13876	1BTFG@strNOG,1E5B5@virNOG,COG5126@NOG,KOG0028@euNOG	319	211	144	276	136
ENOG411DWBI	Waus00004g13877	0TSFZ@lilNOG,0XSW7@NOG,1BHMQ@strNOG,1DWBI@virNOG,KOG2109@euNOG	295	511	442	101	151
	Waus00004g13878	032W7@artNOG,09XHH@biNOG,0S7U6@hymNOG,0SR8C@inNOG,0V8FJ@meNOG,12PSF@opiNOG,COG5272@NOG,KOG0001@euNOG	0	0	0	0	0
ENOG411DVUB	Waus00004g13879	0IWUD@euNOG,0TRTW@lilNOG,0YH8Y@NOG,1BG4P@strNOG,1DVUB@virNOG	21	24	19	33	35
ENOG411DVVG	Waus00004g13880	0TRVF@lilNOG,0Z7Z7@NOG,1BHZ3@strNOG,1DVVG@virNOG,KOG4197@euNOG	313	517	471	326	271
ENOG411DX0X	Waus00004g13881	1BIAP@strNOG,1DX0X@virNOG,COG2940@NOG,KOG1080@euNOG	81	94	124	11	17
ENOG411DX0X	Waus00004g13882	0TQDR@lilNOG,1BIAP@strNOG,1DX0X@virNOG,COG2940@NOG,KOG1080@euNOG	34	51	81	0	0
ENOG411DRMV	Waus00004g13883	0IWKF@euNOG,0TNRJ@lilNOG,128QA@NOG,1BDQY@strNOG,1DRMV@virNOG	848	542	835	945	751
	Waus00004g13884		0	0	0	0	0
	Waus00004g13885		0	0	0	0	0
ENOG411DYCU	Waus00004g13886	0TVXT@lilNOG,15VVC@poaNOG,1BE01@strNOG,1DYCU@virNOG,COG4284@NOG,KOG2388@euNOG	86	159	139	15	34
ENOG411DZXJ	Waus00004g13887	0IG9M@euNOG,0YD5Z@NOG,1BN2S@strNOG,1DZXJ@virNOG	760	697	723	1100	994
ENOG411E7ZJ	Waus00004g13888	0J55X@euNOG,0ZHEC@NOG,1BVF9@strNOG,1E7ZJ@virNOG	91	104	68	220	196
ENOG411E7ZJ	Waus00004g13889	0J55X@euNOG,0ZHEC@NOG,1BVF9@strNOG,1E7ZJ@virNOG	91	104	68	220	196
ENOG411E7ZJ	Waus00004g13890	0J55X@euNOG,0ZHEC@NOG,1BVF9@strNOG,1E7ZJ@virNOG	64	11	62	108	122
	Waus00004g13891		1	1	3	0	2
	Waus00004g13892		0	0	0	0	0
ENOG411DVHK	Waus00004g13893	0TXXJ@lilNOG,0XS63@NOG,1BHM9@strNOG,1DVHK@virNOG,KOG2206@euNOG,KOG4373@euNOG	10	13	16	1	4
ENOG411DVXD	Waus00004g13894	0IH14@euNOG,0XTBX@NOG,1BI0R@strNOG,1DVXD@virNOG	3096	8055	4899	12943	11413
ENOG411DPU4	Waus00004g13895	0XNNY@NOG,1BBVE@strNOG,1DPU4@virNOG,KOG0276@euNOG	959	957	1616	19	43
ENOG411DU54	Waus00004g13896	0TX5J@lilNOG,1BPI5@strNOG,1DU54@virNOG,COG5641@NOG,KOG1601@euNOG	22	16	19	41	48
ENOG411DZ1D	Waus00004g13897	0TSCA@lilNOG,1BM6G@strNOG,1DZ1D@virNOG,COG5249@NOG,KOG1688@euNOG	268	451	367	383	361
ENOG411DUBS	Waus00004g13898	0II35@euNOG,1BGE7@strNOG,1DUBS@virNOG,COG0663@NOG	0	2	0	0	0
	Waus00004g13899		0	0	0	0	0
ENOG411DVPD	Waus00004g13900	0IIVS@euNOG,0TNPW@lilNOG,15JFS@poaNOG,1BCVB@strNOG,1DVPD@virNOG,COG3934@NOG	421	452	479	559	485
ENOG411DUBS	Waus00004g13900	0II35@euNOG,1BGE7@strNOG,1DUBS@virNOG,COG0663@NOG	421	452	479	559	485
	Waus00004g13901		0	0	0	0	0
	Waus00004g13902		0	0	0	0	0
	Waus00004g13903		2	0	0	0	0
	Waus00004g13904		0	0	0	0	0
	Waus00004g13905		0	0	0	0	0
	Waus00004g13906		0	0	0	0	0
	Waus00004g13907		0	0	0	0	0
	Waus00004g13908		0	0	0	0	0
	Waus00004g13909		0	0	0	0	0
ENOG411E0AA	Waus00004g13910	0IHFF@euNOG,10ZMY@NOG,1BNFX@strNOG,1E0AA@virNOG	0	0	0	0	0
ENOG411DS7N	Waus00004g13911	0TSUB@lilNOG,1BIND@strNOG,1DS7N@virNOG,COG0423@NOG,KOG2298@euNOG	1605	1706	2100	262	411
ENOG411DXAP	Waus00004g13912	0XPG9@NOG,1BJD8@strNOG,1DXAP@virNOG,KOG2908@euNOG	1083	873	985	401	547
ENOG411DWR3	Waus00004g13913	0TTXM@lilNOG,0Z7Z7@NOG,1BITW@strNOG,1DWR3@virNOG,KOG4197@euNOG	204	198	291	37	37
ENOG411DWR3	Waus00004g13913	0Z7Z7@NOG,1BITW@strNOG,1DWR3@virNOG,KOG4197@euNOG	204	198	291	37	37
ENOG411DZMC	Waus00004g13913	0C03R@braNOG,0IIVI@euNOG,0YJ51@NOG,1BMSS@strNOG,1DZMC@virNOG	204	198	291	37	37
	Waus00004g13914		29	29	22	6	15
ENOG411DW5R	Waus00004g13915	1BI8U@strNOG,1DW5R@virNOG,COG5049@NOG,KOG2044@euNOG	1332	1491	1815	320	422
ENOG411DT81	Waus00004g13916	1BF9R@strNOG,1DT81@virNOG,COG0615@NOG,KOG2804@euNOG	149	31	100	24	31
	Waus00004g13917		0	0	0	0	0
	Waus00004g13918	0AVF5@biNOG,0EA24@chrNOG,0W5IB@meNOG,0X5SV@nemNOG,0XSQV@NOG,14P7T@opiNOG,18DNN@rhaNOG,KOG0334@euNOG	127	194	188	134	113
	Waus00004g13919		0	0	1	0	0
	Waus00004g13920		0	0	0	0	0
	Waus00004g13921		0	0	0	0	0
	Waus00004g13922		0	0	0	0	0
ENOG411DPY0	Waus00004g13923	0IG6A@euNOG,0TIV2@lilNOG,0ZHWZ@NOG,15FQ9@poaNOG,1BBZE@strNOG,1DPY0@virNOG	0	0	0	0	0
	Waus00004g13924		0	0	0	0	0
	Waus00004g13925	0Z7Z7@NOG,KOG4197@euNOG	6	6	6	0	0
	Waus00004g13926	0Z7Z7@NOG,KOG4197@euNOG	6	6	6	0	0
ENOG411EGVV	Waus00004g13927	0C7MT@braNOG,0JUN7@euNOG,106QN@NOG,1C3HF@strNOG,1EGVV@virNOG	619	1627	1108	538	423
	Waus00004g13928		2167	202	444	870	846
	Waus00004g13929		137	159	195	16	11
	Waus00004g13930	09XTB@biNOG,0DG28@chorNOG,0UMQ1@maNOG,0V5F5@meNOG,0XSYS@NOG,12S1B@opiNOG,1AZ3W@spriNOG,1CSJ2@veNOG,KOG0621@euNOG	378	272	287	15	4
	Waus00004g13931		0	0	0	0	0
	Waus00004g13932	COG1020@NOG,COG3320@NOG	56	482	207	656	560
ENOG411DT9B	Waus00004g13933	1BFAV@strNOG,1DT9B@virNOG,COG2072@NOG,KOG1399@euNOG	0	0	0	0	0
ENOG411E690	Waus00004g13934	0J0X4@euNOG,0YY1T@NOG,1BUC4@strNOG,1E690@virNOG	286	131	154	267	249
ENOG411DVBJ	Waus00004g13935	1BHFF@strNOG,1DVBJ@virNOG,COG5594@NOG,KOG1134@euNOG	116	169	197	18	39
ENOG411DVBJ	Waus00004g13935	0TR84@lilNOG,1BHFF@strNOG,1DVBJ@virNOG,COG5594@NOG,KOG1134@euNOG	116	169	197	18	39
ENOG411DQZK	Waus00004g13936	0IKH9@euNOG,11CGI@NOG,1BD26@strNOG,1DQZK@virNOG	519	1116	974	274	377
ENOG411DQ5K	Waus00004g13937	0IHRG@euNOG,0TR2N@lilNOG,0XX7Q@NOG,1BC7F@strNOG,1DQ5K@virNOG	461	662	571	724	610
ENOG411DWWM	Waus00004g13938	0TT4U@lilNOG,0Z7Z7@NOG,15PYM@poaNOG,1BIZE@strNOG,1DWWM@virNOG,KOG4197@euNOG	27	22	24	33	28
ENOG411E7QP	Waus00004g13939	0J3IH@euNOG,0U09X@lilNOG,0ZHAM@NOG,15XXZ@poaNOG,1BVPJ@strNOG,1E7QP@virNOG	69	60	66	206	307
ENOG411DVJH	Waus00004g13940	0IG2P@euNOG,0Y7ZP@NOG,1BHP3@strNOG,1DVJH@virNOG	273	218	246	273	271
ENOG411E3IA	Waus00004g13941	1BRPJ@strNOG,1E3IA@virNOG,COG2608@NOG,KOG1603@euNOG	0	0	0	0	0
ENOG411DPZQ	Waus00004g13942	0IHYE@euNOG,12846@NOG,1BC17@strNOG,1DPZQ@virNOG	4804	4765	5943	5023	4083
ENOG411DVYE	Waus00004g13943	0IH1I@euNOG,0TTGJ@lilNOG,0YC5E@NOG,1BI1J@strNOG,1DVYE@virNOG	481	542	599	783	598
ENOG411DTB4	Waus00004g13944	0TVMZ@lilNOG,0XPBB@NOG,1BFCY@strNOG,1DTB4@virNOG,KOG0661@euNOG	271	266	262	192	175
ENOG411DVWR	Waus00004g13945	0C3YC@braNOG,0IEZR@euNOG,0YFJP@NOG,1BI05@strNOG,1DVWR@virNOG	27	26	33	46	34
	Waus00004g13946		0	7	4	10	7
ENOG411E20Y	Waus00004g13947	0IWS5@euNOG,0TX9F@lilNOG,11ZNK@NOG,1BQ6S@strNOG,1E20Y@virNOG	574	469	472	870	744
ENOG411E12T	Waus00004g13948	0IH4J@euNOG,0TXEA@lilNOG,0YFT7@NOG,1BNR6@strNOG,1E12T@virNOG	1072	712	689	1235	860
ENOG411E3T2	Waus00004g13949	1BRY2@strNOG,1E3T2@virNOG,COG5147@NOG,KOG0048@euNOG	67	71	98	178	82
	Waus00004g13950		16	31	36	29	24
	Waus00004g13951		0	0	2	2	0
	Waus00004g13952		0	0	0	0	0
	Waus00004g13953		0	0	0	0	0
	Waus00004g13954		0	0	0	0	0
ENOG411DZ8X	Waus00004g13955	0TY27@lilNOG,11JHV@NOG,1BME4@strNOG,1DZ8X@virNOG,KOG3131@euNOG	76	128	94	149	105
ENOG411E60P	Waus00004g13956	0J0HJ@euNOG,0U0EA@lilNOG,0Y3ZI@NOG,1BU3X@strNOG,1E60P@virNOG	29	15	22	22	22
ENOG411E05B	Waus00004g13957	0IK17@euNOG,0TKCI@lilNOG,11NJY@NOG,1BNAN@strNOG,1E05B@virNOG	1	1	5	5	6
ENOG411DTAV	Waus00004g13958	1BFCN@strNOG,1DTAV@virNOG,COG1311@NOG,KOG2732@euNOG	18	32	21	3	8
ENOG411E4HN	Waus00004g13959	11TU9@NOG,1BSNQ@strNOG,1E4HN@virNOG,KOG1590@euNOG	821	863	845	1000	683
ENOG411E4HN	Waus00004g13959	0TYX7@lilNOG,11TU9@NOG,15W5A@poaNOG,1BSNQ@strNOG,1E4HN@virNOG,KOG1590@euNOG	821	863	845	1000	683
ENOG411E74N	Waus00004g13960	0J2FN@euNOG,0YT8A@NOG,1BV5K@strNOG,1E74N@virNOG	94	141	84	151	96
ENOG411E1BZ	Waus00004g13961	0TVWI@lilNOG,1BPHJ@strNOG,1E1BZ@virNOG,COG0523@NOG,KOG2743@euNOG	283	185	209	119	109
ENOG411DY7D	Waus00004g13962	0IIFN@euNOG,0TM4S@lilNOG,11K4H@NOG,1BKAP@strNOG,1DY7D@virNOG	267	252	266	163	176
ENOG411E269	Waus00004g13963	0ISN7@euNOG,0TUEW@lilNOG,120RW@NOG,15QYU@poaNOG,1BPHX@strNOG,1E269@virNOG	86	118	122	129	102
ENOG411DWGH	Waus00004g13964	0IGFZ@euNOG,0TPMS@lilNOG,0ZQKE@NOG,1BIJB@strNOG,1DWGH@virNOG	210	230	228	286	224
ENOG411DTJP	Waus00004g13965	1BFMP@strNOG,1DTJP@virNOG,COG1501@NOG,KOG1066@euNOG	110	129	151	6	26
	Waus00004g13966		2	0	0	0	0
ENOG411DTJP	Waus00004g13967	0TP1S@lilNOG,15KTN@poaNOG,1BFMP@strNOG,1DTJP@virNOG,COG1501@NOG,KOG1066@euNOG	12	7	29	7	11
ENOG411E7QP	Waus00004g13968	0J3IH@euNOG,0U09X@lilNOG,0ZHAM@NOG,15XF4@poaNOG,1BVPJ@strNOG,1E7QP@virNOG	53	59	34	152	151
ENOG411E03K	Waus00004g13969	0II9Z@euNOG,0YB6M@NOG,1BN8R@strNOG,1E03K@virNOG	67	91	91	18	24
ENOG411DXI0	Waus00005g15448	0TR1P@lilNOG,15PBG@poaNOG,1BJKD@strNOG,1DXI0@virNOG,COG0563@NOG,KOG3078@euNOG	0	0	0	0	0
ENOG411DUGW	Waus00005g15449	0IEKP@euNOG,0YN4N@NOG,1BGJV@strNOG,1DUGW@virNOG	632	814	648	394	336
ENOG411DUGW	Waus00005g15450	0IEKP@euNOG,0YN4N@NOG,1BGJV@strNOG,1DUGW@virNOG	14	10	10	0	0
ENOG411DXE6	Waus00005g15451	0XP9Y@NOG,1BJGP@strNOG,1DXE6@virNOG,KOG1815@euNOG	759	885	1325	174	295
ENOG411DXE6	Waus00005g15451	0TMHB@lilNOG,0XP9Y@NOG,1BJGP@strNOG,1DXE6@virNOG,KOG1815@euNOG	759	885	1325	174	295
ENOG411DV0V	Waus00005g15452	0TKFT@lilNOG,0XNQK@NOG,1BH4M@strNOG,1DV0V@virNOG,KOG0254@euNOG	106	115	111	71	75
	Waus00005g15453		0	0	0	0	0
ENOG411DRKJ	Waus00005g15454	0IFNX@euNOG,11QT7@NOG,1BDPC@strNOG,1DRKJ@virNOG	1	0	0	1	1
ENOG411DTIG	Waus00005g15455	1BNBM@strNOG,1DTIG@virNOG,COG5068@NOG,KOG0014@euNOG	66	110	98	50	49
ENOG411DTIG	Waus00005g15456	1BNBM@strNOG,1DTIG@virNOG,COG5068@NOG,KOG0014@euNOG	66	110	98	50	49
ENOG411DT0P	Waus00005g15457	0TPUF@lilNOG,1BE93@strNOG,1DT0P@virNOG,COG0515@NOG,KOG1187@euNOG	75	196	164	40	67
ENOG411E4YK	Waus00005g15458	0U011@lilNOG,0Z7Z7@NOG,1BT3X@strNOG,1E4YK@virNOG,KOG4197@euNOG	54	43	36	64	71
ENOG411E71C	Waus00005g15459	0U0WZ@lilNOG,11UWC@NOG,1BUEX@strNOG,1E71C@virNOG,KOG3173@euNOG	75	100	93	100	96
	Waus00005g15460		0	0	0	0	0
ENOG411DW8A	Waus00005g15461	1BIB9@strNOG,1DW8A@virNOG,COG1011@NOG,KOG3085@euNOG	149	164	161	310	272
ENOG411DU4X	Waus00005g15462	0TPRH@lilNOG,15KGK@poaNOG,1BG7M@strNOG,1DU4X@virNOG,COG4886@NOG,KOG0619@euNOG	13	18	6	28	13
	Waus00005g15463		0	0	0	0	0
ENOG411DUAH	Waus00005g15464	0IHJA@euNOG,0YNGH@NOG,1BGD1@strNOG,1DUAH@virNOG	426	440	502	351	394
ENOG411EMHZ	Waus00005g15464	0C8DJ@braNOG,0ITMP@euNOG,0XQ5K@NOG,1C7K9@strNOG,1EMHZ@virNOG	426	440	502	351	394
ENOG411DW87	Waus00005g15465	0BZAI@braNOG,1BJ22@strNOG,1DW87@virNOG,COG0595@NOG,KOG1137@euNOG,KOG4282@euNOG	597	524	534	95	184
ENOG411DW87	Waus00005g15465	1BJ22@strNOG,1DW87@virNOG,COG0595@NOG,KOG1137@euNOG,KOG2218@euNOG,KOG4282@euNOG	597	524	534	95	184
ENOG411DW87	Waus00005g15465	1BJ22@strNOG,1DW87@virNOG,COG0595@NOG,KOG1137@euNOG,KOG4282@euNOG	597	524	534	95	184
ENOG411DZJB	Waus00005g15466	1BMR7@strNOG,1DZJB@virNOG,COG0137@NOG,KOG1706@euNOG	961	550	644	907	875
ENOG411DQAY	Waus00005g15467	1BCD1@strNOG,1DQAY@virNOG,COG0723@NOG,KOG1671@euNOG	726	587	635	710	679
	Waus00005g15468		0	0	0	0	0
ENOG411DWE2	Waus00005g15469	0IIN2@euNOG,1BIH8@strNOG,1DWE2@virNOG,COG3424@NOG	0	0	0	0	0
ENOG411DWA9	Waus00005g15470	0TWYG@lilNOG,0Y3Q0@NOG,1BBXS@strNOG,1DWA9@virNOG,KOG1470@euNOG	4142	3162	4129	6390	4192
	Waus00005g15471		2	3	0	0	0
ENOG411DRXY	Waus00005g15472	0C33N@braNOG,0YABQ@NOG,1BE09@strNOG,1DRXY@virNOG,KOG1901@euNOG	0	0	0	0	0
ENOG411E7A6	Waus00005g15473	0XV78@NOG,1BVAG@strNOG,1E7A6@virNOG,KOG0320@euNOG	150	90	111	97	92
ENOG411DS5M	Waus00005g15474	1BE7T@strNOG,1DS5M@virNOG,COG0515@NOG,KOG1187@euNOG	27	26	15	19	23
ENOG411DWTJ	Waus00005g15475	0TT1G@lilNOG,0XRKY@NOG,1BIWE@strNOG,1DWTJ@virNOG,KOG2582@euNOG	260	259	323	122	135
ENOG411DYK0	Waus00005g15476	0TUXY@lilNOG,1BKQ5@strNOG,1DYK0@virNOG,COG0545@NOG,KOG0552@euNOG	73	106	81	50	69
ENOG411DUC6	Waus00005g15477	0IJ30@euNOG,11H41@NOG,1BGET@strNOG,1DUC6@virNOG	322	460	341	492	438
	Waus00005g15478		0	0	0	0	0
	Waus00005g15479		0	0	0	0	0
ENOG411DR6C	Waus00005g15480	0J6T0@euNOG,0TK82@lilNOG,0ZEZF@NOG,1BD8T@strNOG,1DR6C@virNOG	78	100	101	16	11
ENOG411E2P2	Waus00005g15481	0IWEA@euNOG,0TMC7@lilNOG,0XQHG@NOG,15I5S@poaNOG,1BQVA@strNOG,1E2P2@virNOG	165	451	242	639	622
ENOG411DQUU	Waus00005g15482	1BCX0@strNOG,1DQUU@virNOG,COG5329@NOG,KOG1888@euNOG	49	88	73	4	7
ENOG411DR24	Waus00005g15483	0IVRQ@euNOG,11VR8@NOG,1BD4N@strNOG,1DR24@virNOG	25	28	19	7	9
ENOG411DR24	Waus00005g15484	0IVRQ@euNOG,11VR8@NOG,1BD4N@strNOG,1DR24@virNOG	0	4	12	2	0
	Waus00005g15485		0	0	0	0	0
ENOG411DT68	Waus00005g15486	1BF7Y@strNOG,1DT68@virNOG,COG0464@NOG,KOG0732@euNOG	265	264	292	24	46
ENOG411DRZ5	Waus00005g15487	0IGH9@euNOG,0TM3U@lilNOG,11FIJ@NOG,15IRH@poaNOG,1BE1D@strNOG,1DRZ5@virNOG	54	74	71	69	57
ENOG411DRZ5	Waus00005g15487	0IGH9@euNOG,11FIJ@NOG,1BE1D@strNOG,1DRZ5@virNOG	54	74	71	69	57
ENOG411DU33	Waus00005g15488	0TPN0@lilNOG,15KD5@poaNOG,1BG5D@strNOG,1DU33@virNOG,COG0596@NOG,KOG1454@euNOG	128	194	186	187	189
ENOG411DT74	Waus00005g15488	0TNK2@lilNOG,1BF8S@strNOG,1DT74@virNOG,COG0814@NOG,KOG1303@euNOG	128	194	186	187	189
	Waus00005g15488	COG0814@NOG,KOG1303@euNOG	128	194	186	187	189
ENOG411E10H	Waus00005g15489	121KH@NOG,1BQST@strNOG,1E10H@virNOG,KOG2257@euNOG	46	49	42	86	64
ENOG411DQ1B	Waus00005g15490	0IVC8@euNOG,0XPD2@NOG,1BC2T@strNOG,1DQ1B@virNOG	337	284	218	248	198
ENOG411DY2F	Waus00005g15491	1BK5R@strNOG,1DY2F@virNOG,COG0016@NOG,COG0072@NOG,KOG2783@euNOG	898	1116	1234	810	887
ENOG411DY2F	Waus00005g15491	0TMSP@lilNOG,1BK5R@strNOG,1DY2F@virNOG,COG0016@NOG,COG0072@NOG,KOG2783@euNOG	898	1116	1234	810	887
ENOG411DRBS	Waus00005g15491	1BDEF@strNOG,1DRBS@virNOG,COG1100@NOG,KOG0087@euNOG	898	1116	1234	810	887
ENOG411E3SR	Waus00005g15492	0J2C4@euNOG,0TZ16@lilNOG,0YWUH@NOG,1BRXV@strNOG,1E3SR@virNOG	10	28	41	48	45
ENOG411DWTI	Waus00005g15492	0IIZE@euNOG,1BIWC@strNOG,1DWTI@virNOG,COG4886@NOG	10	28	41	48	45
ENOG411EM6P	Waus00005g15493	0IRRE@euNOG,1C79E@strNOG,1EM6P@virNOG,COG3914@NOG	305	279	271	35	62
ENOG411EM6P	Waus00005g15493	0IRRE@euNOG,0U6XT@lilNOG,1C79E@strNOG,1EM6P@virNOG,COG3914@NOG	305	279	271	35	62
ENOG411E728	Waus00005g15494	0J2HF@euNOG,0U0A2@lilNOG,0YYG2@NOG,15XK4@poaNOG,1BV38@strNOG,1E728@virNOG	5	0	0	0	1
	Waus00005g15495		0	0	0	0	0
ENOG411E79B	Waus00005g15496	0J3X6@euNOG,0ZF20@NOG,1BV9P@strNOG,1E79B@virNOG	0	0	0	0	0
ENOG411DVJZ	Waus00005g15497	0IFZ2@euNOG,0XPKS@NOG,1BHPF@strNOG,1DVJZ@virNOG	2	0	0	0	0
ENOG411EKVN	Waus00005g15498	0IQ11@euNOG,0ZUDQ@NOG,1C6YH@strNOG,1EKVN@virNOG	103	161	179	13	43
	Waus00005g15499		2	1	0	0	0
	Waus00005g15500		0	0	0	0	0
ENOG411DX0V	Waus00005g15501	0IHY1@euNOG,11T9V@NOG,1BH3G@strNOG,1DX0V@virNOG	192	570	418	451	366
ENOG411DT29	Waus00005g15502	0TN79@lilNOG,1BF42@strNOG,1DT29@virNOG,COG0560@NOG,KOG1615@euNOG	105	214	208	195	160
ENOG411E3WJ	Waus00005g15503	0TY33@lilNOG,1BRH4@strNOG,1E3WJ@virNOG,COG0526@NOG,KOG0907@euNOG	183	847	371	591	494
ENOG411E73D	Waus00005g15504	0J2D8@euNOG,0YXDY@NOG,1BV4H@strNOG,1E73D@virNOG	540	2069	1743	1358	1229
ENOG411DSEI	Waus00005g15505	0IIDR@euNOG,0TN5F@lilNOG,1BEGR@strNOG,1DSEI@virNOG,COG0539@NOG	194	278	220	191	243
	Waus00005g15506		0	0	0	0	0
ENOG411DZUZ	Waus00005g15507	0U2XX@lilNOG,15PQY@poaNOG,1BN0H@strNOG,1DZUZ@virNOG,COG2365@NOG,KOG1572@euNOG	0	1	0	0	1
ENOG411DWNT	Waus00005g15508	0TPR7@lilNOG,15KGA@poaNOG,1BIRV@strNOG,1DWNT@virNOG,COG5539@NOG,KOG3288@euNOG	131	267	207	251	207
ENOG411DQSI	Waus00005g15509	0TJFM@lilNOG,15W1S@poaNOG,1BCUS@strNOG,1DQSI@virNOG,COG0049@NOG,KOG3291@euNOG	1719	2225	2374	1085	1036
ENOG411DQSI	Waus00005g15510	0TJFM@lilNOG,15W1S@poaNOG,1BCUS@strNOG,1DQSI@virNOG,COG0049@NOG,KOG3291@euNOG	1724	2253	2392	1082	1047
ENOG411E6BT	Waus00005g15511	0J1U9@euNOG,0Y0EY@NOG,1BUES@strNOG,1E6BT@virNOG	3	16	17	37	39
ENOG411E6BT	Waus00005g15512	0J1U9@euNOG,0Y0EY@NOG,1BUES@strNOG,1E6BT@virNOG	3	16	17	37	39
ENOG411E6BT	Waus00005g15513	0J1U9@euNOG,0Y0EY@NOG,1BUES@strNOG,1E6BT@virNOG	3	16	17	37	39
ENOG411E6BT	Waus00005g15514	0J1U9@euNOG,0U133@lilNOG,0Y0EY@NOG,1BUES@strNOG,1E6BT@virNOG	0	11	8	7	24
ENOG411E0BI	Waus00005g15515	0TSKC@lilNOG,0XNR8@NOG,1BNHD@strNOG,1E0BI@virNOG,KOG2881@euNOG,KOG2922@euNOG	260	338	343	208	257
ENOG411DZJU	Waus00005g15516	11GRP@NOG,1BMU2@strNOG,1DZJU@virNOG,KOG4200@euNOG	11	0	2	1	1
	Waus00005g15517	0XNR8@NOG,KOG2922@euNOG	3	0	0	1	2
ENOG411E0XM	Waus00005g15518	0TKKN@lilNOG,0XQ0C@NOG,15HEP@poaNOG,1BNEI@strNOG,1E0XM@virNOG,KOG0610@euNOG	357	546	497	518	549
ENOG411E0BC	Waus00005g15519	0IJ7Z@euNOG,11P6C@NOG,1BM64@strNOG,1E0BC@virNOG	0	0	1	0	0
ENOG411DQI1	Waus00005g15520	0IE55@euNOG,0TU78@lilNOG,0YABS@NOG,1BCKC@strNOG,1DQI1@virNOG	151	138	96	111	97
ENOG411DXRT	Waus00005g15521	0II4S@euNOG,10UUV@NOG,1BJUN@strNOG,1DXRT@virNOG	50	61	72	16	15
ENOG411DXRT	Waus00005g15521	0II4S@euNOG,0TUND@lilNOG,10UUV@NOG,1BJUN@strNOG,1DXRT@virNOG	50	61	72	16	15
	Waus00005g15522		0	0	0	0	0
	Waus00005g15523		0	0	0	0	1
ENOG411DXC1	Waus00005g15524	0TMBE@lilNOG,1BJEM@strNOG,1DXC1@virNOG,COG1957@NOG,KOG2938@euNOG	154	184	206	50	99
ENOG411DXC1	Waus00005g15525	0TMBE@lilNOG,1BJEM@strNOG,1DXC1@virNOG,COG1957@NOG,KOG2938@euNOG	2	0	0	0	0
	Waus00005g15526		0	0	0	0	0
	Waus00005g15527		0	0	0	0	0
	Waus00005g15528		0	0	0	0	0
	Waus00005g15529		0	0	0	0	0
ENOG411E0JH	Waus00005g15530	1BNRF@strNOG,1E0JH@virNOG,COG0054@NOG,KOG3243@euNOG	115	248	132	132	139
	Waus00005g15531		0	0	0	0	0
	Waus00005g15532		0	0	0	0	0
ENOG411DTWQ	Waus00005g15533	0IW6R@euNOG,0Y0M4@NOG,1BFZ3@strNOG,1DTWQ@virNOG	89	111	128	62	73
ENOG411DTDG	Waus00005g15534	0IHVY@euNOG,0Y8ZK@NOG,1BFF5@strNOG,1DTDG@virNOG	1394	1401	1374	975	1169
ENOG411DPR3	Waus00005g15535	0C3TI@braNOG,1BD9C@strNOG,1DPR3@virNOG,COG1100@NOG,KOG0087@euNOG	203	304	332	121	156
ENOG411E0MZ	Waus00005g15536	0IKTJ@euNOG,0TK7W@lilNOG,1BPD6@strNOG,1E0MZ@virNOG,COG1678@NOG	803	913	924	790	801
ENOG411E3KJ	Waus00005g15537	0TZBV@lilNOG,161D3@poaNOG,1BRRS@strNOG,1E3KJ@virNOG,COG3474@NOG,KOG3453@euNOG	660	1233	798	1291	1020
	Waus00005g15538		0	0	0	0	0
ENOG411DZFW	Waus00005g15539	0C230@braNOG,0Z7Z7@NOG,1BMMK@strNOG,1DZFW@virNOG,KOG4197@euNOG	6	9	7	9	5
ENOG411E3FQ	Waus00005g15540	0TYPI@lilNOG,1BRM6@strNOG,1E3FQ@virNOG,COG5274@NOG,KOG0537@euNOG	167	276	263	322	235
	Waus00005g15541		9	3	8	4	1
ENOG411E2U1	Waus00005g15542	1BR04@strNOG,1E2U1@virNOG,COG0185@NOG,KOG0898@euNOG	0	1	0	0	0
	Waus00005g15543		0	0	0	0	0
	Waus00005g15544		14	7	7	16	7
ENOG411DVYB	Waus00005g15545	0IHGQ@euNOG,11WM6@NOG,1BI1H@strNOG,1DVYB@virNOG	91	38	50	38	65
ENOG411DVYB	Waus00005g15546	0IHGQ@euNOG,11WM6@NOG,1BI1H@strNOG,1DVYB@virNOG	0	0	0	0	0
ENOG411E45V	Waus00005g15547	0Z7Z7@NOG,1BSAP@strNOG,1E45V@virNOG,KOG4197@euNOG	23	41	34	5	10
ENOG411DV6X	Waus00005g15548	0Z7Z7@NOG,1BHAS@strNOG,1DV6X@virNOG,KOG4197@euNOG	75	39	43	53	55
ENOG411DQEB	Waus00005g15549	1BCG9@strNOG,1DQEB@virNOG,COG5047@NOG,KOG1986@euNOG	1166	1313	1500	365	375
ENOG411EKPG	Waus00005g15550	0INXW@euNOG,1C6SK@strNOG,1EKPG@virNOG,COG4886@NOG	522	642	597	403	342
ENOG411DVX1	Waus00005g15551	0TRUG@lilNOG,0Z7Z7@NOG,15K6F@poaNOG,1BI0F@strNOG,1DVX1@virNOG,KOG4197@euNOG	189	154	140	189	204
	Waus00005g15551	0IVX2@euNOG,0Y3Z3@NOG	189	154	140	189	204
ENOG411DXKX	Waus00005g15552	0IY5P@euNOG,0YJI0@NOG,1BRSU@strNOG,1DXKX@virNOG	322	368	391	291	275
ENOG411DSR4	Waus00005g15553	0TMPR@lilNOG,0XQ8I@NOG,1BFHA@strNOG,1DSR4@virNOG,KOG0305@euNOG	84	58	49	4	11
ENOG411DQ7S	Waus00005g15554	0TJ6E@lilNOG,0XPKK@NOG,15G0T@poaNOG,1BC9R@strNOG,1DQ7S@virNOG,KOG1062@euNOG	0	0	0	0	0
ENOG411DQ7S	Waus00005g15555	0TJ6E@lilNOG,0XPKK@NOG,15G0T@poaNOG,1BC9R@strNOG,1DQ7S@virNOG,KOG1062@euNOG	451	606	696	96	195
ENOG411DPTE	Waus00005g15556	0TKKB@lilNOG,0XP4F@NOG,1BBUR@strNOG,1DPTE@virNOG,KOG0918@euNOG	320	314	382	389	470
ENOG411E6BK	Waus00005g15557	0JKPD@euNOG,0U0P0@lilNOG,0ZT0E@NOG,1BUEJ@strNOG,1E6BK@virNOG	59	75	81	195	121
	Waus00005g15558	0IFYQ@euNOG,0XT4K@NOG	396	324	385	458	425
ENOG411E6VW	Waus00005g15558	0J0GU@euNOG,0YQB0@NOG,1BV0F@strNOG,1E6VW@virNOG	396	324	385	458	425
	Waus00005g15559		243	97	130	129	200
ENOG411DR6N	Waus00005g15560	0U67S@lilNOG,160BR@poaNOG,1BD97@strNOG,1DR6N@virNOG,COG1621@NOG,KOG0228@euNOG	26	23	32	34	30
ENOG411E3B2	Waus00005g15561	0TYFA@lilNOG,11J9C@NOG,1BRGM@strNOG,1E3B2@virNOG,KOG3335@euNOG	49	86	70	63	72
	Waus00005g15562		20	19	14	7	6
ENOG411DYDQ	Waus00005g15563	0Z7Z7@NOG,1BKHR@strNOG,1DYDQ@virNOG,KOG4197@euNOG	19	15	20	3	3
ENOG411DS0E	Waus00005g15564	0TM5K@lilNOG,11FBB@NOG,1BE2P@strNOG,1DS0E@virNOG,KOG3391@euNOG	0	0	0	0	0
	Waus00005g15565		1	0	0	0	0
ENOG411DTNH	Waus00005g15566	0IED1@euNOG,0TSH1@lilNOG,0XRXE@NOG,15RRN@poaNOG,1BFQF@strNOG,1DTNH@virNOG	26	20	40	12	6
ENOG411E3RG	Waus00005g15567	0TYDU@lilNOG,15VBS@poaNOG,1BRWG@strNOG,1E3RG@virNOG,COG5274@NOG,KOG0537@euNOG	71	171	170	154	121
ENOG411DUGG	Waus00005g15568	1BGJA@strNOG,1DUGG@virNOG,COG0016@NOG,KOG2784@euNOG	308	301	294	56	92
ENOG411DUB1	Waus00005g15569	1BGDI@strNOG,1DUB1@virNOG,COG0304@NOG,KOG1394@euNOG	339	700	486	862	747
ENOG411E0GJ	Waus00005g15570	1BMHJ@strNOG,1E0GJ@virNOG,COG0790@NOG,KOG1550@euNOG	266	250	262	211	216
ENOG411DSNY	Waus00005g15571	0XPT4@NOG,1BMU0@strNOG,1DSNY@virNOG,KOG0131@euNOG	173	133	168	127	146
ENOG411DQYB	Waus00005g15572	0IGSM@euNOG,0TNU3@lilNOG,11PY4@NOG,15JK1@poaNOG,1BD0U@strNOG,1DQYB@virNOG	16	8	13	2	5
	Waus00005g15572	0IGSM@euNOG,11PY4@NOG	16	8	13	2	5
ENOG411DS51	Waus00005g15573	0TTTV@lilNOG,1BE73@strNOG,1DS51@virNOG,COG5537@NOG,KOG2011@euNOG	0	2	0	0	0
ENOG411DSHV	Waus00005g15574	0TWNI@lilNOG,1BEK1@strNOG,1DSHV@virNOG,COG0625@NOG,KOG0868@euNOG	0	0	0	0	0
	Waus00005g15575		0	0	0	0	0
	Waus00005g15576		0	0	0	0	0
ENOG411DT6A	Waus00005g15577	1BF80@strNOG,1DT6A@virNOG,COG0513@NOG,KOG0331@euNOG	580	643	580	565	507
ENOG411DR57	Waus00005g15577	1BD7P@strNOG,1DR57@virNOG,COG0515@NOG,KOG0192@euNOG	580	643	580	565	507
ENOG411DTHB	Waus00005g15578	0IJW1@euNOG,11F1E@NOG,1BFJ8@strNOG,1DTHB@virNOG	11	11	17	5	1
	Waus00005g15579	12BAC@NOG	21	59	39	5	5
ENOG411DTHB	Waus00005g15580	0IJW1@euNOG,11F1E@NOG,1BFJ8@strNOG,1DTHB@virNOG	11	24	10	1	2
ENOG411DTHB	Waus00005g15581	0IJW1@euNOG,11F1E@NOG,1BFJ8@strNOG,1DTHB@virNOG	18	44	20	7	8
ENOG411DTHB	Waus00005g15582	0IJW1@euNOG,0TJTB@lilNOG,11F1E@NOG,1BFJ8@strNOG,1DTHB@virNOG	57	79	72	31	21
ENOG411DS7P	Waus00005g15583	1BEA1@strNOG,1DS7P@virNOG,COG1132@NOG,KOG0058@euNOG	11	2	8	10	13
ENOG411DS7P	Waus00005g15584	1BEA1@strNOG,1DS7P@virNOG,COG1132@NOG,KOG0058@euNOG	32	55	60	13	13
ENOG411DS7P	Waus00005g15585	0TMFC@lilNOG,15I8S@poaNOG,1BEA1@strNOG,1DS7P@virNOG,COG1132@NOG,KOG0058@euNOG	1	3	9	0	4
ENOG411DU70	Waus00005g15586	1BG9R@strNOG,1DU70@virNOG,COG0706@NOG,KOG1239@euNOG	36	44	35	10	22
ENOG411DU70	Waus00005g15586	0TMNM@lilNOG,1BG9R@strNOG,1DU70@virNOG,COG0706@NOG,KOG1239@euNOG	36	44	35	10	22
ENOG411E3X5	Waus00005g15587	0IXDT@euNOG,11UZP@NOG,1BSHV@strNOG,1E3X5@virNOG	229	632	359	1608	1690
	Waus00005g15588	0JHPQ@euNOG,0ZRKR@NOG	89	57	107	15	14
ENOG411DV0K	Waus00005g15589	0IERY@euNOG,1BH4E@strNOG,1DV0K@virNOG,COG0300@NOG	35	227	155	144	122
ENOG411DV0K	Waus00005g15590	0IERY@euNOG,1BH4E@strNOG,1DV0K@virNOG,COG0300@NOG	4	42	10	38	27
	Waus00005g15591		0	0	0	0	0
ENOG411DV0K	Waus00005g15592	0IERY@euNOG,1BH4E@strNOG,1DV0K@virNOG,COG0300@NOG	9	30	32	28	30
ENOG411DV0K	Waus00005g15593	0IERY@euNOG,1BH4E@strNOG,1DV0K@virNOG,COG0300@NOG	2	14	13	22	37
ENOG411DV0K	Waus00005g15594	0IERY@euNOG,1BH4E@strNOG,1DV0K@virNOG,COG0300@NOG	6	0	0	0	0
ENOG411DV0K	Waus00005g15595	0IERY@euNOG,1BH4E@strNOG,1DV0K@virNOG,COG0300@NOG	0	0	0	0	0
	Waus00005g15596		0	0	0	0	0
ENOG411DV0K	Waus00005g15597	0IERY@euNOG,1BH4E@strNOG,1DV0K@virNOG,COG0300@NOG	57	97	84	35	59
ENOG411DV0K	Waus00005g15598	0BZAG@braNOG,0IERY@euNOG,1BH4E@strNOG,1DV0K@virNOG,COG0300@NOG	12	89	44	49	53
ENOG411DV0K	Waus00005g15599	0IERY@euNOG,1BH4E@strNOG,1DV0K@virNOG,COG0300@NOG	48	161	113	132	99
	Waus00005g15600		0	0	0	0	0
ENOG411DRP6	Waus00005g15601	0TNAU@lilNOG,1BF1D@strNOG,1DRP6@virNOG,COG0637@NOG,KOG2914@euNOG	279	450	325	519	653
ENOG411DXDT	Waus00005g15602	1BJGD@strNOG,1DXDT@virNOG,COG0166@NOG,KOG2446@euNOG	4	7	17	38	24
	Waus00005g15603		31	37	24	46	37
ENOG411E0VX	Waus00005g15604	0D99T@chloroNOG,0XNUT@NOG,1E0VX@virNOG,KOG0389@euNOG	4	3	4	5	6
ENOG411E0VX	Waus00005g15605	0D99T@chloroNOG,0XNUT@NOG,1E0VX@virNOG,KOG0389@euNOG	4	3	4	5	6
ENOG411E5BF	Waus00005g15606	0IZVM@euNOG,0TZSY@lilNOG,0YS9Y@NOG,15X01@poaNOG,1BTFV@strNOG,1E5BF@virNOG	0	0	0	0	0
ENOG411DQWT	Waus00005g15607	0TN29@lilNOG,0XNW8@NOG,1BP8U@strNOG,1DQWT@virNOG,KOG2076@euNOG	60	107	168	8	4
ENOG411DQ3U	Waus00005g15608	0TWPQ@lilNOG,1BC5I@strNOG,1DQ3U@virNOG,COG0479@NOG,KOG3049@euNOG	903	1265	1277	1291	1105
	Waus00005g15609		0	0	0	0	0
ENOG411DQG2	Waus00005g15610	0TJFB@lilNOG,15G9F@poaNOG,1BCI6@strNOG,1DQG2@virNOG,COG0708@NOG,KOG1294@euNOG	323	520	458	487	401
ENOG411DQG2	Waus00005g15610	1BCI6@strNOG,1DQG2@virNOG,COG0708@NOG,KOG1294@euNOG	323	520	458	487	401
ENOG411DQ3U	Waus00005g15610	0TWPQ@lilNOG,1BC5I@strNOG,1DQ3U@virNOG,COG0479@NOG,KOG3049@euNOG	323	520	458	487	401
	Waus00005g15611	0XS4D@NOG,KOG0017@euNOG	249	85	203	4	10
ENOG411DVI1	Waus00005g15612	0TRG2@lilNOG,0XRM0@NOG,1BHMR@strNOG,1DVI1@virNOG,KOG1039@euNOG	0	0	0	0	0
ENOG411E1I6	Waus00005g15613	0IKZ4@euNOG,0YSYI@NOG,1BPPY@strNOG,1E1I6@virNOG	1	7	2	0	0
ENOG411E13W	Waus00005g15614	0IW77@euNOG,0TXSP@lilNOG,0YMKN@NOG,1BP9N@strNOG,1E13W@virNOG	0	22	9	16	16
ENOG411DRYD	Waus00006g17076	1BE0Q@strNOG,1DRYD@virNOG,COG0814@NOG,KOG1303@euNOG	2	3	6	12	3
ENOG411DWNX	Waus00006g17077	11HI1@NOG,1BIRY@strNOG,1DWNX@virNOG,KOG4533@euNOG	168	185	232	73	83
ENOG411DWNX	Waus00006g17077	0TR5G@lilNOG,11HI1@NOG,15M4W@poaNOG,1BIRY@strNOG,1DWNX@virNOG,KOG4533@euNOG	168	185	232	73	83
ENOG411DRDP	Waus00006g17078	1BDG6@strNOG,1DRDP@virNOG,COG1500@NOG,KOG2785@euNOG,KOG2917@euNOG	122	118	141	57	55
ENOG411DVJR	Waus00006g17079	0IEKI@euNOG,0TX4U@lilNOG,0XT7C@NOG,1BHPB@strNOG,1DVJR@virNOG	312	503	472	85	106
ENOG411DVJR	Waus00006g17079	0IEKI@euNOG,0XT7C@NOG,1BHPB@strNOG,1DVJR@virNOG	312	503	472	85	106
ENOG411EME8	Waus00006g17080	0IT1S@euNOG,0U712@lilNOG,103D0@NOG,1640G@poaNOG,1C7GJ@strNOG,1EME8@virNOG	353	311	387	161	233
ENOG411DREA	Waus00006g17081	0TJ4T@lilNOG,1BMXE@strNOG,1DREA@virNOG,COG1218@NOG,KOG1528@euNOG	176	157	150	199	180
ENOG411DQN3	Waus00006g17082	1BCEC@strNOG,1DQN3@virNOG,COG0508@NOG,KOG0557@euNOG	365	641	385	530	500
ENOG411E3R0	Waus00006g17083	0IZ3T@euNOG,0TYVR@lilNOG,0YP7Y@NOG,15W3T@poaNOG,1BSRR@strNOG,1E3R0@virNOG	0	1	0	1	0
ENOG411DTRB	Waus00006g17084	0IFV7@euNOG,1BKN3@strNOG,1DTRB@virNOG,COG1189@NOG	0	0	0	0	0
ENOG411DTRB	Waus00006g17085	0IFV7@euNOG,1BKN3@strNOG,1DTRB@virNOG,COG1189@NOG	561	765	644	502	491
ENOG411E2SU	Waus00006g17085	0IW3Z@euNOG,0TYA4@lilNOG,0XWZ5@NOG,1BQZ4@strNOG,1E2SU@virNOG	561	765	644	502	491
ENOG411DT8D	Waus00006g17085	0TRYV@lilNOG,1BFA1@strNOG,1DT8D@virNOG,COG5129@NOG,KOG3064@euNOG	561	765	644	502	491
ENOG411E449	Waus00006g17086	1BS94@strNOG,1E449@virNOG,COG0724@NOG,KOG0118@euNOG	347	318	270	617	605
ENOG411EM30	Waus00006g17086	0IQXN@euNOG,11NNM@NOG,1C75T@strNOG,1EM30@virNOG	347	318	270	617	605
ENOG411DPU0	Waus00006g17087	0IEXE@euNOG,0TTDZ@lilNOG,15Q8C@poaNOG,1BK6W@strNOG,1DPU0@virNOG,COG0528@NOG	188	203	193	113	140
ENOG411DQG7	Waus00006g17088	0IINN@euNOG,11Y8T@NOG,1BNC6@strNOG,1DQG7@virNOG	193	185	211	72	109
ENOG411EK3B	Waus00006g17089	11JMJ@NOG,1C659@strNOG,1EK3B@virNOG,KOG0619@euNOG,KOG1124@euNOG	104	68	110	12	12
ENOG411DPT7	Waus00006g17090	0TNVK@lilNOG,0XRSP@NOG,1BBUH@strNOG,1DPT7@virNOG,KOG1043@euNOG	180	379	363	26	58
ENOG411DPT7	Waus00006g17090	0TNVK@lilNOG,0XRSP@NOG,15JMP@poaNOG,1BBUH@strNOG,1DPT7@virNOG,KOG1043@euNOG	180	379	363	26	58
ENOG411DPW4	Waus00006g17091	0TIN8@lilNOG,0YD7P@NOG,15FHK@poaNOG,1BBXC@strNOG,1DPW4@virNOG,KOG1548@euNOG	92	74	69	68	80
ENOG411DVUV	Waus00006g17092	0C421@braNOG,1BDH3@strNOG,1DVUV@virNOG,COG0031@NOG,KOG1252@euNOG	303	572	585	230	334
ENOG411DVUV	Waus00006g17092	0TU1P@lilNOG,1BDH3@strNOG,1DVUV@virNOG,COG0031@NOG,KOG1252@euNOG	303	572	585	230	334
ENOG411E7C9	Waus00006g17093	0J2MP@euNOG,0U15P@lilNOG,0XXVP@NOG,15YFY@poaNOG,1BVCK@strNOG,1E7C9@virNOG	134	124	153	192	205
ENOG411DRQ3	Waus00006g17094	1BDT1@strNOG,1DRQ3@virNOG,COG0173@NOG,KOG2411@euNOG	81	163	122	23	49
ENOG411E4FQ	Waus00006g17095	0TYIB@lilNOG,11PBH@NOG,1BSKJ@strNOG,1E4FQ@virNOG,KOG3377@euNOG	20	17	17	14	12
ENOG411DUU8	Waus00006g17096	0TN6W@lilNOG,1BHSX@strNOG,1DUU8@virNOG,COG0639@NOG,KOG0374@euNOG	120	123	125	93	117
ENOG411DY7T	Waus00006g17097	0IJKQ@euNOG,0TQV4@lilNOG,0ZKD7@NOG,1BKB1@strNOG,1DY7T@virNOG	99	161	100	203	146
ENOG411E3WK	Waus00006g17098	0TZ33@lilNOG,11S17@NOG,1BS1J@strNOG,1E3WK@virNOG,KOG3445@euNOG	184	187	207	237	203
ENOG411DV9Z	Waus00006g17099	0XT3Y@NOG,1BHDR@strNOG,1DV9Z@virNOG,KOG2064@euNOG	0	1	0	0	0
	Waus00006g17100		0	0	0	0	0
	Waus00006g17101		0	0	0	0	0
ENOG411DV9Z	Waus00006g17102	0TR60@lilNOG,0XT3Y@NOG,1BHDR@strNOG,1DV9Z@virNOG,KOG2064@euNOG	10	4	7	2	2
ENOG411DV9Z	Waus00006g17102	0XT3Y@NOG,1BHDR@strNOG,1DV9Z@virNOG,KOG2064@euNOG	10	4	7	2	2
ENOG411DPP9	Waus00006g17103	0TJ3F@lilNOG,1BBQH@strNOG,1DPP9@virNOG,COG0501@NOG,KOG2661@euNOG	0	0	0	0	0
ENOG411DVXX	Waus00006g17104	0TK7S@lilNOG,15KVF@poaNOG,1BI17@strNOG,1DVXX@virNOG,COG2940@NOG,COG5141@NOG,KOG1080@euNOG	17	17	17	1	6
	Waus00006g17105		0	0	0	0	0
ENOG411E5FX	Waus00006g17106	0J284@euNOG,0YPP5@NOG,1BTK1@strNOG,1E5FX@virNOG	75	81	81	58	60
ENOG411DZZD	Waus00006g17107	0IHBF@euNOG,0TXVI@lilNOG,0YC4P@NOG,15HM4@poaNOG,1BN4G@strNOG,1DZZD@virNOG	207	231	202	384	297
ENOG411DQHU	Waus00006g17108	1BCK5@strNOG,1DQHU@virNOG,COG5656@NOG,KOG1991@euNOG	380	327	420	33	91
	Waus00006g17109		0	0	0	0	0
	Waus00006g17110		23	582	214	505	271
	Waus00006g17111		85	2266	742	2321	833
ENOG411EA6X	Waus00006g17112	0IJAA@euNOG,0TXK0@lilNOG,15ZBY@poaNOG,1C0GN@strNOG,1EA6X@virNOG,COG0515@NOG,COG4886@NOG	489	647	384	896	547
	Waus00006g17113		330	844	745	605	676
ENOG411DVCA	Waus00006g17114	0C4JW@braNOG,0XS5J@NOG,1BHG9@strNOG,1DVCA@virNOG,KOG1591@euNOG	367	364	426	534	561
ENOG411DVCA	Waus00006g17114	0XS5J@NOG,1BHG9@strNOG,1DVCA@virNOG,KOG1591@euNOG	367	364	426	534	561
ENOG411E3SR	Waus00006g17114	0J2C4@euNOG,0TZ16@lilNOG,0YWUH@NOG,1BRXV@strNOG,1E3SR@virNOG	367	364	426	534	561
ENOG411E0G1	Waus00006g17115	0IKBM@euNOG,0YFIR@NOG,1BNNC@strNOG,1E0G1@virNOG	92	80	86	76	72
ENOG411DVZC	Waus00006g17116	1BI2G@strNOG,1DVZC@virNOG,COG2135@NOG,KOG2618@euNOG	69	22	27	16	17
ENOG411DUZT	Waus00006g17117	0TQX2@lilNOG,11K44@NOG,1BMTY@strNOG,1DUZT@virNOG,KOG3205@euNOG	29	11	13	12	16
ENOG411DT9X	Waus00006g17118	0TNK0@lilNOG,11K44@NOG,1BFBF@strNOG,1DT9X@virNOG,KOG3205@euNOG	12	5	7	11	14
ENOG411DXT0	Waus00006g17119	0TMZA@lilNOG,1BJVU@strNOG,1DXT0@virNOG,COG5069@NOG,KOG0046@euNOG	11	18	21	1	6
ENOG411DX8W	Waus00006g17120	0TQ3J@lilNOG,0XQGT@NOG,15KUY@poaNOG,1BKQI@strNOG,1DX8W@virNOG,KOG2441@euNOG	1124	1057	1060	694	805
ENOG411DU6B	Waus00006g17121	0IHAI@euNOG,0TPTG@lilNOG,0Y9A9@NOG,1BG91@strNOG,1DU6B@virNOG	46	58	83	6	6
ENOG411DU6B	Waus00006g17122	0IHAI@euNOG,0TPTG@lilNOG,0Y9A9@NOG,1BG91@strNOG,1DU6B@virNOG	608	671	538	217	261
ENOG411DTBF	Waus00006g17122	0TS7F@lilNOG,1BFDB@strNOG,1DTBF@virNOG,COG0385@NOG,KOG2718@euNOG	608	671	538	217	261
ENOG411DSXD	Waus00006g17123	0TQQR@lilNOG,0XR9W@NOG,1BH1E@strNOG,1DSXD@virNOG,KOG1791@euNOG	61	133	234	13	8
	Waus00006g17124		0	0	0	0	0
ENOG411DX0V	Waus00006g17125	0IHY1@euNOG,11T9V@NOG,1BH3G@strNOG,1DX0V@virNOG	199	200	157	287	244
ENOG411E4M5	Waus00006g17125	0JTN0@euNOG,0TZ12@lilNOG,107Q6@NOG,15W9C@poaNOG,1BS79@strNOG,1E4M5@virNOG	199	200	157	287	244
ENOG411DPUN	Waus00006g17126	0TJ0S@lilNOG,15FVE@poaNOG,1BJNA@strNOG,1DPUN@virNOG,COG2007@NOG,KOG3283@euNOG	749	691	707	846	582
ENOG411DQ8J	Waus00006g17127	1BIQQ@strNOG,1DQ8J@virNOG,COG0553@NOG,KOG0386@euNOG	48	112	164	3	4
	Waus00006g17128		0	0	0	0	0
ENOG411DTVZ	Waus00006g17129	0TRTC@lilNOG,0ZP52@NOG,1BFYE@strNOG,1DTVZ@virNOG,KOG2442@euNOG	985	1123	1307	403	369
ENOG411DTVZ	Waus00006g17129	0TRTC@lilNOG,0ZP52@NOG,15NJA@poaNOG,1BFYE@strNOG,1DTVZ@virNOG,KOG2442@euNOG	985	1123	1307	403	369
ENOG411E33B	Waus00006g17130	1BRCH@strNOG,1E33B@virNOG,COG1717@NOG,KOG0878@euNOG	3179	3689	3400	4346	2758
ENOG411DV8D	Waus00006g17130	0TUEZ@lilNOG,0XS7R@NOG,15RB1@poaNOG,1BHC4@strNOG,1DV8D@virNOG,KOG1221@euNOG	3179	3689	3400	4346	2758
ENOG411EMHF	Waus00006g17131	0ITM6@euNOG,0U72R@lilNOG,0YG40@NOG,1C7JR@strNOG,1EMHF@virNOG	0	4	3	0	0
ENOG411EKD8	Waus00006g17132	0IMGI@euNOG,11WZR@NOG,1C6GN@strNOG,1EKD8@virNOG	131	134	165	39	60
ENOG411DRGT	Waus00006g17133	0IIGV@euNOG,0TKJM@lilNOG,11MIF@NOG,1BDJE@strNOG,1DRGT@virNOG	85	118	129	3	6
ENOG411E73D	Waus00006g17134	0J2D8@euNOG,0U0B7@lilNOG,0YXDY@NOG,15XMC@poaNOG,1BV4H@strNOG,1E73D@virNOG	2	32	12	107	115
ENOG411DTC2	Waus00006g17135	0IWGH@euNOG,12453@NOG,1BFDW@strNOG,1DTC2@virNOG	186	547	371	374	367
ENOG411DSEB	Waus00006g17136	0IJU0@euNOG,0TM8W@lilNOG,0Y289@NOG,1BEGI@strNOG,1DSEB@virNOG	133	63	65	61	46
ENOG411E7PR	Waus00006g17137	0J2DZ@euNOG,0YYI2@NOG,1BVNN@strNOG,1E7PR@virNOG	104	344	259	77	74
	Waus00006g17138		0	0	0	0	0
ENOG411DVNW	Waus00006g17139	0IFHZ@euNOG,12BTF@NOG,1BHSD@strNOG,1DVNW@virNOG	0	7	7	7	3
ENOG411DPQG	Waus00006g17140	0IF52@euNOG,0TK78@lilNOG,15H0T@poaNOG,1BDC7@strNOG,1DPQG@virNOG,COG1741@NOG	525	225	327	391	552
ENOG411DPQG	Waus00006g17140	0IF52@euNOG,0TK78@lilNOG,1BDC7@strNOG,1DPQG@virNOG,COG1741@NOG	525	225	327	391	552
ENOG411DPQG	Waus00006g17141	0IF52@euNOG,0TK78@lilNOG,15H0T@poaNOG,1BDC7@strNOG,1DPQG@virNOG,COG1741@NOG	160	65	98	175	130
ENOG411EHEN	Waus00006g17142	1C3Z1@strNOG,1EHEN@virNOG,COG5070@NOG,KOG1444@euNOG	0	0	1	0	0
ENOG411DQ8J	Waus00006g17143	0TTPP@lilNOG,1BIQQ@strNOG,1DQ8J@virNOG,COG0553@NOG,KOG0386@euNOG	0	1	1	0	0
ENOG411DU0R	Waus00006g17144	0Z7Z7@NOG,1BG35@strNOG,1DU0R@virNOG,KOG4197@euNOG	23	10	17	41	36
ENOG411DZ7Y	Waus00006g17145	1BIPN@strNOG,1DZ7Y@virNOG,COG0028@NOG,KOG1185@euNOG	204	252	191	222	166
ENOG411DRQ0	Waus00006g17146	0IH93@euNOG,0TN82@lilNOG,121EG@NOG,1BDSY@strNOG,1DRQ0@virNOG	85	58	69	79	70
ENOG411DRQ0	Waus00006g17147	0BV80@braNOG,0IH93@euNOG,121EG@NOG,1BDSY@strNOG,1DRQ0@virNOG	80	63	60	66	75
ENOG411DT3A	Waus00006g17148	0TJQM@lilNOG,15MSX@poaNOG,1BF54@strNOG,1DT3A@virNOG,COG1022@NOG,KOG1256@euNOG	47	51	46	12	5
ENOG411DT3A	Waus00006g17148	1BF54@strNOG,1DT3A@virNOG,COG1022@NOG,KOG1256@euNOG	47	51	46	12	5
	Waus00006g17149		0	0	0	0	0
ENOG411DT3A	Waus00006g17150	0TJQM@lilNOG,15MSX@poaNOG,1BF54@strNOG,1DT3A@virNOG,COG1022@NOG,KOG1256@euNOG	0	0	2	0	5
	Waus00006g17151		0	0	0	0	0
ENOG411DZRB	Waus00006g17152	0IGWE@euNOG,0TVT9@lilNOG,0Y94B@NOG,15QZF@poaNOG,1BISU@strNOG,1DZRB@virNOG	306	234	400	281	178
ENOG411DW5Q	Waus00006g17153	0YZXE@NOG,1BNKT@strNOG,1DW5Q@virNOG,KOG2478@euNOG	450	354	375	284	251
ENOG411E2W2	Waus00006g17154	0IWH6@euNOG,0U5GQ@lilNOG,1BR1Z@strNOG,1E2W2@virNOG,COG0511@NOG	536	599	446	1073	1039
ENOG411DPUM	Waus00006g17155	1BBW0@strNOG,1DPUM@virNOG,COG1819@NOG,KOG1192@euNOG	67	80	82	52	54
ENOG411DWM8	Waus00006g17156	0TJQY@lilNOG,0XSP5@NOG,1BIQ3@strNOG,1DWM8@virNOG,KOG4332@euNOG	593	972	814	588	615
ENOG411DVCZ	Waus00006g17157	1DVCZ@virNOG,COG0419@NOG,KOG0962@euNOG	24	8	23	2	11
ENOG411DVCZ	Waus00006g17157	0TR0H@lilNOG,1BHH7@strNOG,1DVCZ@virNOG,COG0419@NOG,KOG0962@euNOG	24	8	23	2	11
ENOG411DVCZ	Waus00006g17157	1BHH7@strNOG,1DVCZ@virNOG,COG0419@NOG,KOG0962@euNOG	24	8	23	2	11
ENOG411DSJM	Waus00006g17158	1BEMP@strNOG,1DSJM@virNOG,COG1087@NOG,KOG1371@euNOG	4630	6794	5932	7343	5856
ENOG411EM2Y	Waus00006g17159	0C89Q@braNOG,0IQXM@euNOG,121QZ@NOG,1C75R@strNOG,1EM2Y@virNOG	2025	680	842	1617	1297
	Waus00006g17159	0IQXC@euNOG,0XZHK@NOG	2025	680	842	1617	1297
ENOG411DWHD	Waus00006g17160	0TS2Z@lilNOG,0XPBB@NOG,1BIK5@strNOG,1DWHD@virNOG,KOG0661@euNOG	124	152	135	32	42
ENOG411DWHD	Waus00006g17160	0XPBB@NOG,1BIK5@strNOG,1DWHD@virNOG,KOG0661@euNOG	124	152	135	32	42
ENOG411DS1M	Waus00006g17161	0JR1P@euNOG,0TM70@lilNOG,0XVTJ@NOG,1BE3S@strNOG,1DS1M@virNOG	177	284	271	19	44
ENOG411DZ1G	Waus00006g17162	1BM6I@strNOG,1DZ1G@virNOG,COG5196@NOG,KOG3106@euNOG	625	540	471	501	442
ENOG411DWHH	Waus00006g17163	0TR9X@lilNOG,0YV57@NOG,1BIK8@strNOG,1DWHH@virNOG,KOG0116@euNOG	634	633	535	652	578
ENOG411DWHH	Waus00006g17163	0YV57@NOG,1BIK8@strNOG,1DWHH@virNOG,KOG0116@euNOG	634	633	535	652	578
	Waus00006g17164		17	22	18	7	13
ENOG411E3D2	Waus00006g17165	0IWN1@euNOG,11S5C@NOG,1BRIB@strNOG,1E3D2@virNOG	57	68	50	46	57
ENOG411DWVX	Waus00006g17166	0IKFC@euNOG,0YC00@NOG,1BIYQ@strNOG,1DWVX@virNOG	46	58	53	189	171
ENOG411DRFR	Waus00006g17167	0TRYN@lilNOG,1BDI9@strNOG,1DRFR@virNOG,COG5025@NOG,KOG2294@euNOG	432	421	428	765	602
	Waus00006g17168		0	0	0	0	0
ENOG411DU5Y	Waus00006g17169	0IHKA@euNOG,0TX61@lilNOG,15TEP@poaNOG,1BG8P@strNOG,1DU5Y@virNOG,COG4886@NOG	13	11	13	31	15
ENOG411DU5Y	Waus00006g17170	0IHKA@euNOG,1BG8P@strNOG,1DU5Y@virNOG,COG4886@NOG	19	22	18	37	25
ENOG411EMMD	Waus00006g17171	0IU2P@euNOG,0ZQFM@NOG,1C7PH@strNOG,1EMMD@virNOG	357	499	449	382	371
ENOG411E74X	Waus00006g17172	0J2I0@euNOG,0U16U@lilNOG,0Y8SA@NOG,15YGD@poaNOG,1BV5T@strNOG,1E74X@virNOG	84	102	93	104	112
	Waus00006g17173		21	28	29	51	26
ENOG411DZ6U	Waus00006g17174	0IF80@euNOG,0TJFV@lilNOG,1BJ4R@strNOG,1DZ6U@virNOG,COG4094@NOG	191	278	219	385	328
ENOG411E0GF	Waus00006g17175	0IH33@euNOG,0YC6W@NOG,1BNNN@strNOG,1E0GF@virNOG	145	187	160	158	118
ENOG411DSGY	Waus00006g17176	0IGB2@euNOG,0TMS9@lilNOG,11KFU@NOG,1BEJ5@strNOG,1DSGY@virNOG	1766	5302	3172	16516	11571
ENOG411DUGA	Waus00006g17177	0XSR9@NOG,1BGJ3@strNOG,1DUGA@virNOG,KOG1560@euNOG	532	728	595	386	368
ENOG411DR6Q	Waus00006g17178	0TK8T@lilNOG,0XRR0@NOG,1BD99@strNOG,1DR6Q@virNOG,KOG2407@euNOG	47	82	112	3	14
ENOG411EKPZ	Waus00006g17179	0IP10@euNOG,0ZKH8@NOG,1C6T2@strNOG,1EKPZ@virNOG	195	299	328	20	32
	Waus00006g17180		4	0	4	1	2
ENOG411E4X6	Waus00006g17181	0J1PZ@euNOG,0YZHQ@NOG,1BT1H@strNOG,1E4X6@virNOG	181	722	493	194	195
	Waus00006g17182		0	0	0	0	0
ENOG411DQYF	Waus00006g17183	0XTJA@NOG,1BD0Z@strNOG,1DQYF@virNOG,KOG2266@euNOG	60	44	58	15	22
ENOG411DUCU	Waus00006g17184	1BGFD@strNOG,1DUCU@virNOG,COG0402@NOG,KOG3968@euNOG	4	0	0	1	6
	Waus00006g17185		0	0	0	0	0
ENOG411DUCU	Waus00006g17186	0TQ0P@lilNOG,1BGFD@strNOG,1DUCU@virNOG,COG0402@NOG,KOG3968@euNOG	21	46	30	6	8
ENOG411DZMK	Waus00006g17187	0IGAD@euNOG,0YHDY@NOG,1C6EC@strNOG,1DZMK@virNOG	0	0	0	0	0
	Waus00006g17188		2	3	2	0	0
ENOG411DUCU	Waus00006g17189	1BGFD@strNOG,1DUCU@virNOG,COG0402@NOG,KOG3968@euNOG	6	14	16	7	2
	Waus00006g17190		0	0	0	0	0
ENOG411DRGR	Waus00006g17191	0IKS0@euNOG,0TKJJ@lilNOG,0YZID@NOG,1BDJD@strNOG,1DRGR@virNOG	73	99	99	158	103
ENOG411DZWZ	Waus00006g17192	0IKS7@euNOG,11JA8@NOG,1BNIF@strNOG,1DZWZ@virNOG	341	513	344	594	381
ENOG411DZWZ	Waus00006g17192	0IKS7@euNOG,0TJFP@lilNOG,11JA8@NOG,1BNIF@strNOG,1DZWZ@virNOG	341	513	344	594	381
ENOG411E9RJ	Waus00006g17193	0J8WJ@euNOG,121N5@NOG,1BXCE@strNOG,1E9RJ@virNOG	4516	5423	6012	2696	2409
	Waus00006g17194		0	0	0	0	0
ENOG411DQSK	Waus00006g17195	0TJSH@lilNOG,1BCUU@strNOG,1DQSK@virNOG,COG2163@NOG,KOG1694@euNOG	3	1	5	8	16
ENOG411DVMG	Waus00006g17195	0IHUF@euNOG,0TRJI@lilNOG,0YD0Z@NOG,1BHQX@strNOG,1DVMG@virNOG	3	1	5	8	16
	Waus00006g17196		0	0	0	0	0
	Waus00006g17197		0	0	0	0	0
ENOG411DSA4	Waus00006g17198	0IF0B@euNOG,1BEC8@strNOG,1DSA4@virNOG,COG0515@NOG,COG4886@NOG	4	5	5	4	0
ENOG411DVIT	Waus00006g17199	0IID9@euNOG,0XTCT@NOG,1BHND@strNOG,1DVIT@virNOG	680	5704	2886	20233	16742
ENOG411DVIT	Waus00006g17199	0IID9@euNOG,0TRGW@lilNOG,0XTCT@NOG,1BHND@strNOG,1DVIT@virNOG	680	5704	2886	20233	16742
ENOG411DSTT	Waus00006g17200	0BSES@braNOG,1BEW4@strNOG,1DSTT@virNOG,COG2131@NOG,KOG3127@euNOG	48	55	46	39	30
ENOG411DSTT	Waus00006g17200	1BEW4@strNOG,1DSTT@virNOG,COG2131@NOG,KOG3127@euNOG	48	55	46	39	30
ENOG411E5YC	Waus00006g17201	0IYZI@euNOG,0U0QW@lilNOG,1299P@NOG,1BSV2@strNOG,1E5YC@virNOG	606	668	930	805	788
	Waus00006g17202		0	0	0	0	0
	Waus00006g17203		0	0	0	0	0
	Waus00006g17204		0	0	0	0	0
ENOG411DYGE	Waus00006g17205	0IGPI@euNOG,0TUVM@lilNOG,0YA8E@NOG,1BKKN@strNOG,1DYGE@virNOG	22	85	31	0	78
ENOG411DYGE	Waus00006g17206	0BVY0@braNOG,0IGPI@euNOG,0YA8E@NOG,1BKKN@strNOG,1DYGE@virNOG	295	379	356	978	669
ENOG411E6C7	Waus00006g17207	0J1NJ@euNOG,0U0EN@lilNOG,0YR1T@NOG,1BUF5@strNOG,1E6C7@virNOG	192	122	102	393	378
ENOG411DVNH	Waus00006g17208	1BJP3@strNOG,1DVNH@virNOG,COG0076@NOG,KOG1383@euNOG	980	963	1162	369	373
ENOG411DVNH	Waus00006g17208	0TREC@lilNOG,1BJP3@strNOG,1DVNH@virNOG,COG0076@NOG,KOG1383@euNOG	980	963	1162	369	373
ENOG411DSW9	Waus00006g17209	0TNW7@lilNOG,15JNB@poaNOG,1BJJ6@strNOG,1DSW9@virNOG,COG0028@NOG,KOG4166@euNOG	1412	526	700	1125	1074
ENOG411DR61	Waus00006g17210	11TX5@NOG,1BD8A@strNOG,1DR61@virNOG,KOG4173@euNOG	106	118	135	122	111
ENOG411E093	Waus00006g17211	0IIQ3@euNOG,11JVR@NOG,1BKBQ@strNOG,1E093@virNOG	146	180	156	163	140
ENOG411E093	Waus00006g17212	0IIQ3@euNOG,11JVR@NOG,1BKBQ@strNOG,1E093@virNOG	0	0	0	0	0
	Waus00006g17213		0	2	0	0	2
ENOG411DYGD	Waus00006g17214	1BKKM@strNOG,1DYGD@virNOG,COG2608@NOG,KOG1603@euNOG	100	134	108	127	94
ENOG411DYGD	Waus00006g17214	0TUW1@lilNOG,1BKKM@strNOG,1DYGD@virNOG,COG2608@NOG,KOG1603@euNOG	100	134	108	127	94
ENOG411DYGD	Waus00006g17214	0TMCM@lilNOG,15I67@poaNOG,1BE83@strNOG,1DYGD@virNOG,COG2608@NOG,KOG1603@euNOG	100	134	108	127	94
ENOG411DUEY	Waus00006g17215	0IG6Q@euNOG,1BGHJ@strNOG,1DUEY@virNOG,COG3884@NOG	2	3	2	3	5
ENOG411DUEY	Waus00006g17216	0IG6Q@euNOG,1BGHJ@strNOG,1DUEY@virNOG,COG3884@NOG	397	435	548	1194	1135
ENOG411E3U8	Waus00006g17217	0TZ3A@lilNOG,15WB8@poaNOG,1BRZB@strNOG,1E3U8@virNOG,COG5052@NOG,KOG1725@euNOG	323	15	35	62	110
ENOG411E3U8	Waus00006g17217	0TZ3A@lilNOG,1BRZB@strNOG,1E3U8@virNOG,COG5052@NOG,KOG1725@euNOG	323	15	35	62	110
ENOG411DSFA	Waus00006g17218	0TVCE@lilNOG,15THK@poaNOG,1BIJP@strNOG,1DSFA@virNOG,COG0364@NOG,KOG0563@euNOG	1103	783	900	426	426
ENOG411DRQQ	Waus00006g17219	0IJU9@euNOG,11GZ6@NOG,1BDTI@strNOG,1DRQQ@virNOG	132	82	140	50	49
ENOG411DRQQ	Waus00006g17219	0IJU9@euNOG,0TWGP@lilNOG,11GZ6@NOG,1BDTI@strNOG,1DRQQ@virNOG	132	82	140	50	49
ENOG411DU9Y	Waus00006g17220	0IK1T@euNOG,0ZR0Z@NOG,1BGCE@strNOG,1DU9Y@virNOG	695	1041	832	358	422
ENOG411E09E	Waus00006g17220	0BSSZ@braNOG,1BMVQ@strNOG,1E09E@virNOG,COG0605@NOG,KOG0876@euNOG	695	1041	832	358	422
	Waus00006g17221	0Z0B7@NOG,KOG2798@euNOG	101	144	130	80	71
ENOG411DZYT	Waus00006g17222	0IKCX@euNOG,11ANK@NOG,1BJV0@strNOG,1DZYT@virNOG	143	185	176	120	163
ENOG411DPXW	Waus00006g17223	0Z7Z7@NOG,1BBZ8@strNOG,1DPXW@virNOG,KOG4197@euNOG	83	55	65	119	116
ENOG411DZR8	Waus00006g17224	1BGDR@strNOG,1DZR8@virNOG,COG1358@NOG,KOG3166@euNOG	1355	1390	1182	1674	1376
	Waus00006g17225		0	0	0	0	0
ENOG411DVZU	Waus00006g17226	0TJW4@lilNOG,0XNZZ@NOG,15GQ7@poaNOG,1BNB9@strNOG,1DVZU@virNOG,KOG2352@euNOG	286	126	232	27	51
ENOG411DVZU	Waus00006g17226	0XNZZ@NOG,1BNB9@strNOG,1DVZU@virNOG,KOG2352@euNOG	286	126	232	27	51
ENOG411DR42	Waus00006g17227	0TX1X@lilNOG,1BM17@strNOG,1DR42@virNOG,COG5374@NOG,KOG1962@euNOG	172	260	223	336	309
ENOG411DV1Y	Waus00006g17228	11G2F@NOG,1BI0Z@strNOG,1DV1Y@virNOG,KOG1876@euNOG	44	52	57	31	19
ENOG411DPZ0	Waus00006g17229	0IGC3@euNOG,0Z25U@NOG,1BC0G@strNOG,1DPZ0@virNOG	219	205	213	140	121
ENOG411DYGJ	Waus00006g17230	0J27F@euNOG,0TV4J@lilNOG,0YNTS@NOG,1BKKS@strNOG,1DYGJ@virNOG	151	72	100	150	172
ENOG411DVX8	Waus00006g17231	1BEGE@strNOG,1DVX8@virNOG,COG0596@NOG,KOG1454@euNOG	113	166	111	50	74
ENOG411DPP3	Waus00006g17232	0IVTT@euNOG,0YIH7@NOG,1BBQB@strNOG,1DPP3@virNOG	16	23	21	12	14
ENOG411E59V	Waus00006g17233	0IZ8P@euNOG,0TYW2@lilNOG,1225X@NOG,1BTDY@strNOG,1E59V@virNOG	611	819	649	856	729
ENOG411DTUQ	Waus00006g17234	0TTPW@lilNOG,15QI5@poaNOG,1BD0Y@strNOG,1DTUQ@virNOG,COG5127@NOG,KOG2909@euNOG	753	1251	1609	160	298
ENOG411DTUQ	Waus00006g17234	1BD0Y@strNOG,1DTUQ@virNOG,COG5127@NOG,KOG2909@euNOG	753	1251	1609	160	298
ENOG411E49S	Waus00006g17235	0IXST@euNOG,0TTYQ@lilNOG,11VZA@NOG,15MGH@poaNOG,1BQ3Y@strNOG,1E49S@virNOG	85	67	63	83	65
	Waus00006g17236		0	0	0	0	0
ENOG411DPQQ	Waus00006g17237	0BU72@braNOG,0IKQW@euNOG,0YGKN@NOG,1BBRY@strNOG,1DPQQ@virNOG	303	288	270	541	424
ENOG411E5WM	Waus00006g17238	0J047@euNOG,0U0AN@lilNOG,0YURX@NOG,15XKU@poaNOG,1BSW6@strNOG,1E5WM@virNOG	77	183	141	215	193
ENOG411E56S	Waus00006g17239	0C5TI@braNOG,0IYXC@euNOG,0YPRQ@NOG,1BTAQ@strNOG,1E56S@virNOG	5	12	27	19	9
ENOG411E3SZ	Waus00006g17240	0IXPG@euNOG,0TYX8@lilNOG,11NRU@NOG,1BSI3@strNOG,1E3SZ@virNOG	188	290	251	201	186
ENOG411DQIX	Waus00006g17240	0IYMU@euNOG,0TQY4@lilNOG,0YJ94@NOG,1BSSQ@strNOG,1DQIX@virNOG	188	290	251	201	186
ENOG411DRNI	Waus00006g17241	0IGII@euNOG,0TKSQ@lilNOG,0ZXAK@NOG,1BDRI@strNOG,1DRNI@virNOG	117	100	108	116	87
ENOG411DRRF	Waus00006g17242	11M4R@NOG,1BBVR@strNOG,1DRRF@virNOG,KOG1623@euNOG	0	0	0	0	0
	Waus00006g17243		0	0	0	0	0
ENOG411DX15	Waus00006g17244	0TIXK@lilNOG,15JKU@poaNOG,1BJ3Z@strNOG,1DX15@virNOG,COG5078@NOG,KOG0418@euNOG	179	203	232	136	156
ENOG411DV1J	Waus00006g17245	0IVDF@euNOG,0YD6T@NOG,1BH5D@strNOG,1DV1J@virNOG	253	198	234	269	262
ENOG411E73M	Waus00006g17246	0C7QB@braNOG,0J48E@euNOG,0YUDT@NOG,1BV4T@strNOG,1E73M@virNOG	221	157	198	291	229
ENOG411DQ07	Waus00006g17247	0IK0N@euNOG,0TV6K@lilNOG,0YED8@NOG,1BC1R@strNOG,1DQ07@virNOG	179	139	224	251	218
ENOG411DPTQ	Waus00006g17248	0TM13@lilNOG,15HV0@poaNOG,1BBUZ@strNOG,1DPTQ@virNOG,COG0584@NOG,KOG2421@euNOG	2131	4908	2750	2450	2279
ENOG411DPTQ	Waus00006g17248	1BBUZ@strNOG,1DPTQ@virNOG,COG0584@NOG,KOG2421@euNOG	2131	4908	2750	2450	2279
	Waus00006g17249		47	187	103	125	103
	Waus00006g17250		47	187	103	125	103
ENOG411E6H3	Waus00006g17251	0U0A1@lilNOG,126D5@NOG,15XK3@poaNOG,1BUDM@strNOG,1E6H3@virNOG,KOG3489@euNOG	1	0	3	2	3
ENOG411DZQA	Waus00006g17252	1BKF5@strNOG,1DZQA@virNOG,COG5210@NOG,KOG4567@euNOG	243	188	266	118	103
ENOG411DTDW	Waus00006g17253	0Z7Z7@NOG,1BFFP@strNOG,1DTDW@virNOG,KOG4197@euNOG	99	109	127	16	19
[truncated: 22,839 more rows]
