# Supplementary material for: Genome of the world’s smallest flowering plant, Wolffia australiana, helps explain its specialized physiology and unique morphology
Source: Commun Biol. 2021 Jul 22;4:900. doi: 10.1038/s42003-021-02422-5 (PMC8298427; doi:10.1038/s42003-021-02422-5)
Supplement: Supplementary file 13 — Supplementary Data 11 [file 42003_2021_2422_MOESM13_ESM.xlsx]

## Sheet: Sheet1
	Supplementary Data 11. DEG statistics for the floating and submerged phase of W. australiana (log2FoldChange > 0 : Floating upregulation, log2FoldChange < 0 : Submerged upregulation)
	gene	baseMean	log2FoldChange	lfcSE	stat	pvalue	padj	pvalue_bfadj
	Waus00085g20745	112.216	-4.28654	0.621187	-6.90056	5.17981e-12	3.56969e-10	1.15474e-07
	Waus00021g08773	186.579	-3.50021	0.460664	-7.59817	3.00347e-14	3.58438e-12	6.69563e-10
	Waus00200g08345	107.276	-4.22907	0.605717	-6.98192	2.91163e-12	2.14773e-10	6.4909e-08
	Waus00069g18486	300.775	-3.02542	0.416624	-7.26175	3.82116e-13	3.61876e-11	8.5185e-09
	Waus00040g14017	117.065	-3.41386	0.425314	-8.02669	1.00136e-15	1.4999e-13	2.23234e-11
	Waus00142g04622	313.507	-2.49903	0.3166	-7.89335	2.94185e-15	4.11271e-13	6.55828e-11
	Waus00004g13774	140.67	-5.3888	0.767207	-7.02391	2.15741e-12	1.63065e-10	4.80951e-08
	Waus01199g02567	56.0398	-4.58353	0.774766	-5.91602	3.29824e-09	9.76106e-08	7.35277e-05
	Waus00009g21270	107.147	-2.93089	0.42069	-6.96687	3.24077e-12	2.34341e-10	7.22465e-08
	Waus01074g01251	121.768	3.79732	0.670344	5.66473	1.47258e-08	3.56113e-07	0.000328283
	Waus00002g08103	284.623	-3.56964	0.408805	-8.73189	2.50462e-18	5.64716e-16	5.58354e-14
	Waus00455g14796	83.847	-3.15367	0.472575	-6.67337	2.4999e-11	1.36925e-09	5.57302e-07
	Waus00130g03676	84.3238	-2.62481	0.472021	-5.5608	2.68536e-08	6.02957e-07	0.000598646
	Waus00107g01195	58.0376	-4.26416	0.674002	-6.32663	2.50568e-10	1.0274e-08	5.58592e-06
	Waus00084g20656	2964.74	-2.60692	0.242921	-10.7316	7.23423e-27	4.61701e-24	1.61273e-22
	Waus00066g18197	349.205	-3.13037	0.477739	-6.55246	5.65971e-11	2.80754e-09	1.26172e-06
	Waus00346g12972	159.209	2.61333	0.392352	6.66069	2.72554e-11	1.47089e-09	6.07604e-07
	Waus00014g04389	321.651	1.70274	0.285768	5.95845	2.54638e-09	7.95285e-08	5.67665e-05
	Waus00016g05754	125.461	-3.55518	0.60827	-5.84473	5.0738e-09	1.38952e-07	0.00011311
	Waus00061g17517	775.196	-2.93114	0.365479	-8.02001	1.05734e-15	1.56775e-13	2.35713e-11
	Waus00013g03582	99.9882	2.06361	0.36048	5.72461	1.03671e-08	2.62831e-07	0.000231114
	Waus00014g04318	246.352	2.05789	0.3238	6.35544	2.07836e-10	8.69181e-09	4.63329e-06
	Waus00093g21768	102.567	-2.75082	0.43243	-6.36131	2.00037e-10	8.40559e-09	4.45942e-06
	Waus00122g02867	300.988	-2.77453	0.393784	-7.0458	1.84402e-12	1.4398e-10	4.11086e-08
	Waus00001g00054	704.161	-6.19117	0.451299	-13.7185	7.86309e-43	1.28247e-39	1.75292e-38
	Waus00049g15301	1019.22	2.15402	0.376796	5.71668	1.08626e-08	2.73035e-07	0.000242161
	Waus00013g03467	6087.15	-1.33423	0.214989	-6.20604	5.43367e-10	2.05041e-08	1.21133e-05
	Waus00448g14693	50.5036	-3.28722	0.55879	-5.88276	4.03492e-09	1.14784e-07	8.99505e-05
	Waus00001g00017	1492.63	-2.39162	0.396504	-6.03176	1.62179e-09	5.24615e-08	3.61547e-05
	Waus00004g13939	147.169	2.22412	0.369792	6.01451	1.80432e-09	5.79555e-08	4.02238e-05
	Waus00209g08628	513.129	2.80227	0.456098	6.14401	8.04657e-10	2.87386e-08	1.79382e-05
	Waus00096g21961	166.445	2.22021	0.308678	7.19265	6.35468e-13	5.72272e-11	1.41665e-08
	Waus00145g04801	90.254	-2.90914	0.432753	-6.7224	1.78757e-11	1.03375e-09	3.98503e-07
	Waus00029g11355	57.0481	-4.8494	0.765518	-6.3348	2.37644e-10	9.85417e-09	5.2978e-06
	Waus00062g17660	200.857	-2.08449	0.313354	-6.65221	2.88731e-11	1.54682e-09	6.43668e-07
	Waus00049g15319	265.245	-2.90175	0.39903	-7.272	3.54195e-13	3.39819e-11	7.89608e-09
	Waus00047g15045	1232.6	1.89666	0.292108	6.493	8.41447e-11	3.95885e-09	1.87584e-06
	Waus00096g22020	133.266	-2.77223	0.357037	-7.76456	8.19318e-15	1.07382e-12	1.82651e-10
	Waus00002g07809	2163.55	1.40552	0.252758	5.56074	2.68638e-08	6.02957e-07	0.000598875
	Waus00152g05320	429.032	-3.94324	0.318728	-12.3718	3.71311e-35	3.8932e-32	8.27764e-31
	Waus00016g05776	38.3094	-4.52614	0.800059	-5.65726	1.5381e-08	3.68917e-07	0.000342888
	Waus00397g13744	96.2791	3.17419	0.516155	6.14968	7.7639e-10	2.80015e-08	1.73081e-05
	Waus00012g02669	662.042	1.70051	0.253146	6.7175	1.84869e-11	1.06004e-09	4.12128e-07
	Waus00017g06318	231.756	-1.98706	0.326995	-6.07671	1.22673e-09	4.1446e-08	2.73474e-05
	Waus00021g08775	105.408	2.37277	0.400403	5.92594	3.10507e-09	9.43672e-08	6.92214e-05
	Waus00004g13911	1137.25	-2.1755	0.331042	-6.57167	4.97541e-11	2.50117e-09	1.10917e-06
	Waus00008g20122	234.365	-3.24103	0.43885	-7.38527	1.52139e-13	1.58386e-11	3.39163e-09
	Waus00124g03044	1185.16	-3.08081	0.348437	-8.8418	9.41924e-19	2.38388e-16	2.09983e-14
	Waus00255g10414	45.5151	3.24181	0.486034	6.66992	2.55939e-11	1.39146e-09	5.70565e-07
	Waus00009g21366	55.1283	-6.41432	1.11063	-5.7754	7.6772e-09	2.01599e-07	0.000171148
	Waus00217g09005	474.093	-2.64377	0.444168	-5.95219	2.64586e-09	8.22807e-08	5.89841e-05
	Waus00021g08650	72.5791	-4.75853	0.7474	-6.36679	1.93028e-10	8.18917e-09	4.30317e-06
	Waus00460g14909	200.79	-2.98414	0.341813	-8.73034	2.53909e-18	5.64716e-16	5.66039e-14
	Waus00002g08059	460.646	1.59083	0.266965	5.95896	2.53847e-09	7.94505e-08	5.65902e-05
	Waus00021g08661	61.9892	-4.07408	0.592771	-6.87293	6.28948e-12	4.23501e-10	1.40211e-07
	Waus00006g17179	161.407	-3.15098	0.434539	-7.25131	4.12767e-13	3.88398e-11	9.20181e-09
	Waus00082g20482	1204.01	1.66359	0.275692	6.03423	1.59721e-09	5.21011e-08	3.56067e-05
	Waus00124g03090	179.44	-2.09058	0.358483	-5.83174	5.4851e-09	1.48828e-07	0.000122279
	Waus00006g17127	60.621	-4.70685	0.814251	-5.78059	7.44399e-09	1.95825e-07	0.000165949
	Waus00252g10342	440.11	-7.40954	0.580487	-12.7644	2.59278e-37	3.45994e-34	5.78008e-33
	Waus00004g13930	176.078	-4.82926	0.519897	-9.28888	1.55913e-20	4.97533e-18	3.47577e-16
	Waus00056g16596	122.745	-2.27452	0.397918	-5.71605	1.0903e-08	2.73582e-07	0.000243061
	Waus00024g09838	260.182	-2.06753	0.372879	-5.54477	2.94347e-08	6.52677e-07	0.000656188
	Waus00256g10429	96.7209	-4.25928	0.664736	-6.40749	1.47937e-10	6.4823e-09	3.29797e-06
	Waus00032g12528	264.155	-2.73667	0.492085	-5.56138	2.67654e-08	6.02867e-07	0.00059668
	Waus00147g04933	868.302	-9.81226	0.923548	-10.6245	2.29184e-26	1.34568e-23	5.10921e-22
	Waus00193g07535	982.591	1.27549	0.215594	5.91616	3.29555e-09	9.76106e-08	7.34676e-05
	Waus00002g07855	154.63	-2.60924	0.443141	-5.88807	3.9074e-09	1.12244e-07	8.71078e-05
	Waus00055g16535	43.5975	3.07332	0.513363	5.98663	2.14229e-09	6.79193e-08	4.7758e-05
	Waus01331g03890	77.662	2.37222	0.420369	5.64319	1.66931e-08	3.97143e-07	0.000372139
	Waus00021g08724	340.986	-3.38096	0.341397	-9.9033	4.02778e-23	1.79163e-20	8.97913e-19
	Waus00040g14068	143.421	-3.0726	0.544883	-5.63901	1.71035e-08	4.05817e-07	0.000381288
	Waus00068g18442	975.84	1.98302	0.225034	8.8121	1.22821e-18	3.00481e-16	2.73804e-14
	Waus00009g21294	3207.56	-2.11927	0.315432	-6.71863	1.83435e-11	1.05594e-09	4.08931e-07
	Waus00796g20054	68.3218	-3.22206	0.564687	-5.70592	1.15718e-08	2.87415e-07	0.00025797
	Waus00107g01191	1018.46	-4.36213	0.385165	-11.3253	9.82925e-30	6.87064e-27	2.19123e-25
	Waus00060g17350	620.661	-3.17234	0.42106	-7.53418	4.91412e-14	5.6355e-12	1.0955e-09
	Waus00092g21699	789.356	2.6066	0.399868	6.51867	7.09349e-11	3.41395e-09	1.58135e-06
	Waus00185g07109	1074.97	1.58287	0.212076	7.46369	8.41323e-14	9.14798e-12	1.87556e-09
	Waus00027g10823	1178.63	1.26601	0.215504	5.87464	4.23762e-09	1.20085e-07	9.44693e-05
	Waus00027g10838	191.735	-3.14784	0.445687	-7.0629	1.6306e-12	1.28686e-10	3.6351e-08
	Waus00170g06374	810.573	1.48536	0.251151	5.91422	3.33449e-09	9.82872e-08	7.43359e-05
	Waus00040g14072	3784.4	-1.17989	0.202752	-5.81937	5.90684e-09	1.59095e-07	0.000131681
	Waus00107g01234	441.693	-1.9257	0.306229	-6.28842	3.20716e-10	1.25877e-08	7.14972e-06
	Waus00143g04693	270.479	-3.35125	0.36113	-9.27992	1.69603e-20	5.29704e-18	3.78097e-16
	Waus01496g05033	1002.07	1.24328	0.227176	5.47274	4.4314e-08	9.34606e-07	0.000987893
	Waus00091g21598	276.181	-2.89678	0.419978	-6.89746	5.29417e-12	3.61457e-10	1.18023e-07
	Waus00052g15995	1313.05	1.47592	0.233367	6.32446	2.54121e-10	1.03618e-08	5.66511e-06
	Waus00455g14798	103.82	-2.23692	0.369794	-6.04908	1.45672e-09	4.81604e-08	3.24747e-05
	Waus00031g12308	166.529	-2.14958	0.325375	-6.60648	3.93553e-11	2.04133e-09	8.77348e-07
	Waus00006g17254	68.888	-2.43834	0.43486	-5.60718	2.05654e-08	4.74436e-07	0.000458465
	Waus00110g01820	89.8428	-2.4189	0.410982	-5.88566	3.96475e-09	1.13448e-07	8.83863e-05
	Waus00097g22105	103.43	-2.98603	0.450904	-6.62231	3.5362e-11	1.85565e-09	7.88324e-07
	Waus00050g15716	213.589	-3.63092	0.505573	-7.1818	6.88016e-13	6.04754e-11	1.53379e-08
	Waus00048g15133	1245.81	1.99027	0.255558	7.78793	6.8116e-15	9.17317e-13	1.51851e-10
	Waus00018g06811	135.047	-2.5936	0.38582	-6.7223	1.78877e-11	1.03375e-09	3.98771e-07
	Waus00422g14401	759.007	2.8562	0.298446	9.57024	1.0666e-21	3.72776e-19	2.37776e-17
	Waus00060g17297	242.749	-4.94566	0.474884	-10.4145	2.12985e-25	1.07807e-22	4.74807e-21
	Waus00014g04299	256.718	-3.38964	0.602706	-5.62404	1.86547e-08	4.35345e-07	0.000415869
	Waus00155g05511	117.74	-2.90648	0.514539	-5.64871	1.61655e-08	3.85842e-07	0.000360377
	Waus00041g14209	1571.86	-1.9404	0.318241	-6.09726	1.07899e-09	3.7006e-08	2.4054e-05
	Waus00029g11372	114.143	-3.72487	0.607516	-6.13132	8.71522e-10	3.05324e-08	1.94288e-05
	Waus01076g01256	576.237	-2.87651	0.394704	-7.28777	3.15129e-13	3.04327e-11	7.02516e-09
	Waus00237g09707	791.854	-1.7551	0.279896	-6.27055	3.59766e-10	1.39709e-08	8.02026e-06
	Waus00022g09124	214.051	-2.29827	0.343814	-6.68463	2.31507e-11	1.27277e-09	5.16097e-07
	Waus00027g10881	1540.62	-6.97387	0.349158	-19.9734	9.38464e-89	1.37757e-84	2.09212e-84
	Waus00028g11087	528.866	2.17369	0.356651	6.09472	1.0963e-09	3.75118e-08	2.44398e-05
	Waus00001g00039	80.9156	-3.46882	0.58607	-5.91878	3.24348e-09	9.73017e-08	7.23069e-05
	Waus00967g22073	464.016	-3.59947	0.555327	-6.48171	9.06874e-11	4.21266e-09	2.02169e-06
	Waus00060g17431	129.395	-2.99184	0.454141	-6.58792	4.46034e-11	2.26479e-09	9.94344e-07
	Waus01094g01461	3044.68	-3.84551	0.262486	-14.6504	1.34001e-48	3.09628e-45	2.98729e-44
	Waus00236g09660	2174.51	1.33087	0.210998	6.30753	2.83522e-10	1.14336e-08	6.32057e-06
	Waus00034g12852	100.579	-3.49096	0.56407	-6.18887	6.05977e-10	2.2808e-08	1.3509e-05
	Waus01017g00750	121.804	-2.05254	0.361911	-5.6714	1.41635e-08	3.44629e-07	0.000315747
	Waus00088g21085	155.724	1.80483	0.311532	5.79342	6.89663e-09	1.82736e-07	0.000153747
	Waus00066g18153	73.1013	-2.49783	0.422484	-5.91225	3.37468e-09	9.90738e-08	7.52317e-05
	Waus00001g00371	87.4612	-2.85725	0.519605	-5.49889	3.82184e-08	8.21388e-07	0.000852003
	Waus00149g05018	7698.97	1.57505	0.268506	5.86597	4.46517e-09	1.25805e-07	9.95419e-05
	Waus00106g01108	128.042	2.37424	0.370091	6.4153	1.40545e-10	6.21405e-09	3.13318e-06
	Waus00005g15611	102.299	-4.4409	0.70016	-6.3427	2.25778e-10	9.38867e-09	5.03328e-06
	Waus00254g10387	216.563	-9.3954	1.65311	-5.68346	1.31999e-08	3.23475e-07	0.000294266
	Waus00895g21204	662.383	-1.77607	0.287109	-6.18606	6.16882e-10	2.31591e-08	1.37522e-05
	Waus00011g01612	114.087	-2.80618	0.381533	-7.35501	1.90914e-13	1.89353e-11	4.25605e-09
	Waus00042g14304	4290.2	-1.5042	0.255669	-5.88339	4.01937e-09	1.14564e-07	8.96038e-05
	Waus00294g11526	124.839	-2.97421	0.428238	-6.94521	3.77886e-12	2.66682e-10	8.4242e-08
	Waus00006g17253	68.888	-2.43834	0.43486	-5.60718	2.05654e-08	4.74436e-07	0.000458465
	Waus00030g12006	131.861	-2.65632	0.44631	-5.95175	2.65291e-09	8.22807e-08	5.91414e-05
	Waus00030g12106	513.1	-1.73671	0.282343	-6.15105	7.69706e-10	2.78976e-08	1.71591e-05
	Waus00040g14067	293.836	-2.45284	0.40082	-6.11955	9.38412e-10	3.27196e-08	2.092e-05
	Waus00020g08308	269.193	-4.04931	0.446264	-9.07381	1.14931e-19	3.24437e-17	2.56216e-15
	Waus00139g04225	5654.31	-1.91204	0.259005	-7.38223	1.55655e-13	1.60905e-11	3.47001e-09
	Waus00002g08055	430.614	-3.39742	0.575607	-5.90232	3.58435e-09	1.0481e-07	7.99058e-05
	Waus00001g00096	564.296	1.79437	0.313401	5.72546	1.03152e-08	2.62421e-07	0.000229957
	Waus00195g07611	585.614	1.45772	0.217871	6.69077	2.22e-11	1.23437e-09	4.94904e-07
	Waus00174g06534	50.1392	-3.37881	0.595785	-5.67119	1.41805e-08	3.44629e-07	0.000316127
	Waus00234g09624	119.517	-2.73632	0.453246	-6.03715	1.56859e-09	5.1396e-08	3.49687e-05
	Waus00036g13153	885.473	1.66627	0.289508	5.75552	8.63754e-09	2.24011e-07	0.000192557
	Waus00012g02576	656.128	-3.29461	0.363307	-9.06839	1.20787e-19	3.34534e-17	2.6927e-15
	Waus00050g15692	72.1664	-4.44068	0.64665	-6.86721	6.54719e-12	4.36846e-10	1.45957e-07
	Waus00141g04560	104.246	-2.20486	0.394417	-5.59018	2.26829e-08	5.19441e-07	0.000505669
	Waus00091g21520	236.564	-2.31706	0.391712	-5.91522	3.31422e-09	9.78863e-08	7.3884e-05
	Waus00163g06001	188.067	1.57942	0.286962	5.50396	3.71361e-08	8.0047e-07	0.000827874
	Waus00003g11849	335.163	-2.54421	0.311189	-8.17576	2.94007e-16	4.79526e-14	6.5543e-12
	Waus00048g15194	206.432	-2.1731	0.35432	-6.13316	8.61484e-10	3.03984e-08	1.92051e-05
	Waus00026g10519	106.456	-3.0345	0.432919	-7.0094	2.39345e-12	1.79252e-10	5.33572e-08
	Waus00042g14330	4492.83	1.20251	0.195861	6.13963	8.27154e-10	2.9399e-08	1.84397e-05
	Waus00037g13287	215.746	1.97879	0.323765	6.11181	9.85055e-10	3.41029e-08	2.19598e-05
	Waus00422g14396	876.425	1.14721	0.201555	5.69179	1.25712e-08	3.10139e-07	0.00028025
	Waus00068g18439	140.497	-2.33605	0.408007	-5.72551	1.03126e-08	2.62421e-07	0.000229899
	Waus00035g13086	138.029	-2.89447	0.515841	-5.61116	2.00971e-08	4.66782e-07	0.000448026
	Waus00101g00737	73.893	-2.89381	0.499003	-5.79918	6.66401e-09	1.77212e-07	0.000148561
	Waus00018g06823	172.153	2.84812	0.294728	9.66356	4.30636e-22	1.70846e-19	9.60017e-18
	Waus00042g14372	116.708	-2.13445	0.388391	-5.49562	3.89337e-08	8.34317e-07	0.000867948
	Waus00023g09529	476.875	-1.757	0.310655	-5.65581	1.55114e-08	3.71439e-07	0.000345796
	Waus00023g09508	363.958	-1.95207	0.272516	-7.16315	7.88435e-13	6.76809e-11	1.75766e-08
	Waus00059g17026	1132.05	-3.10231	0.29753	-10.4269	1.86947e-25	9.80068e-23	4.1676e-21
	Waus00068g18406	950.129	1.38262	0.206252	6.70357	2.03389e-11	1.14561e-09	4.53416e-07
	Waus00004g13808	189.598	-2.59152	0.466115	-5.55984	2.70023e-08	6.05139e-07	0.000601961
	Waus00037g13347	529.677	-3.68479	0.48568	-7.58687	3.27733e-14	3.87967e-12	7.30615e-10
	Waus00815g20422	263.919	-2.21594	0.385063	-5.75476	8.67669e-09	2.24234e-07	0.000193429
	Waus00236g09667	212.33	-3.60849	0.436164	-8.27325	1.30358e-16	2.33357e-14	2.90607e-12
	Waus00002g07864	109.131	-3.30614	0.422101	-7.83258	4.77963e-15	6.55703e-13	1.06552e-10
	Waus00007g18553	2734.46	-5.33595	0.530564	-10.0571	8.54567e-24	4.04651e-21	1.90509e-19
	Waus00150g05205	101.866	-2.55672	0.440002	-5.8107	6.22124e-09	1.66645e-07	0.00013869
	Waus00031g12273	78.6164	-4.88665	0.68632	-7.12008	1.07866e-12	9.15244e-11	2.40467e-08
	Waus00078g19934	109.394	-2.87247	0.456693	-6.28972	3.1804e-10	1.25605e-08	7.09006e-06
	Waus01210g02846	4058.76	1.22333	0.198749	6.15515	7.50085e-10	2.73213e-08	1.67216e-05
	Waus00804g20309	212.48	3.05336	0.520843	5.86234	4.56381e-09	1.26639e-07	0.000101741
	Waus00008g20100	61.3515	-2.84573	0.51676	-5.50686	3.65284e-08	7.90857e-07	0.000814328
	Waus00114g02154	263.226	-2.46916	0.374118	-6.59994	4.11325e-11	2.11854e-09	9.16966e-07
	Waus00141g04547	43977.7	4.10419	0.518756	7.9116	2.54104e-15	3.62135e-13	5.66473e-11
	Waus00256g10454	163	-3.19986	0.530508	-6.03169	1.62256e-09	5.24615e-08	3.61717e-05
	Waus00046g14904	1065.38	1.34931	0.213863	6.30922	2.80439e-10	1.13404e-08	6.25182e-06
	Waus00005g15549	887.612	-1.60733	0.242842	-6.61883	3.62057e-11	1.89133e-09	8.07133e-07
	Waus00509g15805	17270.4	5.02453	0.575911	8.72449	2.67381e-18	5.85803e-16	5.96072e-14
	Waus00827g20503	69.5387	-3.05574	0.471006	-6.4877	8.71576e-11	4.06154e-09	1.943e-06
	Waus00107g01190	1018.46	-4.36213	0.385165	-11.3253	9.82925e-30	6.87064e-27	2.19123e-25
	Waus00221g09257	120.04	-3.47138	0.59392	-5.84485	5.07011e-09	1.38952e-07	0.000113028
	Waus00180g06948	97.0807	-3.38845	0.454912	-7.44857	9.43582e-14	1.01844e-11	2.10353e-09
	Waus00445g14679	753.321	2.2354	0.245869	9.09184	9.73772e-20	2.8588e-17	2.17083e-15
	Waus00274g10993	630.645	-2.17208	0.32403	-6.70335	2.03695e-11	1.14561e-09	4.54097e-07
	Waus00001g00252	42.5084	4.06742	0.691791	5.87955	4.11388e-09	1.16804e-07	9.17108e-05
	Waus00148g04948	193.559	1.65658	0.299086	5.5388	3.04557e-08	6.72271e-07	0.00067895
	Waus00059g17038	32805.3	-2.2077	0.353995	-6.23653	4.47376e-10	1.71463e-08	9.97335e-06
	Waus00154g05464	123.326	-2.22931	0.373716	-5.96524	2.44269e-09	7.67799e-08	5.44549e-05
	Waus00029g11326	1985.81	2.15525	0.30037	7.17534	7.21294e-13	6.22816e-11	1.60798e-08
	Waus00034g12921	234.935	-3.17704	0.455187	-6.97964	2.9593e-12	2.17198e-10	6.59716e-08
	Waus00087g20973	152.333	2.02176	0.36331	5.56484	2.62393e-08	5.93601e-07	0.000584952
	Waus00024g09779	230.707	-2.6024	0.373386	-6.96973	3.17559e-12	2.31913e-10	7.07933e-08
	Waus00156g05541	264.344	-1.67866	0.29093	-5.76997	7.92857e-09	2.07457e-07	0.000176752
	Waus00074g19425	129.783	-2.53428	0.425114	-5.96142	2.50061e-09	7.84325e-08	5.57461e-05
	Waus00104g00961	320.775	-1.45461	0.256652	-5.66763	1.44787e-08	3.51293e-07	0.000322773
	Waus00024g09933	276.907	-1.76038	0.318306	-5.53047	3.19373e-08	7.0076e-07	0.000711979
	Waus00075g19558	211.415	-2.87188	0.474302	-6.05497	1.40447e-09	4.67488e-08	3.13099e-05
	Waus00073g19250	480.838	2.21025	0.268929	8.21871	2.05697e-16	3.43117e-14	4.58561e-12
	Waus01127g02031	77.8716	-2.58354	0.453989	-5.69076	1.26477e-08	3.11502e-07	0.000281954
	Waus00116g02245	144.294	-2.83028	0.415954	-6.80431	1.01533e-11	6.3264e-10	2.26347e-07
	Waus00059g17029	284.08	-3.38621	0.48096	-7.04052	1.91521e-12	1.47965e-10	4.26957e-08
	Waus00220g09230	63.4571	-3.43743	0.535756	-6.41604	1.39869e-10	6.20284e-09	3.1181e-06
	Waus00100g00677	581.106	-1.77999	0.275991	-6.44944	1.12262e-10	5.11768e-09	2.50265e-06
	Waus00271g10938	291.482	2.4117	0.341324	7.0657	1.59806e-12	1.268e-10	3.56256e-08
	Waus00123g02956	436.109	-2.23017	0.287741	-7.7506	9.14571e-15	1.17763e-12	2.03885e-10
	Waus01060g01150	144.294	-2.83028	0.415954	-6.80431	1.01533e-11	6.3264e-10	2.26347e-07
	Waus00214g08938	255.459	-3.91495	0.605777	-6.4627	1.02852e-10	4.71804e-09	2.29289e-06
	Waus00055g16354	330.319	-2.53929	0.428812	-5.92169	3.18647e-09	9.60457e-08	7.1036e-05
	Waus00031g12310	106.969	-3.5261	0.525524	-6.7097	1.95031e-11	1.10963e-09	4.34782e-07
	Waus00003g11694	266.353	2.11265	0.300687	7.02607	2.12434e-12	1.61571e-10	4.73579e-08
	Waus00240g10002	122.919	-3.11982	0.553464	-5.63691	1.73133e-08	4.08588e-07	0.000385965
	Waus00022g09157	2203.14	-5.93187	0.578588	-10.2523	1.1554e-24	5.65337e-22	2.57573e-20
	Waus00651g18123	232.814	-2.05138	0.303497	-6.75915	1.38805e-11	8.38484e-10	3.09438e-07
	Waus00060g17356	237.228	-2.40725	0.415283	-5.79664	6.76565e-09	1.79589e-07	0.000150827
	Waus00318g12468	165.207	2.62838	0.415338	6.3283	2.47881e-10	1.01923e-08	5.52602e-06
	Waus00095g21897	1018.65	4.88512	0.668158	7.31132	2.64523e-13	2.606e-11	5.89702e-09
	Waus00008g20079	115.376	-2.62321	0.408397	-6.42319	1.33449e-10	5.97225e-09	2.97498e-06
	Waus00096g22018	586.595	-3.08211	0.428857	-7.18679	6.6333e-13	5.90123e-11	1.47876e-08
	Waus00006g17166	106.001	2.01438	0.323595	6.225	4.81542e-10	1.8265e-08	1.0735e-05
	Waus00035g13077	107.196	-3.53154	0.456818	-7.73074	1.06925e-14	1.35307e-12	2.38369e-10
	Waus00007g18740	270.861	2.21256	0.311866	7.09459	1.29737e-12	1.06392e-10	2.89223e-08
	Waus00074g19316	139.857	-3.35724	0.535092	-6.27413	3.51601e-10	1.369e-08	7.83823e-06
	Waus00236g09678	311.596	3.42137	0.516654	6.62217	3.53963e-11	1.85565e-09	7.89089e-07
	Waus00055g16276	121.503	-3.6678	0.486615	-7.53737	4.79542e-14	5.54268e-12	1.06904e-09
	Waus00080g20284	104.07	3.33954	0.544487	6.13337	8.60367e-10	3.03984e-08	1.91802e-05
	Waus00011g01780	39.5498	-3.88073	0.694456	-5.58817	2.29479e-08	5.23875e-07	0.000511577
	Waus00024g09757	958.86	-2.94872	0.392346	-7.51563	5.66387e-14	6.34657e-12	1.26265e-09
	Waus00113g02075	198.5	1.78093	0.290665	6.12708	8.9507e-10	3.12827e-08	1.99538e-05
	Waus00270g10918	132.952	-1.94955	0.333224	-5.85056	4.89912e-09	1.35431e-07	0.000109216
	Waus00075g19543	123.227	-4.72455	0.64211	-7.35784	1.86904e-13	1.87916e-11	4.16666e-09
	Waus00062g17584	270.015	-2.42388	0.428966	-5.65052	1.59962e-08	3.82424e-07	0.000356603
	Waus00222g09265	144.294	-2.83028	0.415954	-6.80431	1.01533e-11	6.3264e-10	2.26347e-07
	Waus01127g02029	586.595	-3.08211	0.428857	-7.18679	6.6333e-13	5.90123e-11	1.47876e-08
	Waus00012g02620	504.017	-2.39168	0.387107	-6.17835	6.47739e-10	2.42555e-08	1.444e-05
	Waus00059g16970	261.498	2.24019	0.280381	7.9898	1.35158e-15	1.98399e-13	3.01309e-11
	Waus00169g06197	184.185	-4.04992	0.463615	-8.73553	2.42518e-18	5.64716e-16	5.40646e-14
	Waus00007g18827	466.514	-1.73459	0.300729	-5.76793	8.02505e-09	2.09608e-07	0.000178902
	Waus00010g00489	66.1548	-2.9672	0.51611	-5.74917	8.9681e-09	2.30952e-07	0.000199926
	Waus00021g08729	213.857	-4.35444	0.537858	-8.0959	5.68437e-16	8.78325e-14	1.26722e-11
	Waus00025g10244	265.227	-1.8578	0.317994	-5.84225	5.15017e-09	1.40781e-07	0.000114813
	Waus00144g04779	146.625	-3.57138	0.419801	-8.50732	1.77997e-17	3.62892e-15	3.9681e-13
	Waus00160g05819	183.684	-2.65459	0.393777	-6.74134	1.56934e-11	9.32646e-10	3.49853e-07
	Waus00279g11061	4375.46	2.30158	0.410446	5.60751	2.05264e-08	4.74436e-07	0.000457595
	Waus00006g17133	62.6296	-4.37939	0.638079	-6.8634	6.72418e-12	4.46626e-10	1.49902e-07
	Waus00007g18683	292.271	-2.35334	0.415591	-5.66264	1.49062e-08	3.59881e-07	0.000332304
	Waus00038g13489	187.6	-2.9336	0.44811	-6.54659	5.88649e-11	2.88989e-09	1.31228e-06
	Waus00259g10493	219.469	-3.27468	0.444718	-7.3635	1.79149e-13	1.8136e-11	3.99376e-09
	Waus00140g04481	51.8678	-3.3187	0.566647	-5.85674	4.72051e-09	1.3074e-07	0.000105234
	Waus00057g16773	80.6198	-2.43214	0.423308	-5.74557	9.16127e-09	2.35102e-07	0.000204232
	Waus00192g07467	504.67	5.61215	0.444414	12.6282	1.47617e-36	1.80572e-33	3.29082e-32
	Waus00085g20735	61.7455	-3.58064	0.589443	-6.07461	1.24288e-09	4.17488e-08	2.77075e-05
	Waus00009g21281	121.735	-2.09564	0.379365	-5.52408	3.31218e-08	7.22707e-07	0.000738384
	Waus00031g12262	129.184	-2.30701	0.394534	-5.84744	4.99192e-09	1.37222e-07	0.000111285
	Waus00158g05608	136.001	-2.9064	0.447923	-6.48863	8.66215e-11	4.04942e-09	1.93105e-06
	Waus00100g00662	728.559	-2.03242	0.343122	-5.92331	3.15524e-09	9.54965e-08	7.03398e-05
	Waus00097g22118	48.9708	-3.57859	0.625489	-5.72126	1.05738e-08	2.67147e-07	0.000235721
	Waus00091g21577	75.0776	-4.36018	0.624007	-6.98739	2.80053e-12	2.07621e-10	6.24322e-08
	Waus00063g17803	108.031	-3.5222	0.593385	-5.93578	2.92449e-09	8.96213e-08	6.51957e-05
	Waus00011g01596	2529.72	1.15931	0.211719	5.47568	4.3583e-08	9.20511e-07	0.000971596
	Waus00054g16172	366.164	2.03973	0.362496	5.6269	1.83475e-08	4.29542e-07	0.00040902
	Waus00076g19699	103.094	-2.73708	0.489029	-5.59697	2.18127e-08	5.01232e-07	0.000486271
	Waus00099g22228	185.6	-2.18096	0.394422	-5.52951	3.21118e-08	7.03537e-07	0.000715869
	Waus00031g12344	1509.05	3.56765	0.268686	13.2781	3.10123e-40	4.55229e-37	6.91357e-36
	Waus00101g00694	319.068	-3.53463	0.453977	-7.78592	6.92071e-15	9.23537e-13	1.54283e-10
	Waus00158g05618	50.1415	-3.49049	0.577731	-6.04172	1.52476e-09	5.00716e-08	3.39915e-05
	Waus00011g01663	458.276	-2.63632	0.419983	-6.2772	3.44724e-10	1.34939e-08	7.68492e-06
	Waus00055g16300	164.249	2.90166	0.428611	6.76991	1.28862e-11	7.88149e-10	2.87271e-07
	Waus00561g16686	2749.46	3.46699	0.24012	14.4386	2.9583e-47	5.42812e-44	6.59494e-43
	Waus00422g14388	759.007	2.8562	0.298446	9.57024	1.0666e-21	3.72776e-19	2.37776e-17
	Waus00003g11609	91.7637	-3.39313	0.581354	-5.83659	5.32794e-09	1.451e-07	0.000118776
	Waus00001g00281	509.877	3.20106	0.38921	8.22452	1.95973e-16	3.30654e-14	4.36882e-12
	Waus00001g00350	630.863	-2.44561	0.356985	-6.85074	7.34701e-12	4.83618e-10	1.63787e-07
	Waus00068g18440	154.902	2.25795	0.365706	6.17424	6.64836e-10	2.48324e-08	1.48212e-05
	Waus00220g09217	136.733	-1.97653	0.359851	-5.49263	3.95981e-08	8.44855e-07	0.00088276
	Waus00071g19002	360.611	-3.67498	0.473727	-7.75759	8.65569e-15	1.1244e-12	1.92961e-10
	Waus00187g07185	56.8693	5.00634	0.748905	6.68488	2.31107e-11	1.27277e-09	5.15206e-07
	Waus00162g05935	510.831	-2.29907	0.365342	-6.29292	3.11551e-10	1.23936e-08	6.9454e-06
	Waus00011g01652	157.038	-2.71047	0.460364	-5.88766	3.91701e-09	1.123e-07	8.73219e-05
	Waus00002g08189	95.9071	-2.78725	0.447089	-6.23423	4.54007e-10	1.731e-08	1.01212e-05
	Waus00152g05328	65.3796	-4.02039	0.681435	-5.89989	3.63745e-09	1.05775e-07	8.10898e-05
	Waus00137g04115	144.183	-3.49814	0.50604	-6.91277	4.75276e-12	3.29084e-10	1.05953e-07
	Waus00002g07901	76.5498	-2.90346	0.446037	-6.50945	7.54257e-11	3.60643e-09	1.68147e-06
	Waus00001g00300	648.127	2.07149	0.275617	7.51582	5.65553e-14	6.34657e-12	1.26079e-09
	Waus00275g10999	218.867	2.55065	0.400579	6.36741	1.92243e-10	8.18917e-09	4.28568e-06
	Waus00069g18484	373.873	-4.84149	0.672785	-7.1962	6.19135e-13	5.61005e-11	1.38024e-08
	Waus00038g13498	91.9137	-3.73669	0.632621	-5.90668	3.49069e-09	1.02275e-07	7.7818e-05
	Waus00055g16358	585.527	-2.54866	0.270897	-9.40822	5.04588e-21	1.68337e-18	1.12488e-16
	Waus00150g05230	191.497	-2.70475	0.412818	-6.55191	5.6805e-11	2.80754e-09	1.26635e-06
	Waus00149g05014	264.168	-2.37474	0.377568	-6.28959	3.18313e-10	1.25605e-08	7.09615e-06
	Waus00114g02139	89.8747	-3.14568	0.534626	-5.88389	4.00722e-09	1.1444e-07	8.9333e-05
	Waus00029g11418	556.324	-2.19193	0.342996	-6.39054	1.65297e-10	7.17867e-09	3.68496e-06
	Waus00001g00196	124.259	-2.4383	0.356916	-6.83157	8.39878e-12	5.45512e-10	1.87234e-07
	Waus00204g08482	131.141	-2.42063	0.393492	-6.15167	7.6673e-10	2.78585e-08	1.70927e-05
	Waus00114g02155	5435.34	-1.97069	0.204668	-9.6287	6.04891e-22	2.33663e-19	1.34848e-17
	Waus00171g06402	141.173	-2.48541	0.425017	-5.84778	4.98167e-09	1.37197e-07	0.000111056
	Waus00001g00181	40.2442	3.18781	0.517711	6.15752	7.38937e-10	2.71851e-08	1.64731e-05
	Waus00066g18163	44.2196	-5.06323	0.880062	-5.75327	8.75352e-09	2.25822e-07	0.000195142
	Waus00195g07626	651.704	1.54129	0.244637	6.30033	2.97021e-10	1.19125e-08	6.6215e-06
	Waus00053g16083	1143.24	-4.09416	0.491531	-8.32939	8.12614e-17	1.54914e-14	1.81156e-12
	Waus00012g02624	88.1604	2.6226	0.478711	5.47847	4.29026e-08	9.10069e-07	0.000956429
	Waus00006g17161	147.357	-2.69542	0.484027	-5.56873	2.56603e-08	5.82175e-07	0.000572045
	Waus00191g07450	72.4261	-3.39255	0.571273	-5.93859	2.87492e-09	8.8381e-08	6.40906e-05
	Waus00180g06939	96.3521	-4.47339	0.601098	-7.44203	9.91493e-14	1.06234e-11	2.21033e-09
	Waus00025g10185	58.0019	-3.49342	0.608014	-5.74562	9.15825e-09	2.35102e-07	0.000204165
	Waus00024g09887	819.809	2.04291	0.21336	9.57492	1.01939e-21	3.72776e-19	2.27253e-17
	Waus00111g01884	160.931	-3.15151	0.511595	-6.16016	7.26726e-10	2.68706e-08	1.62009e-05
	Waus00010g00484	42.0572	-4.39749	0.802751	-5.47803	4.30095e-08	9.10386e-07	0.00095881
	Waus00022g09083	44.464	-4.46671	0.761655	-5.86448	4.50536e-09	1.26639e-07	0.000100438
	Waus00143g04683	240.32	-2.76916	0.467283	-5.92609	3.10228e-09	9.43672e-08	6.91592e-05
	Waus00147g04902	822.586	-2.0915	0.373016	-5.60698	2.05883e-08	4.74436e-07	0.000458975
	Waus00051g15836	149.292	-4.40197	0.537932	-8.18313	2.76555e-16	4.56129e-14	6.16523e-12
	Waus00107g01166	54.607	-4.03028	0.70397	-5.72507	1.03393e-08	2.62578e-07	0.000230493
	Waus00001g00069	1077.89	-3.91461	0.458667	-8.53475	1.40465e-17	2.98824e-15	3.13138e-13
	Waus00048g15159	502.896	-2.2709	0.409589	-5.54434	2.95067e-08	6.53287e-07	0.000657794
	Waus00028g11122	204.188	-3.89297	0.553949	-7.02766	2.10019e-12	1.60566e-10	4.68195e-08
	Waus00056g16628	25.8967	4.84361	0.855673	5.66058	1.50863e-08	3.63036e-07	0.00033632
	Waus00025g10199	49.9321	-4.42116	0.68975	-6.4098	1.45712e-10	6.40389e-09	3.24835e-06
	Waus00544g16248	122.919	-3.11982	0.553464	-5.63691	1.73133e-08	4.08588e-07	0.000385965
	Waus00010g00499	116.932	-3.32614	0.4555	-7.30217	2.83155e-13	2.7526e-11	6.31237e-09
	Waus00147g04924	334.773	-2.52219	0.442286	-5.70262	1.17981e-08	2.9254e-07	0.000263014
	Waus00094g21826	262.598	-2.36708	0.394672	-5.99759	2.00263e-09	6.37671e-08	4.46447e-05
	Waus00143g04686	79.8362	-4.9147	0.712299	-6.89978	5.20831e-12	3.57256e-10	1.16109e-07
	Waus00038g13503	320.926	-1.42996	0.239308	-5.97541	2.29517e-09	7.24533e-08	5.11662e-05
	Waus00020g08220	556.927	-3.82307	0.417545	-9.15608	5.3819e-20	1.61226e-17	1.19979e-15
	Waus01360g04084	121.768	3.79732	0.670344	5.66473	1.47258e-08	3.56113e-07	0.000328283
	Waus00021g08727	452.718	-3.34937	0.280479	-11.9416	7.18445e-33	6.59128e-30	1.60163e-28
	Waus00022g09181	81.6243	-2.26686	0.405019	-5.59692	2.18194e-08	5.01232e-07	0.00048642
	Waus00182g06990	1032.79	-7.498	0.598414	-12.5298	5.13054e-36	5.79316e-33	1.14375e-31
	Waus00005g15607	63.7504	-3.99457	0.698053	-5.72245	1.04998e-08	2.65736e-07	0.000234072
	Waus00061g17537	211.379	-2.97731	0.387651	-7.68038	1.58612e-14	1.94022e-12	3.53593e-10
	Waus01103g01853	1029.33	1.37069	0.205926	6.65623	2.80948e-11	1.51063e-09	6.26317e-07
	Waus00184g07054	877.958	-2.24043	0.321521	-6.96821	3.20988e-12	2.33257e-10	7.15579e-08
	Waus00001g00070	4297	-4.18688	0.543344	-7.70576	1.30065e-14	1.61799e-12	2.89955e-10
	Waus00167g06107	147.062	-3.28454	0.596485	-5.50648	3.6608e-08	7.91411e-07	0.000816101
	Waus00018g06805	121.2	-2.70596	0.381507	-7.09282	1.31405e-12	1.07161e-10	2.92941e-08
	Waus00012g02583	2390.13	3.15785	0.526919	5.99304	2.05959e-09	6.54389e-08	4.59145e-05
	Waus00033g12740	526.356	-6.86401	0.468733	-14.6438	1.47653e-48	3.09628e-45	3.29162e-44
	Waus00014g04405	63.5487	-2.84962	0.456877	-6.23716	4.45578e-10	1.71463e-08	9.93327e-06
	Waus00347g12975	51.5501	-3.32641	0.539285	-6.16819	6.90779e-10	2.56708e-08	1.53995e-05
	Waus00193g07564	2818.46	-1.77419	0.195288	-9.08502	1.03683e-19	2.98424e-17	2.3114e-15
	Waus00020g08320	73.9697	3.94111	0.47598	8.27999	1.23187e-16	2.23242e-14	2.7462e-12
	Waus00192g07524	105.555	-3.19682	0.491432	-6.50511	7.76382e-11	3.6763e-09	1.73079e-06
	Waus00117g02407	138.076	-2.40675	0.41807	-5.7568	8.57238e-09	2.22715e-07	0.000191104
	Waus00118g02475	120.242	-2.6628	0.472598	-5.63437	1.75696e-08	4.13971e-07	0.000391678
	Waus00875g20989	3044.68	-3.84551	0.262486	-14.6504	1.34001e-48	3.09628e-45	2.98729e-44
	Waus00248g10130	293.323	-2.27717	0.387733	-5.87304	4.27877e-09	1.21018e-07	9.53867e-05
	Waus00144g04783	70.072	-3.13902	0.498852	-6.29249	3.12417e-10	1.23945e-08	6.96471e-06
	Waus00091g21542	655.613	-2.19654	0.343141	-6.40128	1.54082e-10	6.73147e-09	3.43495e-06
	Waus00024g09920	190.825	-6.21881	0.699678	-8.8881	6.21632e-19	1.65908e-16	1.3858e-14
	Waus00109g01376	692.017	1.81477	0.311961	5.81731	5.98017e-09	1.60775e-07	0.000133316
	Waus00022g09084	129.826	-3.3088	0.411601	-8.03886	9.06779e-16	1.37223e-13	2.02148e-11
	Waus00143g04664	338.113	-2.65997	0.403794	-6.58745	4.47435e-11	2.26479e-09	9.97467e-07
	Waus00182g06999	72.2927	-5.80721	0.880745	-6.59353	4.29497e-11	2.19672e-09	9.57477e-07
	Waus00012g02644	210.15	-2.52837	0.446622	-5.6611	1.50403e-08	3.62524e-07	0.000335294
	Waus00031g12329	5412.52	2.42191	0.435929	5.55575	2.76418e-08	6.18527e-07	0.000616218
	Waus00073g19231	63.6928	-3.05462	0.517748	-5.89982	3.63898e-09	1.05775e-07	8.11237e-05
	Waus00011g01574	176.863	-3.54457	0.447193	-7.92626	2.2584e-15	3.2501e-13	5.03464e-11
	Waus00063g17787	200.915	1.70141	0.275591	6.17369	6.67132e-10	2.48549e-08	1.48724e-05
	Waus00064g17936	110.681	-3.45219	0.567482	-6.08334	1.17702e-09	3.9994e-08	2.62392e-05
	Waus00004g13861	263.505	1.56708	0.275902	5.67983	1.34825e-08	3.29849e-07	0.000300565
	Waus00002g07867	125.561	-3.29945	0.400644	-8.23536	1.79014e-16	3.09147e-14	3.99077e-12
	Waus00006g17216	753.394	1.57161	0.258652	6.07615	1.23104e-09	4.1446e-08	2.74436e-05
	Waus00001g00232	705.27	1.44436	0.25313	5.706	1.15662e-08	2.87415e-07	0.000257844
	Waus00022g09101	130.396	-3.12364	0.400915	-7.79126	6.63432e-15	9.01715e-13	1.47899e-10
	Waus01338g03912	366.329	2.74841	0.34646	7.93285	2.14181e-15	3.11284e-13	4.77474e-11
	Waus00143g04722	84.3067	-3.27563	0.53125	-6.16588	7.0092e-10	2.59818e-08	1.56256e-05
	Waus00131g03730	268.472	1.64451	0.283114	5.80864	6.29838e-09	1.68404e-07	0.00014041
	Waus00038g13440	100.477	-2.97778	0.502549	-5.92535	3.11639e-09	9.45156e-08	6.94738e-05
	Waus00052g15981	343.386	1.9376	0.2345	8.2627	1.42408e-16	2.48858e-14	3.17471e-12
	Waus00060g17338	759.007	2.8562	0.298446	9.57024	1.0666e-21	3.72776e-19	2.37776e-17
	Waus00015g05085	265.702	1.47438	0.260615	5.65732	1.53759e-08	3.68917e-07	0.000342775
	Waus00204g08473	140.937	-3.09937	0.446861	-6.93588	4.03713e-12	2.83545e-10	8.99997e-08
	Waus00382g13528	169.432	3.81775	0.346118	11.0302	2.73279e-28	1.8234e-25	6.09222e-24
	Waus00147g04898	1220.65	2.3854	0.353785	6.7425	1.5568e-11	9.28955e-10	3.47058e-07
	Waus00060g17295	122.421	-5.38266	0.634919	-8.47772	2.29658e-17	4.61801e-15	5.11976e-13
	Waus00163g05988	130.228	-3.77241	0.512311	-7.36351	1.79132e-13	1.8136e-11	3.99338e-09
	Waus00058g16910	1187.29	3.14753	0.373934	8.41735	3.85089e-17	7.53696e-15	8.58479e-13
	Waus00116g02326	120.146	-2.68236	0.483406	-5.54889	2.87488e-08	6.39399e-07	0.000640897
	Waus00088g21005	339.138	1.75126	0.306282	5.71782	1.07901e-08	2.71678e-07	0.000240544
	Waus00131g03723	68.7142	-5.38848	0.774564	-6.95679	3.48106e-12	2.48051e-10	7.76032e-08
	Waus00023g09495	677.56	-2.72687	0.352843	-7.72829	1.09003e-14	1.36757e-12	2.43e-10
	Waus00031g12269	280.068	-3.01934	0.413387	-7.30391	2.79526e-13	2.73544e-11	6.23147e-09
	Waus00044g14617	105.578	-2.40563	0.395607	-6.08084	1.19554e-09	4.05298e-08	2.66523e-05
	Waus00139g04231	253.889	3.19365	0.32326	9.8795	5.1089e-23	2.20569e-20	1.13893e-18
	Waus00004g13913	142.975	-2.41154	0.37824	-6.37569	1.82145e-10	7.84078e-09	4.06056e-06
	Waus00262g10668	867.042	2.53838	0.238339	10.6503	1.73815e-26	1.06309e-23	3.87485e-22
	Waus00287g11263	107.505	-2.48989	0.371224	-6.70724	1.98336e-11	1.12408e-09	4.4215e-07
	Waus00202g08380	263.919	-2.21594	0.385063	-5.75476	8.67669e-09	2.24234e-07	0.000193429
	Waus00267g10746	149.847	-1.89289	0.307886	-6.148	7.84651e-10	2.81611e-08	1.74922e-05
	Waus00030g12033	266.099	-4.1797	0.3624	-11.5334	8.95732e-31	7.30469e-28	1.99685e-26
	Waus00375g13391	78.2402	-2.59107	0.455726	-5.68558	1.30369e-08	3.20014e-07	0.000290631
	Waus00025g10157	1176.01	1.32702	0.228652	5.80369	6.48717e-09	1.73137e-07	0.000144619
	Waus00057g16765	163.378	-3.44487	0.541362	-6.36334	1.97418e-10	8.35128e-09	4.40103e-06
	Waus00045g14758	146.288	-3.29546	0.406672	-8.10347	5.34121e-16	8.3408e-14	1.19071e-11
	Waus00127g03245	6452.47	1.91446	0.293971	6.5124	7.39614e-11	3.54797e-09	1.64882e-06
	Waus00045g14770	286.99	-2.22826	0.395158	-5.63891	1.71129e-08	4.05817e-07	0.000381499
	Waus00011g01613	482.771	-2.82693	0.400963	-7.05037	1.78449e-12	1.40078e-10	3.97816e-08
	Waus00388g13571	179.761	-3.7167	0.525034	-7.07897	1.45232e-12	1.15973e-10	3.23767e-08
	Waus00031g12248	138.445	-2.69506	0.453638	-5.94099	2.83305e-09	8.75502e-08	6.31572e-05
	Waus00113g02042	185.395	-2.6011	0.46365	-5.61006	2.02261e-08	4.69034e-07	0.0004509
	Waus00096g21992	303.554	2.17763	0.337919	6.44423	1.16192e-10	5.28045e-09	2.59027e-06
	Waus00250g10281	337.631	3.13219	0.268368	11.6712	1.78788e-31	1.54378e-28	3.98571e-27
	Waus00037g13294	194.417	-1.8407	0.323336	-5.69285	1.24938e-08	3.09268e-07	0.000278523
	Waus00002g07786	41.6264	-4.98281	0.878348	-5.67294	1.40371e-08	3.42277e-07	0.000312929
	Waus00209g08625	114.207	1.94687	0.329913	5.90117	3.60943e-09	1.05334e-07	8.04651e-05
	Waus00107g01227	75.3865	-3.12274	0.51208	-6.09815	1.07305e-09	3.69284e-08	2.39216e-05
	Waus00144g04786	177.402	-3.37707	0.475869	-7.09664	1.27822e-12	1.0541e-10	2.84955e-08
	Waus00235g09646	289.492	1.90021	0.264654	7.17995	6.97344e-13	6.07154e-11	1.55459e-08
	Waus00050g15634	62.4954	-3.96427	0.690244	-5.74329	9.28548e-09	2.37873e-07	0.000207001
	Waus00019g07274	29.1031	3.8509	0.692147	5.5637	2.64116e-08	5.96455e-07	0.000588794
	Waus00177g06668	627.548	-1.68732	0.274063	-6.15667	7.42928e-10	2.72636e-08	1.65621e-05
	Waus00064g17934	994.237	-2.92566	0.3765	-7.77068	7.80641e-15	1.03235e-12	1.74028e-10
	Waus00147g04890	140.03	-3.30124	0.405249	-8.1462	3.75526e-16	5.99168e-14	8.3716e-12
	Waus00017g06341	357.22	-1.49678	0.272315	-5.49652	3.87363e-08	8.31301e-07	0.000863548
	Waus00088g21019	714.335	1.26068	0.219991	5.7306	1.00077e-08	2.55928e-07	0.000223101
	Waus00028g11148	170.46	-2.26675	0.328756	-6.89493	5.38924e-12	3.66244e-10	1.20142e-07
	Waus00191g07458	271.365	-3.31649	0.402936	-8.2308	1.85971e-16	3.17426e-14	4.14585e-12
	Waus00049g15397	417.733	-3.0239	0.429342	-7.04312	1.87984e-12	1.46001e-10	4.19072e-08
	Waus00032g12599	169.835	-4.12988	0.476057	-8.67518	4.12909e-18	8.91336e-16	9.20497e-14
	Waus00158g05614	22.8653	8.40603	1.39545	6.02387	1.70292e-09	5.48185e-08	3.79633e-05
	Waus00009g21283	253.862	-1.97489	0.316223	-6.24525	4.2313e-10	1.63451e-08	9.43283e-06
	Waus00209g08608	228.37	1.7922	0.3138	5.71128	1.12127e-08	2.80393e-07	0.000249964
	Waus00067g18259	972.864	1.41139	0.230995	6.11006	9.95926e-10	3.43981e-08	2.22022e-05
	Waus00022g09169	102.68	2.35826	0.327036	7.21101	5.55368e-13	5.1272e-11	1.23808e-08
	Waus00067g18285	124.7	-2.54073	0.43784	-5.80288	6.51862e-09	1.7366e-07	0.00014532
	Waus00180g06911	84.4752	-3.42349	0.473938	-7.2235	5.06664e-13	4.70717e-11	1.12951e-08
	Waus00760g19726	44.9136	-8.56408	1.53618	-5.5749	2.47668e-08	5.63646e-07	0.000552126
	Waus00840g20688	144.294	-2.83028	0.415954	-6.80431	1.01533e-11	6.3264e-10	2.26347e-07
	Waus00060g17310	2518.15	-7.71936	0.387827	-19.9041	3.74662e-88	2.74983e-84	8.35235e-84
	Waus00081g20388	199.137	-4.78341	0.593034	-8.06599	7.26429e-16	1.11075e-13	1.61943e-11
	Waus00108g01300	945.28	-4.2956	0.428472	-10.0254	1.1788e-23	5.4074e-21	2.62791e-19
	Waus00036g13201	2124.49	5.36106	0.607961	8.8181	1.1642e-18	2.8965e-16	2.59536e-14
	Waus00001g00403	1928.07	1.27064	0.206643	6.14897	7.79894e-10	2.8059e-08	1.73862e-05
	Waus00091g21521	697.821	-1.6072	0.252272	-6.37093	1.87888e-10	8.04083e-09	4.18858e-06
	Waus00138g04163	131.076	-2.49228	0.4131	-6.03311	1.60834e-09	5.22319e-08	3.58547e-05
	Waus00012g02581	371.66	-4.62493	0.386914	-11.9534	6.23482e-33	6.1014e-30	1.38993e-28
	Waus00001g00309	2225.99	1.88436	0.250692	7.51662	5.6212e-14	6.34657e-12	1.25313e-09
	Waus00256g10435	146.342	-2.84048	0.515791	-5.50705	3.64901e-08	7.90857e-07	0.000813475
	Waus00074g19353	415.284	-2.86028	0.36217	-7.89762	2.8429e-15	4.01259e-13	6.33768e-11
	Waus00070g18877	91.9133	-3.12543	0.477008	-6.55215	5.67152e-11	2.80754e-09	1.26435e-06
	Waus00075g19591	137.388	-3.37167	0.521105	-6.47023	9.78518e-11	4.51687e-09	2.18141e-06
	Waus00004g13915	1009.74	-1.81702	0.296283	-6.13271	8.63955e-10	3.04125e-08	1.92601e-05
	Waus00052g15950	62.8425	-3.61615	0.620503	-5.82778	5.61699e-09	1.51845e-07	0.00012522
	Waus00018g06771	1807.79	2.3247	0.349724	6.64725	2.98629e-11	1.58825e-09	6.65733e-07
	Waus00200g08354	116.906	-3.21452	0.478939	-6.71175	1.92301e-11	1.09836e-09	4.28697e-07
	Waus00002g07997	207.866	-2.07613	0.374737	-5.54024	3.02051e-08	6.67743e-07	0.000673363
	Waus00239g09737	68.3218	-3.22206	0.564687	-5.70592	1.15718e-08	2.87415e-07	0.00025797
	Waus00228g09391	534.957	2.57932	0.433213	5.95392	2.618e-09	8.15914e-08	5.8363e-05
	Waus00181g06980	402.319	-2.74208	0.360723	-7.60161	2.92477e-14	3.51908e-12	6.5202e-10
	Waus00075g19586	56.9238	-8.90577	1.51099	-5.89401	3.76929e-09	1.08489e-07	8.40287e-05
	Waus00011g01495	428.193	-4.09908	0.461517	-8.88176	6.58132e-19	1.72513e-16	1.46717e-14
	Waus00034g12909	94.9335	-3.09015	0.470451	-6.56847	5.08333e-11	2.5467e-09	1.13323e-06
	Waus00003g11807	98.9359	-3.14033	0.570042	-5.50893	3.61017e-08	7.83929e-07	0.000804814
	Waus00197g07682	175.718	-2.23669	0.400217	-5.5887	2.28777e-08	5.23087e-07	0.000510013
	Waus00011g01738	390.16	-5.12907	0.34651	-14.8021	1.42027e-49	5.21203e-46	3.1662e-45
	Waus00095g21896	385.548	4.95161	0.722918	6.84947	7.41222e-12	4.85732e-10	1.65241e-07
	Waus00262g10667	417.108	-2.28637	0.40007	-5.71494	1.09746e-08	2.74907e-07	0.000244656
	Waus00153g05400	308.852	-3.05351	0.449783	-6.78886	1.13025e-11	6.971e-10	2.51967e-07
	Waus00002g07991	603.19	1.36369	0.234449	5.8166	6.00582e-09	1.61169e-07	0.000133888
	Waus00113g02051	173.528	-2.43484	0.343878	-7.08055	1.43581e-12	1.15973e-10	3.20086e-08
	Waus00034g12848	296.063	-2.62065	0.474412	-5.52401	3.31345e-08	7.22707e-07	0.000738668
	Waus00547g16258	212.48	3.05336	0.520843	5.86234	4.56381e-09	1.26639e-07	0.000101741
	Waus00030g11902	107.351	-2.22558	0.400717	-5.554	2.79199e-08	6.22852e-07	0.000622419
	Waus00800g20296	212.48	3.05336	0.520843	5.86234	4.56381e-09	1.26639e-07	0.000101741
	Waus00015g05100	150.122	-2.85962	0.458501	-6.23689	4.46358e-10	1.71463e-08	9.95065e-06
	Waus00863g20874	144.294	-2.83028	0.415954	-6.80431	1.01533e-11	6.3264e-10	2.26347e-07
	Waus00068g18387	57.3509	-3.69062	0.586347	-6.29427	3.08853e-10	1.23197e-08	6.88527e-06
	Waus00130g03674	388.008	-3.11498	0.46336	-6.72259	1.78527e-11	1.03375e-09	3.9799e-07
	Waus00122g02862	998.184	-1.82747	0.268585	-6.80406	1.01712e-11	6.3264e-10	2.26747e-07
	Waus00013g03512	56.9895	-3.20159	0.520551	-6.15038	7.72969e-10	2.79468e-08	1.72318e-05
	Waus00428g14426	56.0398	-4.58353	0.774766	-5.91602	3.29824e-09	9.76106e-08	7.35277e-05
	Waus00002g07808	94.3153	-4.5764	0.598416	-7.64753	2.04874e-14	2.48541e-12	4.56725e-10
	Waus00055g16381	531.213	-2.85533	0.419247	-6.81062	9.7176e-12	6.25635e-10	2.16635e-07
	Waus00153g05360	2933	-4.17074	0.556679	-7.49218	6.77388e-14	7.47622e-12	1.5101e-09
	Waus00002g07837	91.4039	-3.42024	0.517671	-6.60698	3.92239e-11	2.04133e-09	8.74418e-07
	Waus00159g05668	889.64	1.38148	0.233415	5.91854	3.24803e-09	9.73017e-08	7.24083e-05
	Waus00056g16634	120.755	2.01135	0.331011	6.07637	1.2293e-09	4.1446e-08	2.74048e-05
	Waus00022g09155	55.5596	2.8566	0.437302	6.53233	6.47559e-11	3.14752e-09	1.4436e-06
	Waus00019g07372	82.548	-3.521	0.522495	-6.73883	1.59671e-11	9.45084e-10	3.55954e-07
	Waus00021g08668	69.0279	-3.68062	0.573586	-6.41686	1.39113e-10	6.18799e-09	3.10124e-06
	Waus00132g03833	252.135	-3.30659	0.316756	-10.4389	1.64626e-25	8.95019e-23	3.67002e-21
	Waus00144g04758	560.318	2.86383	0.250973	11.4109	3.68828e-30	2.84949e-27	8.22228e-26
	Waus00194g07587	144.905	-2.96666	0.501653	-5.91376	3.3438e-09	9.8364e-08	7.45434e-05
	Waus00085g20747	226.931	-3.1323	0.384193	-8.15293	3.55197e-16	5.7296e-14	7.9184e-12
	Waus00059g17025	3202.27	-3.06742	0.462903	-6.62648	3.43784e-11	1.81525e-09	7.66398e-07
	Waus00015g05087	134.679	-2.60374	0.47053	-5.53362	3.13683e-08	6.89304e-07	0.000699293
	Waus00024g09942	792.592	2.4024	0.343759	6.98863	2.7759e-12	2.0684e-10	6.18831e-08
	Waus00079g19983	314.253	1.40559	0.252084	5.57586	2.46304e-08	5.61412e-07	0.000549085
	Waus00501g15772	77.662	2.37222	0.420369	5.64319	1.66931e-08	3.97143e-07	0.000372139
	Waus00197g07675	163.297	2.38315	0.366188	6.50798	7.61657e-11	3.62999e-09	1.69796e-06
	Waus00274g10987	269.856	-2.86353	0.445305	-6.43048	1.27198e-10	5.72173e-09	2.83562e-06
	Waus00001g00244	1106.52	1.56868	0.267548	5.86318	4.54078e-09	1.26639e-07	0.000101228
	Waus00004g13790	445.346	-2.51243	0.426182	-5.8952	3.74225e-09	1.07922e-07	8.3426e-05
	Waus00027g10834	101.1	-2.83498	0.436671	-6.49225	8.45635e-11	3.96584e-09	1.88517e-06
	Waus00001g00051	264.457	2.29234	0.406599	5.63785	1.7219e-08	4.07675e-07	0.000383864
	Waus00116g02307	87.6767	-2.74036	0.441146	-6.2119	5.23463e-10	1.98039e-08	1.16696e-05
	Waus00029g11417	844.483	-2.53544	0.455282	-5.56894	2.56287e-08	5.82175e-07	0.000571341
	Waus00089g21120	145.425	-3.42422	0.480691	-7.12354	1.05189e-12	8.97719e-11	2.34499e-08
	Waus00029g11468	144.438	3.25947	0.591508	5.51045	3.57925e-08	7.78367e-07	0.000797922
	Waus00092g21682	120.235	-3.4176	0.620857	-5.50464	3.69919e-08	7.98536e-07	0.000824661
	Waus00051g15828	171.018	2.08417	0.299746	6.95313	3.57276e-12	2.53355e-10	7.96475e-08
	Waus00096g21976	5881.47	2.47805	0.44131	5.61521	1.96325e-08	4.56712e-07	0.000437667
	Waus00117g02399	181.409	-2.38191	0.387568	-6.14578	7.9574e-10	2.84894e-08	1.77394e-05
	Waus00016g05787	119.79	-5.03952	0.709267	-7.10525	1.20109e-12	1.00747e-10	2.67759e-08
	Waus00027g10817	62.4278	-3.82766	0.629154	-6.08382	1.17349e-09	3.99668e-08	2.61607e-05
	Waus00014g04367	206.272	-3.96294	0.447594	-8.85388	8.45289e-19	2.17684e-16	1.8844e-14
	Waus00024g09817	205.328	-2.81788	0.422384	-6.67136	2.53441e-11	1.383e-09	5.64997e-07
	Waus00187g07168	81.9017	-2.94888	0.466213	-6.32518	2.52938e-10	1.03423e-08	5.63874e-06
	Waus00022g09194	1684.16	-1.83669	0.310102	-5.92286	3.16395e-09	9.55631e-08	7.0534e-05
	Waus00755g19660	212.48	3.05336	0.520843	5.86234	4.56381e-09	1.26639e-07	0.000101741
	Waus00057g16728	154.785	-1.83773	0.30937	-5.94023	2.84622e-09	8.77723e-08	6.34507e-05
	Waus00006g17079	276.104	-1.92322	0.347488	-5.53465	3.11853e-08	6.86311e-07	0.000695214
	Waus00217g09000	132.404	-2.57026	0.365457	-7.033	2.02145e-12	1.55355e-10	4.50642e-08
	Waus00868g20883	77.8721	-2.77647	0.439743	-6.31384	2.72188e-10	1.10677e-08	6.06788e-06
	Waus00251g10300	6113.14	-1.25838	0.22654	-5.55478	2.77956e-08	6.21022e-07	0.000619647
	Waus00097g22077	1306.71	1.52975	0.258535	5.91699	3.27888e-09	9.76106e-08	7.30961e-05
	Waus00141g04587	527.902	-2.11722	0.323485	-6.54503	5.94818e-11	2.91044e-09	1.32603e-06
	Waus00002g08178	220.029	-2.07501	0.321475	-6.45466	1.08465e-10	4.96e-09	2.41801e-06
	Waus00119g02515	1884.69	-1.64272	0.257294	-6.38462	1.71824e-10	7.41825e-09	3.83047e-06
	Waus00149g05000	71.8726	-3.37777	0.531631	-6.35359	2.10345e-10	8.77174e-09	4.68922e-06
	Waus00393g13711	48.7725	-3.4488	0.565565	-6.09797	1.07422e-09	3.69284e-08	2.39475e-05
	Waus00136g04078	1435.7	-2.72462	0.421334	-6.46664	1.00206e-10	4.61106e-09	2.2339e-06
	Waus00002g07773	274.097	-2.92394	0.380493	-7.6846	1.53477e-14	1.89318e-12	3.42145e-10
	Waus00153g05396	118.632	-2.76679	0.413852	-6.68545	2.30213e-11	1.27277e-09	5.13213e-07
	Waus00003g11828	930.392	-2.4124	0.418616	-5.76282	8.27218e-09	2.15679e-07	0.000184412
	Waus00024g09908	171.497	-2.46627	0.387716	-6.36102	2.00419e-10	8.40559e-09	4.46795e-06
	Waus00016g05710	182.066	-3.44593	0.536522	-6.42272	1.33858e-10	5.97237e-09	2.98411e-06
	Waus00022g09161	95.5962	-3.2388	0.511531	-6.33158	2.42667e-10	1.00341e-08	5.40978e-06
	Waus00003g11728	266.823	-2.20335	0.36671	-6.00844	1.87321e-09	5.99061e-08	4.17595e-05
	Waus00170g06370	156.739	-3.73909	0.542546	-6.89174	5.51158e-12	3.72832e-10	1.2287e-07
	Waus00004g13864	208.848	-2.14019	0.29095	-7.35588	1.89668e-13	1.89353e-11	4.22827e-09
	Waus00019g07347	2439.65	1.60024	0.246039	6.50398	7.82217e-11	3.69201e-09	1.7438e-06
	Waus00093g21767	141.975	-2.15584	0.372581	-5.78623	7.19844e-09	1.89705e-07	0.000160475
	Waus00133g03872	869.189	-2.04678	0.31831	-6.43017	1.27461e-10	5.72173e-09	2.8415e-06
	Waus00096g21994	144.294	-2.83028	0.415954	-6.80431	1.01533e-11	6.3264e-10	2.26347e-07
	Waus00050g15758	56.0398	-4.58353	0.774766	-5.91602	3.29824e-09	9.76106e-08	7.35277e-05
	Waus00019g07361	585.59	-2.68886	0.404804	-6.64236	3.08702e-11	1.6359e-09	6.88188e-07
	Waus00194g07580	562.016	4.50651	0.29793	15.1261	1.0902e-51	5.33437e-48	2.43039e-47
	Waus00032g12600	2143.9	1.2427	0.210015	5.91718	3.27513e-09	9.76106e-08	7.30126e-05
	Waus00651g18124	232.814	-2.05138	0.303497	-6.75915	1.38805e-11	8.38484e-10	3.09438e-07
	Waus00033g12713	253.402	-1.96702	0.34472	-5.70613	1.15575e-08	2.87415e-07	0.000257651
	Waus00065g18093	3885.9	1.53186	0.23943	6.39796	1.57466e-10	6.8589e-09	3.5104e-06
	Waus00253g10353	192.633	2.15219	0.30271	7.10976	1.16245e-12	9.80663e-11	2.59144e-08
	Waus00116g02287	416.544	-3.24994	0.543253	-5.98237	2.19913e-09	6.95712e-08	4.90252e-05
	Waus00216g08975	129.389	-2.83867	0.4169	-6.809	9.82818e-12	6.2999e-10	2.191e-07
	Waus00119g02538	3156.87	-1.67647	0.277809	-6.0346	1.59361e-09	5.20993e-08	3.55263e-05
	Waus00095g21918	49.3547	-5.64155	0.974	-5.79214	6.94947e-09	1.83804e-07	0.000154925
	Waus00109g01389	211.517	-3.68698	0.625232	-5.89698	3.70214e-09	1.07237e-07	8.25318e-05
	Waus00002g08142	54.8377	-3.05949	0.516119	-5.92788	3.06869e-09	9.36491e-08	6.84102e-05
	Waus00046g14863	248.021	2.36892	0.420732	5.63046	1.79725e-08	4.22108e-07	0.00040066
	Waus00060g17355	237.422	-2.45687	0.400084	-6.14088	8.20638e-10	2.92382e-08	1.82945e-05
	Waus00252g10334	92.3382	-3.67256	0.63032	-5.82649	5.66039e-09	1.52737e-07	0.000126187
	Waus00422g14393	876.425	1.14721	0.201555	5.69179	1.25712e-08	3.10139e-07	0.00028025
	Waus00013g03580	2262.62	2.36372	0.269929	8.75681	2.0086e-18	4.75552e-16	4.47777e-14
	Waus00139g04196	129.475	-2.95934	0.498338	-5.93841	2.878e-09	8.8381e-08	6.41592e-05
	Waus00217g08990	3974.28	6.29778	0.651026	9.67363	3.9029e-22	1.59141e-19	8.70074e-18
	Waus00049g15335	593.918	1.50275	0.245084	6.13157	8.70171e-10	3.05324e-08	1.93987e-05
	Waus00031g12283	385.232	1.83442	0.255503	7.17963	6.9902e-13	6.07154e-11	1.55832e-08
	Waus00029g11461	107.899	-2.34359	0.368421	-6.36118	2.00209e-10	8.40559e-09	4.46325e-06
	Waus00115g02217	233.819	-4.18145	0.427751	-9.77544	1.43534e-22	6.0198e-20	3.19979e-18
	Waus00055g16353	363.96	-2.63938	0.4116	-6.41247	1.43177e-10	6.31138e-09	3.19184e-06
	Waus00026g10611	2106.54	-1.6727	0.255603	-6.54411	5.98519e-11	2.91883e-09	1.33428e-06
	Waus00021g08644	837.459	-1.64897	0.297286	-5.54675	2.91031e-08	6.46301e-07	0.000648796
	Waus00068g18394	309.578	-2.18406	0.2884	-7.57302	3.64647e-14	4.24814e-12	8.12908e-10
	Waus00012g02639	103.083	-3.58396	0.522332	-6.86147	6.81559e-12	4.50658e-10	1.5194e-07
	Waus00157g05573	767.939	-2.57743	0.390975	-6.5923	4.3306e-11	2.20725e-09	9.65421e-07
	Waus00106g01128	726.194	-2.85663	0.443776	-6.43709	1.21783e-10	5.51744e-09	2.71491e-06
	Waus00130g03692	4058.76	1.22333	0.198749	6.15515	7.50085e-10	2.73213e-08	1.67216e-05
	Waus00029g11384	19604.3	1.38752	0.208675	6.64916	2.94766e-11	1.57341e-09	6.57122e-07
	Waus00107g01186	254.992	2.17423	0.322852	6.73444	1.64564e-11	9.70135e-10	3.66863e-07
	Waus00034g12861	67.0281	-4.18497	0.684536	-6.11359	9.74148e-10	3.3805e-08	2.17167e-05
	Waus00008g20093	96.8918	-2.65432	0.392612	-6.76068	1.37344e-11	8.36544e-10	3.06181e-07
	Waus00108g01317	133.211	-2.61854	0.465835	-5.62118	1.89657e-08	4.41901e-07	0.000422803
	Waus00028g11126	249.995	-3.02678	0.440682	-6.86841	6.49203e-12	4.35144e-10	1.44727e-07
	Waus00050g15643	18738.3	1.03935	0.187264	5.55018	2.85378e-08	6.35669e-07	0.000636192
	Waus00233g09611	96.3209	-9.66504	1.51796	-6.36712	1.9261e-10	8.18917e-09	4.29385e-06
	Waus00017g06255	356.362	-1.98176	0.327216	-6.05644	1.39166e-09	4.64276e-08	3.10242e-05
	Waus00156g05536	4935.83	-2.84521	0.45142	-6.3028	2.92322e-10	1.17562e-08	6.51674e-06
	Waus00357g13131	212.48	3.05336	0.520843	5.86234	4.56381e-09	1.26639e-07	0.000101741
	Waus00089g21153	57.139	-3.46088	0.604131	-5.72869	1.01208e-08	2.5837e-07	0.000225622
	Waus00153g05359	290.259	-3.28382	0.471506	-6.96452	3.29518e-12	2.37108e-10	7.34595e-08
	Waus00106g01110	1360.19	-2.76871	0.413404	-6.69733	2.12264e-11	1.18924e-09	4.73199e-07
	Waus00002g08199	117.46	2.10788	0.322855	6.52888	6.62633e-11	3.21016e-09	1.47721e-06
	Waus00173g06496	131.786	-2.23505	0.401641	-5.5648	2.62448e-08	5.93601e-07	0.000585075
	Waus00043g14498	1625.41	1.64195	0.248949	6.59554	4.23724e-11	2.17477e-09	9.44608e-07
	Waus00007g18552	5884.54	-2.94927	0.539097	-5.47076	4.48109e-08	9.42377e-07	0.000998969
	Waus00219g09071	1289.54	1.57769	0.230682	6.83926	7.96034e-12	5.19333e-10	1.7746e-07
	Waus00061g17502	69.0302	-4.23857	0.567528	-7.46849	8.11224e-14	8.88653e-12	1.80846e-09
	Waus00171g06411	336.386	-3.15397	0.339298	-9.29557	1.4642e-20	4.77622e-18	3.26414e-16
	Waus00038g13433	779.228	-2.32892	0.364561	-6.38829	1.67749e-10	7.26367e-09	3.73962e-06
	Waus00004g13929	95.6227	-3.37322	0.449299	-7.50774	6.01562e-14	6.68964e-12	1.34106e-09
	Waus00236g09677	98.7213	2.93443	0.432001	6.79264	1.10101e-11	6.81932e-10	2.45449e-07
	Waus00071g18999	95.542	-3.19956	0.51316	-6.23501	4.5175e-10	1.72688e-08	1.00709e-05
	Waus00085g20718	108.056	-4.01375	0.475964	-8.43288	3.37261e-17	6.69008e-15	7.51857e-13
	Waus00073g19252	51.1623	-3.52584	0.626012	-5.63223	1.77894e-08	4.18478e-07	0.000396579
	Waus00153g05405	450.477	-3.32282	0.526508	-6.31105	2.77152e-10	1.12384e-08	6.17855e-06
	Waus00033g12710	3919.96	3.25459	0.401213	8.11188	4.98427e-16	7.86711e-14	1.11114e-11
	Waus00106g01102	132.023	2.10656	0.357243	5.89672	3.70794e-09	1.07237e-07	8.26611e-05
	Waus00305g12183	493.973	-3.97848	0.54953	-7.23978	4.49415e-13	4.20189e-11	1.00188e-08
	Waus00150g05227	687.148	1.54779	0.282181	5.48508	4.13289e-08	8.80503e-07	0.000921345
	Waus00019g07363	246.264	-2.11241	0.383989	-5.50122	3.77172e-08	8.11804e-07	0.000840829
	Waus00002g08098	118.063	-3.19662	0.47756	-6.69364	2.1768e-11	1.21495e-09	4.85274e-07
	Waus00504g15789	50.1415	-3.49049	0.577731	-6.04172	1.52476e-09	5.00716e-08	3.39915e-05
	Waus00020g08231	71.4277	-2.28794	0.413796	-5.52915	3.21784e-08	7.03945e-07	0.000717354
	Waus00007g18570	61.5492	-3.01579	0.523814	-5.75736	8.54402e-09	2.22372e-07	0.000190472
	Waus00048g15135	111.417	-3.70727	0.609345	-6.08402	1.17203e-09	3.99668e-08	2.6128e-05
	Waus00279g11063	309.644	-3.94587	0.417349	-9.45461	3.2424e-21	1.10686e-18	7.22828e-17
	Waus00279g11071	127.458	-4.88941	0.529678	-9.23089	2.68382e-20	8.20745e-18	5.98304e-16
	Waus00128g03298	297.563	-2.41462	0.318609	-7.57864	3.49207e-14	4.10081e-12	7.78488e-10
	Waus00159g05641	118.457	-2.43052	0.416335	-5.8379	5.28631e-09	1.44234e-07	0.000117848
	Waus00012g02580	274.609	-4.59422	0.594174	-7.73213	1.05766e-14	1.35003e-12	2.35783e-10
	Waus00076g19698	584.28	-4.41332	0.531994	-8.2958	1.07853e-16	2.00402e-14	2.40437e-12
	Waus00048g15224	352.932	-2.75918	0.46614	-5.9192	3.23513e-09	9.73017e-08	7.21208e-05
	Waus00034g12893	387.596	-4.59835	0.726322	-6.33101	2.43569e-10	1.00431e-08	5.42987e-06
	Waus00256g10424	142.586	-3.00302	0.417214	-7.19777	6.12035e-13	5.58017e-11	1.36441e-08
	Waus00673g18342	116.137	-5.14294	0.738555	-6.96352	3.31873e-12	2.37637e-10	7.39844e-08
	Waus00021g08728	794.203	-2.01159	0.298816	-6.73187	1.67501e-11	9.83499e-10	3.7341e-07
	Waus00064g17923	176.903	-2.2687	0.379887	-5.97203	2.34313e-09	7.38085e-08	5.22353e-05
	Waus00038g13506	282.666	-2.28445	0.417031	-5.47789	4.30416e-08	9.10386e-07	0.000959527
	Waus00022g09186	252.754	-4.30989	0.736815	-5.84935	4.93498e-09	1.36167e-07	0.000110016
	Waus00024g09777	208.466	-2.19821	0.36557	-6.01309	1.8202e-09	5.83378e-08	4.05777e-05
	Waus00006g17206	539.681	1.48605	0.270507	5.49356	3.93905e-08	8.4165e-07	0.000878133
	Waus00013g03536	952.58	2.71585	0.495243	5.48387	4.16122e-08	8.85254e-07	0.000927661
	Waus00147g04918	278.86	-3.48488	0.421665	-8.26456	1.4021e-16	2.4797e-14	3.12571e-12
	Waus00031g12299	151.99	-3.51401	0.411875	-8.53175	1.44153e-17	3.02289e-15	3.2136e-13
	Waus00185g07091	123.54	-2.92723	0.407565	-7.18224	6.85785e-13	6.04754e-11	1.52882e-08
	Waus00032g12484	384.155	-2.61119	0.435304	-5.99855	1.99088e-09	6.35307e-08	4.43827e-05
	Waus00022g09107	105.427	-2.57215	0.449765	-5.71888	1.07227e-08	2.70445e-07	0.000239042
	Waus00133g03873	379.611	-2.66827	0.448336	-5.9515	2.65693e-09	8.22807e-08	5.92309e-05
	Waus00009g21386	212.621	-2.02956	0.309851	-6.55011	5.74957e-11	2.83214e-09	1.28175e-06
	Waus00107g01218	209.209	-2.34293	0.315841	-7.41809	1.18825e-13	1.26394e-11	2.64897e-09
	Waus00010g00546	62.4295	-3.09409	0.509581	-6.07183	1.2646e-09	4.23813e-08	2.81917e-05
	Waus00029g11413	103.979	2.90889	0.432556	6.72489	1.75729e-11	1.0277e-09	3.91752e-07
	Waus00006g17258	60.0125	2.86696	0.43754	6.55245	5.66001e-11	2.80754e-09	1.26179e-06
	Waus00258g10480	1415.84	2.22704	0.266682	8.35093	6.77257e-17	1.30809e-14	1.50981e-12
	Waus00280g11174	7830.59	2.25311	0.40026	5.62912	1.81131e-08	4.24731e-07	0.000403795
	Waus00091g21499	4319.11	-2.1857	0.256401	-8.52456	1.53397e-17	3.17144e-15	3.41969e-13
	Waus00198g07696	1592.89	1.30647	0.224127	5.82915	5.57121e-09	1.50885e-07	0.000124199
	Waus00256g10449	437.589	1.70653	0.230294	7.41021	1.26102e-13	1.33169e-11	2.81118e-09
	Waus00094g21846	877.263	1.71744	0.307108	5.5923	2.24079e-08	5.13947e-07	0.00049954
	Waus00100g00665	71.5934	-3.04277	0.488401	-6.23006	4.66244e-10	1.77306e-08	1.0394e-05
	Waus00094g21806	488.36	-1.83386	0.259008	-7.08032	1.43818e-12	1.15973e-10	3.20613e-08
	Waus00237g09695	938.568	1.61021	0.243754	6.6059	3.95113e-11	2.0422e-09	8.80825e-07
	Waus00261g10640	482.494	1.47969	0.244021	6.06376	1.32973e-09	4.44626e-08	2.96436e-05
	Waus00114g02123	460.71	2.15086	0.355743	6.04611	1.48385e-09	4.8947e-08	3.30794e-05
	Waus00024g09875	131.511	-3.15525	0.544901	-5.79051	7.01737e-09	1.85266e-07	0.000156438
	Waus00280g11187	278.553	1.65911	0.302657	5.48181	4.21008e-08	8.94353e-07	0.000938553
	Waus00033g12706	27595.5	-2.76119	0.50458	-5.47225	4.44369e-08	9.35852e-07	0.000990631
	Waus00002g08111	1530.79	1.56543	0.211957	7.38561	1.5175e-13	1.58386e-11	3.38297e-09
	Waus00135g03996	93.5715	-3.56177	0.558789	-6.37409	1.84052e-10	7.89968e-09	4.10306e-06
	Waus00014g04373	129.812	-2.3934	0.380103	-6.29672	3.04006e-10	1.21594e-08	6.77722e-06
	Waus00004g13859	929.843	2.03395	0.346568	5.86883	4.3888e-09	1.23891e-07	9.78394e-05
	Waus00118g02460	2559.85	1.33288	0.21195	6.28865	3.20231e-10	1.25877e-08	7.1389e-06
	Waus00044g14584	55.4092	-3.23631	0.548846	-5.89658	3.71119e-09	1.07237e-07	8.27335e-05
	Waus00041g14161	353.614	2.1958	0.304901	7.20167	5.94782e-13	5.45676e-11	1.32595e-08
	Waus00116g02321	1039.6	-3.88128	0.468063	-8.29221	1.1116e-16	2.03964e-14	2.47808e-12
	Waus00141g04573	101.652	3.00394	0.450659	6.66565	2.63499e-11	1.42727e-09	5.87418e-07
	Waus00009g21326	112.283	-2.49012	0.437884	-5.68671	1.29514e-08	3.18448e-07	0.000288725
	Waus00095g21904	155.177	-2.69634	0.370861	-7.27051	3.58144e-13	3.41376e-11	7.9841e-09
	Waus00001g00060	308.599	-3.23022	0.438343	-7.36917	1.717e-13	1.7625e-11	3.8277e-09
	Waus00209g08630	4058.76	1.22333	0.198749	6.15515	7.50085e-10	2.73213e-08	1.67216e-05
	Waus00030g11956	710.094	-2.31538	0.39701	-5.83205	5.47494e-09	1.48827e-07	0.000122053
	Waus00038g13484	396.603	-2.43396	0.36018	-6.75761	1.40286e-11	8.4396e-10	3.1274e-07
	Waus00057g16719	159.321	-2.82386	0.435713	-6.481	9.11174e-11	4.21928e-09	2.03128e-06
	Waus00004g13895	661.185	-4.99688	0.471033	-10.6083	2.72558e-26	1.5388e-23	6.07613e-22
	Waus00997g22286	212.48	3.05336	0.520843	5.86234	4.56381e-09	1.26639e-07	0.000101741
	Waus00065g18031	193.216	-2.94174	0.468832	-6.27461	3.50513e-10	1.3684e-08	7.814e-06
	Waus00233g09614	71.6668	-3.16759	0.48686	-6.50617	7.70911e-11	3.6622e-09	1.71859e-06
	Waus00114g02143	1817.15	-1.23285	0.221683	-5.5613	2.67777e-08	6.02867e-07	0.000596955
	Waus00002g08034	8078.13	1.91036	0.296932	6.43367	1.24558e-10	5.6258e-09	2.77677e-06
	Waus00074g19307	759.513	1.851	0.29619	6.24937	4.12114e-10	1.59615e-08	9.18725e-06
	Waus00088g21024	231.825	-1.51945	0.275701	-5.51122	3.56346e-08	7.76084e-07	0.000794403
	Waus00034g12894	294.684	-2.64284	0.429181	-6.15787	7.3732e-10	2.71851e-08	1.64371e-05
	Waus00149g04999	68.355	-4.1959	0.693438	-6.05086	1.44074e-09	4.77397e-08	3.21185e-05
	Waus00055g16513	145.181	-3.0153	0.425961	-7.07884	1.45371e-12	1.15973e-10	3.24075e-08
	Waus00025g10258	788.111	-2.6657	0.481377	-5.53765	3.06551e-08	6.75654e-07	0.000683393
	Waus00116g02320	629.548	-2.94604	0.327165	-9.00475	2.16166e-19	5.87612e-17	4.81899e-15
	Waus00030g11970	142.162	3.00628	0.428041	7.02334	2.1662e-12	1.63065e-10	4.8291e-08
	Waus00012g02681	7112.34	1.37697	0.198785	6.92695	4.30006e-12	3.00575e-10	9.58613e-08
	Waus00001g00128	469.745	-2.16108	0.380876	-5.67396	1.39533e-08	3.408e-07	0.000311062
	Waus00012g02585	4079.73	-3.97591	0.452225	-8.79189	1.47066e-18	3.53899e-16	3.27854e-14
	Waus00205g08506	67.3354	-3.34779	0.595138	-5.62524	1.85245e-08	4.32996e-07	0.000412968
	Waus00009g21370	175.003	-2.09508	0.381353	-5.49381	3.93346e-08	8.4165e-07	0.000876887
	Waus00522g16018	200.79	-2.98414	0.341813	-8.73034	2.53909e-18	5.64716e-16	5.66039e-14
	Waus00116g02290	161.828	-2.51062	0.40932	-6.13363	8.58949e-10	3.03984e-08	1.91485e-05
	Waus00001g00171	110.559	-2.77164	0.390495	-7.09776	1.26796e-12	1.0541e-10	2.82667e-08
	Waus00055g16509	311.493	-1.84356	0.28035	-6.57593	4.835e-11	2.43893e-09	1.07787e-06
	Waus00156g05546	56.3812	-4.59531	0.704748	-6.5205	7.00749e-11	3.38365e-09	1.56218e-06
	Waus00030g11907	159.506	-2.54415	0.358489	-7.09688	1.27606e-12	1.0541e-10	2.84472e-08
	Waus00179g06747	461.067	-2.78161	0.454601	-6.11879	9.42857e-10	3.27967e-08	2.10191e-05
	Waus00060g17405	165.862	3.1977	0.40736	7.84982	4.16626e-15	5.76949e-13	9.28785e-11
	Waus00032g12591	123.992	-2.452	0.407044	-6.02393	1.70229e-09	5.48185e-08	3.79492e-05
	Waus01168g02380	246.397	1.9518	0.282101	6.9188	4.55474e-12	3.16868e-10	1.01539e-07
	Waus00101g00705	91.2189	-3.01886	0.498613	-6.05451	1.4085e-09	4.67768e-08	3.13997e-05
	Waus00002g07868	755.821	-2.27934	0.274381	-8.30722	9.7972e-17	1.84376e-14	2.18409e-12
	Waus00005g15486	165.673	-2.72017	0.400966	-6.78403	1.16868e-11	7.17785e-10	2.60534e-07
	Waus00018g06774	172.357	-2.80446	0.485823	-5.77261	7.80544e-09	2.046e-07	0.000174007
	Waus00143g04694	266.325	-2.77682	0.407502	-6.81425	9.4756e-12	6.12742e-10	2.1124e-07
	Waus00005g15493	177.832	-2.30929	0.382755	-6.03335	1.606e-09	5.22319e-08	3.58025e-05
	Waus00003g11722	4375.02	1.48785	0.250782	5.93283	2.97751e-09	9.1056e-08	6.63777e-05
	Waus00143g04684	58.5522	-4.27893	0.633465	-6.75481	1.43027e-11	8.56935e-10	3.1885e-07
