# Supplementary material for: Genome of the world’s smallest flowering plant, Wolffia australiana, helps explain its specialized physiology and unique morphology
Source: Commun Biol. 2021 Jul 22;4:900. doi: 10.1038/s42003-021-02422-5 (PMC8298427; doi:10.1038/s42003-021-02422-5)
Supplement: Supplementary file 14 — Supplementary Data 12 [file 42003_2021_2422_MOESM14_ESM.xlsx]

## Sheet: Sheet1
Supplementary Data 12.The significant DEG counts between the submerged and floating phases that are annotated by Kegg Orthology
gene	Down1	Down2	Down3	Up2	Up3	KO	def
Waus00346g12972	52	81	39	295	299	K07605	type II keratin, basic
Waus00049g15301	306	691	417	1784	1759	K11251	histone H2A
Waus00209g08628	94	272	135	1093	879	K09872	aquaporin PIP
Waus00096g21961	66	91	65	303	283	K13508	glycerol-3-phosphate acyltransferase [EC:2.3.1.15 2.3.1.198]
Waus00047g15045	560	829	552	1888	2181	K11252	histone H2B
Waus00002g07809	1144	1718	1425	3415	3021	K00001	alcohol dehydrogenase [EC:1.1.1.1]
Waus00012g02669	427	385	329	1173	942	K08819	cyclin-dependent kinase 12/13 [EC:2.7.11.22 2.7.11.23]
Waus00021g08775	32	61	37	203	178	K09285	AP2-like factor, ANT lineage
Waus00255g10414	13	11	10	97	86	K10663	E3 ubiquitin-protein ligase ATL4 [EC:2.3.2.27]
Waus00002g08059	246	343	250	716	713	K03671	thioredoxin 1
Waus01331g03890	42	27	26	155	126	K02069	putative ABC transport system permease protein
Waus00185g07109	681	678	600	1803	1537	K13448	calcium-binding protein CML
Waus00170g06374	507	589	451	1419	1050	K00344	NADPH:quinone reductase [EC:1.6.5.5]
Waus01496g05033	628	794	705	1598	1267	K00033	6-phosphogluconate dehydrogenase [EC:1.1.1.44 1.1.1.343]
Waus00052g15995	805	964	748	1920	2038	K02909	large subunit ribosomal protein L31
Waus00028g11087	279	159	279	1015	837	K01469	5-oxoprolinase (ATP-hydrolysing) [EC:3.5.2.9]
Waus00236g09660	1592	1494	1348	3269	3069	K03428	magnesium-protoporphyrin O-methyltransferase [EC:2.1.1.11]
Waus00088g21085	80	98	78	297	213	K00507	stearoyl-CoA desaturase (Delta-9 desaturase) [EC:1.14.19.1]
Waus00149g05018	5486	4605	3969	13861	10102	K15397	3-ketoacyl-CoA synthase [EC:2.3.1.199]
Waus00001g00096	365	305	259	786	1033	K02976	small subunit ribosomal protein S26e
Waus00195g07611	341	401	389	928	836	K07904,K07976	Ras-related protein Rab-11A,Rab family, other
Waus00036g13153	629	467	452	1609	1203	K01952	phosphoribosylformylglycinamidine synthase [EC:6.3.5.3]
Waus00037g13287	98	141	87	361	365	K02113	F-type H+-transporting ATPase subunit delta
Waus00422g14396	633	683	618	1251	1180	K02876	large subunit ribosomal protein L15
Waus00018g06823	57	53	52	332	330	K14514	ethylene-insensitive protein 3
Waus00068g18406	612	660	624	1386	1415	K03809	NAD(P)H dehydrogenase (quinone) [EC:1.6.5.2]
Waus01210g02846	2683	2869	3120	5980	5522	K11294	nucleolin
Waus00804g20309	23	83	73	473	368	K19232	hyaluronate-binding autotransporter adhesin
Waus00141g04547	2489	10107	6878	91492	96222	K08912,K08913	light-harvesting complex II chlorophyll a/b binding protein 1,light-harvesting complex II chlorophyll a/b binding protein 2
Waus00509g15805	537	1920	1733	56811	21504	K13449	pathogenesis-related protein 1
Waus00001g00252	9	4	6	134	51	K16223	protein FLOWERING LOCUS T
Waus00148g04948	132	100	108	313	297	K00770	1,4-beta-D-xylan synthase [EC:2.4.2.24]
Waus00029g11326	1041	873	814	4370	2612	K02703	photosystem II P680 reaction center D1 protein [EC:1.10.3.9]
Waus00318g12468	34	74	69	288	328	K04713	sphinganine C4-monooxygenase [EC:1.14.18.5]
Waus00080g20284	12	39	23	277	150	K14516	ethylene-responsive transcription factor 1
Waus00279g11061	1301	2886	1435	6701	8790	K02638	plastocyanin
Waus00055g16300	29	73	49	310	325	K04713	sphinganine C4-monooxygenase [EC:1.14.18.5]
Waus00012g02624	22	50	23	159	170	K09874	aquaporin NIP
Waus00056g16628	4	2	1	42	71	K14488	SAUR family protein
Waus00020g08320	11	15	10	132	179	K11253	histone H3
Waus00031g12329	1292	3515	1723	9488	10130	K02721	photosystem II PsbW protein
Waus00006g17216	397	435	548	1194	1135	K10781	fatty acyl-ACP thioesterase B [EC:3.1.2.14 3.1.2.21]
Waus00131g03730	151	143	181	481	367	K08237	hydroquinone glucosyltransferase [EC:2.4.1.218]
Waus00058g16910	195	432	318	2774	1980	K01183	chitinase [EC:3.2.1.14]
Waus00025g10157	887	792	722	1844	1587	K12120,K12121	phytochrome A,phytochrome B
Waus00096g21992	170	102	139	587	477	K14516	ethylene-responsive transcription factor 1
Waus00019g07274	2	5	8	67	56	K14493	gibberellin receptor GID1 [EC:3.-.-.-]
Waus00088g21019	442	534	528	1065	980	K15397	3-ketoacyl-CoA synthase [EC:2.3.1.199]
Waus00158g05614	0	0	0	39	66	K09286	EREBP-like factor
Waus00209g08608	155	114	107	390	352	K01054	acylglycerol lipase [EC:3.1.1.23]
Waus00067g18259	598	743	579	1442	1448	K08908	light-harvesting complex I chlorophyll a/b binding protein 2
Waus00022g09169	40	44	43	195	175	K03327	multidrug resistance protein, MATE family
Waus00036g13201	52	275	88	5105	4448	K09840	9-cis-epoxycarotenoid dioxygenase [EC:1.13.11.51]
Waus00001g00309	1170	1395	955	3790	3574	K02721	photosystem II PsbW protein
Waus00002g07991	356	468	392	913	860	K16221	transcription factor TCP21 (protein CCA1 HIKING EXPEDITION)
Waus00547g16258	23	83	73	473	368	K19232	hyaluronate-binding autotransporter adhesin
Waus00800g20296	23	83	73	473	368	K19232	hyaluronate-binding autotransporter adhesin
Waus00022g09155	17	15	20	109	105	K13449	pathogenesis-related protein 1
Waus00501g15772	42	27	26	155	126	K02069	putative ABC transport system permease protein
Waus00001g00051	65	132	143	439	499	K12502	MPBQ/MSBQ methyltransferase [EC:2.1.1.295]
Waus00755g19660	23	83	73	473	368	K19232	hyaluronate-binding autotransporter adhesin
Waus00032g12600	1472	1476	1593	2964	3125	K11275	histone H1/5
Waus00065g18093	2353	2881	2032	6259	5656	K03798	cell division protease FtsH [EC:3.4.24.-]
Waus00422g14393	633	683	618	1251	1180	K02876	large subunit ribosomal protein L15
Waus00049g15335	347	399	378	1060	758	K04713	sphinganine C4-monooxygenase [EC:1.14.18.5]
Waus00130g03692	2683	2869	3120	5980	5522	K11294	nucleolin
Waus00029g11384	13170	11917	13879	30872	27187	K01915	glutamine synthetase [EC:6.3.1.2]
Waus00050g15643	13303	14860	15044	26173	24243	K01507	inorganic pyrophosphatase [EC:3.6.1.1]
Waus00357g13131	23	83	73	473	368	K19232	hyaluronate-binding autotransporter adhesin
Waus00002g08199	48	65	53	215	191	K14516	ethylene-responsive transcription factor 1
Waus00006g17206	295	379	356	978	669	K18801	glucuronoxylan 4-O-methyltransferase [EC:2.1.1.112]
Waus00280g11174	2358	5386	2583	14965	12807	K08901	photosystem II oxygen-evolving enhancer protein 3
Waus00237g09695	488	653	552	1403	1516	K00432	glutathione peroxidase [EC:1.11.1.9]
Waus00261g10640	336	280	304	745	714	K12617	DNA topoisomerase 2-associated protein PAT1
Waus00118g02460	1870	1752	1593	3758	3699	K03113	translation initiation factor 1
Waus00209g08630	2683	2869	3120	5980	5522	K11294	nucleolin
Waus00997g22286	23	83	73	473	368	K19232	hyaluronate-binding autotransporter adhesin
Waus00002g08034	2960	4865	4804	14646	12288	K00218	protochlorophyllide reductase [EC:1.3.1.33]
Waus00030g11970	29	63	31	293	265	K06617	raffinose synthase [EC:2.4.1.82]
Waus00060g17405	25	58	45	326	336	K08066	nuclear transcription factor Y, gamma
Waus00200g08345	104	213	251	6	11	K08835	serine/threonine-protein kinase OSR1/STK39 [EC:2.7.11.1]
Waus00069g18486	328	610	587	42	63	K00889,K00921	1-phosphatidylinositol-4-phosphate 5-kinase [EC:2.7.1.68],1-phosphatidylinositol-3-phosphate 5-kinase [EC:2.7.1.150]
Waus00040g14017	165	196	241	15	17	K18667	activating signal cointegrator complex subunit 2
Waus00142g04622	474	464	592	67	86	K13174	THO complex subunit 5
Waus00004g13774	220	187	347	0	10	K05750	NCK-associated protein 1
Waus01199g02567	54	114	131	2	5	K14808	ATP-dependent RNA helicase DDX54/DBP10 [EC:3.6.4.13]
Waus00009g21270	138	187	214	19	21	K17263	cullin-associated NEDD8-dissociated protein 1
Waus00002g08103	337	512	626	30	40	K01280	tripeptidyl-peptidase II [EC:3.4.14.10]
Waus00130g03676	99	163	155	15	23	K15436	transportin-3
Waus00084g20656	5425	4225	4908	718	644	K08235,K14504	xyloglucan:xyloglucosyl transferase [EC:2.4.1.207],xyloglucan:xyloglucosyl transferase TCH4 [EC:2.4.1.207]
Waus00066g18197	396	666	716	34	79	K01885	glutamyl-tRNA synthetase [EC:6.1.1.17]
Waus00093g21768	147	143	219	22	21	K17680	twinkle protein [EC:3.6.4.12]
Waus00122g02867	368	560	574	46	77	K11797,K16276	PH-interacting protein,zinc finger protein-like protein
Waus00001g00054	980	1431	1411	23	7	K13899	cystatin-C
Waus00013g03467	7704	9529	9103	2887	3021	K08245	phytepsin [EC:3.4.23.40]
Waus00448g14693	67	101	91	7	8	K01303	acylaminoacyl-peptidase [EC:3.4.19.1]
Waus00001g00017	2589	2060	2566	253	517	K00695	sucrose synthase [EC:2.4.1.13]
Waus00145g04801	133	157	163	13	21	K08867	WNK lysine deficient protein kinase [EC:2.7.11.1]
Waus00096g22020	227	200	235	26	29	K14799	pre-rRNA-processing protein TSR1
Waus00004g13911	1605	1706	2100	262	411	K01880	glycyl-tRNA synthetase [EC:6.1.1.14]
Waus00008g20122	304	374	518	25	46	K05768	gelsolin
Waus00124g03044	1555	2742	1738	247	159	K19791	iron transport multicopper oxidase
Waus00009g21366	81	123	96	2	0	K01183	chitinase [EC:3.2.1.14]
Waus00217g09005	653	693	992	65	144	K11430	[histone H3]-lysine27 N-trimethyltransferase EZH2 [EC:2.1.1.356]
Waus00460g14909	295	332	385	44	29	K16292	KDEL-tailed cysteine endopeptidase [EC:3.4.22.-]
Waus00124g03090	245	320	284	44	68	K18667	activating signal cointegrator complex subunit 2
Waus00056g16596	147	199	244	33	36	K11000	callose synthase [EC:2.4.1.-]
Waus00256g10429	81	200	232	5	10	K19951	TBC1 domain family member 8/9
Waus00032g12528	270	489	557	35	75	K13648	alpha-1,4-galacturonosyltransferase [EC:2.4.1.43]
Waus00021g08724	697	527	522	58	38	K08235,K14504	xyloglucan:xyloglucosyl transferase [EC:2.4.1.207],xyloglucan:xyloglucosyl transferase TCH4 [EC:2.4.1.207]
Waus00040g14068	212	218	295	11	37	K11649	SWI/SNF related-matrix-associated actin-dependent regulator of chromatin subfamily C
Waus00027g10838	221	312	442	26	36	K10597	ubiquitin conjugation factor E4 B [EC:2.3.2.27]
Waus00143g04693	424	382	578	37	40	K12821	pre-mRNA-processing factor 40
Waus00091g21598	412	442	530	33	71	K14326	regulator of nonsense transcripts 1 [EC:3.6.4.-]
Waus00031g12308	275	230	284	49	52	K06062	histone acetyltransferase [EC:2.3.1.48]
Waus00110g01820	152	149	135	18	28	K11984	U4/U6.U5 tri-snRNP-associated protein 1
Waus00097g22105	168	152	200	13	24	K06671,K13055	cohesin complex subunit SA-1/2,cohesin complex subunit SA-3
Waus00050g15716	236	425	450	15	35	K05677	ATP-binding cassette, subfamily D (ALD), member 3
Waus00018g06811	190	238	237	24	38	K12176	COP9 signalosome complex subunit 2
Waus00014g04299	159	702	472	44	28	K00469	inositol oxygenase [EC:1.13.99.1]
Waus00041g14209	2134	2381	2801	425	646	K00700	1,4-alpha-glucan branching enzyme [EC:2.4.1.18]
Waus01076g01256	1324	664	879	126	98	K07195	exocyst complex component 7
Waus00237g09707	932	1454	1239	305	302	K19041	E3 ubiquitin-protein ligase RNF38/44 [EC:2.3.2.27]
Waus00027g10881	2432	2816	3128	24	14	K13899,K13902	cystatin-C,cystatin-M
Waus00967g22073	817	531	1043	26	84	K14509	ethylene receptor [EC:2.7.13.-]
Waus00066g18153	101	135	122	20	16	K07195	exocyst complex component 7
Waus00001g00371	110	123	204	13	21	K12830	splicing factor 3B subunit 3
Waus00895g21204	1185	912	924	294	211	K09286	EREBP-like factor
Waus00011g01612	170	191	208	20	26	K12869	crooked neck
Waus00042g14304	5156	7532	6347	1814	1972	K14454	aspartate aminotransferase, cytoplasmic [EC:2.6.1.1]
Waus00294g11526	172	242	216	16	29	K03255	protein TIF31
Waus00030g12106	697	898	746	243	158	K01931	protein neuralized [EC:2.3.2.27]
Waus00020g08308	322	538	558	17	31	K17275	plastin-1
Waus00139g04225	8018	9737	8524	1706	2224	K00895	diphosphate-dependent phosphofructokinase [EC:2.7.1.90]
Waus00002g08055	850	358	987	34	83	K15377	solute carrier family 44 (choline transporter-like protein), member 2/4/5
Waus00174g06534	72	73	112	6	8	K06100	symplekin
Waus00003g11849	496	518	628	69	90	K03255	protein TIF31
Waus00048g15194	274	305	403	54	69	K15505,K15710,K01530,K14802	DNA repair protein RAD5 [EC:3.6.4.-],E3 ubiquitin-protein ligase SHPRH [EC:3.6.4.- 2.3.2.27],phospholipid-translocating ATPase [EC:7.6.2.1],phospholipid-transporting ATPase [EC:7.6.2.1]
Waus00026g10519	147	208	184	14	23	K19801	phosphatidylinositol 4-kinase B [EC:2.7.1.67]
Waus00035g13086	158	291	246	15	37	K04567	lysyl-tRNA synthetase, class II [EC:6.1.1.6]
Waus00042g14372	169	176	208	28	43	K16055	trehalose 6-phosphate synthase/phosphatase [EC:2.4.1.15 3.1.3.12]
Waus00023g09508	527	652	520	116	132	K12483	EH domain-containing protein 1
Waus00037g13347	762	857	1131	31	88	K11838	ubiquitin carboxyl-terminal hydrolase 7 [EC:3.4.19.12]
Waus00815g20422	387	433	441	52	100	K01881	prolyl-tRNA synthetase [EC:6.1.1.15]
Waus00236g09667	237	404	462	23	28	K09533	DnaJ homolog subfamily C member 13
Waus00002g07864	152	191	216	15	17	K08852	serine/threonine-protein kinase/endoribonuclease IRE1 [EC:2.7.11.1 3.1.26.-]
Waus00007g18553	2680	5537	6537	160	51	K02243,K02454,K02504,K02505,K02652	competence protein ComGA,general secretion pathway protein E [EC:7.4.2.8],protein transport protein HofB,protein transport protein HofC,type IV pilus assembly protein PilB
Waus00031g12273	94	153	174	2	6	K12120	phytochrome A
Waus00078g19934	150	187	211	14	28	K10589	ubiquitin-protein ligase E3 C [EC:2.3.2.26]
Waus00008g20100	84	110	113	8	16	K01411	nardilysin [EC:3.4.24.61]
Waus00114g02154	396	425	462	46	84	K12125	protein EARLY FLOWERING 3
Waus00005g15549	1166	1313	1500	365	375	K14006	protein transport protein SEC23
Waus00221g09257	157	208	254	6	25	K10643	CCR4-NOT transcription complex subunit 4 [EC:2.3.2.27]
Waus00180g06948	131	167	201	13	14	K02988	small subunit ribosomal protein S5
Waus00024g09779	371	353	410	38	67	K12822	RNA-binding protein 25
Waus01127g02031	122	112	148	14	22	K17785	mitofilin
Waus00116g02245	196	242	283	21	36	K10590	E3 ubiquitin-protein ligase TRIP12 [EC:2.3.2.26]
Waus00220g09230	101	98	127	6	11	K13339	peroxin-6
Waus00123g02956	678	638	767	111	140	K03250	translation initiation factor 3 subunit E
Waus01060g01150	196	242	283	21	36	K10590	E3 ubiquitin-protein ligase TRIP12 [EC:2.3.2.26]
Waus00031g12310	221	122	206	10	17	K12824	transcription elongation regulator 1
Waus00651g18123	321	414	363	90	61	K00706,K11000	1,3-beta-glucan synthase [EC:2.4.1.34],callose synthase [EC:2.4.1.-]
Waus00008g20079	160	195	214	20	32	K02987,K14685	small subunit ribosomal protein S4e,solute carrier family 40 (iron-regulated transporter), member 1
Waus00096g22018	785	943	1243	63	133	K09487	heat shock protein 90kDa beta
Waus00035g13077	212	165	175	10	17	K14309	nuclear pore complex protein Nup93
Waus00074g19316	192	250	276	9	30	K08776,K14800,K08776	puromycin-sensitive aminopeptidase [EC:3.4.11.-],pre-rRNA-processing protein TSR2,puromycin-sensitive aminopeptidase [EC:3.4.11.-]
Waus00055g16276	154	203	274	11	17	K11886	proteasome component ECM29
Waus00011g01780	53	70	84	5	3	K03655	ATP-dependent DNA helicase RecG [EC:3.6.4.12]
Waus00024g09757	1476	1292	2042	127	223	K01872	alanyl-tRNA synthetase [EC:6.1.1.7]
Waus00270g10918	188	195	236	46	45	K15164	mediator of RNA polymerase II transcription subunit 13
Waus00222g09265	196	242	283	21	36	K10590	E3 ubiquitin-protein ligase TRIP12 [EC:2.3.2.26]
Waus01127g02029	785	943	1243	63	133	K09487	heat shock protein 90kDa beta
Waus00169g06197	228	311	429	14	19	K13462	guanine nucleotide-exchange factor
Waus00025g10244	319	442	465	89	102	K01188,K19964	beta-glucosidase [EC:3.2.1.21],hydroxyisourate hydrolase [EC:3.5.2.17]
Waus00144g04779	206	259	294	14	22	K11978	E3 ubiquitin-protein ligase UBR3 [EC:2.3.2.27]
Waus00160g05819	260	290	357	30	51	K14400	pre-mRNA cleavage complex 2 protein Pcf11
Waus00006g17133	85	118	129	3	6	K13156	U11/U12 small nuclear ribonucleoprotein 48 kDa protein
Waus00007g18683	338	500	577	56	99	K17637	exocyst complex component 2
Waus00038g13489	325	270	345	21	48	K12874	intron-binding protein aquarius
Waus00140g04481	87	79	99	5	10	K14774	U3 small nucleolar RNA-associated protein 25
Waus00057g16773	141	118	132	17	24	K13917	mRNA-capping enzyme [EC:2.7.7.50 3.6.1.-]
Waus00085g20735	82	117	121	4	11	K03129	transcription initiation factor TFIID subunit 4
Waus00031g12262	155	249	220	31	40	K03070	preprotein translocase subunit SecA [EC:7.4.2.8]
Waus00100g00662	1134	822	1453	233	241	K14843	pescadillo
Waus00097g22118	58	93	103	5	7	K11665	DNA helicase INO80 [EC:3.6.4.12]
Waus00091g21577	88	135	175	6	5	K04498	E1A/CREB-binding protein [EC:2.3.1.48]
Waus00076g19699	140	169	203	13	30	K19330	run domain Beclin-1 interacting and cysteine-rich containing protein
Waus00099g22228	192	362	334	61	50	K12178	COP9 signalosome complex subunit 4
Waus00101g00694	368	506	775	31	49	K08869	aarF domain-containing kinase
Waus00158g05618	85	76	97	5	8	K09840	9-cis-epoxycarotenoid dioxygenase [EC:1.13.11.51]
Waus00011g01663	741	675	841	63	140	K06174	ATP-binding cassette, sub-family E, member 1
Waus00003g11609	127	172	173	5	20	K06111	exocyst complex component 4
Waus00071g19002	400	778	703	26	56	K03243	translation initiation factor 5B
Waus00002g07901	113	130	141	12	17	K12878	THO complex subunit 1
Waus00069g18484	203	893	916	13	26	K00695	sucrose synthase [EC:2.4.1.13]
Waus00149g05014	284	459	539	72	68	K00888	phosphatidylinositol 4-kinase A [EC:2.7.1.67]
Waus00029g11418	1117	724	800	200	132	K01051	pectinesterase [EC:3.1.1.11]
Waus00001g00196	194	198	212	27	36	K13173	arginine and glutamate-rich protein 1
Waus00204g08482	183	210	244	26	41	K06670	cohesin complex subunit SCC1
Waus00114g02155	8605	7927	8811	1988	1696	K04713	sphinganine C4-monooxygenase [EC:1.14.18.5]
Waus00171g06402	196	252	242	23	46	K03327	multidrug resistance protein, MATE family
Waus00191g07450	77	134	162	8	12	K17906	autophagy-related protein 2
Waus00180g06939	105	200	208	5	8	K03165,K10357	DNA topoisomerase III [EC:5.6.2.1],myosin V
Waus00111g01884	144	388	292	23	29	K00863	triose/dihydroxyacetone kinase / FAD-AMP lyase (cyclizing) [EC:2.7.1.28 2.7.1.29 4.6.1.15]
Waus00022g09083	62	83	91	1	5	K17925	sorting nexin-13
Waus00143g04683	284	448	467	30	68	K14290	exportin-1
Waus00051g15836	177	300	316	6	15	K09486	hypoxia up-regulated 1
Waus00107g01166	57	89	141	6	4	K12813	pre-mRNA-splicing factor ATP-dependent RNA helicase DHX16 [EC:3.6.4.13]
Waus00028g11122	275	322	470	9	31	K00705	4-alpha-glucanotransferase [EC:2.4.1.25]
Waus00010g00499	153	183	263	19	15	K14767	U3 small nucleolar RNA-associated protein 3
Waus00094g21826	348	454	470	48	90	K10599	pre-mRNA-processing factor 19 [EC:2.3.2.27]
Waus00143g04686	86	210	134	3	5	K03327	multidrug resistance protein, MATE family
Waus00020g08220	880	792	1227	39	76	K03255	protein TIF31
Waus00021g08727	724	868	733	77	53	K08235,K14504	xyloglucan:xyloglucosyl transferase [EC:2.4.1.207],xyloglucan:xyloglucosyl transferase TCH4 [EC:2.4.1.207]
Waus00022g09181	113	140	139	20	26	K14405	pre-mRNA 3'-end-processing factor FIP1
Waus00005g15607	60	107	168	8	4	K15201	general transcription factor 3C polypeptide 3 (transcription factor C subunit 4)
Waus00061g17537	330	320	413	28	48	K09580	protein disulfide-isomerase A1 [EC:5.3.4.1]
Waus00167g06107	137	292	326	11	32	K00703	starch synthase [EC:2.4.1.21]
Waus00018g06805	188	187	225	22	30	K18757	la-related protein 1
Waus00014g04405	95	112	111	12	13	K16240	protein suppressor of PHYA-105 1
Waus00192g07524	123	202	214	12	21	K15192	TATA-binding protein-associated factor [EC:3.6.4.-]
Waus00117g02407	201	199	269	26	45	K15363	fanconi-associated nuclease 1 [EC:3.1.21.- 3.1.4.1]
Waus00118g02475	123	217	256	23	30	K09291	nucleoprotein TPR
Waus00248g10130	376	485	549	59	104	K14007	protein transport protein SEC24
Waus00144g04783	94	113	149	13	10	K12397	AP-3 complex subunit beta
Waus00091g21542	1039	905	1176	147	236	K01653	acetolactate synthase I/III small subunit [EC:2.2.1.6]
Waus00022g09084	190	202	272	18	20	K17925	sorting nexin-13
Waus00012g02644	247	339	444	35	65	K09264,K16055	MADS-box transcription factor, plant,trehalose 6-phosphate synthase/phosphatase [EC:2.4.1.15 3.1.3.12]
Waus00002g07867	212	184	245	18	19	K12585	exosome complex exonuclease DIS3/RRP44 [EC:3.1.13.-]
Waus00022g09101	179	218	265	20	23	K19983	exocyst complex component 1
Waus00163g05988	143	242	295	11	17	K16803	cytoskeleton-associated protein 5
Waus00131g03723	90	126	154	2	3	K11643,K14435	chromodomain-helicase-DNA-binding protein 4 [EC:3.6.4.12],chromodomain-helicase-DNA-binding protein 5 [EC:3.6.4.12]
Waus00023g09495	1056	1010	1292	106	179	K12856	pre-mRNA-processing factor 8
Waus00031g12269	330	513	574	37	61	K11000	callose synthase [EC:2.4.1.-]
Waus00044g14617	170	140	201	30	25	K14846	ribosome production factor 1
Waus00202g08380	387	433	441	52	100	K01881	prolyl-tRNA synthetase [EC:6.1.1.15]
Waus00267g10746	242	219	232	53	53	K02201	pantetheine-phosphate adenylyltransferase [EC:2.7.7.3]
Waus00375g13391	122	112	150	14	22	K17785	mitofilin
Waus00045g14758	203	259	287	17	26	K15156	mediator of RNA polymerase II transcription subunit 14
Waus00011g01613	530	1004	888	75	116	K00031	isocitrate dehydrogenase [EC:1.1.1.42]
Waus00388g13571	180	460	302	15	25	K05387	glutamate receptor, ionotropic, plant
Waus00113g02042	239	331	344	25	59	K01115	phospholipase D1/2 [EC:3.1.4.4]
Waus00037g13294	299	278	317	60	81	K12637	3-epi-6-deoxocathasterone 23-monooxygenase [EC:1.14.14.147]
Waus00002g07786	52	74	97	2	2	K11450	[histone H3]-N6,N6-dimethyl-L-lysine4 FAD-dependent demethylase [EC:1.14.99.66]
Waus00107g01227	105	105	172	14	11	K11643,K14436	chromodomain-helicase-DNA-binding protein 4 [EC:3.6.4.12],chromodomain-helicase-DNA-binding protein 6 [EC:3.6.4.12]
Waus00144g04786	176	338	400	29	21	K09422	transcription factor MYB, plant
Waus00050g15634	74	82	171	8	4	K11422	[histone H3]-lysine4 N-trimethyltransferase SETD1 [EC:2.1.1.354]
Waus00177g06668	817	970	1055	224	274	K01231	alpha-mannosidase II [EC:3.2.1.114]
Waus00147g04890	213	227	276	16	25	K14567	U3 small nucleolar RNA-associated protein 14
Waus00028g11148	246	321	253	57	40	K18134	EGF domain-specific O-GlcNAc transferase [EC:2.4.1.255]
Waus00180g06911	159	117	157	12	11	K03168	DNA topoisomerase I [EC:5.6.2.1]
Waus00760g19726	104	86	55	0	0	K14303	nuclear pore complex protein Nup160
Waus00840g20688	196	242	283	21	36	K10590	E3 ubiquitin-protein ligase TRIP12 [EC:2.3.2.26]
Waus00108g01300	1322	1720	1959	108	39	K01568	pyruvate decarboxylase [EC:4.1.1.1]
Waus00138g04163	180	206	254	24	40	K14327	regulator of nonsense transcripts 2
Waus00256g10435	168	293	273	16	41	K15728	phosphatidate phosphatase LPIN [EC:3.1.3.4]
Waus00074g19353	523	752	807	64	97	K15075	DNA repair/transcription protein MET18/MMS19
Waus00070g18877	150	153	163	9	21	K11835	ubiquitin carboxyl-terminal hydrolase 4/11 [EC:3.4.19.12]
Waus00004g13915	1332	1491	1815	320	422	K12619	5'-3' exoribonuclease 2 [EC:3.1.13.-]
Waus00052g15950	63	130	134	6	9	K01530	phospholipid-translocating ATPase [EC:7.6.2.1]
Waus00002g07997	247	345	390	54	77	K10357	myosin V
Waus00181g06980	612	573	810	66	102	K14376	poly(A) polymerase [EC:2.7.7.19]
Waus00011g01495	1008	464	763	30	44	K09487	heat shock protein 90kDa beta
Waus00034g12909	110	198	175	15	17	K00106	xanthine dehydrogenase/oxidase [EC:1.17.1.4 1.17.3.2]
Waus00197g07682	258	289	294	34	66	K01881	prolyl-tRNA synthetase [EC:6.1.1.15]
Waus00011g01738	636	728	729	19	15	K15272	solute carrier family 35 (UDP-sugar transporter), member A1/2/3
Waus00262g10667	598	595	809	79	151	K08818	cell division cycle 2-like [EC:2.7.11.22]
Waus00113g02051	273	270	300	36	52	K14826,K03240	FK506-binding nuclear protein [EC:5.2.1.8],translation initiation factor eIF-2B subunit epsilon
Waus00034g12848	424	531	506	35	97	K14007	protein transport protein SEC24
Waus00015g05100	216	220	314	19	39	K13168	splicing factor, arginine/serine-rich 16
Waus00863g20874	196	242	283	21	36	K10590	E3 ubiquitin-protein ligase TRIP12 [EC:2.3.2.26]
Waus00130g03674	788	452	717	41	86	K12819	pre-mRNA-processing factor SLU7
Waus00122g02862	1506	1570	1515	458	283	K08200	MFS transporter, OCT family, solute carrier family 22 (organic cation transporter), member 3
Waus00013g03512	93	115	83	11	7	K08472	mlo protein
Waus00428g14426	54	114	131	2	5	K14808	ATP-dependent RNA helicase DDX54/DBP10 [EC:3.6.4.13]
Waus00002g07837	103	160	208	14	11	K06225,K12385	patched 1,Niemann-Pick C1 protein
Waus00019g07372	99	150	178	9	12	K11971	E3 ubiquitin-protein ligase RNF14 [EC:2.3.2.31]
Waus00132g03833	407	397	485	37	37	K05666	ATP-binding cassette, subfamily C (CFTR/MRP), member 2
Waus00194g07587	225	241	263	13	39	K12818	ATP-dependent RNA helicase DHX8/PRP22 [EC:3.6.4.13]
Waus00085g20747	317	369	466	29	45	K00670,K10803	N-alpha-acetyltransferase 30 [EC:2.3.1.256],DNA-repair protein XRCC1
Waus00274g10987	324	613	421	36	68	K01886	glutaminyl-tRNA synthetase [EC:6.1.1.18]
Waus00004g13790	611	776	794	65	148	K14005	protein transport protein SEC31
Waus00029g11417	849	1535	1767	135	264	K01835	phosphoglucomutase [EC:5.4.2.2]
Waus00089g21120	209	247	292	11	28	K10843	DNA excision repair protein ERCC-3 [EC:3.6.4.12]
Waus00092g21682	81	251	290	19	14	K09840	9-cis-epoxycarotenoid dioxygenase [EC:1.13.11.51]
Waus00117g02399	220	310	350	39	56	K15376	gephyrin [EC:2.10.1.1 2.7.7.75]
Waus00016g05787	95	235	314	4	7	K10357	myosin V
Waus00024g09817	235	338	453	35	47	K06699	proteasome activator subunit 4
Waus00187g07168	124	146	142	10	20	K14776	ATP-dependent RNA helicase DDX10/DBP4 [EC:3.6.4.13]
Waus00022g09194	2007	2632	3123	536	688	K09587,K00234	steroid 22-alpha-hydroxylase [EC:1.14.13.-],succinate dehydrogenase (ubiquinone) flavoprotein subunit [EC:1.3.5.1]
Waus00217g09000	190	206	254	29	33	K08675	ATP-dependent Lon protease [EC:3.4.21.53]
Waus00868g20883	124	116	147	14	18	K14788	ribosome biogenesis protein ENP2
Waus00251g10300	7857	8295	9954	3130	3063	K14190	GDP-L-galactose phosphorylase [EC:2.7.7.69]
Waus00141g04587	1006	719	766	142	183	K18798	peroxisome-assembly ATPase [EC:3.6.4.7]
Waus00149g05000	97	120	152	7	13	K08789,K12767	microtubule-associated serine/threonine kinase [EC:2.7.11.1],serine/threonine-protein kinase RIM15 [EC:2.7.11.1]
Waus00136g04078	2426	1998	2682	186	415	K01528,K01872	dynamin 1/3 [EC:3.6.5.5],alanyl-tRNA synthetase [EC:6.1.1.7]
Waus00153g05396	148	231	213	21	28	K08827	serine/threonine-protein kinase PRP4 [EC:2.7.11.1]
Waus00024g09908	237	303	297	31	54	K13192	RNA-binding protein 26
Waus00016g05710	197	374	370	13	35	K11824	AP-2 complex subunit alpha
Waus00003g11728	310	402	562	81	76	K13172	serine/arginine repetitive matrix protein 2
Waus00133g03872	1181	1423	1488	219	337	K06067	histone deacetylase 1/2 [EC:3.5.1.98]
Waus00096g21994	196	242	283	21	36	K10590	E3 ubiquitin-protein ligase TRIP12 [EC:2.3.2.26]
Waus00050g15758	54	114	131	2	5	K14808	ATP-dependent RNA helicase DDX54/DBP10 [EC:3.6.4.13]
Waus00019g07361	993	720	1175	91	161	K12493	ADP-ribosylation factor GTPase-activating protein 2/3
Waus00651g18124	321	414	363	90	61	K00706,K11000	1,3-beta-glucan synthase [EC:2.4.1.34],callose synthase [EC:2.4.1.-]
Waus00033g12713	382	325	473	105	68	K19371	DnaJ homolog subfamily C member 25
Waus00116g02287	502	707	920	29	95	K09489	heat shock 70kDa protein 4
Waus00119g02538	3704	4905	5679	1217	1310	K08057	calreticulin
Waus00139g04196	150	212	290	16	31	K14972	PAX-interacting protein 1
Waus00029g11461	160	178	183	25	33	K10734,K10357	GINS complex subunit 3,myosin V
Waus00026g10611	2730	3138	3652	791	897	K15979	staphylococcal nuclease domain-containing protein 1
Waus00068g18394	471	445	557	105	80	K08202	MFS transporter, OCT family, solute carrier family 22 (organic cation transporter), member 4/5
Waus00157g05573	1046	971	1748	149	207	K03260	translation initiation factor 4G
Waus00106g01128	862	1258	1519	89	191	K18442	brefeldin A-inhibited guanine nucleotide-exchange protein
Waus00108g01317	151	268	240	21	39	K02154	V-type H+-transporting ATPase subunit a
Waus00028g11126	275	520	473	32	55	K01537	P-type Ca2+ transporter type 2C [EC:7.2.2.10]
Waus00017g06255	531	556	578	92	145	K05236,K19877	coatomer subunit alpha,chitin biosynthesis protein CHS5
Waus00156g05536	10893	4614	8973	756	1172	K17987	next to BRCA1 gene 1 protein
Waus00038g13433	1123	1185	1448	150	269	K14379,K01078,K14379,K20102	tartrate-resistant acid phosphatase type 5 [EC:3.1.3.2],acid phosphatase [EC:3.1.3.2],tartrate-resistant acid phosphatase type 5 [EC:3.1.3.2],YTH domain-containing family protein
Waus00071g18999	100	176	212	14	16	K11718	UDP-glucose:glycoprotein glucosyltransferase [EC:2.4.1.-]
Waus00085g20718	159	181	227	12	8	K19027	zinc finger FYVE domain-containing protein 26
Waus00073g19252	56	98	111	6	7	K08789,K12767	microtubule-associated serine/threonine kinase [EC:2.7.11.1],serine/threonine-protein kinase RIM15 [EC:2.7.11.1]
Waus00153g05405	728	592	980	31	97	K14409	protein SMG7
Waus00305g12183	679	838	1073	19	72	K00949	thiamine pyrophosphokinase [EC:2.7.6.2]
Waus00019g07363	371	387	407	52	99	K05658	ATP-binding cassette, subfamily B (MDR/TAP), member 1 [EC:7.6.2.2]
Waus00002g08098	132	225	246	15	22	K18953	factor associated with neutral sphingomyelinase activation
Waus00504g15789	85	76	97	5	8	K09840	9-cis-epoxycarotenoid dioxygenase [EC:1.13.11.51]
Waus00279g11063	499	484	636	19	40	K01115,K03006	phospholipase D1/2 [EC:3.1.4.4],DNA-directed RNA polymerase II subunit RPB1 [EC:2.7.7.6]
Waus00128g03298	412	474	559	67	86	K01537	P-type Ca2+ transporter type 2C [EC:7.2.2.10]
Waus00159g05641	171	199	206	21	39	K14805	ATP-dependent RNA helicase DDX24/MAK5 [EC:3.6.4.13]
Waus00076g19698	574	1171	1362	23	58	K08244	alpha-glucan, water dikinase [EC:2.7.9.4]
Waus00256g10424	175	320	228	27	24	K04371	mitogen-activated protein kinase 1/3 [EC:2.7.11.24]
Waus00673g18342	326	94	196	5	5	K10999	cellulose synthase A [EC:2.4.1.12]
Waus00022g09186	317	462	559	3	34	K12391	AP-1 complex subunit gamma-1
Waus00147g04918	441	412	582	24	48	K17943	pumilio RNA-binding family
Waus00031g12299	195	278	313	20	19	K14802	phospholipid-transporting ATPase [EC:7.6.2.1]
Waus00185g07091	173	244	205	18	28	K16279	E3 ubiquitin-protein ligase KEG [EC:2.7.11.1 2.3.2.27]
Waus00022g09107	133	183	203	34	16	K19983	exocyst complex component 1
Waus00009g21386	312	356	331	59	79	K04077	chaperonin GroEL
Waus00107g01218	276	397	340	57	56	K00454,K15718	lipoxygenase [EC:1.13.11.12],linoleate 9S-lipoxygenase [EC:1.13.11.58]
Waus00010g00546	91	94	131	10	11	K12882	nuclear cap-binding protein subunit 1
Waus00091g21499	7068	6116	7355	1530	1056	K01610	phosphoenolpyruvate carboxykinase (ATP) [EC:4.1.1.49]
Waus00024g09875	143	213	313	13	29	K10268	F-box and leucine-rich repeat protein 2/20
Waus00033g12706	50283	22468	63491	4092	7243	K08770	ubiquitin C
Waus00135g03996	106	176	203	7	16	K17925	sorting nexin-13
Waus00014g04373	229	165	233	35	33	K14304	nuclear pore complex protein Nup85
Waus00095g21904	204	281	285	29	38	K11647	SWI/SNF-related matrix-associated actin-dependent regulator of chromatin subfamily A member 2/4 [EC:3.6.4.-]
Waus00057g16719	214	272	310	21	42	K03107	signal recognition particle subunit SRP68
Waus00004g13895	959	957	1616	19	43	K17302	coatomer subunit beta'
Waus00114g02143	2368	2506	2857	925	940	K17086	transmembrane 9 superfamily member 2/4
Waus00034g12894	439	528	489	39	91	K01870	isoleucyl-tRNA synthetase [EC:6.1.1.5]
Waus00149g04999	77	127	157	2	9	K08789,K12767	microtubule-associated serine/threonine kinase [EC:2.7.11.1],serine/threonine-protein kinase RIM15 [EC:2.7.11.1]
Waus00055g16513	194	243	296	19	32	K03163	DNA topoisomerase I [EC:5.6.2.1]
Waus00025g10258	1028	1461	1416	89	252	K03347,K03943	cullin 1,NADH dehydrogenase (ubiquinone) flavoprotein 2 [EC:7.1.1.2 1.6.99.3]
Waus00001g00128	521	767	949	115	166	K17943	pumilio RNA-binding family
Waus00009g21370	214	289	325	44	65	K07178,K12164	RIO kinase 1 [EC:2.7.11.1],ubiquitin-like modifier-activating enzyme 5
Waus00522g16018	295	332	385	44	29	K16292	KDEL-tailed cysteine endopeptidase [EC:3.4.22.-]
Waus00001g00171	170	172	208	28	18	K14546	U3 small nucleolar RNA-associated protein 5
Waus00055g16509	479	446	508	103	123	K12199	vacuolar protein sorting-associated protein VTA1
Waus00156g05546	76	102	122	2	5	K14314	nuclear pore complex protein Nup210
Waus00030g11907	205	272	306	37	39	K08333	phosphoinositide-3-kinase, regulatory subunit 4 [EC:2.7.11.1]
Waus00032g12591	181	212	211	22	40	K14509	ethylene receptor [EC:2.7.13.-]
Waus00101g00705	104	181	177	12	20	K05294	GPI inositol-deacylase [EC:3.-.-.-]
Waus00002g07868	984	1234	1416	236	190	K07088	None
Waus00005g15493	305	279	271	35	62	K09667	protein O-GlcNAc transferase [EC:2.4.1.255]
Waus00143g04684	90	97	122	3	6	K01361,K14743	lactocepin [EC:3.4.21.96],membrane-anchored mycosin MYCP [EC:3.4.21.-]
