# Supplementary material for: Genome of the world’s smallest flowering plant, Wolffia australiana, helps explain its specialized physiology and unique morphology
Source: Commun Biol. 2021 Jul 22;4:900. doi: 10.1038/s42003-021-02422-5 (PMC8298427; doi:10.1038/s42003-021-02422-5)
Supplement: Supplementary file 15 — Supplementary Data 13 [file 42003_2021_2422_MOESM15_ESM.txt]

scaffold223	142407	.	T	A	228.0	.	DP=145;VDB=0.249749;SGB=-0.693147;RPB=1;MQB=1;MQSB=0.882815;BQB=1;MQ0F=0;AC=2;AN=2;DP4=1,0,70,63;MQ=54	GT:PL:DP:GP:GQ	1/1:255,255,0:134:304,276,0:127
scaffold223	146431	.	T	A	228.0	.	DP=104;VDB=0.163256;SGB=-0.693147;RPB=0.00480002;MQB=0.00480002;MQSB=0.829118;BQB=0.413683;MQ0F=0.0673077;AC=2;AN=2;DP4=2,2,50,44;MQ=51	GT:PL:DP:GP:GQ	1/1:255,229,0:98:300,248,0:127
scaffold223	223318	.	A	C	228.0	.	DP=201;VDB=0.787187;SGB=-0.693147;RPB=0.986631;MQB=0.989305;MQSB=0.967928;BQB=0.026738;MQ0F=0;AC=2;AN=2;DP4=1,1,95,92;MQ=59	GT:PL:DP:GP:GQ	1/1:255,255,0:189:301,275,0:127
scaffold223	223363	.	C	T	228.0	.	DP=197;VDB=0.0241049;SGB=-0.693147;RPB=1;MQB=1;MQSB=0.973495;BQB=1;MQ0F=0;AC=2;AN=2;DP4=0,1,89,102;MQ=59	GT:PL:DP:GP:GQ	1/1:255,255,0:192:308,278,0:127
scaffold223	223364	.	T	G	228.0	.	DP=195;VDB=0.0235015;SGB=-0.693147;RPB=1;MQB=1;MQSB=0.943347;BQB=1;MQ0F=0;AC=2;AN=2;DP4=0,1,88,104;MQ=59	GT:PL:DP:GP:GQ	1/1:255,255,0:193:308,278,0:127
scaffold223	234901	.	A	C	228.0	.	DP=242;VDB=0.827483;SGB=-0.693147;RPB=1.77236e-10;MQB=3.95217e-22;MQSB=2.4239e-05;BQB=0.687626;MQ0F=0.0289256;AC=2;AN=2;DP4=1,42,72,115;MQ=52	GT:PL:DP:GP:GQ	1/1:255,70,0:230:271,75,0:75
scaffold223	249604	.	G	T	228.0	.	DP=247;VDB=0.848843;SGB=-0.693147;RPB=0.999898;MQB=1.04999e-08;MQSB=0.370815;BQB=0.0401375;MQ0F=0.0242915;AC=2;AN=2;DP4=10,3,89,139;MQ=57	GT:PL:DP:GP:GQ	1/1:255,255,0:241:286,267,0:127
scaffold223	249687	.	C	T	228.0	.	DP=224;VDB=0.119466;SGB=-0.693147;RPB=0.0964902;MQB=4.47731e-08;MQSB=0.981377;BQB=0.652277;MQ0F=0.0133929;AC=2;AN=2;DP4=7,5,113,91;MQ=57	GT:PL:DP:GP:GQ	1/1:255,255,0:216:292,270,0:127
scaffold223	249699	.	G	A	228.0	.	DP=229;VDB=0.142898;SGB=-0.693147;RPB=0.512486;MQB=1.7548e-08;MQSB=0.983436;BQB=0.860265;MQ0F=0.0174672;AC=2;AN=2;DP4=8,5,114,91;MQ=55	GT:PL:DP:GP:GQ	1/1:255,255,0:218:292,270,0:127
scaffold223	249716	.	C	A	228.0	.	DP=249;VDB=0.928229;SGB=-0.693147;RPB=0.000180959;MQB=8.50292e-18;MQSB=0.996524;BQB=0.895617;MQ0F=0.0200803;AC=2;AN=2;DP4=17,13,123,91;MQ=54	GT:PL:DP:GP:GQ	1/1:255,255,0:244:281,265,0:127
scaffold223	249731	.	C	A	228.0	.	DP=241;VDB=0.686774;SGB=-0.693147;RPB=0.00896862;MQB=6.35891e-18;MQSB=0.9263;BQB=0.961266;MQ0F=0.0165975;AC=2;AN=2;DP4=22,11,116,79;MQ=53	GT:PL:DP:GP:GQ	1/1:255,254,0:228:279,263,0:127
scaffold223	249790	.	A	G	228.0	.	DP=237;VDB=0.478532;SGB=-0.693147;RPB=3.46886e-11;MQB=7.56742e-21;MQSB=0.696858;BQB=0.967402;MQ0F=0.0253165;AC=2;AN=2;DP4=29,8,126,66;MQ=51	GT:PL:DP:GP:GQ	1/1:255,200,0:229:278,208,0:127
scaffold223	249910	.	G	T	225.0	.	DP=164;VDB=0.534942;SGB=-0.693147;MQSB=0.806817;MQ0F=0;AC=2;AN=2;DP4=0,0,80,80;MQ=59	GT:PL:DP:GP:GQ	1/1:255,255,0:160:-2.14748e+09,-2.14748e+09,0:127
scaffold223	249919	.	C	T	228.0	.	DP=171;VDB=0.535455;SGB=-0.693147;RPB=1;MQB=1;MQSB=0.932627;BQB=1;MQ0F=0;AC=2;AN=2;DP4=1,0,80,81;MQ=56	GT:PL:DP:GP:GQ	1/1:255,255,0:162:304,276,0:127
scaffold223	250445	.	G	A	228.0	.	DP=187;VDB=0.470577;SGB=-0.693147;RPB=0.737288;MQB=0;MQSB=0.911364;BQB=0.338983;MQ0F=0.00534759;AC=2;AN=2;DP4=2,0,78,99;MQ=59	GT:PL:DP:GP:GQ	1/1:255,255,0:179:299,274,0:127
scaffold223	250521	.	C	T	228.0	.	DP=197;VDB=0.598233;SGB=-0.693147;RPB=0.252088;MQB=0.000101207;MQSB=0.166138;BQB=0.768383;MQ0F=0.00507614;AC=2;AN=2;DP4=6,3,81,97;MQ=55	GT:PL:DP:GP:GQ	1/1:255,255,0:187:285,267,0:127
scaffold223	250552	.	C	A	228.0	.	DP=221;VDB=0.108214;SGB=-0.693147;RPB=0.013467;MQB=2.6118e-11;MQSB=0.107182;BQB=0.702255;MQ0F=0.0361991;AC=2;AN=2;DP4=16,5,96,92;MQ=51	GT:PL:DP:GP:GQ	1/1:255,255,0:209:282,265,0:127
scaffold223	264392	.	T	C	228.0	.	DP=143;VDB=0.0115452;SGB=-0.693147;RPB=0.00223175;MQB=0.991623;MQSB=0.925944;BQB=0.00835895;MQ0F=0;AC=2;AN=2;DP4=5,6,56,71;MQ=59	GT:PL:DP:GP:GQ	1/1:255,142,0:138:277,150,0:127
scaffold223	296373	.	A	T	228.0	.	DP=127;VDB=0.583244;SGB=-0.693147;RPB=0.0974576;MQB=0.00847458;MQSB=0.996057;BQB=0.580508;MQ0F=0.023622;AC=2;AN=2;DP4=2,0,27,91;MQ=54	GT:PL:DP:GP:GQ	1/1:255,255,0:120:309,279,0:127
scaffold223	352362	.	T	C	225.0	.	DP=100;VDB=0.665819;SGB=-0.693147;MQSB=0.897833;MQ0F=0;AC=2;AN=2;DP4=0,0,36,62;MQ=51	GT:PL:DP:GP:GQ	1/1:255,255,0:98:-2.14748e+09,-2.14748e+09,0:127
scaffold6	53826	.	A	T	225.0	.	DP=167;VDB=0.205405;SGB=-0.693147;MQSB=1;MQ0F=0;AC=2;AN=2;DP4=0,0,80,64;MQ=60	GT:PL:DP:GP:GQ	1/1:255,255,0:144:-2.14748e+09,-2.14748e+09,0:127
scaffold6	57911	.	A	C	225.0	.	DP=154;VDB=0.354694;SGB=-0.693147;MQSB=1;MQ0F=0;AC=2;AN=2;DP4=0,0,93,57;MQ=60	GT:PL:DP:GP:GQ	1/1:255,255,0:150:-2.14748e+09,-2.14748e+09,0:127
scaffold6	89259	.	C	A	225.0	.	DP=206;VDB=0.106967;SGB=-0.693147;MQSB=1;MQ0F=0;AC=2;AN=2;DP4=0,0,110,92;MQ=60	GT:PL:DP:GP:GQ	1/1:255,255,0:202:-2.14748e+09,-2.14748e+09,0:127
scaffold6	89769	.	C	T	225.0	.	DP=169;VDB=0.377329;SGB=-0.693147;MQSB=0.991844;MQ0F=0;AC=2;AN=2;DP4=0,0,77,86;MQ=59	GT:PL:DP:GP:GQ	1/1:255,255,0:163:-2.14748e+09,-2.14748e+09,0:127
scaffold6	90208	.	A	G	225.0	.	DP=197;VDB=0.784877;SGB=-0.693147;MQSB=0.893172;MQ0F=0;AC=2;AN=2;DP4=0,0,91,99;MQ=59	GT:PL:DP:GP:GQ	1/1:255,255,0:190:-2.14748e+09,-2.14748e+09,0:127
scaffold6	90232	.	C	A	225.0	.	DP=211;VDB=0.038271;SGB=-0.693147;MQSB=1;MQ0F=0;AC=2;AN=2;DP4=0,0,108,85;MQ=60	GT:PL:DP:GP:GQ	1/1:255,255,0:193:-2.14748e+09,-2.14748e+09,0:127
scaffold6	90235	.	A	T	228.0	.	DP=208;VDB=0.0392681;SGB=-0.693147;RPB=0.0102564;MQB=1;MQSB=1;BQB=0;MQ0F=0;AC=2;AN=2;DP4=0,2,108,87;MQ=60	GT:PL:DP:GP:GQ	1/1:255,255,0:197:303,276,0:127
scaffold6	90312	.	G	A	225.0	.	DP=225;VDB=0.445666;SGB=-0.693147;MQSB=0.644675;MQ0F=0;AC=2;AN=2;DP4=0,0,132,86;MQ=57	GT:PL:DP:GP:GQ	1/1:255,255,0:218:-2.14748e+09,-2.14748e+09,0:127
scaffold6	90314	.	G	A	225.0	.	DP=227;VDB=0.554765;SGB=-0.693147;MQSB=0.599921;MQ0F=0;AC=2;AN=2;DP4=0,0,135,86;MQ=57	GT:PL:DP:GP:GQ	1/1:255,255,0:221:-2.14748e+09,-2.14748e+09,0:127
scaffold6	90323	.	C	T	225.0	.	DP=234;VDB=0.704049;SGB=-0.693147;MQSB=0.608748;MQ0F=0;AC=2;AN=2;DP4=0,0,132,86;MQ=56	GT:PL:DP:GP:GQ	1/1:255,255,0:218:-2.14748e+09,-2.14748e+09,0:127
scaffold6	90452	.	C	G	225.0	.	DP=218;VDB=0.0362008;SGB=-0.693147;MQSB=0.4164;MQ0F=0;AC=2;AN=2;DP4=0,0,103,105;MQ=59	GT:PL:DP:GP:GQ	1/1:255,255,0:208:-2.14748e+09,-2.14748e+09,0:127
scaffold6	99385	.	G	T	225.0	.	DP=192;VDB=0.241952;SGB=-0.693147;MQSB=0.331727;MQ0F=0;AC=2;AN=2;DP4=0,0,114,74;MQ=52	GT:PL:DP:GP:GQ	1/1:255,255,0:188:-2.14748e+09,-2.14748e+09,0:127
scaffold6	99404	.	C	A	225.0	.	DP=158;VDB=2.25599e-09;SGB=-0.693147;MQSB=0.575374;MQ0F=0;AC=2;AN=2;DP4=0,0,94,59;MQ=55	GT:PL:DP:GP:GQ	1/1:255,255,0:153:-2.14748e+09,-2.14748e+09,0:127
scaffold6	99406	.	G	A	225.0	.	DP=154;VDB=1.6764e-09;SGB=-0.693147;MQSB=0.575374;MQ0F=0;AC=2;AN=2;DP4=0,0,94,59;MQ=55	GT:PL:DP:GP:GQ	1/1:255,255,0:153:-2.14748e+09,-2.14748e+09,0:127
scaffold6	99407	.	G	A	225.0	.	DP=154;VDB=2.71963e-09;SGB=-0.693147;MQSB=0.50987;MQ0F=0;AC=2;AN=2;DP4=0,0,93,59;MQ=55	GT:PL:DP:GP:GQ	1/1:255,255,0:152:-2.14748e+09,-2.14748e+09,0:127
scaffold6	99418	.	G	T	225.0	.	DP=191;VDB=0.0126407;SGB=-0.693147;MQSB=0.332201;MQ0F=0;AC=2;AN=2;DP4=0,0,118,63;MQ=53	GT:PL:DP:GP:GQ	1/1:255,255,0:181:-2.14748e+09,-2.14748e+09,0:127
scaffold6	99660	.	T	C	225.0	.	DP=189;VDB=0.160268;SGB=-0.693147;MQSB=0.649846;MQ0F=0.00529101;AC=2;AN=2;DP4=0,0,90,85;MQ=53	GT:PL:DP:GP:GQ	1/1:255,255,0:175:-2.14748e+09,-2.14748e+09,0:127
scaffold6	99661	.	C	A	225.0	.	DP=188;VDB=0.143898;SGB=-0.693147;MQSB=0.679479;MQ0F=0.00531915;AC=2;AN=2;DP4=0,0,89,85;MQ=53	GT:PL:DP:GP:GQ	1/1:255,255,0:174:-2.14748e+09,-2.14748e+09,0:127
scaffold6	99674	.	A	T	225.0	.	DP=192;VDB=0.000104816;SGB=-0.693147;MQSB=0.686756;MQ0F=0;AC=2;AN=2;DP4=0,0,93,89;MQ=53	GT:PL:DP:GP:GQ	1/1:255,255,0:182:-2.14748e+09,-2.14748e+09,0:127
scaffold6	99681	.	G	A	225.0	.	DP=188;VDB=0.00222466;SGB=-0.693147;MQSB=0.765602;MQ0F=0;AC=2;AN=2;DP4=0,0,91,93;MQ=52	GT:PL:DP:GP:GQ	1/1:255,255,0:184:-2.14748e+09,-2.14748e+09,0:127
scaffold6	99889	.	T	C	225.0	.	DP=129;VDB=0.393054;SGB=-0.693147;MQSB=0.060396;MQ0F=0;AC=2;AN=2;DP4=0,0,35,91;MQ=53	GT:PL:DP:GP:GQ	1/1:255,255,0:126:-2.14748e+09,-2.14748e+09,0:127
scaffold6	107162	.	A	G	225.0	.	DP=139;VDB=0.822721;SGB=-0.693147;MQSB=1;MQ0F=0;AC=2;AN=2;DP4=0,0,69,65;MQ=60	GT:PL:DP:GP:GQ	1/1:255,255,0:134:-2.14748e+09,-2.14748e+09,0:127
scaffold6	176018	.	A	G	228.0	.	DP=195;VDB=0.148945;SGB=-0.693147;RPB=0.597765;MQB=1;MQSB=1;BQB=0.217877;MQ0F=0;AC=2;AN=2;DP4=1,1,80,99;MQ=60	GT:PL:DP:GP:GQ	1/1:255,255,0:181:300,274,0:127
scaffold6	192340	.	A	T	225.0	.	DP=246;VDB=0.377776;SGB=-0.693147;MQSB=1;MQ0F=0;AC=2;AN=2;DP4=0,0,124,108;MQ=60	GT:PL:DP:GP:GQ	1/1:255,255,0:232:-2.14748e+09,-2.14748e+09,0:127
scaffold6	229244	.	G	T	228.0	.	DP=237;VDB=0.81666;SGB=-0.693147;RPB=0.261842;MQB=1.56639e-13;MQSB=0.998627;BQB=0.998586;MQ0F=0.0421941;AC=2;AN=2;DP4=9,13,120,84;MQ=54	GT:PL:DP:GP:GQ	1/1:255,255,0:226:286,267,0:127
scaffold6	229282	.	T	C	228.0	.	DP=225;VDB=0.613517;SGB=-0.693147;RPB=0.00480067;MQB=4.45643e-05;MQSB=0.692377;BQB=0.450051;MQ0F=0.00888889;AC=2;AN=2;DP4=2,5,108,102;MQ=52	GT:PL:DP:GP:GQ	1/1:255,255,0:217:297,273,0:127
scaffold6	229800	.	G	A	228.0	.	DP=173;VDB=0.529907;SGB=-0.693147;RPB=1;MQB=1;MQSB=0.891971;BQB=1;MQ0F=0.00578035;AC=2;AN=2;DP4=0,1,95,70;MQ=53	GT:PL:DP:GP:GQ	1/1:255,255,0:166:308,278,0:127
scaffold6	229831	.	C	T	228.0	.	DP=178;VDB=0.230628;SGB=-0.693147;RPB=1;MQB=1;MQSB=0.706589;BQB=1;MQ0F=0;AC=2;AN=2;DP4=0,1,92,78;MQ=57	GT:PL:DP:GP:GQ	1/1:255,255,0:171:309,279,0:127
scaffold6	229889	.	T	A	225.0	.	DP=154;VDB=0.0070132;SGB=-0.693147;MQSB=0.988943;MQ0F=0;AC=2;AN=2;DP4=0,0,68,82;MQ=52	GT:PL:DP:GP:GQ	1/1:255,255,0:150:-2.14748e+09,-2.14748e+09,0:127
scaffold6	229911	.	C	A	228.0	.	DP=201;VDB=0.869934;SGB=-0.693147;RPB=1;MQB=1;MQSB=0.946923;BQB=1;MQ0F=0;AC=2;AN=2;DP4=1,0,92,102;MQ=54	GT:PL:DP:GP:GQ	1/1:255,255,0:195:300,274,0:127
scaffold6	229940	.	T	C	225.0	.	DP=201;VDB=0.1151;SGB=-0.693147;MQSB=0.781679;MQ0F=0;AC=2;AN=2;DP4=0,0,89,103;MQ=54	GT:PL:DP:GP:GQ	1/1:255,255,0:192:-2.14748e+09,-2.14748e+09,0:127
scaffold6	229947	.	G	T	225.0	.	DP=195;VDB=0.143291;SGB=-0.693147;MQSB=0.865977;MQ0F=0;AC=2;AN=2;DP4=0,0,87,97;MQ=55	GT:PL:DP:GP:GQ	1/1:255,255,0:184:-2.14748e+09,-2.14748e+09,0:127
scaffold6	229972	.	G	T	225.0	.	DP=203;VDB=0.722158;SGB=-0.693147;MQSB=0.994087;MQ0F=0;AC=2;AN=2;DP4=0,0,84,106;MQ=58	GT:PL:DP:GP:GQ	1/1:255,255,0:190:-2.14748e+09,-2.14748e+09,0:127
scaffold6	230492	.	G	A	225.0	.	DP=129;VDB=4.00774e-10;SGB=-0.693147;MQSB=0.985909;MQ0F=0;AC=2;AN=2;DP4=0,0,55,73;MQ=54	GT:PL:DP:GP:GQ	1/1:255,255,0:128:-2.14748e+09,-2.14748e+09,0:127
scaffold6	230495	.	C	T	228.0	.	DP=129;VDB=3.20445e-10;SGB=-0.693147;RPB=0.69685;MQB=0.0275591;MQSB=0.973792;BQB=0.732283;MQ0F=0;AC=2;AN=2;DP4=2,0,54,73;MQ=54	GT:PL:DP:GP:GQ	1/1:255,255,0:129:295,272,0:127
scaffold6	230499	.	A	G	228.0	.	DP=129;VDB=9.77104e-10;SGB=-0.693147;RPB=0.7125;MQB=0.0291667;MQSB=0.999784;BQB=0.975;MQ0F=0;AC=2;AN=2;DP4=2,0,49,71;MQ=54	GT:PL:DP:GP:GQ	1/1:255,255,0:122:294,271,0:127
scaffold6	231008	.	G	A	228.0	.	DP=232;VDB=0.863486;SGB=-0.693147;RPB=2.86955e-05;MQB=2.94181e-06;MQSB=0.998374;BQB=0.0642755;MQ0F=0;AC=2;AN=2;DP4=7,2,105,101;MQ=58	GT:PL:DP:GP:GQ	1/1:255,255,0:215:284,266,0:127
scaffold6	231163	.	G	A	225.0	.	DP=169;VDB=0.35088;SGB=-0.693147;MQSB=0.989814;MQ0F=0;AC=2;AN=2;DP4=0,0,83,76;MQ=59	GT:PL:DP:GP:GQ	1/1:255,255,0:159:-2.14748e+09,-2.14748e+09,0:127
scaffold6	231230	.	C	A	228.0	.	DP=218;VDB=0.233521;SGB=-0.693147;RPB=0.0448076;MQB=6.72681e-07;MQSB=0.980995;BQB=0.930056;MQ0F=0.00458716;AC=2;AN=2;DP4=4,6,93,113;MQ=58	GT:PL:DP:GP:GQ	1/1:255,255,0:216:288,268,0:127
scaffold6	231232	.	A	T	228.0	.	DP=225;VDB=0.217414;SGB=-0.693147;RPB=0.00351957;MQB=1.69275e-07;MQSB=0.981716;BQB=0.978802;MQ0F=0.00444444;AC=2;AN=2;DP4=5,6,94,112;MQ=57	GT:PL:DP:GP:GQ	1/1:255,255,0:217:285,267,0:127
scaffold6	231259	.	A	G	228.0	.	DP=234;VDB=0.0237131;SGB=-0.693147;RPB=0.0026467;MQB=1.3116e-13;MQSB=0.596023;BQB=0.313593;MQ0F=0.0042735;AC=2;AN=2;DP4=6,16,97,111;MQ=56	GT:PL:DP:GP:GQ	1/1:255,255,0:230:278,263,0:127
scaffold6	236983	.	A	C	225.0	.	DP=201;VDB=0.238062;SGB=-0.693147;MQSB=0.999727;MQ0F=0;AC=2;AN=2;DP4=0,0,94,98;MQ=57	GT:PL:DP:GP:GQ	1/1:255,255,0:192:-2.14748e+09,-2.14748e+09,0:127
scaffold6	237087	.	C	G	228.0	.	DP=193;VDB=0.548952;SGB=-0.693147;RPB=0.00334778;MQB=1.15302e-07;MQSB=0.0731248;BQB=0.56663;MQ0F=0.0207254;AC=2;AN=2;DP4=9,3,78,92;MQ=51	GT:PL:DP:GP:GQ	1/1:255,255,0:182:289,269,0:127
scaffold6	238157	.	A	G	228.0	.	DP=198;VDB=0.71569;SGB=-0.693147;RPB=8.39676e-07;MQB=2.61239e-07;MQSB=0.470726;BQB=0.72416;MQ0F=0.0252525;AC=2;AN=2;DP4=1,10,80,100;MQ=51	GT:PL:DP:GP:GQ	1/1:255,255,0:191:291,270,0:127
scaffold6	239818	.	C	T	228.0	.	DP=245;VDB=0.681976;SGB=-0.693147;RPB=0.0321833;MQB=3.04626e-11;MQSB=0.0610448;BQB=0.705509;MQ0F=0;AC=2;AN=2;DP4=0,29,120,85;MQ=54	GT:PL:DP:GP:GQ	1/1:255,208,0:234:273,214,0:127
scaffold6	239841	.	T	C	228.0	.	DP=236;VDB=0.556717;SGB=-0.693147;RPB=6.03217e-05;MQB=1.21421e-06;MQSB=0.0450707;BQB=0.778216;MQ0F=0;AC=2;AN=2;DP4=0,22,118,82;MQ=52	GT:PL:DP:GP:GQ	1/1:255,253,0:222:276,260,0:127
scaffold6	239925	.	T	C	228.0	.	DP=190;VDB=0.576157;SGB=-0.693147;RPB=0.258111;MQB=0.0122982;MQSB=0.155853;BQB=0.793557;MQ0F=0.00526316;AC=2;AN=2;DP4=0,3,111,62;MQ=56	GT:PL:DP:GP:GQ	1/1:255,255,0:176:306,277,0:127
scaffold6	297361	.	C	A	228.0	.	DP=187;VDB=0.954057;SGB=-0.693147;RPB=0.175498;MQB=0.000123594;MQSB=0.000173344;BQB=0.54085;MQ0F=0.0213904;AC=2;AN=2;DP4=9,0,90,79;MQ=53	GT:PL:DP:GP:GQ	1/1:255,255,0:178:290,269,0:127
scaffold6	299461	.	T	G	225.0	.	DP=157;VDB=3.74665e-05;SGB=-0.693147;MQSB=0.969135;MQ0F=0;AC=2;AN=2;DP4=0,0,92,64;MQ=54	GT:PL:DP:GP:GQ	1/1:255,255,0:156:-2.14748e+09,-2.14748e+09,0:127
scaffold6	299462	.	C	T	228.0	.	DP=160;VDB=8.33769e-05;SGB=-0.693147;RPB=1;MQB=1;MQSB=0.951737;BQB=1;MQ0F=0;AC=2;AN=2;DP4=0,1,91,64;MQ=54	GT:PL:DP:GP:GQ	1/1:255,255,0:156:306,277,0:127
scaffold6	363712	.	A	C	225.0	.	DP=155;VDB=0.484312;SGB=-0.693147;MQSB=1;MQ0F=0;AC=2;AN=2;DP4=0,0,88,56;MQ=60	GT:PL:DP:GP:GQ	1/1:255,255,0:144:-2.14748e+09,-2.14748e+09,0:127
scaffold6	368787	.	A	T	225.0	.	DP=108;VDB=0.90382;SGB=-0.693147;MQSB=1;MQ0F=0;AC=2;AN=2;DP4=0,0,32,69;MQ=60	GT:PL:DP:GP:GQ	1/1:255,255,0:101:-2.14748e+09,-2.14748e+09,0:127
scaffold6	369022	.	T	G	228.0	.	DP=153;VDB=0.00654848;SGB=-0.693147;RPB=0.027972;MQB=0.013986;MQSB=0.966659;BQB=0.48951;MQ0F=0.0261438;AC=2;AN=2;DP4=2,0,112,31;MQ=53	GT:PL:DP:GP:GQ	1/1:255,255,0:145:310,279,0:127
scaffold6	372861	.	T	C	225.0	.	DP=183;VDB=0.068836;SGB=-0.693147;MQSB=0.623467;MQ0F=0;AC=2;AN=2;DP4=0,0,102,71;MQ=57	GT:PL:DP:GP:GQ	1/1:255,255,0:173:-2.14748e+09,-2.14748e+09,0:127
scaffold6	372862	.	C	T	228.0	.	DP=179;VDB=0.0662431;SGB=-0.693147;RPB=0.00071319;MQB=0.866988;MQSB=0.612039;BQB=0.00140529;MQ0F=0;AC=2;AN=2;DP4=2,3,101,70;MQ=57	GT:PL:DP:GP:GQ	1/1:255,255,0:176:290,269,0:127
scaffold6	372929	.	C	T	225.0	.	DP=248;VDB=0.140954;SGB=-0.693147;MQSB=0.994441;MQ0F=0;AC=2;AN=2;DP4=0,0,188,40;MQ=51	GT:PL:DP:GP:GQ	1/1:255,255,0:228:-2.14748e+09,-2.14748e+09,0:127
scaffold6	373073	.	C	T	228.0	.	DP=216;VDB=5.89774e-09;SGB=-0.693147;RPB=0.844666;MQB=0.503399;MQSB=0.995196;BQB=0.0523371;MQ0F=0;AC=2;AN=2;DP4=1,2,81,22;MQ=51	GT:PL:DP:GP:GQ	1/1:255,249,0:106:288,262,0:127
scaffold6	373090	.	C	A	225.0	.	DP=248;VDB=0.0265202;SGB=-0.693147;MQSB=0.726717;MQ0F=0;AC=2;AN=2;DP4=0,0,188,57;MQ=55	GT:PL:DP:GP:GQ	1/1:255,255,0:245:-2.14748e+09,-2.14748e+09,0:127
scaffold6	411489	.	A	T	225.0	.	DP=214;VDB=0.458362;SGB=-0.693147;MQSB=0.960563;MQ0F=0;AC=2;AN=2;DP4=0,0,114,85;MQ=59	GT:PL:DP:GP:GQ	1/1:255,255,0:199:-2.14748e+09,-2.14748e+09,0:127
scaffold6	616368	.	G	A	225.0	.	DP=199;VDB=0.0563622;SGB=-0.693147;MQSB=0.00145542;MQ0F=0.00502513;AC=2;AN=2;DP4=0,0,85,109;MQ=52	GT:PL:DP:GP:GQ	1/1:255,255,0:194:-2.14748e+09,-2.14748e+09,0:127
scaffold6	616369	.	C	T	228.0	.	DP=199;VDB=0.00908959;SGB=-0.693147;RPB=1.72809e-06;MQB=5.66118e-07;MQSB=0.00117858;BQB=0.990786;MQ0F=0.00502513;AC=2;AN=2;DP4=11,0,75,111;MQ=52	GT:PL:DP:GP:GQ	1/1:255,255,0:197:287,268,0:127
scaffold6	619361	.	C	T	228.0	.	DP=138;VDB=3.81616e-07;SGB=-0.693147;RPB=0.000196798;MQB=0.00731831;MQSB=0.994737;BQB=0.80911;MQ0F=0.00724638;AC=2;AN=2;DP4=0,6,52,76;MQ=52	GT:PL:DP:GP:GQ	1/1:255,234,0:134:282,244,0:127
scaffold6	800605	.	A	T	225.0	.	DP=237;VDB=0.50578;SGB=-0.693147;MQSB=1;MQ0F=0;AC=2;AN=2;DP4=0,0,111,119;MQ=60	GT:PL:DP:GP:GQ	1/1:255,255,0:230:-2.14748e+09,-2.14748e+09,0:127
scaffold6	815054	.	A	T	225.0	.	DP=223;VDB=0.0491272;SGB=-0.693147;MQSB=1;MQ0F=0;AC=2;AN=2;DP4=0,0,110,106;MQ=60	GT:PL:DP:GP:GQ	1/1:255,255,0:216:-2.14748e+09,-2.14748e+09,0:127
scaffold6	815575	.	A	C	225.0	.	DP=206;VDB=0.441816;SGB=-0.693147;MQSB=1;MQ0F=0;AC=2;AN=2;DP4=0,0,110,82;MQ=60	GT:PL:DP:GP:GQ	1/1:255,255,0:192:-2.14748e+09,-2.14748e+09,0:127
scaffold6	845044	.	A	C	225.0	.	DP=187;VDB=0.165179;SGB=-0.693147;MQSB=1;MQ0F=0;AC=2;AN=2;DP4=0,0,87,93;MQ=60	GT:PL:DP:GP:GQ	1/1:255,255,0:180:-2.14748e+09,-2.14748e+09,0:127
scaffold6	848535	.	A	C	225.0	.	DP=197;VDB=0.240471;SGB=-0.693147;MQSB=1;MQ0F=0;AC=2;AN=2;DP4=0,0,85,101;MQ=60	GT:PL:DP:GP:GQ	1/1:255,255,0:186:-2.14748e+09,-2.14748e+09,0:127
scaffold6	873161	.	G	C	225.0	.	DP=147;VDB=0.0987943;SGB=-0.693147;MQSB=1;MQ0F=0;AC=2;AN=2;DP4=0,0,61,73;MQ=60	GT:PL:DP:GP:GQ	1/1:255,255,0:134:-2.14748e+09,-2.14748e+09,0:127
scaffold6	885553	.	A	G	228.0	.	DP=131;VDB=0.999711;SGB=-0.693147;RPB=2.09196e-05;MQB=0.0108584;MQSB=0.808389;BQB=0.234315;MQ0F=0;AC=2;AN=2;DP4=7,10,54,53;MQ=52	GT:PL:DP:GP:GQ	1/1:255,27,0:124:273,33,0:33
scaffold6	894021	.	G	A	228.0	.	DP=81;VDB=0.565307;SGB=-0.693147;RPB=0.185361;MQB=0.112349;MQSB=0.944266;BQB=0.0179472;MQ0F=0.0123457;AC=2;AN=2;DP4=1,4,21,52;MQ=57	GT:PL:DP:GP:GQ	1/1:255,146,0:78:284,157,0:127
scaffold6	896747	.	G	A	225.0	.	DP=155;VDB=0.647925;SGB=-0.693147;MQSB=0.986964;MQ0F=0;AC=2;AN=2;DP4=0,0,65,87;MQ=59	GT:PL:DP:GP:GQ	1/1:255,255,0:152:-2.14748e+09,-2.14748e+09,0:127
scaffold6	896755	.	G	A	228.0	.	DP=157;VDB=0.554187;SGB=-0.693147;RPB=1;MQB=1;MQSB=0.987296;BQB=1;MQ0F=0;AC=2;AN=2;DP4=1,0,64,82;MQ=59	GT:PL:DP:GP:GQ	1/1:255,255,0:147:306,277,0:127
scaffold6	896778	.	T	C	225.0	.	DP=151;VDB=0.97174;SGB=-0.693147;MQSB=0.675211;MQ0F=0;AC=2;AN=2;DP4=0,0,50,92;MQ=59	GT:PL:DP:GP:GQ	1/1:255,255,0:142:-2.14748e+09,-2.14748e+09,0:127
scaffold6	896841	.	A	G	225.0	.	DP=129;VDB=0.0034717;SGB=-0.693147;MQSB=0.00108309;MQ0F=0;AC=2;AN=2;DP4=0,0,43,85;MQ=55	GT:PL:DP:GP:GQ	1/1:255,255,0:128:-2.14748e+09,-2.14748e+09,0:127
scaffold6	915596	.	G	T	225.0	.	DP=198;VDB=0.20313;SGB=-0.693147;MQSB=0.636146;MQ0F=0;AC=2;AN=2;DP4=0,0,98,95;MQ=57	GT:PL:DP:GP:GQ	1/1:255,255,0:193:-2.14748e+09,-2.14748e+09,0:127
scaffold6	915618	.	A	G	225.0	.	DP=187;VDB=0.550923;SGB=-0.693147;MQSB=0.867852;MQ0F=0;AC=2;AN=2;DP4=0,0,88,90;MQ=59	GT:PL:DP:GP:GQ	1/1:255,255,0:178:-2.14748e+09,-2.14748e+09,0:127
scaffold6	915633	.	T	C	225.0	.	DP=178;VDB=0.770292;SGB=-0.693147;MQSB=0.988589;MQ0F=0;AC=2;AN=2;DP4=0,0,82,89;MQ=59	GT:PL:DP:GP:GQ	1/1:255,255,0:171:-2.14748e+09,-2.14748e+09,0:127
scaffold6	915863	.	G	A	225.0	.	DP=179;VDB=0.0155478;SGB=-0.693147;MQSB=0.812105;MQ0F=0;AC=2;AN=2;DP4=0,0,91,79;MQ=51	GT:PL:DP:GP:GQ	1/1:255,255,0:170:-2.14748e+09,-2.14748e+09,0:127
scaffold6	915902	.	A	G	225.0	.	DP=172;VDB=0.980024;SGB=-0.693147;MQSB=0.993901;MQ0F=0;AC=2;AN=2;DP4=0,0,78,84;MQ=54	GT:PL:DP:GP:GQ	1/1:255,255,0:162:-2.14748e+09,-2.14748e+09,0:127
scaffold6	915919	.	A	G	225.0	.	DP=163;VDB=0.692798;SGB=-0.693147;MQSB=0.874484;MQ0F=0;AC=2;AN=2;DP4=0,0,80,77;MQ=54	GT:PL:DP:GP:GQ	1/1:255,255,0:157:-2.14748e+09,-2.14748e+09,0:127
scaffold6	916110	.	C	G	225.0	.	DP=187;VDB=0.449745;SGB=-0.693147;MQSB=0.877779;MQ0F=0;AC=2;AN=2;DP4=0,0,107,69;MQ=57	GT:PL:DP:GP:GQ	1/1:255,255,0:176:-2.14748e+09,-2.14748e+09,0:127
scaffold6	916140	.	C	T	225.0	.	DP=202;VDB=0.766126;SGB=-0.693147;MQSB=0.812345;MQ0F=0;AC=2;AN=2;DP4=0,0,100,92;MQ=55	GT:PL:DP:GP:GQ	1/1:255,255,0:192:-2.14748e+09,-2.14748e+09,0:127
scaffold6	916241	.	G	A	225.0	.	DP=180;VDB=0.19066;SGB=-0.693147;MQSB=0.991947;MQ0F=0;AC=2;AN=2;DP4=0,0,66,108;MQ=59	GT:PL:DP:GP:GQ	1/1:255,255,0:174:-2.14748e+09,-2.14748e+09,0:127
scaffold6	916251	.	A	C	225.0	.	DP=197;VDB=0.353935;SGB=-0.693147;MQSB=0.999029;MQ0F=0;AC=2;AN=2;DP4=0,0,71,113;MQ=59	GT:PL:DP:GP:GQ	1/1:255,255,0:184:-2.14748e+09,-2.14748e+09,0:127
scaffold6	916361	.	A	G	225.0	.	DP=218;VDB=0.518361;SGB=-0.693147;MQSB=0.999794;MQ0F=0;AC=2;AN=2;DP4=0,0,99,104;MQ=51	GT:PL:DP:GP:GQ	1/1:255,255,0:203:-2.14748e+09,-2.14748e+09,0:127
scaffold6	916378	.	T	C	225.0	.	DP=224;VDB=0.994872;SGB=-0.693147;MQSB=0.934989;MQ0F=0;AC=2;AN=2;DP4=0,0,110,104;MQ=51	GT:PL:DP:GP:GQ	1/1:255,255,0:214:-2.14748e+09,-2.14748e+09,0:127
scaffold6	916615	.	A	T	225.0	.	DP=196;VDB=0.946169;SGB=-0.693147;MQSB=0.956464;MQ0F=0;AC=2;AN=2;DP4=0,0,89,82;MQ=55	GT:PL:DP:GP:GQ	1/1:255,255,0:171:-2.14748e+09,-2.14748e+09,0:127
scaffold6	916659	.	A	G	225.0	.	DP=197;VDB=0.000245622;SGB=-0.693147;MQSB=0.607443;MQ0F=0;AC=2;AN=2;DP4=0,0,101,92;MQ=56	GT:PL:DP:GP:GQ	1/1:255,255,0:193:-2.14748e+09,-2.14748e+09,0:127
scaffold6	916745	.	A	G	225.0	.	DP=185;VDB=0.0316536;SGB=-0.693147;MQSB=0.664967;MQ0F=0;AC=2;AN=2;DP4=0,0,90,92;MQ=52	GT:PL:DP:GP:GQ	1/1:255,255,0:182:-2.14748e+09,-2.14748e+09,0:127
scaffold6	916910	.	G	A	225.0	.	DP=222;VDB=0.896101;SGB=-0.693147;MQSB=0.957672;MQ0F=0;AC=2;AN=2;DP4=0,0,118,95;MQ=59	GT:PL:DP:GP:GQ	1/1:255,255,0:213:-2.14748e+09,-2.14748e+09,0:127
scaffold6	916916	.	T	G	228.0	.	DP=217;VDB=0.769227;SGB=-0.693147;RPB=1;MQB=1;MQSB=0.940517;BQB=1;MQ0F=0;AC=2;AN=2;DP4=0,1,119,86;MQ=59	GT:PL:DP:GP:GQ	1/1:255,255,0:206:309,279,0:127
scaffold6	917070	.	A	T	225.0	.	DP=172;VDB=0.410916;SGB=-0.693147;MQSB=0.719539;MQ0F=0;AC=2;AN=2;DP4=0,0,79,90;MQ=52	GT:PL:DP:GP:GQ	1/1:255,255,0:169:-2.14748e+09,-2.14748e+09,0:127
scaffold6	917071	.	T	A	225.0	.	DP=170;VDB=0.404088;SGB=-0.693147;MQSB=0.719539;MQ0F=0;AC=2;AN=2;DP4=0,0,79,90;MQ=52	GT:PL:DP:GP:GQ	1/1:255,255,0:169:-2.14748e+09,-2.14748e+09,0:127
scaffold6	917158	.	T	C	225.0	.	DP=239;VDB=0.0504998;SGB=-0.693147;MQSB=0.493047;MQ0F=0;AC=2;AN=2;DP4=0,0,117,112;MQ=58	GT:PL:DP:GP:GQ	1/1:255,255,0:229:-2.14748e+09,-2.14748e+09,0:127
scaffold6	917216	.	G	A	225.0	.	DP=221;VDB=0.997442;SGB=-0.693147;MQSB=0.0302685;MQ0F=0;AC=2;AN=2;DP4=0,0,115,93;MQ=53	GT:PL:DP:GP:GQ	1/1:255,255,0:208:-2.14748e+09,-2.14748e+09,0:127
scaffold6	917264	.	A	G	228.0	.	DP=216;VDB=0.31109;SGB=-0.693147;RPB=0.970588;MQB=0.688725;MQSB=0.362149;BQB=0.811275;MQ0F=0;AC=2;AN=2;DP4=1,1,107,97;MQ=54	GT:PL:DP:GP:GQ	1/1:255,255,0:206:297,273,0:127
scaffold6	917276	.	A	G	225.0	.	DP=230;VDB=0.602494;SGB=-0.693147;MQSB=0.658865;MQ0F=0;AC=2;AN=2;DP4=0,0,111,101;MQ=56	GT:PL:DP:GP:GQ	1/1:255,255,0:212:-2.14748e+09,-2.14748e+09,0:127
scaffold6	917288	.	A	C	228.0	.	DP=238;VDB=0.676808;SGB=-0.693147;RPB=1;MQB=1;MQSB=0.9989;BQB=1;MQ0F=0;AC=2;AN=2;DP4=1,0,110,108;MQ=57	GT:PL:DP:GP:GQ	1/1:255,255,0:219:309,279,0:127
scaffold6	920431	.	A	C	225.0	.	DP=177;VDB=0.142158;SGB=-0.693147;MQSB=0.969292;MQ0F=0;AC=2;AN=2;DP4=0,0,80,90;MQ=59	GT:PL:DP:GP:GQ	1/1:255,255,0:170:-2.14748e+09,-2.14748e+09,0:127
scaffold6	986700	.	A	G	225.0	.	DP=188;VDB=0.308438;SGB=-0.693147;MQSB=0.991368;MQ0F=0;AC=2;AN=2;DP4=0,0,89,87;MQ=59	GT:PL:DP:GP:GQ	1/1:255,255,0:176:-2.14748e+09,-2.14748e+09,0:127
scaffold6	1135454	.	A	T	225.0	.	DP=217;VDB=0.0210877;SGB=-0.693147;MQSB=1;MQ0F=0;AC=2;AN=2;DP4=0,0,104,101;MQ=60	GT:PL:DP:GP:GQ	1/1:255,255,0:205:-2.14748e+09,-2.14748e+09,0:127
scaffold6	1147155	.	A	T	225.0	.	DP=248;VDB=0.46498;SGB=-0.693147;MQSB=1;MQ0F=0;AC=2;AN=2;DP4=0,0,111,123;MQ=60	GT:PL:DP:GP:GQ	1/1:255,255,0:234:-2.14748e+09,-2.14748e+09,0:127
scaffold6	1170878	.	A	C	225.0	.	DP=163;VDB=0.348482;SGB=-0.693147;MQSB=1;MQ0F=0;AC=2;AN=2;DP4=0,0,81,72;MQ=60	GT:PL:DP:GP:GQ	1/1:255,255,0:153:-2.14748e+09,-2.14748e+09,0:127
scaffold6	1179234	.	G	A	228.0	.	DP=219;VDB=0.0474248;SGB=-0.693147;RPB=0.421569;MQB=0.00980392;MQSB=0.250934;BQB=0.568627;MQ0F=0;AC=2;AN=2;DP4=0,2,113,91;MQ=51	GT:PL:DP:GP:GQ	1/1:255,255,0:206:304,276,0:127
scaffold6	1179263	.	G	C	228.0	.	DP=200;VDB=0.0393813;SGB=-0.693147;RPB=1;MQB=1;MQSB=0.392109;BQB=1;MQ0F=0;AC=2;AN=2;DP4=0,1,111,83;MQ=52	GT:PL:DP:GP:GQ	1/1:255,255,0:195:307,278,0:127
scaffold6	1179274	.	T	G	228.0	.	DP=190;VDB=0.211263;SGB=-0.693147;RPB=1;MQB=1;MQSB=0.305475;BQB=1;MQ0F=0;AC=2;AN=2;DP4=0,1,100,84;MQ=51	GT:PL:DP:GP:GQ	1/1:255,255,0:185:308,278,0:127
scaffold6	1179335	.	G	A	225.0	.	DP=187;VDB=0.99546;SGB=-0.693147;MQSB=0.168271;MQ0F=0.00534759;AC=2;AN=2;DP4=0,0,96,75;MQ=54	GT:PL:DP:GP:GQ	1/1:255,255,0:171:-2.14748e+09,-2.14748e+09,0:127
scaffold6	1179356	.	C	T	225.0	.	DP=181;VDB=0.0643008;SGB=-0.693147;MQSB=0.439505;MQ0F=0.00552486;AC=2;AN=2;DP4=0,0,94,81;MQ=56	GT:PL:DP:GP:GQ	1/1:255,255,0:175:-2.14748e+09,-2.14748e+09,0:127
scaffold6	1179382	.	C	A	225.0	.	DP=179;VDB=0.157249;SGB=-0.693147;MQSB=0.984425;MQ0F=0.00558659;AC=2;AN=2;DP4=0,0,95,76;MQ=59	GT:PL:DP:GP:GQ	1/1:255,255,0:171:-2.14748e+09,-2.14748e+09,0:127
scaffold6	1194768	.	A	T	225.0	.	DP=130;VDB=0.576215;SGB=-0.693147;MQSB=1;MQ0F=0;AC=2;AN=2;DP4=0,0,52,73;MQ=60	GT:PL:DP:GP:GQ	1/1:255,255,0:125:-2.14748e+09,-2.14748e+09,0:127
scaffold6	1281992	.	A	G	225.0	.	DP=63;VDB=0.0913258;SGB=-0.693147;MQSB=0.828894;MQ0F=0;AC=2;AN=2;DP4=0,0,43,15;MQ=58	GT:PL:DP:GP:GQ	1/1:255,175,0:58:-2.14748e+09,-2.14748e+09,0:127
scaffold6	1345180	.	A	T	225.0	.	DP=230;VDB=0.587608;SGB=-0.693147;MQSB=1;MQ0F=0;AC=2;AN=2;DP4=0,0,94,121;MQ=60	GT:PL:DP:GP:GQ	1/1:255,255,0:215:-2.14748e+09,-2.14748e+09,0:127
scaffold6	1380972	.	A	T	228.0	.	DP=195;VDB=0.116527;SGB=-0.693147;RPB=1;MQB=1;MQSB=1;BQB=1;MQ0F=0;AC=2;AN=2;DP4=0,1,88,99;MQ=60	GT:PL:DP:GP:GQ	1/1:255,255,0:188:307,278,0:127
scaffold6	1421690	.	G	A	225.0	.	DP=116;VDB=0.866294;SGB=-0.693147;MQSB=0.997536;MQ0F=0;AC=2;AN=2;DP4=0,0,52,63;MQ=52	GT:PL:DP:GP:GQ	1/1:255,255,0:115:-2.14748e+09,-2.14748e+09,0:127
scaffold6	1422613	.	A	G	228.0	.	DP=127;VDB=0.0137057;SGB=-0.693147;RPB=1;MQB=1;MQSB=0.934472;BQB=1;MQ0F=0.00787402;AC=2;AN=2;DP4=0,1,53,72;MQ=56	GT:PL:DP:GP:GQ	1/1:255,255,0:126:315,282,0:127
scaffold6	1451522	.	G	A	225.0	.	DP=180;VDB=0.638681;SGB=-0.693147;MQSB=0.477249;MQ0F=0;AC=2;AN=2;DP4=0,0,91,81;MQ=56	GT:PL:DP:GP:GQ	1/1:255,255,0:172:-2.14748e+09,-2.14748e+09,0:127
scaffold6	1474693	.	A	G	225.0	.	DP=185;VDB=0.384128;SGB=-0.693147;MQSB=0.99306;MQ0F=0;AC=2;AN=2;DP4=0,0,96,78;MQ=59	GT:PL:DP:GP:GQ	1/1:255,255,0:174:-2.14748e+09,-2.14748e+09,0:127
scaffold6	1476768	.	A	G	225.0	.	DP=120;VDB=0.470613;SGB=-0.693147;MQSB=0.876725;MQ0F=0;AC=2;AN=2;DP4=0,0,35,79;MQ=59	GT:PL:DP:GP:GQ	1/1:255,255,0:114:-2.14748e+09,-2.14748e+09,0:127
scaffold6	1522060	.	G	A	225.0	.	DP=133;VDB=1.63308e-11;SGB=-0.693147;MQSB=0.0502961;MQ0F=0;AC=2;AN=2;DP4=0,0,75,51;MQ=51	GT:PL:DP:GP:GQ	1/1:255,255,0:126:-2.14748e+09,-2.14748e+09,0:127
scaffold6	1522065	.	A	G	225.0	.	DP=136;VDB=9.68113e-11;SGB=-0.693147;MQSB=0.0318333;MQ0F=0;AC=2;AN=2;DP4=0,0,76,53;MQ=51	GT:PL:DP:GP:GQ	1/1:255,255,0:129:-2.14748e+09,-2.14748e+09,0:127
scaffold6	1584613	.	A	C	225.0	.	DP=196;VDB=0.748336;SGB=-0.693147;MQSB=1;MQ0F=0;AC=2;AN=2;DP4=0,0,108,81;MQ=60	GT:PL:DP:GP:GQ	1/1:255,255,0:189:-2.14748e+09,-2.14748e+09,0:127
scaffold6	1603902	.	C	T	225.0	.	DP=196;VDB=0.283542;SGB=-0.693147;MQSB=1;MQ0F=0;AC=2;AN=2;DP4=0,0,75,115;MQ=60	GT:PL:DP:GP:GQ	1/1:255,255,0:190:-2.14748e+09,-2.14748e+09,0:127
scaffold6	1603908	.	T	C	225.0	.	DP=183;VDB=0.0409284;SGB=-0.693147;MQSB=1;MQ0F=0;AC=2;AN=2;DP4=0,0,73,107;MQ=60	GT:PL:DP:GP:GQ	1/1:255,255,0:180:-2.14748e+09,-2.14748e+09,0:127
scaffold6	1603909	.	C	A	225.0	.	DP=184;VDB=0.0459114;SGB=-0.693147;MQSB=1;MQ0F=0;AC=2;AN=2;DP4=0,0,73,108;MQ=60	GT:PL:DP:GP:GQ	1/1:255,255,0:181:-2.14748e+09,-2.14748e+09,0:127
scaffold6	1603958	.	C	A	225.0	.	DP=230;VDB=0.043733;SGB=-0.693147;MQSB=0.962357;MQ0F=0.00434783;AC=2;AN=2;DP4=0,0,137,88;MQ=59	GT:PL:DP:GP:GQ	1/1:255,255,0:225:-2.14748e+09,-2.14748e+09,0:127
scaffold6	1603963	.	G	A	228.0	.	DP=233;VDB=0.014682;SGB=-0.693147;RPB=0.705882;MQB=0.504525;MQSB=0.960038;BQB=0.40724;MQ0F=0.00429185;AC=2;AN=2;DP4=2,0,131,90;MQ=59	GT:PL:DP:GP:GQ	1/1:255,255,0:223:307,278,0:127
scaffold6	1604055	.	G	A	225.0	.	DP=171;VDB=0.510686;SGB=-0.693147;MQSB=0.901454;MQ0F=0;AC=2;AN=2;DP4=0,0,89,75;MQ=58	GT:PL:DP:GP:GQ	1/1:255,255,0:164:-2.14748e+09,-2.14748e+09,0:127
scaffold6	1604152	.	T	C	228.0	.	DP=218;VDB=0.654858;SGB=-0.693147;RPB=1;MQB=1;MQSB=0.990644;BQB=1;MQ0F=0;AC=2;AN=2;DP4=1,0,108,98;MQ=59	GT:PL:DP:GP:GQ	1/1:255,255,0:207:308,278,0:127
scaffold6	1604158	.	C	T	228.0	.	DP=217;VDB=0.843606;SGB=-0.693147;RPB=1;MQB=1;MQSB=0.999954;BQB=1;MQ0F=0;AC=2;AN=2;DP4=1,0,103,99;MQ=59	GT:PL:DP:GP:GQ	1/1:255,255,0:203:308,278,0:127
scaffold6	1604206	.	A	G	228.0	.	DP=204;VDB=0.444342;SGB=-0.693147;RPB=1;MQB=1;MQSB=0.99065;BQB=1;MQ0F=0;AC=2;AN=2;DP4=1,0,83,115;MQ=58	GT:PL:DP:GP:GQ	1/1:255,255,0:199:308,278,0:127
scaffold6	1604207	.	A	T	228.0	.	DP=206;VDB=0.331985;SGB=-0.693147;RPB=0.28866;MQB=0.56701;MQSB=0.973188;BQB=0.381443;MQ0F=0;AC=2;AN=2;DP4=2,0,78,116;MQ=58	GT:PL:DP:GP:GQ	1/1:255,255,0:196:302,275,0:127
scaffold6	1604235	.	T	G	228.0	.	DP=224;VDB=0.0378748;SGB=-0.693147;RPB=1;MQB=1;MQSB=0.998154;BQB=1;MQ0F=0.00446429;AC=2;AN=2;DP4=0,1,95,116;MQ=58	GT:PL:DP:GP:GQ	1/1:255,255,0:212:320,284,0:127
scaffold6	1604328	.	A	C	228.0	.	DP=211;VDB=0.153548;SGB=-0.693147;RPB=1;MQB=1;MQSB=0.967797;BQB=1;MQ0F=0.00473934;AC=2;AN=2;DP4=1,0,93,100;MQ=59	GT:PL:DP:GP:GQ	1/1:255,255,0:194:319,284,0:127
scaffold6	1604380	.	A	C	225.0	.	DP=217;VDB=0.78428;SGB=-0.693147;MQSB=0.929041;MQ0F=0;AC=2;AN=2;DP4=0,0,97,110;MQ=59	GT:PL:DP:GP:GQ	1/1:255,255,0:207:-2.14748e+09,-2.14748e+09,0:127
scaffold6	1604580	.	A	C	228.0	.	DP=178;VDB=0.615299;SGB=-0.693147;RPB=1;MQB=1;MQSB=0.827831;BQB=1;MQ0F=0;AC=2;AN=2;DP4=1,0,72,100;MQ=59	GT:PL:DP:GP:GQ	1/1:255,255,0:173:305,277,0:127
scaffold6	1604587	.	C	T	228.0	.	DP=183;VDB=0.644827;SGB=-0.693147;RPB=0.0112994;MQB=0.0112994;MQSB=0.672063;BQB=0.265537;MQ0F=0;AC=2;AN=2;DP4=2,0,75,102;MQ=59	GT:PL:DP:GP:GQ	1/1:255,255,0:179:296,272,0:127
scaffold6	1604617	.	G	C	228.0	.	DP=181;VDB=0.178116;SGB=-0.693147;RPB=0.0191969;MQB=1.14295e-05;MQSB=0.289048;BQB=0.366575;MQ0F=0.0110497;AC=2;AN=2;DP4=8,0,71,94;MQ=57	GT:PL:DP:GP:GQ	1/1:255,255,0:173:288,268,0:127
scaffold6	1604643	.	A	G	228.0	.	DP=183;VDB=0.296986;SGB=-0.693147;RPB=1.90267e-05;MQB=3.82295e-14;MQSB=0.0369964;BQB=0.953295;MQ0F=0.0273224;AC=2;AN=2;DP4=21,3,68,88;MQ=53	GT:PL:DP:GP:GQ	1/1:255,174,0:180:278,182,0:127
scaffold6	1604644	.	A	C	228.0	.	DP=184;VDB=0.249347;SGB=-0.693147;RPB=2.72765e-06;MQB=5.56465e-14;MQSB=0.0294699;BQB=0.663741;MQ0F=0.0271739;AC=2;AN=2;DP4=22,4,68,86;MQ=53	GT:PL:DP:GP:GQ	1/1:255,147,0:180:277,155,0:127
scaffold6	1605995	.	C	T	228.0	.	DP=209;VDB=0.61332;SGB=-0.693147;RPB=0.000663156;MQB=3.40312e-07;MQSB=0.979944;BQB=0.998661;MQ0F=0.00956938;AC=2;AN=2;DP4=1,12,99,89;MQ=54	GT:PL:DP:GP:GQ	1/1:255,255,0:201:287,268,0:127
scaffold6	1611881	.	A	G	225.0	.	DP=157;VDB=0.977686;SGB=-0.693147;MQSB=1;MQ0F=0;AC=2;AN=2;DP4=0,0,82,71;MQ=60	GT:PL:DP:GP:GQ	1/1:255,255,0:153:-2.14748e+09,-2.14748e+09,0:127
scaffold6	1616477	.	A	T	225.0	.	DP=156;VDB=0.936692;SGB=-0.693147;MQSB=1;MQ0F=0;AC=2;AN=2;DP4=0,0,80,69;MQ=60	GT:PL:DP:GP:GQ	1/1:255,255,0:149:-2.14748e+09,-2.14748e+09,0:127
scaffold6	1687615	.	G	C	228.0	.	DP=243;VDB=0.92137;SGB=-0.693147;RPB=0.00285216;MQB=6.17324e-07;MQSB=3.22803e-05;BQB=0.964268;MQ0F=0.00823045;AC=2;AN=2;DP4=10,0,102,122;MQ=55	GT:PL:DP:GP:GQ	1/1:255,255,0:234:294,271,0:127
scaffold6	1690345	.	C	A	225.0	.	DP=208;VDB=0.507849;SGB=-0.693147;MQSB=0.660514;MQ0F=0;AC=2;AN=2;DP4=0,0,107,97;MQ=59	GT:PL:DP:GP:GQ	1/1:255,255,0:204:-2.14748e+09,-2.14748e+09,0:127
scaffold6	1691418	.	A	T	225.0	.	DP=171;VDB=0.542381;SGB=-0.693147;MQSB=1;MQ0F=0;AC=2;AN=2;DP4=0,0,77,86;MQ=60	GT:PL:DP:GP:GQ	1/1:255,255,0:163:-2.14748e+09,-2.14748e+09,0:127
scaffold6	1732748	.	A	C	225.0	.	DP=170;VDB=0.418424;SGB=-0.693147;MQSB=1;MQ0F=0;AC=2;AN=2;DP4=0,0,91,73;MQ=60	GT:PL:DP:GP:GQ	1/1:255,255,0:164:-2.14748e+09,-2.14748e+09,0:127
scaffold6	1737025	.	A	T	225.0	.	DP=182;VDB=0.459272;SGB=-0.693147;MQSB=1;MQ0F=0;AC=2;AN=2;DP4=0,0,107,55;MQ=60	GT:PL:DP:GP:GQ	1/1:255,255,0:162:-2.14748e+09,-2.14748e+09,0:127
scaffold6	1786323	.	A	G	225.0	.	DP=120;VDB=0.976145;SGB=-0.693147;MQSB=1;MQ0F=0;AC=2;AN=2;DP4=0,0,58,52;MQ=60	GT:PL:DP:GP:GQ	1/1:255,255,0:110:-2.14748e+09,-2.14748e+09,0:127
scaffold6	1794620	.	A	G	225.0	.	DP=232;VDB=0.135978;SGB=-0.693147;MQSB=1;MQ0F=0;AC=2;AN=2;DP4=0,0,84,133;MQ=60	GT:PL:DP:GP:GQ	1/1:255,255,0:217:-2.14748e+09,-2.14748e+09,0:127
scaffold6	1873985	.	A	C	228.0	.	DP=245;VDB=0.356881;SGB=-0.693147;RPB=1;MQB=1;MQSB=0.476973;BQB=1;MQ0F=0.0122449;AC=2;AN=2;DP4=0,1,120,115;MQ=58	GT:PL:DP:GP:GQ	1/1:255,255,0:236:309,279,0:127
scaffold6	1924825	.	A	G	225.0	.	DP=224;VDB=0.11714;SGB=-0.693147;MQSB=1;MQ0F=0;AC=2;AN=2;DP4=0,0,108,100;MQ=60	GT:PL:DP:GP:GQ	1/1:255,255,0:208:-2.14748e+09,-2.14748e+09,0:127
scaffold6	1940282	.	C	A	228.0	.	DP=130;VDB=0.712863;SGB=-0.693147;RPB=1;MQB=1;MQSB=1;BQB=1;MQ0F=0;AC=2;AN=2;DP4=1,0,60,66;MQ=60	GT:PL:DP:GP:GQ	1/1:255,255,0:127:304,276,0:127
scaffold6	1940366	.	T	A	225.0	.	DP=139;VDB=0.332216;SGB=-0.693147;MQSB=1;MQ0F=0;AC=2;AN=2;DP4=0,0,66,67;MQ=60	GT:PL:DP:GP:GQ	1/1:255,255,0:133:-2.14748e+09,-2.14748e+09,0:127
scaffold6	1940422	.	T	C	225.0	.	DP=154;VDB=0.79042;SGB=-0.693147;MQSB=1;MQ0F=0;AC=2;AN=2;DP4=0,0,84,66;MQ=60	GT:PL:DP:GP:GQ	1/1:255,255,0:150:-2.14748e+09,-2.14748e+09,0:127
scaffold6	1940485	.	T	C	225.0	.	DP=183;VDB=0.19883;SGB=-0.693147;MQSB=1;MQ0F=0;AC=2;AN=2;DP4=0,0,91,81;MQ=60	GT:PL:DP:GP:GQ	1/1:255,255,0:172:-2.14748e+09,-2.14748e+09,0:127
scaffold6	1940517	.	T	A	225.0	.	DP=203;VDB=0.396899;SGB=-0.693147;MQSB=0.993365;MQ0F=0;AC=2;AN=2;DP4=0,0,104,90;MQ=59	GT:PL:DP:GP:GQ	1/1:255,255,0:194:-2.14748e+09,-2.14748e+09,0:127
scaffold6	1940552	.	T	A	225.0	.	DP=184;VDB=0.540936;SGB=-0.693147;MQSB=0.987969;MQ0F=0;AC=2;AN=2;DP4=0,0,93,83;MQ=59	GT:PL:DP:GP:GQ	1/1:255,255,0:176:-2.14748e+09,-2.14748e+09,0:127
scaffold6	1940565	.	A	G	228.0	.	DP=170;VDB=0.357257;SGB=-0.693147;RPB=1;MQB=1;MQSB=0.99848;BQB=1;MQ0F=0;AC=2;AN=2;DP4=1,0,90,75;MQ=59	GT:PL:DP:GP:GQ	1/1:255,255,0:166:306,277,0:127
scaffold6	1940578	.	G	A	228.0	.	DP=183;VDB=0.950522;SGB=-0.693147;RPB=1;MQB=1;MQSB=0.971583;BQB=1;MQ0F=0;AC=2;AN=2;DP4=0,1,101,73;MQ=59	GT:PL:DP:GP:GQ	1/1:255,255,0:175:304,276,0:127
scaffold6	1940624	.	G	A	228.0	.	DP=154;VDB=0.294658;SGB=-0.693147;RPB=0.736301;MQB=0.561644;MQSB=0.958379;BQB=0.0719178;MQ0F=0;AC=2;AN=2;DP4=0,2,91,55;MQ=58	GT:PL:DP:GP:GQ	1/1:255,255,0:148:297,273,0:127
scaffold6	1940627	.	G	A	228.0	.	DP=154;VDB=0.440022;SGB=-0.693147;RPB=1;MQB=1;MQSB=0.958379;BQB=1;MQ0F=0;AC=2;AN=2;DP4=0,1,91,56;MQ=58	GT:PL:DP:GP:GQ	1/1:255,255,0:148:302,275,0:127
scaffold6	1940637	.	G	T	228.0	.	DP=158;VDB=0.858333;SGB=-0.693147;RPB=0.496644;MQB=0.560403;MQSB=0.984305;BQB=0.412752;MQ0F=0;AC=2;AN=2;DP4=0,2,96,53;MQ=58	GT:PL:DP:GP:GQ	1/1:255,255,0:151:298,273,0:127
scaffold6	1940832	.	C	T	225.0	.	DP=187;VDB=0.783774;SGB=-0.693147;MQSB=0.99572;MQ0F=0;AC=2;AN=2;DP4=0,0,99,82;MQ=59	GT:PL:DP:GP:GQ	1/1:255,255,0:181:-2.14748e+09,-2.14748e+09,0:127
scaffold6	1941205	.	G	A	225.0	.	DP=123;VDB=0.442786;SGB=-0.693147;MQSB=0.994079;MQ0F=0;AC=2;AN=2;DP4=0,0,61,58;MQ=59	GT:PL:DP:GP:GQ	1/1:255,255,0:119:-2.14748e+09,-2.14748e+09,0:127
scaffold6	1941206	.	G	A	225.0	.	DP=122;VDB=0.289452;SGB=-0.693147;MQSB=0.99955;MQ0F=0;AC=2;AN=2;DP4=0,0,60,57;MQ=59	GT:PL:DP:GP:GQ	1/1:255,255,0:117:-2.14748e+09,-2.14748e+09,0:127
scaffold6	1941278	.	G	A	228.0	.	DP=141;VDB=0.361884;SGB=-0.693147;RPB=1;MQB=1;MQSB=0.975779;BQB=1;MQ0F=0;AC=2;AN=2;DP4=1,0,64,75;MQ=58	GT:PL:DP:GP:GQ	1/1:255,255,0:140:304,276,0:127
scaffold6	1941349	.	G	T	228.0	.	DP=157;VDB=0.726507;SGB=-0.693147;RPB=0.991887;MQB=0.40898;MQSB=0.969783;BQB=0.00819031;MQ0F=0;AC=2;AN=2;DP4=1,3,71,69;MQ=54	GT:PL:DP:GP:GQ	1/1:255,255,0:144:294,271,0:127
scaffold6	1941356	.	T	A	228.0	.	DP=159;VDB=0.667394;SGB=-0.693147;RPB=1;MQB=1;MQSB=0.999908;BQB=1;MQ0F=0;AC=2;AN=2;DP4=1,0,71,75;MQ=54	GT:PL:DP:GP:GQ	1/1:255,255,0:147:305,277,0:127
scaffold6	1941379	.	C	G	228.0	.	DP=153;VDB=0.0176452;SGB=-0.693147;RPB=0.446309;MQB=0.338926;MQSB=0.93177;BQB=0.916107;MQ0F=0;AC=2;AN=2;DP4=1,1,73,76;MQ=55	GT:PL:DP:GP:GQ	1/1:255,255,0:151:299,274,0:127
scaffold6	1941395	.	G	T	228.0	.	DP=164;VDB=0.0139128;SGB=-0.693147;RPB=1;MQB=1;MQSB=0.982765;BQB=1;MQ0F=0;AC=2;AN=2;DP4=1,0,72,83;MQ=56	GT:PL:DP:GP:GQ	1/1:255,255,0:156:306,277,0:127
scaffold6	1941402	.	G	A	228.0	.	DP=159;VDB=0.00398715;SGB=-0.693147;RPB=1;MQB=1;MQSB=0.986529;BQB=1;MQ0F=0;AC=2;AN=2;DP4=1,0,65,84;MQ=56	GT:PL:DP:GP:GQ	1/1:255,255,0:150:305,277,0:127
scaffold6	1941433	.	C	T	225.0	.	DP=145;VDB=0.519749;SGB=-0.693147;MQSB=0.993318;MQ0F=0;AC=2;AN=2;DP4=0,0,60,80;MQ=56	GT:PL:DP:GP:GQ	1/1:255,255,0:140:-2.14748e+09,-2.14748e+09,0:127
scaffold6	1941471	.	G	A	228.0	.	DP=109;VDB=0.993069;SGB=-0.693147;RPB=0.633333;MQB=0.747619;MQSB=0.38883;BQB=0.142857;MQ0F=0;AC=2;AN=2;DP4=0,2,41,64;MQ=51	GT:PL:DP:GP:GQ	1/1:255,255,0:107:295,272,0:127
scaffold6	1941473	.	T	C	225.0	.	DP=111;VDB=0.963147;SGB=-0.693147;MQSB=0.434913;MQ0F=0;AC=2;AN=2;DP4=0,0,41,63;MQ=51	GT:PL:DP:GP:GQ	1/1:255,255,0:104:-2.14748e+09,-2.14748e+09,0:127
scaffold6	1941512	.	A	G	225.0	.	DP=126;VDB=0.36779;SGB=-0.693147;MQSB=0.874681;MQ0F=0;AC=2;AN=2;DP4=0,0,50,73;MQ=51	GT:PL:DP:GP:GQ	1/1:255,255,0:123:-2.14748e+09,-2.14748e+09,0:127
scaffold6	1941560	.	C	A	225.0	.	DP=131;VDB=0.193537;SGB=-0.693147;MQSB=0.985263;MQ0F=0;AC=2;AN=2;DP4=0,0,58,70;MQ=58	GT:PL:DP:GP:GQ	1/1:255,255,0:128:-2.14748e+09,-2.14748e+09,0:127
scaffold6	1941563	.	G	A	225.0	.	DP=133;VDB=0.344253;SGB=-0.693147;MQSB=0.994337;MQ0F=0;AC=2;AN=2;DP4=0,0,58,73;MQ=58	GT:PL:DP:GP:GQ	1/1:255,255,0:131:-2.14748e+09,-2.14748e+09,0:127
scaffold6	1941589	.	C	T	228.0	.	DP=128;VDB=0.0190676;SGB=-0.693147;RPB=1;MQB=1;MQSB=0.893866;BQB=1;MQ0F=0;AC=2;AN=2;DP4=0,1,60,57;MQ=58	GT:PL:DP:GP:GQ	1/1:255,255,0:118:304,276,0:127
scaffold6	1941590	.	C	T	228.0	.	DP=128;VDB=0.00962115;SGB=-0.693147;RPB=0.0382364;MQB=0.69748;MQSB=0.905274;BQB=0.0567714;MQ0F=0;AC=2;AN=2;DP4=1,2,59,58;MQ=58	GT:PL:DP:GP:GQ	1/1:255,255,0:120:291,270,0:127
scaffold6	1941690	.	C	T	225.0	.	DP=105;VDB=0.247203;SGB=-0.693147;MQSB=0.241397;MQ0F=0;AC=2;AN=2;DP4=0,0,45,53;MQ=51	GT:PL:DP:GP:GQ	1/1:255,255,0:98:-2.14748e+09,-2.14748e+09,0:127
scaffold6	1941713	.	T	C	225.0	.	DP=100;VDB=0.11385;SGB=-0.693147;MQSB=0.0079584;MQ0F=0;AC=2;AN=2;DP4=0,0,38,58;MQ=51	GT:PL:DP:GP:GQ	1/1:255,255,0:96:-2.14748e+09,-2.14748e+09,0:127
scaffold6	1941842	.	C	T	228.0	.	DP=146;VDB=0.325065;SGB=-0.693147;RPB=1;MQB=1;MQSB=0.421068;BQB=1;MQ0F=0;AC=2;AN=2;DP4=1,0,85,57;MQ=56	GT:PL:DP:GP:GQ	1/1:255,255,0:143:304,276,0:127
scaffold6	1941886	.	G	A	225.0	.	DP=150;VDB=0.133702;SGB=-0.693147;MQSB=0.999102;MQ0F=0;AC=2;AN=2;DP4=0,0,72,62;MQ=54	GT:PL:DP:GP:GQ	1/1:255,255,0:134:-2.14748e+09,-2.14748e+09,0:127
scaffold6	1941929	.	C	T	225.0	.	DP=131;VDB=0.851467;SGB=-0.693147;MQSB=0.986792;MQ0F=0;AC=2;AN=2;DP4=0,0,64,56;MQ=57	GT:PL:DP:GP:GQ	1/1:255,255,0:120:-2.14748e+09,-2.14748e+09,0:127
scaffold6	1942014	.	T	G	225.0	.	DP=142;VDB=0.759425;SGB=-0.693147;MQSB=0.94645;MQ0F=0.00704225;AC=2;AN=2;DP4=0,0,84,56;MQ=51	GT:PL:DP:GP:GQ	1/1:255,255,0:140:-2.14748e+09,-2.14748e+09,0:127
scaffold6	1942020	.	C	G	225.0	.	DP=142;VDB=0.535173;SGB=-0.693147;MQSB=0.986073;MQ0F=0.00704225;AC=2;AN=2;DP4=0,0,83,56;MQ=51	GT:PL:DP:GP:GQ	1/1:255,255,0:139:-2.14748e+09,-2.14748e+09,0:127
scaffold6	1942056	.	T	C	225.0	.	DP=136;VDB=9.23143e-05;SGB=-0.693147;MQSB=0.958346;MQ0F=0;AC=2;AN=2;DP4=0,0,89,44;MQ=52	GT:PL:DP:GP:GQ	1/1:255,255,0:133:-2.14748e+09,-2.14748e+09,0:127
scaffold6	1942076	.	C	T	225.0	.	DP=124;VDB=0.999063;SGB=-0.693147;MQSB=0.861801;MQ0F=0;AC=2;AN=2;DP4=0,0,82,37;MQ=57	GT:PL:DP:GP:GQ	1/1:255,255,0:119:-2.14748e+09,-2.14748e+09,0:127
scaffold6	1942108	.	C	T	225.0	.	DP=122;VDB=0.801917;SGB=-0.693147;MQSB=0.96764;MQ0F=0;AC=2;AN=2;DP4=0,0,81,38;MQ=59	GT:PL:DP:GP:GQ	1/1:255,255,0:119:-2.14748e+09,-2.14748e+09,0:127
scaffold6	1942189	.	G	A	225.0	.	DP=190;VDB=0.266044;SGB=-0.693147;MQSB=1;MQ0F=0;AC=2;AN=2;DP4=0,0,102,78;MQ=60	GT:PL:DP:GP:GQ	1/1:255,255,0:180:-2.14748e+09,-2.14748e+09,0:127
scaffold6	1962863	.	A	G	225.0	.	DP=99;VDB=0.0704721;SGB=-0.693147;MQSB=1;MQ0F=0;AC=2;AN=2;DP4=0,0,45,49;MQ=60	GT:PL:DP:GP:GQ	1/1:255,255,0:94:-2.14748e+09,-2.14748e+09,0:127
scaffold6	1979911	.	A	T	225.0	.	DP=232;VDB=0.0466739;SGB=-0.693147;MQSB=1;MQ0F=0;AC=2;AN=2;DP4=0,0,120,95;MQ=60	GT:PL:DP:GP:GQ	1/1:255,255,0:215:-2.14748e+09,-2.14748e+09,0:127
scaffold6	1982159	.	A	T	225.0	.	DP=202;VDB=0.88467;SGB=-0.693147;MQSB=1;MQ0F=0;AC=2;AN=2;DP4=0,0,93,98;MQ=60	GT:PL:DP:GP:GQ	1/1:255,255,0:191:-2.14748e+09,-2.14748e+09,0:127
scaffold6	1983854	.	A	G	225.0	.	DP=189;VDB=0.221118;SGB=-0.693147;MQSB=1;MQ0F=0;AC=2;AN=2;DP4=0,0,92,90;MQ=60	GT:PL:DP:GP:GQ	1/1:255,255,0:182:-2.14748e+09,-2.14748e+09,0:127
scaffold6	2002643	.	A	C	228.0	.	DP=118;VDB=2.61324e-05;SGB=-0.693147;RPB=0.000398297;MQB=0.585497;MQSB=0.966564;BQB=0.000974899;MQ0F=0;AC=2;AN=2;DP4=0,10,37,54;MQ=59	GT:PL:DP:GP:GQ	1/1:255,138,0:101:279,147,0:127
scaffold6	2010112	.	A	T	225.0	.	DP=158;VDB=0.119212;SGB=-0.693147;MQSB=1;MQ0F=0;AC=2;AN=2;DP4=0,0,54,95;MQ=60	GT:PL:DP:GP:GQ	1/1:255,255,0:149:-2.14748e+09,-2.14748e+09,0:127
scaffold6	2027592	.	A	G	225.0	.	DP=194;VDB=0.83182;SGB=-0.693147;MQSB=0.999899;MQ0F=0;AC=2;AN=2;DP4=0,0,95,86;MQ=59	GT:PL:DP:GP:GQ	1/1:255,255,0:181:-2.14748e+09,-2.14748e+09,0:127
scaffold6	2057995	.	A	C	228.0	.	DP=199;VDB=0.928846;SGB=-0.693147;RPB=1;MQB=1;MQSB=0.993877;BQB=1;MQ0F=0;AC=2;AN=2;DP4=1,0,99,80;MQ=58	GT:PL:DP:GP:GQ	1/1:255,255,0:180:306,277,0:127
scaffold6	2076075	.	C	T	228.0	.	DP=83;VDB=0.966685;SGB=-0.693147;RPB=0.00240963;MQB=7.73906e-06;MQSB=0.661452;BQB=0.470042;MQ0F=0;AC=2;AN=2;DP4=0,9,10,58;MQ=54	GT:PL:DP:GP:GQ	1/1:255,81,0:77:279,90,0:90
scaffold6	2214499	.	A	G	228.0	.	DP=100;VDB=0.0331741;SGB=-0.693147;RPB=0.132979;MQB=1;MQSB=1;BQB=0.12234;MQ0F=0;AC=2;AN=2;DP4=1,1,49,45;MQ=60	GT:PL:DP:GP:GQ	1/1:255,251,0:96:295,268,0:127
scaffold6	2230587	.	A	T	225.0	.	DP=242;VDB=0.515857;SGB=-0.693147;MQSB=1;MQ0F=0;AC=2;AN=2;DP4=0,0,122,107;MQ=60	GT:PL:DP:GP:GQ	1/1:255,255,0:229:-2.14748e+09,-2.14748e+09,0:127
scaffold6	2259568	.	A	G	225.0	.	DP=162;VDB=0.210309;SGB=-0.693147;MQSB=1;MQ0F=0;AC=2;AN=2;DP4=0,0,60,95;MQ=60	GT:PL:DP:GP:GQ	1/1:255,255,0:155:-2.14748e+09,-2.14748e+09,0:127
scaffold6	2262137	.	A	C	228.0	.	DP=173;VDB=0.0418791;SGB=-0.693147;RPB=1;MQB=1;MQSB=1;BQB=1;MQ0F=0;AC=2;AN=2;DP4=0,1,92,75;MQ=60	GT:PL:DP:GP:GQ	1/1:255,255,0:168:307,278,0:127
scaffold6	2276301	.	A	T	225.0	.	DP=178;VDB=0.0021488;SGB=-0.693147;MQSB=1;MQ0F=0;AC=2;AN=2;DP4=0,0,95,80;MQ=60	GT:PL:DP:GP:GQ	1/1:255,255,0:175:-2.14748e+09,-2.14748e+09,0:127
scaffold6	2295371	.	C	T	228.0	.	DP=204;VDB=0.0308923;SGB=-0.693147;RPB=1;MQB=1;MQSB=0.477546;BQB=1;MQ0F=0.00490196;AC=2;AN=2;DP4=1,0,100,93;MQ=53	GT:PL:DP:GP:GQ	1/1:255,255,0:194:319,284,0:127
scaffold6	2295664	.	C	T	225.0	.	DP=183;VDB=0.344867;SGB=-0.693147;MQSB=0.273012;MQ0F=0.00546448;AC=2;AN=2;DP4=0,0,74,101;MQ=57	GT:PL:DP:GP:GQ	1/1:255,255,0:175:-2.14748e+09,-2.14748e+09,0:127
scaffold6	2295709	.	T	A	228.0	.	DP=143;VDB=3.17264e-08;SGB=-0.693147;RPB=0.102041;MQB=1.3363e-05;MQSB=0.988613;BQB=0.053038;MQ0F=0.00699301;AC=2;AN=2;DP4=1,7,56,74;MQ=55	GT:PL:DP:GP:GQ	1/1:255,255,0:138:294,271,0:127
scaffold6	2295724	.	G	T	228.0	.	DP=179;VDB=0.26244;SGB=-0.693147;RPB=0.633631;MQB=4.46239e-05;MQSB=0.993474;BQB=0.215265;MQ0F=0;AC=2;AN=2;DP4=1,6,69,97;MQ=56	GT:PL:DP:GP:GQ	1/1:255,255,0:173:297,273,0:127
scaffold6	2295726	.	G	C	228.0	.	DP=182;VDB=0.189586;SGB=-0.693147;RPB=0.643251;MQB=4.48751e-05;MQSB=0.997393;BQB=0.291195;MQ0F=0;AC=2;AN=2;DP4=1,6,69,95;MQ=56	GT:PL:DP:GP:GQ	1/1:255,255,0:171:297,273,0:127
scaffold6	2295746	.	G	T	228.0	.	DP=215;VDB=0.808672;SGB=-0.693147;RPB=0.296294;MQB=1.1563e-09;MQSB=0.960755;BQB=0.409676;MQ0F=0.0186047;AC=2;AN=2;DP4=4,11,77,113;MQ=54	GT:PL:DP:GP:GQ	1/1:255,255,0:205:287,268,0:127
scaffold6	2296419	.	C	T	225.0	.	DP=149;VDB=0.040333;SGB=-0.693147;MQSB=0.990407;MQ0F=0;AC=2;AN=2;DP4=0,0,68,74;MQ=59	GT:PL:DP:GP:GQ	1/1:255,255,0:142:-2.14748e+09,-2.14748e+09,0:127
scaffold6	2296458	.	T	C	228.0	.	DP=148;VDB=0.221592;SGB=-0.693147;RPB=1;MQB=1;MQSB=0.958057;BQB=1;MQ0F=0.00675676;AC=2;AN=2;DP4=1,0,68,68;MQ=59	GT:PL:DP:GP:GQ	1/1:255,255,0:137:316,282,0:127
scaffold6	2296578	.	C	T	228.0	.	DP=180;VDB=0.0978656;SGB=-0.693147;RPB=4.74349e-08;MQB=3.9832e-10;MQSB=0.828794;BQB=0.0157835;MQ0F=0.00555556;AC=2;AN=2;DP4=9,8,62,92;MQ=52	GT:PL:DP:GP:GQ	1/1:255,255,0:171:283,266,0:127
scaffold6	2296850	.	C	T	228.0	.	DP=193;VDB=0.00614965;SGB=-0.693147;RPB=0.496395;MQB=1.72247e-08;MQSB=0.789304;BQB=0.00824502;MQ0F=0.0207254;AC=2;AN=2;DP4=11,4,85,81;MQ=56	GT:PL:DP:GP:GQ	1/1:255,255,0:181:285,267,0:127
scaffold6	2296869	.	C	A	228.0	.	DP=200;VDB=0.888215;SGB=-0.693147;RPB=0.0530302;MQB=4.24006e-09;MQSB=0.815626;BQB=0.335244;MQ0F=0.02;AC=2;AN=2;DP4=10,4,89,79;MQ=56	GT:PL:DP:GP:GQ	1/1:255,255,0:182:286,267,0:127
scaffold6	2296936	.	G	A	225.0	.	DP=162;VDB=0.0129287;SGB=-0.693147;MQSB=0.782878;MQ0F=0.00617284;AC=2;AN=2;DP4=0,0,78,72;MQ=55	GT:PL:DP:GP:GQ	1/1:255,255,0:150:-2.14748e+09,-2.14748e+09,0:127
scaffold6	2297063	.	T	A	228.0	.	DP=211;VDB=0.909826;SGB=-0.693147;RPB=0.027499;MQB=2.7846e-16;MQSB=0.0352694;BQB=0.972604;MQ0F=0.00947867;AC=2;AN=2;DP4=1,27,78,90;MQ=54	GT:PL:DP:GP:GQ	1/1:255,145,0:196:275,152,0:127
scaffold6	2297090	.	A	G	228.0	.	DP=230;VDB=0.0584628;SGB=-0.693147;RPB=0.564537;MQB=1.48413e-21;MQSB=0.00293366;BQB=0.981253;MQ0F=0.00869565;AC=2;AN=2;DP4=1,38,86,96;MQ=53	GT:PL:DP:GP:GQ	1/1:255,107,0:221:273,113,0:113
scaffold6	2297137	.	G	T	228.0	.	DP=220;VDB=0.392056;SGB=-0.693147;RPB=0.393023;MQB=0.104651;MQSB=0.0158597;BQB=0.930233;MQ0F=0.0136364;AC=2;AN=2;DP4=0,2,95,120;MQ=53	GT:PL:DP:GP:GQ	1/1:255,255,0:217:306,277,0:127
scaffold6	2297176	.	A	G	228.0	.	DP=192;VDB=0.430317;SGB=-0.693147;RPB=0.649531;MQB=1.74856e-15;MQSB=0.00495338;BQB=0.98198;MQ0F=0.015625;AC=2;AN=2;DP4=1,28,83,73;MQ=53	GT:PL:DP:GP:GQ	1/1:255,139,0:185:276,146,0:127
scaffold6	2297230	.	G	A	228.0	.	DP=203;VDB=0.935076;SGB=-0.693147;RPB=2.53151e-05;MQB=1.92465e-07;MQSB=0.397092;BQB=0.999996;MQ0F=0.00492611;AC=2;AN=2;DP4=0,11,93,86;MQ=57	GT:PL:DP:GP:GQ	1/1:255,255,0:190:288,268,0:127
scaffold6	2297343	.	G	A	225.0	.	DP=157;VDB=0.263527;SGB=-0.693147;MQSB=0.944765;MQ0F=0;AC=2;AN=2;DP4=0,0,77,69;MQ=58	GT:PL:DP:GP:GQ	1/1:255,255,0:146:-2.14748e+09,-2.14748e+09,0:127
scaffold6	2297420	.	G	T	225.0	.	DP=162;VDB=0.44648;SGB=-0.693147;MQSB=0.837372;MQ0F=0;AC=2;AN=2;DP4=0,0,82,69;MQ=58	GT:PL:DP:GP:GQ	1/1:255,255,0:151:-2.14748e+09,-2.14748e+09,0:127
scaffold6	2315267	.	A	G	225.0	.	DP=159;VDB=3.49706e-05;SGB=-0.693147;MQSB=0.960389;MQ0F=0.0125786;AC=2;AN=2;DP4=0,0,59,95;MQ=53	GT:PL:DP:GP:GQ	1/1:255,255,0:154:-2.14748e+09,-2.14748e+09,0:127
scaffold6	2315563	.	A	G	228.0	.	DP=173;VDB=0.0612367;SGB=-0.693147;RPB=0.00606061;MQB=0;MQSB=0.987732;BQB=0.251515;MQ0F=0.0115607;AC=2;AN=2;DP4=0,2,101,64;MQ=51	GT:PL:DP:GP:GQ	1/1:255,255,0:167:312,280,0:127
scaffold6	2414738	.	A	T	228.0	.	DP=179;VDB=0.371982;SGB=-0.693147;RPB=1;MQB=1;MQSB=1;BQB=1;MQ0F=0;AC=2;AN=2;DP4=1,0,115,61;MQ=60	GT:PL:DP:GP:GQ	1/1:255,255,0:177:305,277,0:127
scaffold6	2424691	.	G	A	228.0	.	DP=180;VDB=1.20579e-06;SGB=-0.693147;RPB=2.27736e-06;MQB=6.11315e-08;MQSB=0.785236;BQB=1.00152e-05;MQ0F=0.00555556;AC=2;AN=2;DP4=11,1,78,86;MQ=57	GT:PL:DP:GP:GQ	1/1:255,255,0:176:278,263,0:127
scaffold6	2445813	.	A	G	225.0	.	DP=205;VDB=0.287169;SGB=-0.693147;MQSB=1;MQ0F=0;AC=2;AN=2;DP4=0,0,93,104;MQ=60	GT:PL:DP:GP:GQ	1/1:255,255,0:197:-2.14748e+09,-2.14748e+09,0:127
scaffold6	2475061	.	A	T	225.0	.	DP=229;VDB=0.0513316;SGB=-0.693147;MQSB=1;MQ0F=0;AC=2;AN=2;DP4=0,0,113,103;MQ=60	GT:PL:DP:GP:GQ	1/1:255,255,0:216:-2.14748e+09,-2.14748e+09,0:127
scaffold6	2483553	.	A	C	228.0	.	DP=181;VDB=0.000223051;SGB=-0.693147;RPB=0.000183161;MQB=0.0772887;MQSB=0.870299;BQB=5.83234e-06;MQ0F=0;AC=2;AN=2;DP4=5,4,97,68;MQ=52	GT:PL:DP:GP:GQ	1/1:255,255,0:174:287,268,0:127
scaffold6	2679891	.	A	G	225.0	.	DP=73;VDB=4.41184e-06;SGB=-0.693147;MQSB=1;MQ0F=0;AC=2;AN=2;DP4=0,0,25,46;MQ=60	GT:PL:DP:GP:GQ	1/1:255,214,0:71:-2.14748e+09,-2.14748e+09,0:127
scaffold6	2679892	.	G	T	228.0	.	DP=75;VDB=1.06805e-05;SGB=-0.693147;RPB=1;MQB=1;MQSB=1;BQB=1;MQ0F=0;AC=2;AN=2;DP4=0,1,24,45;MQ=60	GT:PL:DP:GP:GQ	1/1:255,192,0:70:298,210,0:127
scaffold6	2679895	.	G	C	228.0	.	DP=75;VDB=6.1182e-06;SGB=-0.693147;RPB=0.225352;MQB=1;MQSB=1;BQB=0.197183;MQ0F=0;AC=2;AN=2;DP4=1,1,25,46;MQ=60	GT:PL:DP:GP:GQ	1/1:255,183,0:73:291,198,0:127
scaffold6	2679896	.	A	G	228.0	.	DP=75;VDB=5.51956e-06;SGB=-0.693147;RPB=0;MQB=1;MQSB=1;BQB=0.056338;MQ0F=0;AC=2;AN=2;DP4=2,0,25,46;MQ=60	GT:PL:DP:GP:GQ	1/1:255,182,0:73:292,197,0:127
scaffold6	2679899	.	G	A	225.0	.	DP=76;VDB=5.00636e-05;SGB=-0.693147;MQSB=1;MQ0F=0;AC=2;AN=2;DP4=0,0,25,43;MQ=60	GT:PL:DP:GP:GQ	1/1:255,205,0:68:-2.14748e+09,-2.14748e+09,0:127
scaffold6	2679906	.	A	G	225.0	.	DP=101;VDB=0.00938658;SGB=-0.693147;MQSB=1;MQ0F=0;AC=2;AN=2;DP4=0,0,26,53;MQ=60	GT:PL:DP:GP:GQ	1/1:255,238,0:79:-2.14748e+09,-2.14748e+09,0:127
scaffold6	2707871	.	C	T	225.0	.	DP=235;VDB=0.722288;SGB=-0.693147;MQSB=1;MQ0F=0;AC=2;AN=2;DP4=0,0,117,105;MQ=60	GT:PL:DP:GP:GQ	1/1:255,255,0:222:-2.14748e+09,-2.14748e+09,0:127
scaffold6	2708613	.	A	G	225.0	.	DP=181;VDB=0.309556;SGB=-0.693147;MQSB=1;MQ0F=0;AC=2;AN=2;DP4=0,0,95,79;MQ=60	GT:PL:DP:GP:GQ	1/1:255,255,0:174:-2.14748e+09,-2.14748e+09,0:127
scaffold6	2709511	.	T	G	225.0	.	DP=199;VDB=0.785895;SGB=-0.693147;MQSB=1;MQ0F=0;AC=2;AN=2;DP4=0,0,100,85;MQ=60	GT:PL:DP:GP:GQ	1/1:255,255,0:185:-2.14748e+09,-2.14748e+09,0:127
scaffold6	2716596	.	T	G	225.0	.	DP=240;VDB=0.17581;SGB=-0.693147;MQSB=0.425222;MQ0F=0;AC=2;AN=2;DP4=0,0,113,118;MQ=53	GT:PL:DP:GP:GQ	1/1:255,255,0:231:-2.14748e+09,-2.14748e+09,0:127
scaffold6	2716731	.	A	G	225.0	.	DP=207;VDB=0.492075;SGB=-0.693147;MQSB=0.940933;MQ0F=0;AC=2;AN=2;DP4=0,0,98,106;MQ=59	GT:PL:DP:GP:GQ	1/1:255,255,0:204:-2.14748e+09,-2.14748e+09,0:127
scaffold6	2716732	.	T	A	225.0	.	DP=208;VDB=0.481378;SGB=-0.693147;MQSB=0.940933;MQ0F=0;AC=2;AN=2;DP4=0,0,98,106;MQ=59	GT:PL:DP:GP:GQ	1/1:255,255,0:204:-2.14748e+09,-2.14748e+09,0:127
scaffold6	2717222	.	G	A	228.0	.	DP=236;VDB=0.913131;SGB=-0.693147;RPB=0.369389;MQB=4.36988e-08;MQSB=0.421108;BQB=0.623145;MQ0F=0.00423729;AC=2;AN=2;DP4=12,0,105,104;MQ=58	GT:PL:DP:GP:GQ	1/1:255,255,0:221:281,265,0:127
scaffold6	2832995	.	C	A	228.0	.	DP=190;VDB=0.00301068;SGB=-0.693147;RPB=0.0801624;MQB=0.0012218;MQSB=0.033416;BQB=0.659506;MQ0F=0.0105263;AC=2;AN=2;DP4=5,0,107,70;MQ=52	GT:PL:DP:GP:GQ	1/1:255,255,0:182:295,272,0:127
scaffold6	2833152	.	C	G	225.0	.	DP=244;VDB=5.26316e-05;SGB=-0.693147;MQSB=0.0199867;MQ0F=0;AC=2;AN=2;DP4=0,0,112,119;MQ=54	GT:PL:DP:GP:GQ	1/1:255,255,0:231:-2.14748e+09,-2.14748e+09,0:127
scaffold6	2833596	.	C	T	228.0	.	DP=231;VDB=0.492723;SGB=-0.693147;RPB=0.0230816;MQB=5.88962e-05;MQSB=0.603814;BQB=0.999057;MQ0F=0.004329;AC=2;AN=2;DP4=1,7,120,87;MQ=53	GT:PL:DP:GP:GQ	1/1:255,255,0:215:286,267,0:127
scaffold6	2833628	.	A	T	228.0	.	DP=194;VDB=7.2025e-09;SGB=-0.693147;RPB=0.012219;MQB=0.0322759;MQSB=0.888956;BQB=0.702942;MQ0F=0;AC=2;AN=2;DP4=0,3,101,84;MQ=53	GT:PL:DP:GP:GQ	1/1:255,255,0:188:294,271,0:127
scaffold6	2833629	.	T	A	228.0	.	DP=193;VDB=1.22097e-08;SGB=-0.693147;RPB=0.0121949;MQB=0.0338499;MQSB=0.963009;BQB=0.657188;MQ0F=0;AC=2;AN=2;DP4=0,3,102,87;MQ=53	GT:PL:DP:GP:GQ	1/1:255,255,0:192:294,271,0:127
scaffold6	2833630	.	C	T	225.0	.	DP=193;VDB=7.7194e-08;SGB=-0.693147;MQSB=0.94135;MQ0F=0;AC=2;AN=2;DP4=0,0,103,89;MQ=53	GT:PL:DP:GP:GQ	1/1:255,255,0:192:-2.14748e+09,-2.14748e+09,0:127
scaffold6	2834283	.	T	C	228.0	.	DP=240;VDB=0.977158;SGB=-0.693147;RPB=3.27664e-05;MQB=5.70764e-23;MQSB=7.5236e-07;BQB=0.962143;MQ0F=0;AC=2;AN=2;DP4=5,41,110,71;MQ=52	GT:PL:DP:GP:GQ	1/1:255,30,0:227:269,34,0:34
scaffold6	2834342	.	G	T	228.0	.	DP=234;VDB=0.832892;SGB=-0.693147;RPB=0.0752827;MQB=0.0120216;MQSB=0.555898;BQB=0.119316;MQ0F=0;AC=2;AN=2;DP4=0,3,119,105;MQ=58	GT:PL:DP:GP:GQ	1/1:255,255,0:227:305,277,0:127
scaffold6	2834448	.	T	C	225.0	.	DP=235;VDB=0.733442;SGB=-0.693147;MQSB=1;MQ0F=0;AC=2;AN=2;DP4=0,0,116,104;MQ=60	GT:PL:DP:GP:GQ	1/1:255,255,0:220:-2.14748e+09,-2.14748e+09,0:127
scaffold6	2879060	.	A	T	228.0	.	DP=235;VDB=0.980345;SGB=-0.693147;RPB=1;MQB=1;MQSB=1;BQB=1;MQ0F=0;AC=2;AN=2;DP4=0,1,117,109;MQ=60	GT:PL:DP:GP:GQ	1/1:255,255,0:227:301,275,0:127
scaffold6	2919075	.	A	T	225.0	.	DP=218;VDB=0.701132;SGB=-0.693147;MQSB=0.994682;MQ0F=0;AC=2;AN=2;DP4=0,0,120,90;MQ=59	GT:PL:DP:GP:GQ	1/1:255,255,0:210:-2.14748e+09,-2.14748e+09,0:127
scaffold6	2962416	.	A	G	225.0	.	DP=231;VDB=0.924735;SGB=-0.693147;MQSB=1;MQ0F=0;AC=2;AN=2;DP4=0,0,104,118;MQ=60	GT:PL:DP:GP:GQ	1/1:255,255,0:222:-2.14748e+09,-2.14748e+09,0:127
scaffold6	2985806	.	A	T	225.0	.	DP=112;VDB=0.093953;SGB=-0.693147;MQSB=0.353103;MQ0F=0;AC=2;AN=2;DP4=0,0,53,56;MQ=54	GT:PL:DP:GP:GQ	1/1:255,255,0:109:-2.14748e+09,-2.14748e+09,0:127
scaffold6	2985809	.	A	T	225.0	.	DP=111;VDB=0.118343;SGB=-0.693147;MQSB=0.349531;MQ0F=0;AC=2;AN=2;DP4=0,0,54,56;MQ=54	GT:PL:DP:GP:GQ	1/1:255,255,0:110:-2.14748e+09,-2.14748e+09,0:127
scaffold6	2985812	.	G	A	225.0	.	DP=116;VDB=0.262728;SGB=-0.693147;MQSB=0.244326;MQ0F=0;AC=2;AN=2;DP4=0,0,56,56;MQ=53	GT:PL:DP:GP:GQ	1/1:255,255,0:112:-2.14748e+09,-2.14748e+09,0:127
scaffold6	2985818	.	G	A	228.0	.	DP=128;VDB=0.975433;SGB=-0.693147;RPB=1;MQB=1;MQSB=0.18946;BQB=1;MQ0F=0;AC=2;AN=2;DP4=1,0,61,62;MQ=51	GT:PL:DP:GP:GQ	1/1:255,255,0:124:311,280,0:127
scaffold6	2986096	.	C	A	225.0	.	DP=170;VDB=3.40842e-31;SGB=-0.693147;MQSB=0.0936171;MQ0F=0.00588235;AC=2;AN=2;DP4=0,0,73,93;MQ=51	GT:PL:DP:GP:GQ	1/1:255,255,0:166:-2.14748e+09,-2.14748e+09,0:127
scaffold6	2986097	.	G	C	228.0	.	DP=167;VDB=2.5306e-32;SGB=-0.693147;RPB=0.975758;MQB=0.0363636;MQSB=0.0821239;BQB=0.442424;MQ0F=0.00598802;AC=2;AN=2;DP4=2,0,71,94;MQ=51	GT:PL:DP:GP:GQ	1/1:255,255,0:167:301,275,0:127
scaffold6	2986105	.	A	G	228.0	.	DP=156;VDB=0;SGB=-0.693147;RPB=1;MQB=1;MQSB=0.0568308;BQB=1;MQ0F=0.00641026;AC=2;AN=2;DP4=1,0,69,84;MQ=52	GT:PL:DP:GP:GQ	1/1:255,255,0:154:317,283,0:127
scaffold6	2986108	.	C	G	225.0	.	DP=154;VDB=0;SGB=-0.693147;MQSB=0.114515;MQ0F=0.00649351;AC=2;AN=2;DP4=0,0,68,85;MQ=52	GT:PL:DP:GP:GQ	1/1:255,255,0:153:-2.14748e+09,-2.14748e+09,0:127
scaffold6	2986638	.	A	C	225.0	.	DP=167;VDB=0.00737041;SGB=-0.693147;MQSB=0.958743;MQ0F=0.011976;AC=2;AN=2;DP4=0,0,97,70;MQ=53	GT:PL:DP:GP:GQ	1/1:255,255,0:167:-2.14748e+09,-2.14748e+09,0:127
scaffold6	2986685	.	G	A	225.0	.	DP=177;VDB=0.950409;SGB=-0.693147;MQSB=0.899172;MQ0F=0;AC=2;AN=2;DP4=0,0,94,77;MQ=59	GT:PL:DP:GP:GQ	1/1:255,255,0:171:-2.14748e+09,-2.14748e+09,0:127
scaffold6	2986707	.	C	T	225.0	.	DP=161;VDB=0.428974;SGB=-0.693147;MQSB=0.948988;MQ0F=0;AC=2;AN=2;DP4=0,0,91,66;MQ=59	GT:PL:DP:GP:GQ	1/1:255,255,0:157:-2.14748e+09,-2.14748e+09,0:127
scaffold6	2986709	.	C	G	225.0	.	DP=159;VDB=0.401036;SGB=-0.693147;MQSB=0.950038;MQ0F=0;AC=2;AN=2;DP4=0,0,91,67;MQ=59	GT:PL:DP:GP:GQ	1/1:255,255,0:158:-2.14748e+09,-2.14748e+09,0:127
scaffold6	2986727	.	C	T	225.0	.	DP=178;VDB=0.133506;SGB=-0.693147;MQSB=0.815097;MQ0F=0;AC=2;AN=2;DP4=0,0,95,68;MQ=59	GT:PL:DP:GP:GQ	1/1:255,255,0:163:-2.14748e+09,-2.14748e+09,0:127
scaffold6	2986736	.	C	T	225.0	.	DP=193;VDB=0.494047;SGB=-0.693147;MQSB=0.859764;MQ0F=0;AC=2;AN=2;DP4=0,0,99,85;MQ=59	GT:PL:DP:GP:GQ	1/1:255,255,0:184:-2.14748e+09,-2.14748e+09,0:127
scaffold6	2986742	.	T	C	225.0	.	DP=199;VDB=0.602741;SGB=-0.693147;MQSB=0.862723;MQ0F=0;AC=2;AN=2;DP4=0,0,100,89;MQ=59	GT:PL:DP:GP:GQ	1/1:255,255,0:189:-2.14748e+09,-2.14748e+09,0:127
scaffold6	2986808	.	G	A	225.0	.	DP=180;VDB=0.434561;SGB=-0.693147;MQSB=0.513964;MQ0F=0;AC=2;AN=2;DP4=0,0,79,93;MQ=56	GT:PL:DP:GP:GQ	1/1:255,255,0:172:-2.14748e+09,-2.14748e+09,0:127
scaffold6	2986810	.	T	C	225.0	.	DP=176;VDB=0.547465;SGB=-0.693147;MQSB=0.523086;MQ0F=0;AC=2;AN=2;DP4=0,0,78,91;MQ=56	GT:PL:DP:GP:GQ	1/1:255,255,0:169:-2.14748e+09,-2.14748e+09,0:127
scaffold6	2987100	.	T	C	225.0	.	DP=175;VDB=0.00468905;SGB=-0.693147;MQSB=0.395823;MQ0F=0;AC=2;AN=2;DP4=0,0,85,84;MQ=52	GT:PL:DP:GP:GQ	1/1:255,255,0:169:-2.14748e+09,-2.14748e+09,0:127
scaffold6	2987107	.	A	T	228.0	.	DP=130;VDB=2.34367e-21;SGB=-0.693147;RPB=1;MQB=1;MQSB=0.210533;BQB=1;MQ0F=0;AC=2;AN=2;DP4=1,0,64,62;MQ=54	GT:PL:DP:GP:GQ	1/1:255,255,0:127:303,276,0:127
scaffold6	2987109	.	A	C	228.0	.	DP=126;VDB=9.19591e-23;SGB=-0.693147;RPB=0.774194;MQB=0.931452;MQSB=0.170208;BQB=0.0846774;MQ0F=0;AC=2;AN=2;DP4=2,0,63,61;MQ=54	GT:PL:DP:GP:GQ	1/1:255,255,0:126:295,272,0:127
scaffold6	2987110	.	G	A	225.0	.	DP=125;VDB=1.11087e-22;SGB=-0.693147;MQSB=0.224894;MQ0F=0;AC=2;AN=2;DP4=0,0,64,60;MQ=54	GT:PL:DP:GP:GQ	1/1:255,255,0:124:-2.14748e+09,-2.14748e+09,0:127
scaffold6	2987117	.	T	C	225.0	.	DP=126;VDB=1.05185e-22;SGB=-0.693147;MQSB=0.170208;MQ0F=0;AC=2;AN=2;DP4=0,0,65,61;MQ=54	GT:PL:DP:GP:GQ	1/1:255,255,0:126:-2.14748e+09,-2.14748e+09,0:127
scaffold6	2987119	.	C	A	225.0	.	DP=126;VDB=6.79383e-23;SGB=-0.693147;MQSB=0.141529;MQ0F=0;AC=2;AN=2;DP4=0,0,64,60;MQ=54	GT:PL:DP:GP:GQ	1/1:255,255,0:124:-2.14748e+09,-2.14748e+09,0:127
scaffold6	3059159	.	A	T	228.0	.	DP=221;VDB=0.372124;SGB=-0.693147;RPB=1;MQB=1;MQSB=0.992819;BQB=1;MQ0F=0;AC=2;AN=2;DP4=1,0,98,102;MQ=59	GT:PL:DP:GP:GQ	1/1:255,255,0:201:307,278,0:127
scaffold6	3082913	.	A	G	225.0	.	DP=146;VDB=0.412417;SGB=-0.693147;MQSB=1;MQ0F=0;AC=2;AN=2;DP4=0,0,79,60;MQ=60	GT:PL:DP:GP:GQ	1/1:255,255,0:139:-2.14748e+09,-2.14748e+09,0:127
scaffold6	3119567	.	A	C	225.0	.	DP=151;VDB=0.945159;SGB=-0.693147;MQSB=1;MQ0F=0;AC=2;AN=2;DP4=0,0,64,81;MQ=60	GT:PL:DP:GP:GQ	1/1:255,255,0:145:-2.14748e+09,-2.14748e+09,0:127
scaffold6	3156509	.	A	G	225.0	.	DP=180;VDB=0.061148;SGB=-0.693147;MQSB=1;MQ0F=0;AC=2;AN=2;DP4=0,0,91,79;MQ=60	GT:PL:DP:GP:GQ	1/1:255,255,0:170:-2.14748e+09,-2.14748e+09,0:127
scaffold257	9061	.	G	A	228.0	.	DP=164;VDB=0.539554;SGB=-0.693147;RPB=0.332706;MQB=0.179151;MQSB=0.986486;BQB=0.310258;MQ0F=0;AC=2;AN=2;DP4=3,0,59,90;MQ=57	GT:PL:DP:GP:GQ	1/1:255,255,0:152:300,274,0:127
scaffold257	31893	.	A	T	225.0	.	DP=180;VDB=0.418332;SGB=-0.693147;MQSB=1;MQ0F=0;AC=2;AN=2;DP4=0,0,79,91;MQ=60	GT:PL:DP:GP:GQ	1/1:255,255,0:170:-2.14748e+09,-2.14748e+09,0:127
scaffold257	46673	.	A	T	225.0	.	DP=213;VDB=0.755244;SGB=-0.693147;MQSB=0.975225;MQ0F=0;AC=2;AN=2;DP4=0,0,111,97;MQ=59	GT:PL:DP:GP:GQ	1/1:255,255,0:208:-2.14748e+09,-2.14748e+09,0:127
scaffold257	60348	.	C	T	225.0	.	DP=133;VDB=0.868084;SGB=-0.693147;MQSB=0.614832;MQ0F=0;AC=2;AN=2;DP4=0,0,75,56;MQ=54	GT:PL:DP:GP:GQ	1/1:255,255,0:131:-2.14748e+09,-2.14748e+09,0:127
scaffold257	60356	.	A	G	228.0	.	DP=127;VDB=0.420147;SGB=-0.693147;RPB=1;MQB=1;MQSB=0.763926;BQB=1;MQ0F=0;AC=2;AN=2;DP4=0,1,69,53;MQ=53	GT:PL:DP:GP:GQ	1/1:255,255,0:123:304,276,0:127
scaffold257	61777	.	C	T	225.0	.	DP=106;VDB=0.564707;SGB=-0.693147;MQSB=0.787404;MQ0F=0;AC=2;AN=2;DP4=0,0,58,42;MQ=51	GT:PL:DP:GP:GQ	1/1:255,255,0:100:-2.14748e+09,-2.14748e+09,0:127
scaffold257	61799	.	G	A	228.0	.	DP=117;VDB=0.983073;SGB=-0.693147;RPB=1;MQB=1;MQSB=0.977286;BQB=1;MQ0F=0;AC=2;AN=2;DP4=1,0,63,49;MQ=55	GT:PL:DP:GP:GQ	1/1:255,255,0:113:302,275,0:127
scaffold257	83547	.	G	A	225.0	.	DP=166;VDB=0.500036;SGB=-0.693147;MQSB=0.0053929;MQ0F=0;AC=2;AN=2;DP4=0,0,65,86;MQ=56	GT:PL:DP:GP:GQ	1/1:255,255,0:151:-2.14748e+09,-2.14748e+09,0:127
scaffold257	83576	.	G	T	225.0	.	DP=163;VDB=0.967377;SGB=-0.693147;MQSB=1.87308e-05;MQ0F=0.00613497;AC=2;AN=2;DP4=0,0,72,82;MQ=55	GT:PL:DP:GP:GQ	1/1:255,255,0:154:-2.14748e+09,-2.14748e+09,0:127
scaffold257	83727	.	A	G	225.0	.	DP=134;VDB=0.475095;SGB=-0.693147;MQSB=1.32286e-06;MQ0F=0;AC=2;AN=2;DP4=0,0,58,69;MQ=51	GT:PL:DP:GP:GQ	1/1:255,255,0:127:-2.14748e+09,-2.14748e+09,0:127
scaffold257	83740	.	C	T	225.0	.	DP=121;VDB=0.00746671;SGB=-0.693147;MQSB=0.000108626;MQ0F=0;AC=2;AN=2;DP4=0,0,51,67;MQ=51	GT:PL:DP:GP:GQ	1/1:255,255,0:118:-2.14748e+09,-2.14748e+09,0:127
scaffold257	85893	.	C	G	225.0	.	DP=117;VDB=0.963344;SGB=-0.693147;MQSB=0.65737;MQ0F=0;AC=2;AN=2;DP4=0,0,62,50;MQ=57	GT:PL:DP:GP:GQ	1/1:255,255,0:112:-2.14748e+09,-2.14748e+09,0:127
scaffold257	85923	.	A	G	225.0	.	DP=135;VDB=0.652751;SGB=-0.693147;MQSB=1;MQ0F=0;AC=2;AN=2;DP4=0,0,81,51;MQ=60	GT:PL:DP:GP:GQ	1/1:255,255,0:132:-2.14748e+09,-2.14748e+09,0:127
scaffold257	86577	.	C	T	225.0	.	DP=100;VDB=0.166037;SGB=-0.693147;MQSB=0.899717;MQ0F=0;AC=2;AN=2;DP4=0,0,17,81;MQ=51	GT:PL:DP:GP:GQ	1/1:255,255,0:98:-2.14748e+09,-2.14748e+09,0:127
scaffold257	86586	.	G	A	225.0	.	DP=93;VDB=0.0572824;SGB=-0.693147;MQSB=0.743029;MQ0F=0;AC=2;AN=2;DP4=0,0,17,70;MQ=52	GT:PL:DP:GP:GQ	1/1:255,255,0:87:-2.14748e+09,-2.14748e+09,0:127
scaffold257	87418	.	T	A	225.0	.	DP=99;VDB=0.00149767;SGB=-0.693147;MQSB=0.73756;MQ0F=0;AC=2;AN=2;DP4=0,0,61,33;MQ=55	GT:PL:DP:GP:GQ	1/1:255,255,0:94:-2.14748e+09,-2.14748e+09,0:127
scaffold257	87420	.	T	G	228.0	.	DP=98;VDB=0.00176135;SGB=-0.693147;RPB=1;MQB=1;MQSB=0.918081;BQB=1;MQ0F=0;AC=2;AN=2;DP4=1,0,64,33;MQ=54	GT:PL:DP:GP:GQ	1/1:255,255,0:98:300,274,0:127
scaffold257	87429	.	T	C	225.0	.	DP=99;VDB=0.00722348;SGB=-0.693147;MQSB=0.500787;MQ0F=0;AC=2;AN=2;DP4=0,0,61,35;MQ=54	GT:PL:DP:GP:GQ	1/1:255,255,0:96:-2.14748e+09,-2.14748e+09,0:127
scaffold257	87433	.	A	T	225.0	.	DP=100;VDB=0.0270473;SGB=-0.693147;MQSB=0.443672;MQ0F=0;AC=2;AN=2;DP4=0,0,62,36;MQ=53	GT:PL:DP:GP:GQ	1/1:255,255,0:98:-2.14748e+09,-2.14748e+09,0:127
scaffold257	87463	.	T	G	225.0	.	DP=71;VDB=0.0187206;SGB=-0.693147;MQSB=0.273362;MQ0F=0;AC=2;AN=2;DP4=0,0,44,24;MQ=52	GT:PL:DP:GP:GQ	1/1:255,205,0:68:-2.14748e+09,-2.14748e+09,0:127
scaffold257	87471	.	C	T	225.0	.	DP=66;VDB=0.0368033;SGB=-0.693147;MQSB=0.368543;MQ0F=0;AC=2;AN=2;DP4=0,0,41,22;MQ=51	GT:PL:DP:GP:GQ	1/1:255,190,0:63:-2.14748e+09,-2.14748e+09,0:127
scaffold257	87547	.	A	G	225.0	.	DP=72;VDB=0.00240991;SGB=-0.693147;MQSB=0.942797;MQ0F=0;AC=2;AN=2;DP4=0,0,28,39;MQ=54	GT:PL:DP:GP:GQ	1/1:255,202,0:67:-2.14748e+09,-2.14748e+09,0:127
scaffold257	87588	.	C	T	225.0	.	DP=96;VDB=0.422779;SGB=-0.693147;MQSB=0.369759;MQ0F=0;AC=2;AN=2;DP4=0,0,44,51;MQ=54	GT:PL:DP:GP:GQ	1/1:255,255,0:95:-2.14748e+09,-2.14748e+09,0:127
scaffold257	87646	.	C	A	225.0	.	DP=101;VDB=0.0421145;SGB=-0.693147;MQSB=0.810227;MQ0F=0.00990099;AC=2;AN=2;DP4=0,0,44,48;MQ=51	GT:PL:DP:GP:GQ	1/1:255,255,0:92:-2.14748e+09,-2.14748e+09,0:127
scaffold257	115678	.	C	T	225.0	.	DP=117;VDB=0.288446;SGB=-0.693147;MQSB=0.574331;MQ0F=0;AC=2;AN=2;DP4=0,0,48,66;MQ=55	GT:PL:DP:GP:GQ	1/1:255,255,0:114:-2.14748e+09,-2.14748e+09,0:127
scaffold257	115681	.	G	A	225.0	.	DP=118;VDB=0.213287;SGB=-0.693147;MQSB=0.42675;MQ0F=0;AC=2;AN=2;DP4=0,0,49,65;MQ=55	GT:PL:DP:GP:GQ	1/1:255,255,0:114:-2.14748e+09,-2.14748e+09,0:127
scaffold257	115727	.	G	A	228.0	.	DP=126;VDB=0.996885;SGB=-0.693147;RPB=1;MQB=1;MQSB=0.416932;BQB=1;MQ0F=0.015873;AC=2;AN=2;DP4=1,0,50,70;MQ=51	GT:PL:DP:GP:GQ	1/1:255,255,0:121:314,281,0:127
scaffold257	152679	.	T	G	225.0	.	DP=114;VDB=2.51068e-12;SGB=-0.693147;MQSB=0.351439;MQ0F=0;AC=2;AN=2;DP4=0,0,57,51;MQ=57	GT:PL:DP:GP:GQ	1/1:255,255,0:108:-2.14748e+09,-2.14748e+09,0:127
scaffold257	152684	.	T	C	225.0	.	DP=121;VDB=4.40599e-08;SGB=-0.693147;MQSB=0.400063;MQ0F=0;AC=2;AN=2;DP4=0,0,60,56;MQ=58	GT:PL:DP:GP:GQ	1/1:255,255,0:116:-2.14748e+09,-2.14748e+09,0:127
scaffold257	152732	.	T	A	225.0	.	DP=184;VDB=0.190227;SGB=-0.693147;MQSB=0.32492;MQ0F=0;AC=2;AN=2;DP4=0,0,93,79;MQ=58	GT:PL:DP:GP:GQ	1/1:255,255,0:172:-2.14748e+09,-2.14748e+09,0:127
scaffold257	152830	.	C	T	225.0	.	DP=204;VDB=0.192068;SGB=-0.693147;MQSB=0.968589;MQ0F=0;AC=2;AN=2;DP4=0,0,95,94;MQ=59	GT:PL:DP:GP:GQ	1/1:255,255,0:189:-2.14748e+09,-2.14748e+09,0:127
scaffold257	152894	.	T	A	228.0	.	DP=180;VDB=0.446793;SGB=-0.693147;RPB=1;MQB=1;MQSB=0.968623;BQB=1;MQ0F=0;AC=2;AN=2;DP4=0,1,77,94;MQ=56	GT:PL:DP:GP:GQ	1/1:255,255,0:172:311,280,0:127
scaffold257	243378	.	A	G	225.0	.	DP=154;VDB=0.0832766;SGB=-0.693147;MQSB=1;MQ0F=0;AC=2;AN=2;DP4=0,0,80,67;MQ=60	GT:PL:DP:GP:GQ	1/1:255,255,0:147:-2.14748e+09,-2.14748e+09,0:127
scaffold49	19011	.	G	A	228.0	.	DP=176;VDB=0.000116076;SGB=-0.693147;RPB=9.73186e-06;MQB=3.00535e-06;MQSB=0.998552;BQB=0.890861;MQ0F=0.0511364;AC=2;AN=2;DP4=0,9,113,49;MQ=51	GT:PL:DP:GP:GQ	1/1:255,255,0:171:298,273,0:127
scaffold49	40082	.	A	T	228.0	.	DP=197;VDB=0.61855;SGB=-0.693147;RPB=1;MQB=1;MQSB=1;BQB=1;MQ0F=0;AC=2;AN=2;DP4=0,1,82,102;MQ=60	GT:PL:DP:GP:GQ	1/1:255,255,0:185:307,278,0:127
scaffold49	59172	.	A	C	228.0	.	DP=213;VDB=0.383728;SGB=-0.693147;RPB=1;MQB=1;MQSB=1;BQB=1;MQ0F=0;AC=2;AN=2;DP4=0,1,97,107;MQ=60	GT:PL:DP:GP:GQ	1/1:255,255,0:205:303,276,0:127
scaffold49	242268	.	C	T	228.0	.	DP=114;VDB=0.35858;SGB=-0.693147;RPB=0.878641;MQB=0;MQSB=0.00108587;BQB=0.805825;MQ0F=0.00877193;AC=2;AN=2;DP4=2,0,62,41;MQ=52	GT:PL:DP:GP:GQ	1/1:255,255,0:105:308,278,0:127
scaffold49	242304	.	A	G	228.0	.	DP=102;VDB=0.000115427;SGB=-0.693147;RPB=0.105;MQB=0;MQSB=0.0031277;BQB=0.57;MQ0F=0.00980392;AC=2;AN=2;DP4=2,0,58,42;MQ=54	GT:PL:DP:GP:GQ	1/1:255,255,0:102:307,278,0:127
scaffold49	242305	.	G	C	228.0	.	DP=105;VDB=0.000524616;SGB=-0.693147;RPB=0.107143;MQB=0;MQSB=0.00371527;BQB=0.852041;MQ0F=0.00952381;AC=2;AN=2;DP4=2,0,56,42;MQ=55	GT:PL:DP:GP:GQ	1/1:255,255,0:100:307,278,0:127
scaffold49	268337	.	A	T	225.0	.	DP=232;VDB=0.663526;SGB=-0.693147;MQSB=1;MQ0F=0;AC=2;AN=2;DP4=0,0,118,94;MQ=60	GT:PL:DP:GP:GQ	1/1:255,255,0:212:-2.14748e+09,-2.14748e+09,0:127
scaffold49	329174	.	A	G	228.0	.	DP=60;VDB=0.163845;SGB=-0.693146;RPB=0.911243;MQB=0.137813;MQSB=0.491122;BQB=0.0717846;MQ0F=0.0333333;AC=2;AN=2;DP4=1,7,33,11;MQ=52	GT:PL:DP:GP:GQ	1/1:255,51,0:52:277,59,0:59
scaffold49	400438	.	A	T	225.0	.	DP=199;VDB=0.783009;SGB=-0.693147;MQSB=1;MQ0F=0;AC=2;AN=2;DP4=0,0,104,81;MQ=60	GT:PL:DP:GP:GQ	1/1:255,255,0:185:-2.14748e+09,-2.14748e+09,0:127
scaffold49	428828	.	C	T	228.0	.	DP=174;VDB=0.577742;SGB=-0.693147;RPB=2.8844e-07;MQB=1.91046e-15;MQSB=1.7537e-08;BQB=0.678455;MQ0F=0;AC=2;AN=2;DP4=0,28,88,45;MQ=55	GT:PL:DP:GP:GQ	1/1:255,36,0:161:270,40,0:40
scaffold49	428834	.	C	T	228.0	.	DP=182;VDB=0.185737;SGB=-0.693147;RPB=1.0797e-07;MQB=1.64303e-13;MQSB=7.33374e-05;BQB=0.0478756;MQ0F=0;AC=2;AN=2;DP4=0,23,89,60;MQ=56	GT:PL:DP:GP:GQ	1/1:255,116,0:172:273,122,0:122
scaffold49	433383	.	A	T	225.0	.	DP=217;VDB=0.894164;SGB=-0.693147;MQSB=0.992893;MQ0F=0;AC=2;AN=2;DP4=0,0,102,97;MQ=59	GT:PL:DP:GP:GQ	1/1:255,255,0:199:-2.14748e+09,-2.14748e+09,0:127
scaffold49	435121	.	C	T	228.0	.	DP=157;VDB=1.70226e-05;SGB=-0.693147;RPB=0.153607;MQB=0.0307467;MQSB=0.998675;BQB=0.0307467;MQ0F=0.0254777;AC=2;AN=2;DP4=3,0,80,73;MQ=51	GT:PL:DP:GP:GQ	1/1:255,255,0:156:301,275,0:127
scaffold49	435171	.	C	T	228.0	.	DP=195;VDB=0.0983763;SGB=-0.693147;RPB=0.207447;MQB=0.223404;MQSB=0.608101;BQB=0.468085;MQ0F=0;AC=2;AN=2;DP4=2,0,100,88;MQ=52	GT:PL:DP:GP:GQ	1/1:255,255,0:190:293,271,0:127
scaffold49	437482	.	G	A	228.0	.	DP=235;VDB=0.508683;SGB=-0.693147;RPB=0.22611;MQB=0.00306736;MQSB=0.00183456;BQB=0.442626;MQ0F=0.012766;AC=2;AN=2;DP4=0,4,115,105;MQ=54	GT:PL:DP:GP:GQ	1/1:255,255,0:224:303,276,0:127
scaffold49	447782	.	A	G	225.0	.	DP=183;VDB=0.384578;SGB=-0.693147;MQSB=1;MQ0F=0;AC=2;AN=2;DP4=0,0,110,63;MQ=60	GT:PL:DP:GP:GQ	1/1:255,255,0:173:-2.14748e+09,-2.14748e+09,0:127
scaffold49	463604	.	G	T	228.0	.	DP=185;VDB=0.144179;SGB=-0.693147;RPB=0.120885;MQB=0.0126741;MQSB=0.593238;BQB=0.815369;MQ0F=0;AC=2;AN=2;DP4=0,3,120,58;MQ=51	GT:PL:DP:GP:GQ	1/1:255,255,0:181:299,274,0:127
scaffold49	463624	.	T	C	228.0	.	DP=225;VDB=0.000679118;SGB=-0.693147;RPB=0.0454635;MQB=0.00291293;MQSB=0.981049;BQB=0.996604;MQ0F=0.00888889;AC=2;AN=2;DP4=1,3,136,82;MQ=54	GT:PL:DP:GP:GQ	1/1:255,255,0:222:300,274,0:127
scaffold49	501276	.	G	T	225.0	.	DP=102;VDB=1.55872e-33;SGB=-0.693147;MQSB=0.992957;MQ0F=0;AC=2;AN=2;DP4=0,0,26,62;MQ=59	GT:PL:DP:GP:GQ	1/1:255,255,0:88:-2.14748e+09,-2.14748e+09,0:127
scaffold49	501456	.	T	G	228.0	.	DP=51;VDB=5.62677e-22;SGB=-0.693147;RPB=1;MQB=1;MQSB=0.991739;BQB=1;MQ0F=0.0196078;AC=2;AN=2;DP4=0,1,11,38;MQ=51	GT:PL:DP:GP:GQ	1/1:255,133,0:50:293,149,0:127
scaffold49	513254	.	A	G	225.0	.	DP=137;VDB=9.16619e-06;SGB=-0.693147;MQSB=0.974767;MQ0F=0;AC=2;AN=2;DP4=0,0,60,73;MQ=53	GT:PL:DP:GP:GQ	1/1:255,255,0:133:-2.14748e+09,-2.14748e+09,0:127
scaffold49	620772	.	G	A	225.0	.	DP=173;VDB=0.697955;SGB=-0.693147;MQSB=0.95835;MQ0F=0;AC=2;AN=2;DP4=0,0,88,79;MQ=52	GT:PL:DP:GP:GQ	1/1:255,255,0:167:-2.14748e+09,-2.14748e+09,0:127
scaffold49	620780	.	G	A	225.0	.	DP=176;VDB=0.550935;SGB=-0.693147;MQSB=0.849897;MQ0F=0;AC=2;AN=2;DP4=0,0,82,83;MQ=53	GT:PL:DP:GP:GQ	1/1:255,255,0:165:-2.14748e+09,-2.14748e+09,0:127
scaffold49	620813	.	A	G	225.0	.	DP=138;VDB=8.58804e-05;SGB=-0.693147;MQSB=0.903814;MQ0F=0;AC=2;AN=2;DP4=0,0,62,75;MQ=56	GT:PL:DP:GP:GQ	1/1:255,255,0:137:-2.14748e+09,-2.14748e+09,0:127
scaffold49	620814	.	T	C	228.0	.	DP=138;VDB=5.73782e-05;SGB=-0.693147;RPB=0.286765;MQB=0.00367647;MQSB=0.857953;BQB=0.485294;MQ0F=0;AC=2;AN=2;DP4=2,0,61,75;MQ=56	GT:PL:DP:GP:GQ	1/1:255,255,0:138:303,276,0:127
scaffold49	620819	.	G	A	228.0	.	DP=146;VDB=0.00082665;SGB=-0.693147;RPB=0.111707;MQB=0.0128928;MQSB=0.979931;BQB=0.961395;MQ0F=0;AC=2;AN=2;DP4=2,1,60,77;MQ=56	GT:PL:DP:GP:GQ	1/1:255,255,0:140:301,275,0:127
scaffold49	620848	.	C	T	228.0	.	DP=132;VDB=0.193893;SGB=-0.693147;RPB=0.136741;MQB=2.05449e-05;MQSB=0.826106;BQB=0.138145;MQ0F=0;AC=2;AN=2;DP4=4,4,54,61;MQ=56	GT:PL:DP:GP:GQ	1/1:255,216,0:123:283,227,0:127
scaffold49	620851	.	C	T	228.0	.	DP=124;VDB=0.184206;SGB=-0.693147;RPB=0.0867043;MQB=7.77704e-05;MQSB=0.867155;BQB=0.0933378;MQ0F=0;AC=2;AN=2;DP4=4,3,52,61;MQ=56	GT:PL:DP:GP:GQ	1/1:255,217,0:120:284,228,0:127
scaffold49	620876	.	A	G	228.0	.	DP=177;VDB=0.728805;SGB=-0.693147;RPB=0.0505811;MQB=2.25361e-08;MQSB=0.922909;BQB=0.842545;MQ0F=0.0169492;AC=2;AN=2;DP4=11,2,86,68;MQ=54	GT:PL:DP:GP:GQ	1/1:255,255,0:167:285,267,0:127
scaffold49	621044	.	G	A	228.0	.	DP=182;VDB=0.00498144;SGB=-0.693147;RPB=0.982858;MQB=1.18613e-12;MQSB=0.345858;BQB=0.0201774;MQ0F=0.021978;AC=2;AN=2;DP4=12,9,67,87;MQ=51	GT:PL:DP:GP:GQ	1/1:255,203,0:175:280,212,0:127
scaffold49	621128	.	C	T	228.0	.	DP=135;VDB=0.0514817;SGB=-0.693147;RPB=1;MQB=1;MQSB=0.457396;BQB=1;MQ0F=0;AC=2;AN=2;DP4=0,1,53,76;MQ=51	GT:PL:DP:GP:GQ	1/1:255,255,0:130:301,275,0:127
scaffold49	621137	.	G	A	225.0	.	DP=115;VDB=1.77897e-06;SGB=-0.693147;MQSB=0.833489;MQ0F=0;AC=2;AN=2;DP4=0,0,44,69;MQ=53	GT:PL:DP:GP:GQ	1/1:255,255,0:113:-2.14748e+09,-2.14748e+09,0:127
scaffold49	622207	.	G	A	225.0	.	DP=105;VDB=6.52071e-10;SGB=-0.693147;MQSB=0.00654759;MQ0F=0;AC=2;AN=2;DP4=0,0,60,44;MQ=52	GT:PL:DP:GP:GQ	1/1:255,255,0:104:-2.14748e+09,-2.14748e+09,0:127
scaffold49	622208	.	G	A	225.0	.	DP=106;VDB=5.61149e-10;SGB=-0.693147;MQSB=0.00518599;MQ0F=0;AC=2;AN=2;DP4=0,0,61,44;MQ=52	GT:PL:DP:GP:GQ	1/1:255,255,0:105:-2.14748e+09,-2.14748e+09,0:127
scaffold49	622244	.	T	C	225.0	.	DP=156;VDB=5.47696e-07;SGB=-0.693147;MQSB=0.00162489;MQ0F=0;AC=2;AN=2;DP4=0,0,78,73;MQ=52	GT:PL:DP:GP:GQ	1/1:255,255,0:151:-2.14748e+09,-2.14748e+09,0:127
scaffold49	622247	.	G	A	225.0	.	DP=151;VDB=8.46234e-07;SGB=-0.693147;MQSB=0.00181663;MQ0F=0;AC=2;AN=2;DP4=0,0,76,71;MQ=51	GT:PL:DP:GP:GQ	1/1:255,255,0:147:-2.14748e+09,-2.14748e+09,0:127
scaffold49	622362	.	T	A	228.0	.	DP=149;VDB=0.514305;SGB=-0.693147;RPB=1;MQB=1;MQSB=0.913897;BQB=1;MQ0F=0;AC=2;AN=2;DP4=0,1,64,77;MQ=59	GT:PL:DP:GP:GQ	1/1:255,255,0:142:305,277,0:127
scaffold49	625005	.	A	T	225.0	.	DP=101;VDB=0.132327;SGB=-0.693147;MQSB=0.887353;MQ0F=0;AC=2;AN=2;DP4=0,0,82,15;MQ=56	GT:PL:DP:GP:GQ	1/1:255,255,0:97:-2.14748e+09,-2.14748e+09,0:127
scaffold49	627614	.	A	T	225.0	.	DP=195;VDB=0.999082;SGB=-0.693147;MQSB=1;MQ0F=0;AC=2;AN=2;DP4=0,0,79,99;MQ=60	GT:PL:DP:GP:GQ	1/1:255,255,0:178:-2.14748e+09,-2.14748e+09,0:127
scaffold49	684875	.	C	G	228.0	.	DP=80;VDB=9.10537e-11;SGB=-0.693147;RPB=0.299581;MQB=0.00250108;MQSB=0.0556219;BQB=0.79581;MQ0F=0;AC=2;AN=2;DP4=4,2,38,36;MQ=51	GT:PL:DP:GP:GQ	1/1:255,136,0:80:282,146,0:127
scaffold49	710554	.	C	T	225.0	.	DP=224;VDB=0.322484;SGB=-0.693147;MQSB=0.892486;MQ0F=0;AC=2;AN=2;DP4=0,0,105,105;MQ=59	GT:PL:DP:GP:GQ	1/1:255,255,0:210:-2.14748e+09,-2.14748e+09,0:127
scaffold49	710560	.	G	T	225.0	.	DP=222;VDB=0.638366;SGB=-0.693147;MQSB=0.938603;MQ0F=0;AC=2;AN=2;DP4=0,0,105,103;MQ=59	GT:PL:DP:GP:GQ	1/1:255,255,0:208:-2.14748e+09,-2.14748e+09,0:127
scaffold49	710657	.	G	A	228.0	.	DP=248;VDB=0.718237;SGB=-0.693147;RPB=0.232906;MQB=0;MQSB=0.519579;BQB=0.897436;MQ0F=0.00806452;AC=2;AN=2;DP4=2,0,114,120;MQ=58	GT:PL:DP:GP:GQ	1/1:255,255,0:236:315,282,0:127
scaffold49	710733	.	A	C	228.0	.	DP=241;VDB=0.919094;SGB=-0.693147;RPB=0.332555;MQB=3.26661e-09;MQSB=0.00564972;BQB=0.19264;MQ0F=0.0124481;AC=2;AN=2;DP4=16,1,104,108;MQ=55	GT:PL:DP:GP:GQ	1/1:255,255,0:229:283,266,0:127
scaffold49	710749	.	C	T	228.0	.	DP=246;VDB=0.277815;SGB=-0.693147;RPB=0.0535102;MQB=8.31231e-09;MQSB=0.00662075;BQB=0.181138;MQ0F=0.00813008;AC=2;AN=2;DP4=14,0,95,118;MQ=55	GT:PL:DP:GP:GQ	1/1:255,255,0:227:285,267,0:127
scaffold49	710762	.	G	T	228.0	.	DP=243;VDB=0.0588045;SGB=-0.693147;RPB=3.61535e-06;MQB=1.2192e-08;MQSB=0.0165317;BQB=0.682493;MQ0F=0.00823045;AC=2;AN=2;DP4=14,0,97,117;MQ=55	GT:PL:DP:GP:GQ	1/1:255,255,0:228:284,266,0:127
scaffold49	711969	.	G	A	228.0	.	DP=181;VDB=0.588228;SGB=-0.693147;RPB=1;MQB=1;MQSB=0.575586;BQB=1;MQ0F=0.00552486;AC=2;AN=2;DP4=0,1,88,80;MQ=55	GT:PL:DP:GP:GQ	1/1:255,255,0:169:318,283,0:127
scaffold49	714395	.	C	G	228.0	.	DP=226;VDB=0.922342;SGB=-0.693147;RPB=0.0284419;MQB=0.0128861;MQSB=0.013617;BQB=0.799913;MQ0F=0.00442478;AC=2;AN=2;DP4=0,3,118,100;MQ=55	GT:PL:DP:GP:GQ	1/1:255,255,0:221:300,274,0:127
scaffold49	714574	.	C	T	225.0	.	DP=248;VDB=0.0535901;SGB=-0.693147;MQSB=0.00721574;MQ0F=0;AC=2;AN=2;DP4=0,0,122,117;MQ=57	GT:PL:DP:GP:GQ	1/1:255,255,0:239:-2.14748e+09,-2.14748e+09,0:127
scaffold49	714661	.	C	T	225.0	.	DP=236;VDB=0.82408;SGB=-0.693147;MQSB=0.67788;MQ0F=0;AC=2;AN=2;DP4=0,0,110,120;MQ=58	GT:PL:DP:GP:GQ	1/1:255,255,0:230:-2.14748e+09,-2.14748e+09,0:127
scaffold49	714680	.	T	A	225.0	.	DP=247;VDB=0.557743;SGB=-0.693147;MQSB=0.863031;MQ0F=0;AC=2;AN=2;DP4=0,0,112,127;MQ=58	GT:PL:DP:GP:GQ	1/1:255,255,0:239:-2.14748e+09,-2.14748e+09,0:127
scaffold49	714768	.	T	A	225.0	.	DP=228;VDB=0.866693;SGB=-0.693147;MQSB=0.911452;MQ0F=0;AC=2;AN=2;DP4=0,0,100,112;MQ=59	GT:PL:DP:GP:GQ	1/1:255,255,0:212:-2.14748e+09,-2.14748e+09,0:127
scaffold49	714918	.	A	T	225.0	.	DP=199;VDB=0.0409253;SGB=-0.693147;MQSB=0.999531;MQ0F=0;AC=2;AN=2;DP4=0,0,90,99;MQ=58	GT:PL:DP:GP:GQ	1/1:255,255,0:189:-2.14748e+09,-2.14748e+09,0:127
scaffold49	798547	.	T	A	228.0	.	DP=186;VDB=0.929103;SGB=-0.693147;RPB=1;MQB=1;MQSB=0.0280843;BQB=1;MQ0F=0.0215054;AC=2;AN=2;DP4=1,0,78,99;MQ=51	GT:PL:DP:GP:GQ	1/1:255,255,0:178:299,274,0:127
scaffold49	799789	.	G	A	228.0	.	DP=209;VDB=0.63457;SGB=-0.693147;RPB=9.91408e-12;MQB=1.6982e-12;MQSB=0.000577256;BQB=0.0128879;MQ0F=0.0239234;AC=2;AN=2;DP4=0,23,95,89;MQ=51	GT:PL:DP:GP:GQ	1/1:255,251,0:207:279,260,0:127
scaffold49	799790	.	A	G	228.0	.	DP=206;VDB=0.60919;SGB=-0.693147;RPB=1.09063e-10;MQB=1.20237e-11;MQSB=0.000845798;BQB=0.00187505;MQ0F=0.0242718;AC=2;AN=2;DP4=0,21,94,89;MQ=51	GT:PL:DP:GP:GQ	1/1:255,255,0:204:281,265,0:127
scaffold49	800260	.	A	G	228.0	.	DP=241;VDB=0.02451;SGB=-0.693147;RPB=1;MQB=1;MQSB=0.812056;BQB=1;MQ0F=0;AC=2;AN=2;DP4=0,1,132,97;MQ=59	GT:PL:DP:GP:GQ	1/1:255,255,0:230:308,278,0:127
scaffold49	800288	.	A	G	228.0	.	DP=218;VDB=0.011206;SGB=-0.693147;RPB=1;MQB=1;MQSB=0.922307;BQB=1;MQ0F=0;AC=2;AN=2;DP4=0,1,117,95;MQ=58	GT:PL:DP:GP:GQ	1/1:255,255,0:213:315,282,0:127
scaffold49	800292	.	C	T	228.0	.	DP=215;VDB=0.0202525;SGB=-0.693147;RPB=1;MQB=1;MQSB=0.871407;BQB=1;MQ0F=0;AC=2;AN=2;DP4=0,1,117,92;MQ=58	GT:PL:DP:GP:GQ	1/1:255,255,0:210:314,281,0:127
scaffold49	800681	.	C	A	228.0	.	DP=235;VDB=0.884075;SGB=-0.693147;RPB=0.0323288;MQB=0.0034182;MQSB=0.429142;BQB=0.832817;MQ0F=0.00425532;AC=2;AN=2;DP4=3,1,114,104;MQ=53	GT:PL:DP:GP:GQ	1/1:255,255,0:222:295,272,0:127
scaffold49	801052	.	C	T	225.0	.	DP=215;VDB=0.640054;SGB=-0.693147;MQSB=0.839127;MQ0F=0;AC=2;AN=2;DP4=0,0,88,117;MQ=57	GT:PL:DP:GP:GQ	1/1:255,255,0:205:-2.14748e+09,-2.14748e+09,0:127
scaffold49	801242	.	C	T	225.0	.	DP=171;VDB=0.278568;SGB=-0.693147;MQSB=0.866878;MQ0F=0;AC=2;AN=2;DP4=0,0,85,84;MQ=58	GT:PL:DP:GP:GQ	1/1:255,255,0:169:-2.14748e+09,-2.14748e+09,0:127
scaffold49	810090	.	A	C	225.0	.	DP=176;VDB=0.148654;SGB=-0.693147;MQSB=1;MQ0F=0;AC=2;AN=2;DP4=0,0,66,101;MQ=60	GT:PL:DP:GP:GQ	1/1:255,255,0:167:-2.14748e+09,-2.14748e+09,0:127
scaffold49	815169	.	A	T	225.0	.	DP=209;VDB=0.772232;SGB=-0.693147;MQSB=1;MQ0F=0;AC=2;AN=2;DP4=0,0,89,111;MQ=60	GT:PL:DP:GP:GQ	1/1:255,255,0:200:-2.14748e+09,-2.14748e+09,0:127
scaffold49	831174	.	A	T	228.0	.	DP=218;VDB=0.355456;SGB=-0.693147;RPB=1;MQB=1;MQSB=1;BQB=1;MQ0F=0;AC=2;AN=2;DP4=1,0,103,97;MQ=60	GT:PL:DP:GP:GQ	1/1:255,255,0:201:300,274,0:127
scaffold49	954717	.	A	T	225.0	.	DP=175;VDB=0.499226;SGB=-0.693147;MQSB=1;MQ0F=0;AC=2;AN=2;DP4=0,0,59,111;MQ=60	GT:PL:DP:GP:GQ	1/1:255,255,0:170:-2.14748e+09,-2.14748e+09,0:127
scaffold49	1017055	.	A	T	225.0	.	DP=181;VDB=0.259822;SGB=-0.693147;MQSB=1;MQ0F=0;AC=2;AN=2;DP4=0,0,51,119;MQ=60	GT:PL:DP:GP:GQ	1/1:255,255,0:170:-2.14748e+09,-2.14748e+09,0:127
scaffold49	1080240	.	A	T	225.0	.	DP=202;VDB=0.117187;SGB=-0.693147;MQSB=1;MQ0F=0;AC=2;AN=2;DP4=0,0,75,117;MQ=60	GT:PL:DP:GP:GQ	1/1:255,255,0:192:-2.14748e+09,-2.14748e+09,0:127
scaffold49	1099159	.	A	C	225.0	.	DP=226;VDB=0.309707;SGB=-0.693147;MQSB=1;MQ0F=0;AC=2;AN=2;DP4=0,0,100,114;MQ=60	GT:PL:DP:GP:GQ	1/1:255,255,0:214:-2.14748e+09,-2.14748e+09,0:127
scaffold49	1118984	.	A	T	228.0	.	DP=215;VDB=0.204392;SGB=-0.693147;RPB=1;MQB=1;MQSB=1;BQB=1;MQ0F=0;AC=2;AN=2;DP4=0,1,95,111;MQ=60	GT:PL:DP:GP:GQ	1/1:255,255,0:207:308,278,0:127
scaffold49	1139521	.	A	C	225.0	.	DP=127;VDB=0.649503;SGB=-0.693147;MQSB=1;MQ0F=0;AC=2;AN=2;DP4=0,0,56,63;MQ=60	GT:PL:DP:GP:GQ	1/1:255,255,0:119:-2.14748e+09,-2.14748e+09,0:127
scaffold49	1156823	.	A	G	225.0	.	DP=161;VDB=0.853136;SGB=-0.693147;MQSB=1;MQ0F=0;AC=2;AN=2;DP4=0,0,90,61;MQ=60	GT:PL:DP:GP:GQ	1/1:255,255,0:151:-2.14748e+09,-2.14748e+09,0:127
scaffold49	1286576	.	A	T	228.0	.	DP=204;VDB=0.154043;SGB=-0.693147;RPB=1;MQB=1;MQSB=0.978624;BQB=1;MQ0F=0;AC=2;AN=2;DP4=1,0,114,82;MQ=59	GT:PL:DP:GP:GQ	1/1:255,255,0:197:299,274,0:127
scaffold49	1319318	.	A	G	225.0	.	DP=94;VDB=0.931299;SGB=-0.693147;MQSB=1;MQ0F=0;AC=2;AN=2;DP4=0,0,59,34;MQ=60	GT:PL:DP:GP:GQ	1/1:255,255,0:93:-2.14748e+09,-2.14748e+09,0:127
scaffold49	1322043	.	A	T	228.0	.	DP=228;VDB=0.214438;SGB=-0.693147;RPB=1;MQB=1;MQSB=1;BQB=1;MQ0F=0;AC=2;AN=2;DP4=1,0,120,99;MQ=60	GT:PL:DP:GP:GQ	1/1:255,255,0:220:302,275,0:127
scaffold49	1332738	.	A	G	225.0	.	DP=211;VDB=0.507426;SGB=-0.693147;MQSB=1;MQ0F=0;AC=2;AN=2;DP4=0,0,103,97;MQ=60	GT:PL:DP:GP:GQ	1/1:255,255,0:200:-2.14748e+09,-2.14748e+09,0:127
scaffold49	1333752	.	A	G	225.0	.	DP=210;VDB=0.224958;SGB=-0.693147;MQSB=1;MQ0F=0;AC=2;AN=2;DP4=0,0,95,104;MQ=60	GT:PL:DP:GP:GQ	1/1:255,255,0:199:-2.14748e+09,-2.14748e+09,0:127
scaffold49	1348594	.	A	T	225.0	.	DP=232;VDB=0.568393;SGB=-0.693147;MQSB=1;MQ0F=0;AC=2;AN=2;DP4=0,0,109,117;MQ=60	GT:PL:DP:GP:GQ	1/1:255,255,0:226:-2.14748e+09,-2.14748e+09,0:127
scaffold49	1350975	.	A	T	225.0	.	DP=162;VDB=0.197919;SGB=-0.693147;MQSB=1;MQ0F=0;AC=2;AN=2;DP4=0,0,63,88;MQ=60	GT:PL:DP:GP:GQ	1/1:255,255,0:151:-2.14748e+09,-2.14748e+09,0:127
scaffold49	1353888	.	A	G	225.0	.	DP=225;VDB=0.813306;SGB=-0.693147;MQSB=1;MQ0F=0;AC=2;AN=2;DP4=0,0,101,115;MQ=60	GT:PL:DP:GP:GQ	1/1:255,255,0:216:-2.14748e+09,-2.14748e+09,0:127
scaffold49	1356878	.	A	G	225.0	.	DP=198;VDB=0.124888;SGB=-0.693147;MQSB=0.627347;MQ0F=0;AC=2;AN=2;DP4=0,0,89,100;MQ=52	GT:PL:DP:GP:GQ	1/1:255,255,0:189:-2.14748e+09,-2.14748e+09,0:127
scaffold49	1356914	.	T	A	225.0	.	DP=175;VDB=0.329088;SGB=-0.693147;MQSB=0.254355;MQ0F=0;AC=2;AN=2;DP4=0,0,76,97;MQ=52	GT:PL:DP:GP:GQ	1/1:255,255,0:173:-2.14748e+09,-2.14748e+09,0:127
scaffold49	1356925	.	C	A	225.0	.	DP=176;VDB=0.876797;SGB=-0.693147;MQSB=0.238982;MQ0F=0;AC=2;AN=2;DP4=0,0,78,90;MQ=54	GT:PL:DP:GP:GQ	1/1:255,255,0:168:-2.14748e+09,-2.14748e+09,0:127
scaffold49	1358836	.	G	A	228.0	.	DP=186;VDB=0.9998;SGB=-0.693147;RPB=0.966667;MQB=0.130556;MQSB=0.181859;BQB=0.722222;MQ0F=0;AC=2;AN=2;DP4=0,2,87,93;MQ=51	GT:PL:DP:GP:GQ	1/1:255,255,0:182:298,273,0:127
scaffold49	1359100	.	C	A	228.0	.	DP=134;VDB=0.990293;SGB=-0.693147;RPB=0.0330881;MQB=0.000368366;MQSB=0.642927;BQB=0.947711;MQ0F=0;AC=2;AN=2;DP4=0,6,65,61;MQ=55	GT:PL:DP:GP:GQ	1/1:255,254,0:132:285,266,0:127
scaffold49	1359123	.	C	A	228.0	.	DP=137;VDB=0.413745;SGB=-0.693147;RPB=1;MQB=1;MQSB=0.982297;BQB=1;MQ0F=0;AC=2;AN=2;DP4=0,1,66,66;MQ=57	GT:PL:DP:GP:GQ	1/1:255,255,0:133:296,272,0:127
scaffold49	1359137	.	G	A	228.0	.	DP=119;VDB=1.60786e-07;SGB=-0.693147;RPB=1;MQB=1;MQSB=0.995812;BQB=1;MQ0F=0;AC=2;AN=2;DP4=1,0,55,62;MQ=55	GT:PL:DP:GP:GQ	1/1:255,255,0:118:302,275,0:127
scaffold49	1359147	.	T	A	225.0	.	DP=141;VDB=0.0353903;SGB=-0.693147;MQSB=0.498583;MQ0F=0.0070922;AC=2;AN=2;DP4=0,0,70,67;MQ=52	GT:PL:DP:GP:GQ	1/1:255,255,0:137:-2.14748e+09,-2.14748e+09,0:127
scaffold49	1360298	.	G	A	228.0	.	DP=157;VDB=0.947221;SGB=-0.693147;RPB=0.166649;MQB=7.20226e-05;MQSB=0.837479;BQB=0.267595;MQ0F=0.0127389;AC=2;AN=2;DP4=9,0,70,73;MQ=53	GT:PL:DP:GP:GQ	1/1:255,231,0:152:279,240,0:127
scaffold49	1360338	.	G	A	228.0	.	DP=151;VDB=0.0599332;SGB=-0.693147;RPB=0.256469;MQB=1.28743e-05;MQSB=0.942731;BQB=0.947295;MQ0F=0;AC=2;AN=2;DP4=8,0,71,66;MQ=58	GT:PL:DP:GP:GQ	1/1:255,227,0:145:280,236,0:127
scaffold49	1360349	.	T	C	228.0	.	DP=156;VDB=0.491091;SGB=-0.693147;RPB=0.0487443;MQB=4.82073e-05;MQSB=0.881385;BQB=0.775431;MQ0F=0;AC=2;AN=2;DP4=7,0,73,69;MQ=58	GT:PL:DP:GP:GQ	1/1:255,255,0:149:282,265,0:127
scaffold49	1360358	.	C	T	228.0	.	DP=164;VDB=0.892173;SGB=-0.693147;RPB=0.0325646;MQB=0.000196297;MQSB=0.917227;BQB=0.953296;MQ0F=0;AC=2;AN=2;DP4=8,0,73,77;MQ=58	GT:PL:DP:GP:GQ	1/1:255,255,0:158:281,265,0:127
scaffold49	1360365	.	C	T	228.0	.	DP=163;VDB=0.754;SGB=-0.693147;RPB=0.174334;MQB=0.000184815;MQSB=0.98683;BQB=0.914785;MQ0F=0;AC=2;AN=2;DP4=5,1,73,76;MQ=58	GT:PL:DP:GP:GQ	1/1:255,255,0:155:285,267,0:127
scaffold49	1360412	.	C	G	228.0	.	DP=186;VDB=0.554429;SGB=-0.693147;RPB=1;MQB=1;MQSB=0.881468;BQB=1;MQ0F=0;AC=2;AN=2;DP4=0,1,90,91;MQ=57	GT:PL:DP:GP:GQ	1/1:255,255,0:182:307,278,0:127
scaffold49	1360440	.	C	T	225.0	.	DP=195;VDB=0.160558;SGB=-0.693147;MQSB=0.508032;MQ0F=0;AC=2;AN=2;DP4=0,0,88,96;MQ=53	GT:PL:DP:GP:GQ	1/1:255,255,0:184:-2.14748e+09,-2.14748e+09,0:127
scaffold49	1360733	.	G	A	228.0	.	DP=155;VDB=0.0361686;SGB=-0.693147;RPB=8.17521e-07;MQB=1.6561e-08;MQSB=0.0972865;BQB=0.79607;MQ0F=0;AC=2;AN=2;DP4=2,12,80,58;MQ=55	GT:PL:DP:GP:GQ	1/1:255,172,0:152:277,180,0:127
scaffold49	1360742	.	G	A	225.0	.	DP=171;VDB=0.783583;SGB=-0.693147;MQSB=0.0807137;MQ0F=0;AC=2;AN=2;DP4=0,0,89,79;MQ=56	GT:PL:DP:GP:GQ	1/1:255,255,0:168:-2.14748e+09,-2.14748e+09,0:127
scaffold49	1360754	.	T	C	228.0	.	DP=190;VDB=0.883221;SGB=-0.693147;RPB=0.0106263;MQB=2.22741e-10;MQSB=0.156063;BQB=0.541687;MQ0F=0;AC=2;AN=2;DP4=3,14,90,64;MQ=56	GT:PL:DP:GP:GQ	1/1:255,188,0:171:277,196,0:127
scaffold49	1360763	.	T	A	228.0	.	DP=190;VDB=0.888462;SGB=-0.693147;RPB=0.582857;MQB=2.52013e-10;MQSB=0.191138;BQB=0.835589;MQ0F=0;AC=2;AN=2;DP4=5,14,99,63;MQ=56	GT:PL:DP:GP:GQ	1/1:255,164,0:181:276,171,0:127
scaffold49	1360765	.	C	T	228.0	.	DP=191;VDB=0.905772;SGB=-0.693147;RPB=0.604171;MQB=5.48537e-11;MQSB=0.201054;BQB=0.554272;MQ0F=0;AC=2;AN=2;DP4=4,14,100,64;MQ=56	GT:PL:DP:GP:GQ	1/1:255,202,0:182:277,210,0:127
scaffold49	1360832	.	C	A	228.0	.	DP=196;VDB=0.316807;SGB=-0.693147;RPB=0.415497;MQB=0.000176118;MQSB=0.731984;BQB=0.69891;MQ0F=0;AC=2;AN=2;DP4=2,4,100,87;MQ=54	GT:PL:DP:GP:GQ	1/1:255,255,0:193:291,270,0:127
scaffold49	1360935	.	C	T	228.0	.	DP=210;VDB=0.0356975;SGB=-0.693147;RPB=0.00543644;MQB=0.00010114;MQSB=0.742126;BQB=0.921172;MQ0F=0;AC=2;AN=2;DP4=0,8,110,82;MQ=53	GT:PL:DP:GP:GQ	1/1:255,255,0:200:286,267,0:127
scaffold49	1360947	.	A	C	228.0	.	DP=213;VDB=0.137334;SGB=-0.693147;RPB=0.125167;MQB=4.97231e-05;MQSB=0.353333;BQB=0.56668;MQ0F=0;AC=2;AN=2;DP4=1,9,106,89;MQ=55	GT:PL:DP:GP:GQ	1/1:255,255,0:205:284,266,0:127
scaffold49	1360969	.	C	A	228.0	.	DP=224;VDB=0.987289;SGB=-0.693147;RPB=0.949926;MQB=2.57629e-06;MQSB=0.791971;BQB=0.973422;MQ0F=0;AC=2;AN=2;DP4=0,9,110,94;MQ=58	GT:PL:DP:GP:GQ	1/1:255,255,0:213:285,267,0:127
scaffold49	1360999	.	G	T	228.0	.	DP=201;VDB=0.143738;SGB=-0.693147;RPB=0.00928504;MQB=4.25527e-05;MQSB=0.756652;BQB=0.998824;MQ0F=0;AC=2;AN=2;DP4=0,7,95,90;MQ=58	GT:PL:DP:GP:GQ	1/1:255,255,0:192:285,267,0:127
scaffold49	1361001	.	T	C	228.0	.	DP=198;VDB=0.123775;SGB=-0.693147;RPB=0.00905983;MQB=4.24574e-05;MQSB=0.75484;BQB=0.716368;MQ0F=0;AC=2;AN=2;DP4=0,7,96,90;MQ=58	GT:PL:DP:GP:GQ	1/1:255,255,0:193:285,267,0:127
scaffold49	1361051	.	A	T	228.0	.	DP=225;VDB=0.235521;SGB=-0.693147;RPB=1;MQB=1;MQSB=0.82253;BQB=1;MQ0F=0;AC=2;AN=2;DP4=0,1,110,103;MQ=56	GT:PL:DP:GP:GQ	1/1:255,255,0:214:320,284,0:127
scaffold49	1361054	.	A	T	228.0	.	DP=223;VDB=0.201194;SGB=-0.693147;RPB=1;MQB=1;MQSB=0.800614;BQB=1;MQ0F=0;AC=2;AN=2;DP4=0,1,111,103;MQ=56	GT:PL:DP:GP:GQ	1/1:255,255,0:215:320,284,0:127
scaffold49	1361180	.	G	T	225.0	.	DP=205;VDB=0.17246;SGB=-0.693147;MQSB=0.97447;MQ0F=0;AC=2;AN=2;DP4=0,0,109,84;MQ=57	GT:PL:DP:GP:GQ	1/1:255,255,0:193:-2.14748e+09,-2.14748e+09,0:127
scaffold49	1361259	.	C	T	225.0	.	DP=233;VDB=0.0233441;SGB=-0.693147;MQSB=1;MQ0F=0;AC=2;AN=2;DP4=0,0,111,113;MQ=60	GT:PL:DP:GP:GQ	1/1:255,255,0:224:-2.14748e+09,-2.14748e+09,0:127
scaffold49	1396793	.	A	G	225.0	.	DP=196;VDB=0.0027631;SGB=-0.693147;MQSB=1;MQ0F=0;AC=2;AN=2;DP4=0,0,80,106;MQ=60	GT:PL:DP:GP:GQ	1/1:255,255,0:186:-2.14748e+09,-2.14748e+09,0:127
scaffold49	1419028	.	A	T	225.0	.	DP=221;VDB=0.942984;SGB=-0.693147;MQSB=1;MQ0F=0;AC=2;AN=2;DP4=0,0,108,104;MQ=60	GT:PL:DP:GP:GQ	1/1:255,255,0:212:-2.14748e+09,-2.14748e+09,0:127
scaffold49	1450686	.	C	T	225.0	.	DP=105;VDB=0.3326;SGB=-0.693147;MQSB=0.158547;MQ0F=0;AC=2;AN=2;DP4=0,0,72,28;MQ=53	GT:PL:DP:GP:GQ	1/1:255,255,0:100:-2.14748e+09,-2.14748e+09,0:127
scaffold49	1450693	.	T	C	225.0	.	DP=101;VDB=0.117486;SGB=-0.693147;MQSB=0.581624;MQ0F=0;AC=2;AN=2;DP4=0,0,71,28;MQ=54	GT:PL:DP:GP:GQ	1/1:255,255,0:99:-2.14748e+09,-2.14748e+09,0:127
scaffold49	1480739	.	T	A	225.0	.	DP=209;VDB=0.285421;SGB=-0.693147;MQSB=0.916869;MQ0F=0;AC=2;AN=2;DP4=0,0,83,106;MQ=59	GT:PL:DP:GP:GQ	1/1:255,255,0:189:-2.14748e+09,-2.14748e+09,0:127
scaffold49	1480791	.	G	T	225.0	.	DP=206;VDB=0.181405;SGB=-0.693147;MQSB=0.105341;MQ0F=0;AC=2;AN=2;DP4=0,0,86,111;MQ=55	GT:PL:DP:GP:GQ	1/1:255,255,0:197:-2.14748e+09,-2.14748e+09,0:127
scaffold49	1483988	.	G	A	225.0	.	DP=231;VDB=0.104494;SGB=-0.693147;MQSB=0.198617;MQ0F=0;AC=2;AN=2;DP4=0,0,132,87;MQ=51	GT:PL:DP:GP:GQ	1/1:255,255,0:219:-2.14748e+09,-2.14748e+09,0:127
scaffold49	1597704	.	A	T	225.0	.	DP=240;VDB=0.91565;SGB=-0.693147;MQSB=1;MQ0F=0;AC=2;AN=2;DP4=0,0,102,127;MQ=60	GT:PL:DP:GP:GQ	1/1:255,255,0:229:-2.14748e+09,-2.14748e+09,0:127
scaffold49	1707844	.	T	G	225.0	.	DP=190;VDB=0.625941;SGB=-0.693147;MQSB=1;MQ0F=0;AC=2;AN=2;DP4=0,0,94,90;MQ=60	GT:PL:DP:GP:GQ	1/1:255,255,0:184:-2.14748e+09,-2.14748e+09,0:127
scaffold65	76647	.	A	T	225.0	.	DP=219;VDB=0.196349;SGB=-0.693147;MQSB=1;MQ0F=0;AC=2;AN=2;DP4=0,0,111,97;MQ=60	GT:PL:DP:GP:GQ	1/1:255,255,0:208:-2.14748e+09,-2.14748e+09,0:127
scaffold65	85820	.	A	T	225.0	.	DP=215;VDB=0.331984;SGB=-0.693147;MQSB=1;MQ0F=0;AC=2;AN=2;DP4=0,0,108,96;MQ=60	GT:PL:DP:GP:GQ	1/1:255,255,0:204:-2.14748e+09,-2.14748e+09,0:127
scaffold65	94720	.	A	C	225.0	.	DP=234;VDB=0.0254503;SGB=-0.693147;MQSB=1;MQ0F=0;AC=2;AN=2;DP4=0,0,129,101;MQ=60	GT:PL:DP:GP:GQ	1/1:255,255,0:230:-2.14748e+09,-2.14748e+09,0:127
scaffold65	174921	.	A	T	228.0	.	DP=175;VDB=0.807199;SGB=-0.693147;RPB=1;MQB=1;MQSB=1;BQB=1;MQ0F=0;AC=2;AN=2;DP4=1,0,90,74;MQ=59	GT:PL:DP:GP:GQ	1/1:255,255,0:165:306,277,0:127
scaffold65	228276	.	A	T	225.0	.	DP=234;VDB=0.895406;SGB=-0.693147;MQSB=1;MQ0F=0;AC=2;AN=2;DP4=0,0,124,98;MQ=60	GT:PL:DP:GP:GQ	1/1:255,255,0:222:-2.14748e+09,-2.14748e+09,0:127
scaffold65	244296	.	C	A	225.0	.	DP=221;VDB=0.438824;SGB=-0.693147;MQSB=0.986672;MQ0F=0;AC=2;AN=2;DP4=0,0,121,85;MQ=57	GT:PL:DP:GP:GQ	1/1:255,255,0:206:-2.14748e+09,-2.14748e+09,0:127
scaffold65	294489	.	G	A	228.0	.	DP=187;VDB=0.0913143;SGB=-0.693147;RPB=2.76771e-08;MQB=1.10955e-05;MQSB=0.256027;BQB=0.849431;MQ0F=0.0106952;AC=2;AN=2;DP4=7,6,86,77;MQ=51	GT:PL:DP:GP:GQ	1/1:255,234,0:176:279,243,0:127
scaffold65	294960	.	A	G	228.0	.	DP=156;VDB=4.29249e-10;SGB=-0.693147;RPB=0;MQB=0.17931;MQSB=0.200963;BQB=0.731034;MQ0F=0;AC=2;AN=2;DP4=0,2,66,79;MQ=51	GT:PL:DP:GP:GQ	1/1:255,255,0:147:292,270,0:127
scaffold65	300673	.	A	G	225.0	.	DP=202;VDB=0.694014;SGB=-0.693147;MQSB=1;MQ0F=0;AC=2;AN=2;DP4=0,0,84,105;MQ=60	GT:PL:DP:GP:GQ	1/1:255,255,0:189:-2.14748e+09,-2.14748e+09,0:127
scaffold65	375527	.	A	C	225.0	.	DP=201;VDB=0.192417;SGB=-0.693147;MQSB=1;MQ0F=0;AC=2;AN=2;DP4=0,0,101,93;MQ=60	GT:PL:DP:GP:GQ	1/1:255,255,0:194:-2.14748e+09,-2.14748e+09,0:127
scaffold65	422868	.	A	T	225.0	.	DP=114;VDB=2.08832e-29;SGB=-0.693147;MQSB=1;MQ0F=0;AC=2;AN=2;DP4=0,0,61,51;MQ=60	GT:PL:DP:GP:GQ	1/1:255,255,0:112:-2.14748e+09,-2.14748e+09,0:127
scaffold65	441248	.	A	T	228.0	.	DP=207;VDB=0.0846636;SGB=-0.693147;RPB=1;MQB=1;MQSB=1;BQB=1;MQ0F=0;AC=2;AN=2;DP4=1,0,103,85;MQ=60	GT:PL:DP:GP:GQ	1/1:255,255,0:189:307,278,0:127
scaffold65	474702	.	A	T	225.0	.	DP=119;VDB=0.433598;SGB=-0.693147;MQSB=1;MQ0F=0;AC=2;AN=2;DP4=0,0,65,49;MQ=60	GT:PL:DP:GP:GQ	1/1:255,255,0:114:-2.14748e+09,-2.14748e+09,0:127
scaffold65	488708	.	T	A	225.0	.	DP=178;VDB=0.76615;SGB=-0.693147;MQSB=0.343817;MQ0F=0;AC=2;AN=2;DP4=0,0,86,85;MQ=58	GT:PL:DP:GP:GQ	1/1:255,255,0:171:-2.14748e+09,-2.14748e+09,0:127
scaffold65	489401	.	T	G	225.0	.	DP=123;VDB=0.00884088;SGB=-0.693147;MQSB=0.868209;MQ0F=0;AC=2;AN=2;DP4=0,0,61,58;MQ=54	GT:PL:DP:GP:GQ	1/1:255,255,0:119:-2.14748e+09,-2.14748e+09,0:127
scaffold65	489405	.	A	C	225.0	.	DP=116;VDB=0.00186063;SGB=-0.693147;MQSB=0.879319;MQ0F=0;AC=2;AN=2;DP4=0,0,61,54;MQ=54	GT:PL:DP:GP:GQ	1/1:255,255,0:115:-2.14748e+09,-2.14748e+09,0:127
scaffold65	489406	.	G	A	225.0	.	DP=116;VDB=0.00217398;SGB=-0.693147;MQSB=0.977015;MQ0F=0;AC=2;AN=2;DP4=0,0,60,54;MQ=53	GT:PL:DP:GP:GQ	1/1:255,255,0:114:-2.14748e+09,-2.14748e+09,0:127
scaffold65	490744	.	C	T	228.0	.	DP=169;VDB=0.0328421;SGB=-0.693147;RPB=1;MQB=1;MQSB=0.089792;BQB=1;MQ0F=0;AC=2;AN=2;DP4=0,1,86,76;MQ=54	GT:PL:DP:GP:GQ	1/1:255,255,0:163:305,277,0:127
scaffold65	490750	.	C	A	225.0	.	DP=173;VDB=0.0906043;SGB=-0.693147;MQSB=0.0966281;MQ0F=0;AC=2;AN=2;DP4=0,0,88,83;MQ=54	GT:PL:DP:GP:GQ	1/1:255,255,0:171:-2.14748e+09,-2.14748e+09,0:127
scaffold65	517583	.	C	T	225.0	.	DP=163;VDB=0.189913;SGB=-0.693147;MQSB=0.474004;MQ0F=0.00613497;AC=2;AN=2;DP4=0,0,51,106;MQ=55	GT:PL:DP:GP:GQ	1/1:255,255,0:157:-2.14748e+09,-2.14748e+09,0:127
scaffold65	520616	.	G	A	225.0	.	DP=222;VDB=0.00581952;SGB=-0.693147;MQSB=0.286152;MQ0F=0;AC=2;AN=2;DP4=0,0,123,94;MQ=57	GT:PL:DP:GP:GQ	1/1:255,255,0:217:-2.14748e+09,-2.14748e+09,0:127
scaffold65	586692	.	A	G	228.0	.	DP=174;VDB=0.0127094;SGB=-0.693147;RPB=1;MQB=1;MQSB=0.683424;BQB=1;MQ0F=0.00574713;AC=2;AN=2;DP4=0,1,95,71;MQ=51	GT:PL:DP:GP:GQ	1/1:255,255,0:167:317,283,0:127
scaffold65	587438	.	G	A	228.0	.	DP=245;VDB=0.00432564;SGB=-0.693147;RPB=8.25895e-06;MQB=7.43307e-07;MQSB=0.0342703;BQB=0.162188;MQ0F=0.0163265;AC=2;AN=2;DP4=5,5,113,109;MQ=54	GT:PL:DP:GP:GQ	1/1:255,255,0:232:293,271,0:127
scaffold65	602769	.	G	A	228.0	.	DP=182;VDB=0.0103031;SGB=-0.693147;RPB=0.0160403;MQB=1;MQSB=1;BQB=0.708293;MQ0F=0;AC=2;AN=2;DP4=1,2,20,25;MQ=60	GT:PL:DP:GP:GQ	1/1:255,69,0:48:279,78,0:78
scaffold65	626602	.	A	T	228.0	.	DP=209;VDB=0.55527;SGB=-0.693147;RPB=0.000404275;MQB=1.61727e-18;MQSB=1.25113e-05;BQB=0.979252;MQ0F=0;AC=2;AN=2;DP4=33,1,68,101;MQ=53	GT:PL:DP:GP:GQ	1/1:255,106,0:203:272,111,0:111
scaffold65	626672	.	T	C	225.0	.	DP=187;VDB=0.00218439;SGB=-0.693147;MQSB=0.179284;MQ0F=0;AC=2;AN=2;DP4=0,0,100,87;MQ=57	GT:PL:DP:GP:GQ	1/1:255,255,0:187:-2.14748e+09,-2.14748e+09,0:127
scaffold65	626715	.	C	T	225.0	.	DP=221;VDB=0.570968;SGB=-0.693147;MQSB=0.738734;MQ0F=0;AC=2;AN=2;DP4=0,0,120,92;MQ=55	GT:PL:DP:GP:GQ	1/1:255,255,0:212:-2.14748e+09,-2.14748e+09,0:127
scaffold65	626721	.	A	G	225.0	.	DP=201;VDB=0.0550278;SGB=-0.693147;MQSB=0.993245;MQ0F=0;AC=2;AN=2;DP4=0,0,105,88;MQ=55	GT:PL:DP:GP:GQ	1/1:255,255,0:193:-2.14748e+09,-2.14748e+09,0:127
scaffold65	626727	.	C	T	228.0	.	DP=179;VDB=1.02334e-06;SGB=-0.693147;RPB=0.00294228;MQB=0.00762221;MQSB=0.839422;BQB=0.958483;MQ0F=0.00558659;AC=2;AN=2;DP4=4,0,94,76;MQ=54	GT:PL:DP:GP:GQ	1/1:255,255,0:174:292,270,0:127
scaffold65	626728	.	A	G	228.0	.	DP=179;VDB=1.80177e-06;SGB=-0.693147;RPB=0.00294228;MQB=0.0073865;MQSB=0.826434;BQB=0.682747;MQ0F=0.00558659;AC=2;AN=2;DP4=4,0,94,76;MQ=55	GT:PL:DP:GP:GQ	1/1:255,255,0:174:292,270,0:127
scaffold65	628575	.	C	A	228.0	.	DP=240;VDB=0.423865;SGB=-0.693147;RPB=0.018019;MQB=0.0240091;MQSB=0.768417;BQB=0.940657;MQ0F=0.0125;AC=2;AN=2;DP4=3,0,108,113;MQ=52	GT:PL:DP:GP:GQ	1/1:255,255,0:224:299,274,0:127
scaffold65	628924	.	G	A	225.0	.	DP=203;VDB=0.440749;SGB=-0.693147;MQSB=0.745358;MQ0F=0;AC=2;AN=2;DP4=0,0,100,95;MQ=58	GT:PL:DP:GP:GQ	1/1:255,255,0:195:-2.14748e+09,-2.14748e+09,0:127
scaffold65	629280	.	G	A	228.0	.	DP=229;VDB=0.470722;SGB=-0.693147;RPB=0.107835;MQB=1.56083e-05;MQSB=0.0836229;BQB=0.991929;MQ0F=0.0349345;AC=2;AN=2;DP4=0,8,93,119;MQ=54	GT:PL:DP:GP:GQ	1/1:255,255,0:220:299,274,0:127
scaffold65	629301	.	A	T	228.0	.	DP=201;VDB=0.000739425;SGB=-0.693147;RPB=0.021969;MQB=0.00322245;MQSB=0.827195;BQB=0.00386715;MQ0F=0.00995025;AC=2;AN=2;DP4=0,4,97,92;MQ=55	GT:PL:DP:GP:GQ	1/1:255,255,0:193:302,275,0:127
scaffold65	629303	.	T	A	228.0	.	DP=200;VDB=0.000644197;SGB=-0.693147;RPB=0.237204;MQB=0.0173028;MQSB=0.821985;BQB=0.839291;MQ0F=0.01;AC=2;AN=2;DP4=0,5,97,95;MQ=55	GT:PL:DP:GP:GQ	1/1:255,255,0:197:297,273,0:127
scaffold65	629402	.	T	A	228.0	.	DP=243;VDB=0.0341116;SGB=-0.693147;RPB=0.109663;MQB=4.93514e-05;MQSB=0.969393;BQB=0.113622;MQ0F=0.0329218;AC=2;AN=2;DP4=0,7,127,101;MQ=52	GT:PL:DP:GP:GQ	1/1:255,255,0:235:303,276,0:127
scaffold65	629424	.	A	G	228.0	.	DP=233;VDB=0.101722;SGB=-0.693147;RPB=0.128619;MQB=0.0028241;MQSB=0.877025;BQB=0.845844;MQ0F=0.0128755;AC=2;AN=2;DP4=0,4,126,99;MQ=58	GT:PL:DP:GP:GQ	1/1:255,255,0:229:309,278,0:127
scaffold65	629492	.	G	T	225.0	.	DP=182;VDB=1.44159e-08;SGB=-0.693147;MQSB=0.954166;MQ0F=0;AC=2;AN=2;DP4=0,0,103,74;MQ=59	GT:PL:DP:GP:GQ	1/1:255,255,0:177:-2.14748e+09,-2.14748e+09,0:127
scaffold65	629493	.	T	C	225.0	.	DP=182;VDB=1.90194e-08;SGB=-0.693147;MQSB=0.953626;MQ0F=0;AC=2;AN=2;DP4=0,0,106,74;MQ=59	GT:PL:DP:GP:GQ	1/1:255,255,0:180:-2.14748e+09,-2.14748e+09,0:127
scaffold65	629494	.	G	A	225.0	.	DP=185;VDB=2.75678e-08;SGB=-0.693147;MQSB=0.952751;MQ0F=0;AC=2;AN=2;DP4=0,0,106,73;MQ=59	GT:PL:DP:GP:GQ	1/1:255,255,0:179:-2.14748e+09,-2.14748e+09,0:127
scaffold65	629526	.	T	C	225.0	.	DP=220;VDB=0.833538;SGB=-0.693147;MQSB=0.991334;MQ0F=0;AC=2;AN=2;DP4=0,0,114,94;MQ=59	GT:PL:DP:GP:GQ	1/1:255,255,0:208:-2.14748e+09,-2.14748e+09,0:127
scaffold65	629543	.	A	G	225.0	.	DP=192;VDB=0.13057;SGB=-0.693147;MQSB=1;MQ0F=0;AC=2;AN=2;DP4=0,0,95,83;MQ=60	GT:PL:DP:GP:GQ	1/1:255,255,0:178:-2.14748e+09,-2.14748e+09,0:127
scaffold65	629545	.	C	T	225.0	.	DP=188;VDB=0.180146;SGB=-0.693147;MQSB=1;MQ0F=0;AC=2;AN=2;DP4=0,0,98,83;MQ=60	GT:PL:DP:GP:GQ	1/1:255,255,0:181:-2.14748e+09,-2.14748e+09,0:127
scaffold65	629552	.	A	G	225.0	.	DP=212;VDB=0.994279;SGB=-0.693147;MQSB=1;MQ0F=0;AC=2;AN=2;DP4=0,0,112,94;MQ=60	GT:PL:DP:GP:GQ	1/1:255,255,0:206:-2.14748e+09,-2.14748e+09,0:127
scaffold65	673181	.	G	T	225.0	.	DP=160;VDB=0.948567;SGB=-0.693147;MQSB=0.561977;MQ0F=0;AC=2;AN=2;DP4=0,0,75,79;MQ=55	GT:PL:DP:GP:GQ	1/1:255,255,0:154:-2.14748e+09,-2.14748e+09,0:127
scaffold65	699863	.	G	C	225.0	.	DP=235;VDB=0.0817191;SGB=-0.693147;MQSB=0.324952;MQ0F=0;AC=2;AN=2;DP4=0,0,109,121;MQ=53	GT:PL:DP:GP:GQ	1/1:255,255,0:230:-2.14748e+09,-2.14748e+09,0:127
scaffold65	699867	.	A	T	225.0	.	DP=238;VDB=0.0481008;SGB=-0.693147;MQSB=0.273299;MQ0F=0;AC=2;AN=2;DP4=0,0,109,116;MQ=54	GT:PL:DP:GP:GQ	1/1:255,255,0:225:-2.14748e+09,-2.14748e+09,0:127
scaffold65	699876	.	T	A	225.0	.	DP=247;VDB=0.322818;SGB=-0.693147;MQSB=0.415491;MQ0F=0;AC=2;AN=2;DP4=0,0,117,119;MQ=55	GT:PL:DP:GP:GQ	1/1:255,255,0:236:-2.14748e+09,-2.14748e+09,0:127
scaffold65	787982	.	G	A	228.0	.	DP=160;VDB=0.0202073;SGB=-0.693147;RPB=0.0214958;MQB=2.70974e-10;MQSB=0.212609;BQB=0.142421;MQ0F=0.0125;AC=2;AN=2;DP4=17,6,60,69;MQ=51	GT:PL:DP:GP:GQ	1/1:255,47,0:152:273,53,0:53
scaffold65	787984	.	C	A	228.0	.	DP=160;VDB=0.0824497;SGB=-0.693147;RPB=0.529354;MQB=0.000369292;MQSB=0.233991;BQB=0.832125;MQ0F=0.0125;AC=2;AN=2;DP4=3,3,75,72;MQ=51	GT:PL:DP:GP:GQ	1/1:255,255,0:153:292,270,0:127
scaffold65	806915	.	A	T	228.0	.	DP=222;VDB=0.0204258;SGB=-0.693147;RPB=1;MQB=1;MQSB=1;BQB=1;MQ0F=0;AC=2;AN=2;DP4=1,0,94,109;MQ=60	GT:PL:DP:GP:GQ	1/1:255,255,0:204:308,278,0:127
scaffold65	810960	.	C	G	225.0	.	DP=134;VDB=7.49168e-07;SGB=-0.693147;MQSB=1;MQ0F=0;AC=2;AN=2;DP4=0,0,43,78;MQ=60	GT:PL:DP:GP:GQ	1/1:255,255,0:121:-2.14748e+09,-2.14748e+09,0:127
scaffold65	810961	.	A	T	225.0	.	DP=137;VDB=7.90721e-07;SGB=-0.693147;MQSB=1;MQ0F=0;AC=2;AN=2;DP4=0,0,43,76;MQ=60	GT:PL:DP:GP:GQ	1/1:255,255,0:119:-2.14748e+09,-2.14748e+09,0:127
scaffold65	1031826	.	T	G	225.0	.	DP=221;VDB=0.918856;SGB=-0.693147;MQSB=1;MQ0F=0;AC=2;AN=2;DP4=0,0,96,114;MQ=60	GT:PL:DP:GP:GQ	1/1:255,255,0:210:-2.14748e+09,-2.14748e+09,0:127
scaffold65	1055314	.	A	C	225.0	.	DP=193;VDB=0.0617753;SGB=-0.693147;MQSB=1;MQ0F=0;AC=2;AN=2;DP4=0,0,87,91;MQ=60	GT:PL:DP:GP:GQ	1/1:255,255,0:178:-2.14748e+09,-2.14748e+09,0:127
scaffold65	1098291	.	A	G	225.0	.	DP=232;VDB=0.521705;SGB=-0.693147;MQSB=1;MQ0F=0;AC=2;AN=2;DP4=0,0,128,98;MQ=60	GT:PL:DP:GP:GQ	1/1:255,255,0:226:-2.14748e+09,-2.14748e+09,0:127
scaffold65	1199501	.	A	C	228.0	.	DP=238;VDB=0.103037;SGB=-0.693147;RPB=0.00905787;MQB=0.00388345;MQSB=0.278902;BQB=0.622828;MQ0F=0.0252101;AC=2;AN=2;DP4=4,0,58,162;MQ=54	GT:PL:DP:GP:GQ	1/1:255,255,0:224:303,276,0:127
scaffold65	1212323	.	A	C	228.0	.	DP=200;VDB=0.525029;SGB=-0.693147;RPB=1;MQB=1;MQSB=0.992223;BQB=1;MQ0F=0;AC=2;AN=2;DP4=1,0,93,91;MQ=59	GT:PL:DP:GP:GQ	1/1:255,255,0:185:306,277,0:127
scaffold77	34619	.	C	T	225.0	.	DP=99;VDB=0.726096;SGB=-0.693147;MQSB=0.934809;MQ0F=0;AC=2;AN=2;DP4=0,0,42,53;MQ=51	GT:PL:DP:GP:GQ	1/1:255,255,0:95:-2.14748e+09,-2.14748e+09,0:127
scaffold77	34665	.	A	G	225.0	.	DP=105;VDB=0.0806541;SGB=-0.693147;MQSB=0.163073;MQ0F=0;AC=2;AN=2;DP4=0,0,42,57;MQ=54	GT:PL:DP:GP:GQ	1/1:255,255,0:99:-2.14748e+09,-2.14748e+09,0:127
scaffold77	53348	.	C	T	225.0	.	DP=228;VDB=0.00665874;SGB=-0.693147;MQSB=1;MQ0F=0;AC=2;AN=2;DP4=0,0,104,116;MQ=60	GT:PL:DP:GP:GQ	1/1:255,255,0:220:-2.14748e+09,-2.14748e+09,0:127
scaffold77	82583	.	G	T	225.0	.	DP=106;VDB=0.0058817;SGB=-0.693147;MQSB=0.118364;MQ0F=0;AC=2;AN=2;DP4=0,0,75,29;MQ=53	GT:PL:DP:GP:GQ	1/1:255,255,0:104:-2.14748e+09,-2.14748e+09,0:127
scaffold77	82641	.	C	T	225.0	.	DP=120;VDB=0.625465;SGB=-0.693147;MQSB=1.30983e-05;MQ0F=0;AC=2;AN=2;DP4=0,0,78,41;MQ=56	GT:PL:DP:GP:GQ	1/1:255,255,0:119:-2.14748e+09,-2.14748e+09,0:127
scaffold77	82661	.	G	T	225.0	.	DP=117;VDB=0.907767;SGB=-0.693147;MQSB=0.00866689;MQ0F=0;AC=2;AN=2;DP4=0,0,71,34;MQ=57	GT:PL:DP:GP:GQ	1/1:255,255,0:105:-2.14748e+09,-2.14748e+09,0:127
scaffold77	82683	.	G	A	225.0	.	DP=104;VDB=0.503421;SGB=-0.693147;MQSB=0.0898524;MQ0F=0;AC=2;AN=2;DP4=0,0,66,36;MQ=57	GT:PL:DP:GP:GQ	1/1:255,255,0:102:-2.14748e+09,-2.14748e+09,0:127
scaffold77	82686	.	G	A	225.0	.	DP=105;VDB=0.570361;SGB=-0.693147;MQSB=0.0736901;MQ0F=0;AC=2;AN=2;DP4=0,0,68,35;MQ=57	GT:PL:DP:GP:GQ	1/1:255,255,0:103:-2.14748e+09,-2.14748e+09,0:127
scaffold77	82695	.	A	C	225.0	.	DP=98;VDB=0.129339;SGB=-0.693147;MQSB=0.19156;MQ0F=0;AC=2;AN=2;DP4=0,0,66,31;MQ=56	GT:PL:DP:GP:GQ	1/1:255,255,0:97:-2.14748e+09,-2.14748e+09,0:127
scaffold77	82697	.	G	A	225.0	.	DP=98;VDB=0.117334;SGB=-0.693147;MQSB=0.361588;MQ0F=0;AC=2;AN=2;DP4=0,0,66,29;MQ=57	GT:PL:DP:GP:GQ	1/1:255,255,0:95:-2.14748e+09,-2.14748e+09,0:127
scaffold77	82728	.	T	G	225.0	.	DP=119;VDB=0.575737;SGB=-0.693147;MQSB=0.859284;MQ0F=0;AC=2;AN=2;DP4=0,0,83,33;MQ=55	GT:PL:DP:GP:GQ	1/1:255,255,0:116:-2.14748e+09,-2.14748e+09,0:127
scaffold77	82919	.	T	A	225.0	.	DP=143;VDB=0.0390485;SGB=-0.693147;MQSB=0.853449;MQ0F=0;AC=2;AN=2;DP4=0,0,72,69;MQ=56	GT:PL:DP:GP:GQ	1/1:255,255,0:141:-2.14748e+09,-2.14748e+09,0:127
scaffold77	83777	.	T	C	228.0	.	DP=165;VDB=0.000249144;SGB=-0.693147;RPB=0.0936333;MQB=3.37756e-08;MQSB=0.00588711;BQB=0.472441;MQ0F=0.00606061;AC=2;AN=2;DP4=3,11,88,54;MQ=53	GT:PL:DP:GP:GQ	1/1:255,208,0:156:280,217,0:127
scaffold77	85874	.	T	A	228.0	.	DP=175;VDB=0.0052605;SGB=-0.693147;RPB=1;MQB=1;MQSB=0.972454;BQB=1;MQ0F=0.00571429;AC=2;AN=2;DP4=0,1,93,69;MQ=54	GT:PL:DP:GP:GQ	1/1:255,255,0:163:317,283,0:127
scaffold77	85956	.	C	A	228.0	.	DP=131;VDB=0.215672;SGB=-0.693147;RPB=0.0547797;MQB=0.0128445;MQSB=0.982546;BQB=0.913145;MQ0F=0.0152672;AC=2;AN=2;DP4=1,2,65,55;MQ=58	GT:PL:DP:GP:GQ	1/1:255,255,0:123:297,273,0:127
scaffold77	85958	.	A	G	228.0	.	DP=134;VDB=0.27101;SGB=-0.693147;RPB=0.035123;MQB=0.0391639;MQSB=0.980525;BQB=0.448869;MQ0F=0.0149254;AC=2;AN=2;DP4=2,2,66,54;MQ=58	GT:PL:DP:GP:GQ	1/1:255,255,0:124:294,271,0:127
scaffold77	85963	.	T	C	225.0	.	DP=141;VDB=0.899491;SGB=-0.693147;MQSB=1;MQ0F=0;AC=2;AN=2;DP4=0,0,75,60;MQ=60	GT:PL:DP:GP:GQ	1/1:255,255,0:135:-2.14748e+09,-2.14748e+09,0:127
scaffold77	85969	.	G	A	225.0	.	DP=160;VDB=0.998421;SGB=-0.693147;MQSB=1;MQ0F=0;AC=2;AN=2;DP4=0,0,85,72;MQ=60	GT:PL:DP:GP:GQ	1/1:255,255,0:157:-2.14748e+09,-2.14748e+09,0:127
scaffold77	91208	.	A	G	225.0	.	DP=228;VDB=0.471695;SGB=-0.693147;MQSB=1;MQ0F=0;AC=2;AN=2;DP4=0,0,104,116;MQ=60	GT:PL:DP:GP:GQ	1/1:255,255,0:220:-2.14748e+09,-2.14748e+09,0:127
scaffold77	134374	.	A	C	228.0	.	DP=247;VDB=0.0222105;SGB=-0.693147;RPB=1;MQB=1;MQSB=1;BQB=1;MQ0F=0;AC=2;AN=2;DP4=1,0,112,124;MQ=60	GT:PL:DP:GP:GQ	1/1:255,255,0:237:310,279,0:127
scaffold77	182075	.	C	T	228.0	.	DP=70;VDB=0.00746328;SGB=-0.693147;RPB=0.992063;MQB=0;MQSB=0.0208506;BQB=0.174603;MQ0F=0.0142857;AC=2;AN=2;DP4=0,2,38,25;MQ=55	GT:PL:DP:GP:GQ	1/1:255,162,0:65:302,182,0:127
scaffold77	190987	.	A	C	228.0	.	DP=187;VDB=0.00912481;SGB=-0.693147;RPB=0.318648;MQB=0.998811;MQSB=0.995295;BQB=0.0530952;MQ0F=0;AC=2;AN=2;DP4=3,0,40,81;MQ=59	GT:PL:DP:GP:GQ	1/1:255,255,0:124:292,270,0:127
scaffold77	208952	.	A	T	228.0	.	DP=240;VDB=0.477447;SGB=-0.693147;RPB=1;MQB=1;MQSB=1;BQB=1;MQ0F=0;AC=2;AN=2;DP4=0,1,136,87;MQ=60	GT:PL:DP:GP:GQ	1/1:255,255,0:224:304,276,0:127
scaffold77	211444	.	T	A	228.0	.	DP=210;VDB=0.799126;SGB=-0.693147;RPB=1;MQB=1;MQSB=1;BQB=1;MQ0F=0;AC=2;AN=2;DP4=1,0,101,100;MQ=60	GT:PL:DP:GP:GQ	1/1:255,255,0:202:307,278,0:127
scaffold77	211490	.	G	C	228.0	.	DP=221;VDB=0.0794474;SGB=-0.693147;RPB=1;MQB=1;MQSB=1;BQB=1;MQ0F=0;AC=2;AN=2;DP4=0,1,116,95;MQ=60	GT:PL:DP:GP:GQ	1/1:255,255,0:212:300,274,0:127
scaffold77	211522	.	A	G	225.0	.	DP=227;VDB=0.464665;SGB=-0.693147;MQSB=1;MQ0F=0;AC=2;AN=2;DP4=0,0,114,107;MQ=59	GT:PL:DP:GP:GQ	1/1:255,255,0:221:-2.14748e+09,-2.14748e+09,0:127
scaffold77	211632	.	A	G	228.0	.	DP=231;VDB=0.682962;SGB=-0.693147;RPB=0.00110568;MQB=3.52987e-18;MQSB=0.0393397;BQB=0.981503;MQ0F=0.038961;AC=2;AN=2;DP4=33,3,103,84;MQ=53	GT:PL:DP:GP:GQ	1/1:255,134,0:223:275,141,0:127
scaffold77	211634	.	C	T	228.0	.	DP=230;VDB=0.667226;SGB=-0.693147;RPB=0.00219038;MQB=1.10594e-17;MQSB=0.054781;BQB=0.439173;MQ0F=0.0391304;AC=2;AN=2;DP4=32,3,104,81;MQ=53	GT:PL:DP:GP:GQ	1/1:255,139,0:220:275,146,0:127
scaffold77	211665	.	C	A	228.0	.	DP=234;VDB=0.270083;SGB=-0.693147;RPB=0.0241595;MQB=9.23655e-17;MQSB=0.257356;BQB=0.104221;MQ0F=0.0299145;AC=2;AN=2;DP4=28,5,112,77;MQ=53	GT:PL:DP:GP:GQ	1/1:255,143,0:222:275,150,0:127
scaffold77	212053	.	G	T	228.0	.	DP=246;VDB=0.211429;SGB=-0.693147;RPB=0.971978;MQB=2.59553e-06;MQSB=0.193895;BQB=0.888405;MQ0F=0.00406504;AC=2;AN=2;DP4=8,2,124,98;MQ=56	GT:PL:DP:GP:GQ	1/1:255,255,0:232:285,267,0:127
scaffold77	212136	.	G	A	228.0	.	DP=241;VDB=0.272785;SGB=-0.693147;RPB=0.000418986;MQB=1.14748e-13;MQSB=0.0130763;BQB=0.797776;MQ0F=0.0248963;AC=2;AN=2;DP4=21,2,97,110;MQ=53	GT:PL:DP:GP:GQ	1/1:255,255,0:230:284,266,0:127
scaffold77	213048	.	G	T	228.0	.	DP=182;VDB=0.665043;SGB=-0.693147;RPB=1;MQB=1;MQSB=0.204659;BQB=1;MQ0F=0.0274725;AC=2;AN=2;DP4=0,1,83,83;MQ=52	GT:PL:DP:GP:GQ	1/1:255,255,0:167:306,277,0:127
scaffold77	213277	.	C	T	228.0	.	DP=241;VDB=0.198698;SGB=-0.693147;RPB=0.0768853;MQB=1.46517e-13;MQSB=0.973494;BQB=0.0726416;MQ0F=0.033195;AC=2;AN=2;DP4=14,8,125,86;MQ=55	GT:PL:DP:GP:GQ	1/1:255,255,0:233:282,265,0:127
scaffold77	214331	.	G	T	228.0	.	DP=236;VDB=0.0136006;SGB=-0.693147;RPB=0.000178945;MQB=5.77278e-12;MQSB=0.00753087;BQB=0.884778;MQ0F=0.0169492;AC=2;AN=2;DP4=2,24,133,64;MQ=53	GT:PL:DP:GP:GQ	1/1:255,203,0:223:277,211,0:127
scaffold77	214625	.	A	G	228.0	.	DP=212;VDB=0.489665;SGB=-0.693147;RPB=1;MQB=1;MQSB=0.872994;BQB=1;MQ0F=0;AC=2;AN=2;DP4=1,0,103,95;MQ=55	GT:PL:DP:GP:GQ	1/1:255,255,0:199:302,275,0:127
scaffold77	214658	.	C	A	225.0	.	DP=197;VDB=0.95513;SGB=-0.693147;MQSB=0.63195;MQ0F=0;AC=2;AN=2;DP4=0,0,94,90;MQ=54	GT:PL:DP:GP:GQ	1/1:255,255,0:184:-2.14748e+09,-2.14748e+09,0:127
scaffold77	214705	.	G	A	228.0	.	DP=180;VDB=0.00115723;SGB=-0.693147;RPB=1;MQB=1;MQSB=0.976466;BQB=1;MQ0F=0.00555556;AC=2;AN=2;DP4=0,1,87,90;MQ=51	GT:PL:DP:GP:GQ	1/1:255,255,0:178:318,283,0:127
scaffold77	214707	.	T	G	225.0	.	DP=183;VDB=0.00135888;SGB=-0.693147;MQSB=0.990178;MQ0F=0.00546448;AC=2;AN=2;DP4=0,0,88,93;MQ=51	GT:PL:DP:GP:GQ	1/1:255,255,0:181:-2.14748e+09,-2.14748e+09,0:127
scaffold77	214874	.	C	T	228.0	.	DP=219;VDB=0.99917;SGB=-0.693147;RPB=0.883492;MQB=0.000685259;MQSB=0.875955;BQB=0.438729;MQ0F=0.00456621;AC=2;AN=2;DP4=5,0,115,89;MQ=58	GT:PL:DP:GP:GQ	1/1:255,255,0:209:295,272,0:127
scaffold77	288766	.	A	G	225.0	.	DP=45;VDB=1.39383e-05;SGB=-0.693144;MQSB=0.360948;MQ0F=0.0222222;AC=2;AN=2;DP4=0,0,16,23;MQ=55	GT:PL:DP:GP:GQ	1/1:255,117,0:39:-2.14748e+09,-2.14748e+09,0:127
scaffold77	316784	.	A	G	225.0	.	DP=117;VDB=0.000139773;SGB=-0.693147;MQSB=0.986637;MQ0F=0;AC=2;AN=2;DP4=0,0,14,100;MQ=51	GT:PL:DP:GP:GQ	1/1:255,255,0:114:-2.14748e+09,-2.14748e+09,0:127
scaffold77	318875	.	T	C	228.0	.	DP=143;VDB=0.397305;SGB=-0.693147;RPB=1;MQB=1;MQSB=3.1179e-06;BQB=1;MQ0F=0.00699301;AC=2;AN=2;DP4=0,1,92,46;MQ=51	GT:PL:DP:GP:GQ	1/1:255,255,0:139:316,282,0:127
scaffold77	318898	.	T	C	225.0	.	DP=116;VDB=4.487e-08;SGB=-0.693147;MQSB=6.42456e-05;MQ0F=0;AC=2;AN=2;DP4=0,0,63,44;MQ=52	GT:PL:DP:GP:GQ	1/1:255,255,0:107:-2.14748e+09,-2.14748e+09,0:127
scaffold77	318900	.	A	C	225.0	.	DP=114;VDB=3.16909e-08;SGB=-0.693147;MQSB=8.38978e-05;MQ0F=0;AC=2;AN=2;DP4=0,0,62,42;MQ=52	GT:PL:DP:GP:GQ	1/1:255,255,0:104:-2.14748e+09,-2.14748e+09,0:127
scaffold77	319013	.	C	T	225.0	.	DP=122;VDB=4.91003e-06;SGB=-0.693147;MQSB=0.222316;MQ0F=0;AC=2;AN=2;DP4=0,0,76,38;MQ=51	GT:PL:DP:GP:GQ	1/1:255,255,0:114:-2.14748e+09,-2.14748e+09,0:127
scaffold77	319028	.	G	A	228.0	.	DP=144;VDB=0.256299;SGB=-0.693147;RPB=1;MQB=1;MQSB=0.159333;BQB=1;MQ0F=0;AC=2;AN=2;DP4=1,0,97,42;MQ=52	GT:PL:DP:GP:GQ	1/1:255,255,0:140:305,277,0:127
scaffold77	319043	.	G	A	225.0	.	DP=137;VDB=0.00601689;SGB=-0.693147;MQSB=0.472813;MQ0F=0;AC=2;AN=2;DP4=0,0,82,51;MQ=55	GT:PL:DP:GP:GQ	1/1:255,255,0:133:-2.14748e+09,-2.14748e+09,0:127
scaffold77	325945	.	C	A	228.0	.	DP=201;VDB=0.00595874;SGB=-0.693147;RPB=0.119048;MQB=0.878307;MQSB=0.653212;BQB=0.571429;MQ0F=0;AC=2;AN=2;DP4=2,0,80,109;MQ=58	GT:PL:DP:GP:GQ	1/1:255,255,0:191:296,272,0:127
scaffold77	384144	.	A	C	225.0	.	DP=99;VDB=0.94913;SGB=-0.693147;MQSB=1;MQ0F=0;AC=2;AN=2;DP4=0,0,24,69;MQ=60	GT:PL:DP:GP:GQ	1/1:255,255,0:93:-2.14748e+09,-2.14748e+09,0:127
scaffold77	384160	.	A	T	225.0	.	DP=100;VDB=0.968032;SGB=-0.693147;MQSB=1;MQ0F=0;AC=2;AN=2;DP4=0,0,23,71;MQ=60	GT:PL:DP:GP:GQ	1/1:255,255,0:94:-2.14748e+09,-2.14748e+09,0:127
scaffold77	384246	.	C	T	225.0	.	DP=119;VDB=0.305524;SGB=-0.693147;MQSB=0.978828;MQ0F=0;AC=2;AN=2;DP4=0,0,20,93;MQ=59	GT:PL:DP:GP:GQ	1/1:255,255,0:113:-2.14748e+09,-2.14748e+09,0:127
scaffold77	384300	.	G	A	228.0	.	DP=101;VDB=0.93792;SGB=-0.693147;RPB=1;MQB=1;MQSB=0.935186;BQB=1;MQ0F=0;AC=2;AN=2;DP4=0,1,18,77;MQ=58	GT:PL:DP:GP:GQ	1/1:255,255,0:96:301,275,0:127
scaffold77	384339	.	T	G	225.0	.	DP=70;VDB=2.70322e-05;SGB=-0.693147;MQSB=0.521522;MQ0F=0;AC=2;AN=2;DP4=0,0,18,51;MQ=57	GT:PL:DP:GP:GQ	1/1:255,208,0:69:-2.14748e+09,-2.14748e+09,0:127
scaffold77	384352	.	T	G	225.0	.	DP=61;VDB=9.99723e-09;SGB=-0.693147;MQSB=0.519336;MQ0F=0;AC=2;AN=2;DP4=0,0,20,40;MQ=57	GT:PL:DP:GP:GQ	1/1:255,181,0:60:-2.14748e+09,-2.14748e+09,0:127
scaffold77	384356	.	G	C	225.0	.	DP=61;VDB=8.93777e-09;SGB=-0.693147;MQSB=0.568165;MQ0F=0;AC=2;AN=2;DP4=0,0,20,38;MQ=57	GT:PL:DP:GP:GQ	1/1:255,175,0:58:-2.14748e+09,-2.14748e+09,0:127
scaffold77	384366	.	G	C	225.0	.	DP=51;VDB=2.94298e-08;SGB=-0.693147;MQSB=0.947637;MQ0F=0;AC=2;AN=2;DP4=0,0,20,31;MQ=59	GT:PL:DP:GP:GQ	1/1:255,154,0:51:-2.14748e+09,-2.14748e+09,0:127
scaffold77	384645	.	C	T	225.0	.	DP=87;VDB=0.0178978;SGB=-0.693147;MQSB=0.241029;MQ0F=0;AC=2;AN=2;DP4=0,0,61,22;MQ=54	GT:PL:DP:GP:GQ	1/1:255,250,0:83:-2.14748e+09,-2.14748e+09,0:127
scaffold77	384646	.	C	A	225.0	.	DP=87;VDB=0.0180676;SGB=-0.693147;MQSB=0.241029;MQ0F=0;AC=2;AN=2;DP4=0,0,61,22;MQ=54	GT:PL:DP:GP:GQ	1/1:255,250,0:83:-2.14748e+09,-2.14748e+09,0:127
scaffold77	384707	.	G	T	225.0	.	DP=129;VDB=0.0353534;SGB=-0.693147;MQSB=0.812694;MQ0F=0;AC=2;AN=2;DP4=0,0,98,24;MQ=59	GT:PL:DP:GP:GQ	1/1:255,255,0:122:-2.14748e+09,-2.14748e+09,0:127
scaffold77	384740	.	T	C	225.0	.	DP=145;VDB=0.334802;SGB=-0.693147;MQSB=1;MQ0F=0;AC=2;AN=2;DP4=0,0,106,34;MQ=60	GT:PL:DP:GP:GQ	1/1:255,255,0:140:-2.14748e+09,-2.14748e+09,0:127
scaffold77	384796	.	C	T	225.0	.	DP=127;VDB=9.91395e-05;SGB=-0.693147;MQSB=0.507629;MQ0F=0.00787402;AC=2;AN=2;DP4=0,0,91,30;MQ=55	GT:PL:DP:GP:GQ	1/1:255,255,0:121:-2.14748e+09,-2.14748e+09,0:127
scaffold77	384933	.	C	T	225.0	.	DP=119;VDB=0.00479103;SGB=-0.693147;MQSB=0.984834;MQ0F=0;AC=2;AN=2;DP4=0,0,59,53;MQ=56	GT:PL:DP:GP:GQ	1/1:255,255,0:112:-2.14748e+09,-2.14748e+09,0:127
scaffold77	384962	.	C	T	225.0	.	DP=151;VDB=0.582923;SGB=-0.693147;MQSB=0.808604;MQ0F=0;AC=2;AN=2;DP4=0,0,69,75;MQ=52	GT:PL:DP:GP:GQ	1/1:255,255,0:144:-2.14748e+09,-2.14748e+09,0:127
scaffold77	385242	.	A	G	225.0	.	DP=159;VDB=0.275993;SGB=-0.693147;MQSB=0.987639;MQ0F=0;AC=2;AN=2;DP4=0,0,85,67;MQ=59	GT:PL:DP:GP:GQ	1/1:255,255,0:152:-2.14748e+09,-2.14748e+09,0:127
scaffold77	385243	.	A	G	225.0	.	DP=160;VDB=0.259327;SGB=-0.693147;MQSB=0.988597;MQ0F=0;AC=2;AN=2;DP4=0,0,87,68;MQ=59	GT:PL:DP:GP:GQ	1/1:255,255,0:155:-2.14748e+09,-2.14748e+09,0:127
scaffold77	385265	.	G	A	225.0	.	DP=148;VDB=0.00175035;SGB=-0.693147;MQSB=0.999992;MQ0F=0;AC=2;AN=2;DP4=0,0,82,61;MQ=59	GT:PL:DP:GP:GQ	1/1:255,255,0:143:-2.14748e+09,-2.14748e+09,0:127
scaffold77	385356	.	T	G	225.0	.	DP=183;VDB=0.870277;SGB=-0.693147;MQSB=0.999971;MQ0F=0;AC=2;AN=2;DP4=0,0,88,84;MQ=59	GT:PL:DP:GP:GQ	1/1:255,255,0:172:-2.14748e+09,-2.14748e+09,0:127
scaffold77	385386	.	T	C	225.0	.	DP=178;VDB=0.0750096;SGB=-0.693147;MQSB=0.974277;MQ0F=0;AC=2;AN=2;DP4=0,0,88,87;MQ=59	GT:PL:DP:GP:GQ	1/1:255,255,0:175:-2.14748e+09,-2.14748e+09,0:127
scaffold77	385395	.	C	T	225.0	.	DP=176;VDB=0.0130764;SGB=-0.693147;MQSB=0.723031;MQ0F=0;AC=2;AN=2;DP4=0,0,89,85;MQ=58	GT:PL:DP:GP:GQ	1/1:255,255,0:174:-2.14748e+09,-2.14748e+09,0:127
scaffold77	385400	.	G	A	225.0	.	DP=166;VDB=3.97458e-05;SGB=-0.693147;MQSB=0.624872;MQ0F=0;AC=2;AN=2;DP4=0,0,81,81;MQ=58	GT:PL:DP:GP:GQ	1/1:255,255,0:162:-2.14748e+09,-2.14748e+09,0:127
scaffold77	385407	.	G	C	225.0	.	DP=179;VDB=0.00517446;SGB=-0.693147;MQSB=0.342236;MQ0F=0;AC=2;AN=2;DP4=0,0,88,86;MQ=57	GT:PL:DP:GP:GQ	1/1:255,255,0:174:-2.14748e+09,-2.14748e+09,0:127
scaffold77	385418	.	T	A	225.0	.	DP=178;VDB=0.0174255;SGB=-0.693147;MQSB=0.674183;MQ0F=0;AC=2;AN=2;DP4=0,0,88,86;MQ=56	GT:PL:DP:GP:GQ	1/1:255,255,0:174:-2.14748e+09,-2.14748e+09,0:127
scaffold77	385429	.	C	T	225.0	.	DP=173;VDB=0.13935;SGB=-0.693147;MQSB=0.961295;MQ0F=0;AC=2;AN=2;DP4=0,0,90,80;MQ=56	GT:PL:DP:GP:GQ	1/1:255,255,0:170:-2.14748e+09,-2.14748e+09,0:127
scaffold77	385443	.	C	T	225.0	.	DP=163;VDB=0.573764;SGB=-0.693147;MQSB=0.446644;MQ0F=0;AC=2;AN=2;DP4=0,0,97,61;MQ=56	GT:PL:DP:GP:GQ	1/1:255,255,0:158:-2.14748e+09,-2.14748e+09,0:127
scaffold77	385444	.	A	G	228.0	.	DP=162;VDB=0.527277;SGB=-0.693147;RPB=1;MQB=1;MQSB=0.422206;BQB=1;MQ0F=0;AC=2;AN=2;DP4=0,1,96,59;MQ=56	GT:PL:DP:GP:GQ	1/1:255,255,0:156:305,277,0:127
scaffold77	385458	.	C	T	225.0	.	DP=166;VDB=0.888409;SGB=-0.693147;MQSB=0.709522;MQ0F=0;AC=2;AN=2;DP4=0,0,93,66;MQ=56	GT:PL:DP:GP:GQ	1/1:255,255,0:159:-2.14748e+09,-2.14748e+09,0:127
scaffold77	385468	.	G	A	225.0	.	DP=153;VDB=0.39201;SGB=-0.693147;MQSB=0.978723;MQ0F=0;AC=2;AN=2;DP4=0,0,93,60;MQ=53	GT:PL:DP:GP:GQ	1/1:255,255,0:153:-2.14748e+09,-2.14748e+09,0:127
scaffold77	385475	.	A	T	225.0	.	DP=152;VDB=0.0420499;SGB=-0.693147;MQSB=0.945806;MQ0F=0;AC=2;AN=2;DP4=0,0,92,58;MQ=52	GT:PL:DP:GP:GQ	1/1:255,255,0:150:-2.14748e+09,-2.14748e+09,0:127
scaffold77	385480	.	C	A	225.0	.	DP=152;VDB=0.0508403;SGB=-0.693147;MQSB=0.971102;MQ0F=0;AC=2;AN=2;DP4=0,0,92,59;MQ=52	GT:PL:DP:GP:GQ	1/1:255,255,0:151:-2.14748e+09,-2.14748e+09,0:127
scaffold77	385486	.	A	G	225.0	.	DP=156;VDB=0.074463;SGB=-0.693147;MQSB=0.971936;MQ0F=0;AC=2;AN=2;DP4=0,0,96,60;MQ=51	GT:PL:DP:GP:GQ	1/1:255,255,0:156:-2.14748e+09,-2.14748e+09,0:127
scaffold77	385590	.	A	G	225.0	.	DP=127;VDB=3.85734e-06;SGB=-0.693147;MQSB=0.772395;MQ0F=0;AC=2;AN=2;DP4=0,0,59,67;MQ=53	GT:PL:DP:GP:GQ	1/1:255,255,0:126:-2.14748e+09,-2.14748e+09,0:127
scaffold77	388305	.	G	A	225.0	.	DP=216;VDB=0.176796;SGB=-0.693147;MQSB=0.00159912;MQ0F=0;AC=2;AN=2;DP4=0,0,117,96;MQ=56	GT:PL:DP:GP:GQ	1/1:255,255,0:213:-2.14748e+09,-2.14748e+09,0:127
scaffold77	388306	.	G	A	228.0	.	DP=214;VDB=0.164455;SGB=-0.693147;RPB=1;MQB=1;MQSB=0.00159912;BQB=1;MQ0F=0;AC=2;AN=2;DP4=1,0,116,96;MQ=56	GT:PL:DP:GP:GQ	1/1:255,255,0:213:306,277,0:127
scaffold77	388328	.	G	T	228.0	.	DP=205;VDB=0.17968;SGB=-0.693147;RPB=1;MQB=1;MQSB=0.00115095;BQB=1;MQ0F=0;AC=2;AN=2;DP4=1,0,105,87;MQ=55	GT:PL:DP:GP:GQ	1/1:255,255,0:193:305,277,0:127
scaffold77	388351	.	C	T	228.0	.	DP=209;VDB=0.83528;SGB=-0.693147;RPB=1;MQB=1;MQSB=1.64557e-07;BQB=1;MQ0F=0;AC=2;AN=2;DP4=1,0,102,95;MQ=53	GT:PL:DP:GP:GQ	1/1:255,255,0:198:306,277,0:127
scaffold77	388371	.	A	G	228.0	.	DP=183;VDB=0.178188;SGB=-0.693147;RPB=1;MQB=1;MQSB=2.21251e-08;BQB=1;MQ0F=0;AC=2;AN=2;DP4=1,0,85,84;MQ=52	GT:PL:DP:GP:GQ	1/1:255,255,0:170:304,276,0:127
scaffold77	406404	.	A	T	225.0	.	DP=203;VDB=0.822517;SGB=-0.693147;MQSB=1;MQ0F=0;AC=2;AN=2;DP4=0,0,82,107;MQ=60	GT:PL:DP:GP:GQ	1/1:255,255,0:189:-2.14748e+09,-2.14748e+09,0:127
scaffold77	415751	.	A	C	225.0	.	DP=182;VDB=0.580659;SGB=-0.693147;MQSB=1;MQ0F=0;AC=2;AN=2;DP4=0,0,72,97;MQ=60	GT:PL:DP:GP:GQ	1/1:255,255,0:169:-2.14748e+09,-2.14748e+09,0:127
scaffold77	448209	.	G	A	225.0	.	DP=162;VDB=0.0613551;SGB=-0.693147;MQSB=0.655084;MQ0F=0;AC=2;AN=2;DP4=0,0,56,101;MQ=51	GT:PL:DP:GP:GQ	1/1:255,255,0:157:-2.14748e+09,-2.14748e+09,0:127
scaffold77	448214	.	G	A	225.0	.	DP=168;VDB=0.213302;SGB=-0.693147;MQSB=0.499864;MQ0F=0;AC=2;AN=2;DP4=0,0,56,107;MQ=51	GT:PL:DP:GP:GQ	1/1:255,255,0:163:-2.14748e+09,-2.14748e+09,0:127
scaffold77	460487	.	A	T	228.0	.	DP=164;VDB=0.0067655;SGB=-0.693147;RPB=0.00284222;MQB=0.000767151;MQSB=0.225596;BQB=0.687262;MQ0F=0.0304878;AC=2;AN=2;DP4=1,7,102,47;MQ=51	GT:PL:DP:GP:GQ	1/1:255,255,0:157:290,269,0:127
scaffold77	470276	.	T	C	228.0	.	DP=188;VDB=0.487168;SGB=-0.693147;RPB=0.0165746;MQB=0.0331492;MQSB=0.147359;BQB=0.201657;MQ0F=0.0425532;AC=2;AN=2;DP4=0,2,78,103;MQ=51	GT:PL:DP:GP:GQ	1/1:255,255,0:183:312,280,0:127
scaffold77	510397	.	A	T	225.0	.	DP=192;VDB=0.613196;SGB=-0.693147;MQSB=1;MQ0F=0;AC=2;AN=2;DP4=0,0,96,84;MQ=60	GT:PL:DP:GP:GQ	1/1:255,255,0:180:-2.14748e+09,-2.14748e+09,0:127
scaffold77	541953	.	G	A	228.0	.	DP=159;VDB=0.270535;SGB=-0.693147;RPB=0.89404;MQB=0;MQSB=0.520872;BQB=0.738411;MQ0F=0.0125786;AC=2;AN=2;DP4=0,2,76,75;MQ=51	GT:PL:DP:GP:GQ	1/1:255,255,0:153:311,280,0:127
scaffold77	541954	.	G	A	228.0	.	DP=159;VDB=0.265641;SGB=-0.693147;RPB=0.865517;MQB=0;MQSB=0.606807;BQB=0.644828;MQ0F=0.0125786;AC=2;AN=2;DP4=0,2,74,71;MQ=51	GT:PL:DP:GP:GQ	1/1:255,255,0:147:310,279,0:127
scaffold77	542176	.	G	T	225.0	.	DP=138;VDB=0.112441;SGB=-0.693147;MQSB=0.933068;MQ0F=0;AC=2;AN=2;DP4=0,0,50,79;MQ=54	GT:PL:DP:GP:GQ	1/1:255,255,0:129:-2.14748e+09,-2.14748e+09,0:127
scaffold77	592756	.	G	C	228.0	.	DP=196;VDB=0.0636841;SGB=-0.693147;RPB=0.0164351;MQB=0.012219;MQSB=0.688201;BQB=0.846373;MQ0F=0.00510204;AC=2;AN=2;DP4=0,3,94,91;MQ=55	GT:PL:DP:GP:GQ	1/1:255,255,0:188:308,278,0:127
scaffold77	593834	.	A	C	228.0	.	DP=213;VDB=0.382298;SGB=-0.693147;RPB=0.032951;MQB=0.0120983;MQSB=0.0349506;BQB=0.189805;MQ0F=0.00469484;AC=2;AN=2;DP4=3,0,110,97;MQ=56	GT:PL:DP:GP:GQ	1/1:255,255,0:210:304,276,0:127
scaffold77	597871	.	G	C	228.0	.	DP=202;VDB=0.286648;SGB=-0.693147;RPB=1;MQB=1;MQSB=0.51336;BQB=1;MQ0F=0.00495049;AC=2;AN=2;DP4=0,1,109,82;MQ=58	GT:PL:DP:GP:GQ	1/1:255,255,0:192:319,284,0:127
scaffold77	598861	.	A	G	228.0	.	DP=187;VDB=0.979553;SGB=-0.693147;RPB=0.143086;MQB=4.40262e-05;MQSB=0.822148;BQB=0.843353;MQ0F=0.0106952;AC=2;AN=2;DP4=6,1,86,85;MQ=58	GT:PL:DP:GP:GQ	1/1:255,255,0:178:293,271,0:127
scaffold77	604204	.	T	G	225.0	.	DP=158;VDB=4.09317e-10;SGB=-0.693147;MQSB=0.0316763;MQ0F=0;AC=2;AN=2;DP4=0,0,93,63;MQ=52	GT:PL:DP:GP:GQ	1/1:255,255,0:156:-2.14748e+09,-2.14748e+09,0:127
scaffold77	604205	.	C	T	228.0	.	DP=156;VDB=2.47468e-11;SGB=-0.693147;RPB=1;MQB=1;MQSB=0.0287015;BQB=1;MQ0F=0;AC=2;AN=2;DP4=0,1,92,62;MQ=52	GT:PL:DP:GP:GQ	1/1:255,255,0:155:308,278,0:127
scaffold77	748571	.	A	C	228.0	.	DP=220;VDB=0.280376;SGB=-0.693147;RPB=1;MQB=1;MQSB=1;BQB=1;MQ0F=0;AC=2;AN=2;DP4=0,1,100,104;MQ=60	GT:PL:DP:GP:GQ	1/1:255,255,0:205:309,279,0:127
scaffold77	766574	.	G	T	228.0	.	DP=211;VDB=0.717157;SGB=-0.693147;RPB=0.138387;MQB=2.05906e-05;MQSB=0.775838;BQB=0.084054;MQ0F=0.0189573;AC=2;AN=2;DP4=3,5,86,114;MQ=53	GT:PL:DP:GP:GQ	1/1:255,255,0:208:292,270,0:127
scaffold77	770040	.	G	A	225.0	.	DP=207;VDB=0.0833776;SGB=-0.693147;MQSB=0.125225;MQ0F=0.00966184;AC=2;AN=2;DP4=0,0,113,88;MQ=53	GT:PL:DP:GP:GQ	1/1:255,255,0:201:-2.14748e+09,-2.14748e+09,0:127
scaffold77	770043	.	G	T	228.0	.	DP=207;VDB=0.0922853;SGB=-0.693147;RPB=0.153691;MQB=0.000169371;MQSB=0.15406;BQB=0.329342;MQ0F=0.00966184;AC=2;AN=2;DP4=0,6,111,81;MQ=53	GT:PL:DP:GP:GQ	1/1:255,255,0:198:300,274,0:127
scaffold77	770052	.	T	G	228.0	.	DP=206;VDB=0.138812;SGB=-0.693147;RPB=0.164792;MQB=0.00286938;MQSB=0.144149;BQB=0.965452;MQ0F=0.00970874;AC=2;AN=2;DP4=0,4,115,85;MQ=55	GT:PL:DP:GP:GQ	1/1:255,255,0:204:304,276,0:127
scaffold77	770053	.	C	T	228.0	.	DP=204;VDB=0.14141;SGB=-0.693147;RPB=0.137331;MQB=0.00287563;MQSB=0.104455;BQB=0.938602;MQ0F=0.00980392;AC=2;AN=2;DP4=0,4,114,83;MQ=55	GT:PL:DP:GP:GQ	1/1:255,255,0:201:304,276,0:127
scaffold77	899508	.	A	G	225.0	.	DP=153;VDB=0.102396;SGB=-0.693147;MQSB=1;MQ0F=0;AC=2;AN=2;DP4=0,0,68,76;MQ=60	GT:PL:DP:GP:GQ	1/1:255,255,0:144:-2.14748e+09,-2.14748e+09,0:127
scaffold77	900605	.	A	C	228.0	.	DP=160;VDB=0.585158;SGB=-0.693147;RPB=1;MQB=1;MQSB=1;BQB=1;MQ0F=0;AC=2;AN=2;DP4=1,0,70,82;MQ=60	GT:PL:DP:GP:GQ	1/1:255,255,0:153:306,277,0:127
scaffold77	967735	.	A	T	225.0	.	DP=168;VDB=0.00978153;SGB=-0.693147;MQSB=0.760584;MQ0F=0;AC=2;AN=2;DP4=0,0,92,73;MQ=57	GT:PL:DP:GP:GQ	1/1:255,255,0:165:-2.14748e+09,-2.14748e+09,0:127
scaffold77	967896	.	C	G	225.0	.	DP=209;VDB=0.260926;SGB=-0.693147;MQSB=0.118823;MQ0F=0;AC=2;AN=2;DP4=0,0,98,106;MQ=53	GT:PL:DP:GP:GQ	1/1:255,255,0:204:-2.14748e+09,-2.14748e+09,0:127
scaffold77	967903	.	C	A	228.0	.	DP=219;VDB=0.367392;SGB=-0.693147;RPB=1;MQB=1;MQSB=0.0781075;BQB=1;MQ0F=0.00456621;AC=2;AN=2;DP4=1,0,102,102;MQ=54	GT:PL:DP:GP:GQ	1/1:255,255,0:205:320,284,0:127
scaffold77	967951	.	C	T	225.0	.	DP=185;VDB=0.00304385;SGB=-0.693147;MQSB=1.30575e-05;MQ0F=0.00540541;AC=2;AN=2;DP4=0,0,107,74;MQ=53	GT:PL:DP:GP:GQ	1/1:255,255,0:181:-2.14748e+09,-2.14748e+09,0:127
scaffold77	967952	.	G	A	228.0	.	DP=185;VDB=0.00190965;SGB=-0.693147;RPB=1;MQB=1;MQSB=7.92097e-06;BQB=1;MQ0F=0.00540541;AC=2;AN=2;DP4=1,0,106,76;MQ=53	GT:PL:DP:GP:GQ	1/1:255,255,0:183:307,278,0:127
scaffold77	969742	.	G	A	228.0	.	DP=241;VDB=0.108024;SGB=-0.693147;RPB=0.220609;MQB=5.1984e-20;MQSB=0.0266518;BQB=0.993701;MQ0F=0.0456432;AC=2;AN=2;DP4=3,37,111,79;MQ=51	GT:PL:DP:GP:GQ	1/1:255,129,0:230:274,135,0:127
scaffold77	969762	.	T	C	228.0	.	DP=244;VDB=0.500023;SGB=-0.693147;RPB=0.015754;MQB=2.09296e-26;MQSB=0.109344;BQB=0.904691;MQ0F=0.0409836;AC=2;AN=2;DP4=13,37,97,93;MQ=51	GT:PL:DP:GP:GQ	1/1:255,20,0:240:272,25,0:25
scaffold77	969775	.	A	G	228.0	.	DP=235;VDB=0.591261;SGB=-0.693147;RPB=0.104151;MQB=1.04766e-12;MQSB=0.126537;BQB=0.80953;MQ0F=0.0212766;AC=2;AN=2;DP4=2,21,99,106;MQ=53	GT:PL:DP:GP:GQ	1/1:255,255,0:228:278,263,0:127
scaffold77	969834	.	C	G	228.0	.	DP=214;VDB=0.0901836;SGB=-0.693147;RPB=0.317734;MQB=0;MQSB=0.221859;BQB=0.384236;MQ0F=0.0046729;AC=2;AN=2;DP4=1,1,109,94;MQ=56	GT:PL:DP:GP:GQ	1/1:255,255,0:205:303,276,0:127
scaffold77	969919	.	C	A	228.0	.	DP=195;VDB=0.11317;SGB=-0.693147;RPB=0.931367;MQB=0.000721334;MQSB=0.961587;BQB=0.1154;MQ0F=0.0102564;AC=2;AN=2;DP4=1,4,82,104;MQ=56	GT:PL:DP:GP:GQ	1/1:255,255,0:191:296,272,0:127
scaffold77	969920	.	A	G	228.0	.	DP=198;VDB=0.0811524;SGB=-0.693147;RPB=0.590354;MQB=0.000170475;MQSB=0.931657;BQB=0.968054;MQ0F=0.010101;AC=2;AN=2;DP4=1,5,84,104;MQ=56	GT:PL:DP:GP:GQ	1/1:255,255,0:194:294,271,0:127
scaffold77	969928	.	G	A	228.0	.	DP=219;VDB=0.267631;SGB=-0.693147;RPB=0.975487;MQB=0.000165883;MQSB=0.999857;BQB=0.895759;MQ0F=0.00913242;AC=2;AN=2;DP4=1,5,94,112;MQ=57	GT:PL:DP:GP:GQ	1/1:255,255,0:212:295,272,0:127
scaffold77	969960	.	A	T	228.0	.	DP=230;VDB=0.200612;SGB=-0.693147;RPB=0.994301;MQB=2.40701e-07;MQSB=0.530777;BQB=0.950598;MQ0F=0.026087;AC=2;AN=2;DP4=4,7,92,117;MQ=52	GT:PL:DP:GP:GQ	1/1:255,255,0:220:292,270,0:127
scaffold77	970183	.	C	A	228.0	.	DP=222;VDB=0.742272;SGB=-0.693147;RPB=0.0810849;MQB=1.77962e-07;MQSB=0.955865;BQB=0.999554;MQ0F=0.00900901;AC=2;AN=2;DP4=2,9,96,108;MQ=54	GT:PL:DP:GP:GQ	1/1:255,255,0:215:287,268,0:127
scaffold77	970193	.	T	G	228.0	.	DP=206;VDB=0.00078824;SGB=-0.693147;RPB=0.000177418;MQB=1.11611e-09;MQSB=0.509754;BQB=2.53931e-07;MQ0F=0.0194175;AC=2;AN=2;DP4=0,15,83,95;MQ=52	GT:PL:DP:GP:GQ	1/1:255,255,0:193:282,265,0:127
scaffold77	970203	.	T	C	228.0	.	DP=229;VDB=0.00601192;SGB=-0.693147;RPB=0.25397;MQB=3.89603e-07;MQSB=0.188183;BQB=0.743355;MQ0F=0.0174672;AC=2;AN=2;DP4=0,11,99,108;MQ=52	GT:PL:DP:GP:GQ	1/1:255,255,0:218:287,268,0:127
scaffold77	970208	.	G	A	228.0	.	DP=236;VDB=0.00678251;SGB=-0.693147;RPB=0.280205;MQB=1.19689e-07;MQSB=0.0468494;BQB=0.93194;MQ0F=0.0169492;AC=2;AN=2;DP4=0,12,98,110;MQ=51	GT:PL:DP:GP:GQ	1/1:255,255,0:220:286,267,0:127
scaffold77	970315	.	G	T	225.0	.	DP=227;VDB=0.761327;SGB=-0.693147;MQSB=0.429414;MQ0F=0;AC=2;AN=2;DP4=0,0,117,90;MQ=56	GT:PL:DP:GP:GQ	1/1:255,255,0:207:-2.14748e+09,-2.14748e+09,0:127
scaffold77	970322	.	A	C	228.0	.	DP=230;VDB=0.0159324;SGB=-0.693147;RPB=1;MQB=1;MQSB=0.192527;BQB=1;MQ0F=0;AC=2;AN=2;DP4=0,1,125,93;MQ=55	GT:PL:DP:GP:GQ	1/1:255,255,0:219:308,278,0:127
scaffold77	970345	.	C	T	228.0	.	DP=228;VDB=8.83665e-05;SGB=-0.693147;RPB=0.13911;MQB=0.0134601;MQSB=0.885289;BQB=0.888552;MQ0F=0;AC=2;AN=2;DP4=0,3,120,94;MQ=53	GT:PL:DP:GP:GQ	1/1:255,255,0:217:301,275,0:127
scaffold77	970467	.	A	G	228.0	.	DP=201;VDB=0.264224;SGB=-0.693147;RPB=1;MQB=1;MQSB=0.734509;BQB=1;MQ0F=0;AC=2;AN=2;DP4=1,0,101,97;MQ=54	GT:PL:DP:GP:GQ	1/1:255,255,0:199:307,278,0:127
scaffold77	995210	.	A	T	225.0	.	DP=129;VDB=0.883731;SGB=-0.693147;MQSB=1;MQ0F=0;AC=2;AN=2;DP4=0,0,56,66;MQ=60	GT:PL:DP:GP:GQ	1/1:255,255,0:122:-2.14748e+09,-2.14748e+09,0:127
scaffold77	1009273	.	A	G	225.0	.	DP=175;VDB=0.1673;SGB=-0.693147;MQSB=1;MQ0F=0;AC=2;AN=2;DP4=0,0,99,66;MQ=60	GT:PL:DP:GP:GQ	1/1:255,255,0:165:-2.14748e+09,-2.14748e+09,0:127
scaffold77	1029674	.	A	C	225.0	.	DP=218;VDB=0.308691;SGB=-0.693147;MQSB=1;MQ0F=0;AC=2;AN=2;DP4=0,0,106,95;MQ=60	GT:PL:DP:GP:GQ	1/1:255,255,0:201:-2.14748e+09,-2.14748e+09,0:127
scaffold77	1304913	.	C	T	228.0	.	DP=140;VDB=0.0262729;SGB=-0.693147;RPB=0.0286536;MQB=0.000768144;MQSB=0.130673;BQB=0.213351;MQ0F=0.0357143;AC=2;AN=2;DP4=5,0,45,86;MQ=51	GT:PL:DP:GP:GQ	1/1:255,255,0:136:302,275,0:127
scaffold77	1356456	.	G	T	225.0	.	DP=216;VDB=0.431719;SGB=-0.693147;MQSB=0.480224;MQ0F=0;AC=2;AN=2;DP4=0,0,111,97;MQ=56	GT:PL:DP:GP:GQ	1/1:255,255,0:208:-2.14748e+09,-2.14748e+09,0:127
scaffold77	1356460	.	C	G	225.0	.	DP=218;VDB=0.666816;SGB=-0.693147;MQSB=0.563463;MQ0F=0;AC=2;AN=2;DP4=0,0,117,97;MQ=56	GT:PL:DP:GP:GQ	1/1:255,255,0:214:-2.14748e+09,-2.14748e+09,0:127
scaffold77	1356506	.	G	A	228.0	.	DP=191;VDB=0.210613;SGB=-0.693147;RPB=0.222826;MQB=0.524457;MQSB=0.999699;BQB=0.0190217;MQ0F=0;AC=2;AN=2;DP4=0,2,98,86;MQ=59	GT:PL:DP:GP:GQ	1/1:255,255,0:186:301,275,0:127
scaffold77	1356554	.	T	A	225.0	.	DP=197;VDB=0.590701;SGB=-0.693147;MQSB=0.981809;MQ0F=0;AC=2;AN=2;DP4=0,0,79,103;MQ=59	GT:PL:DP:GP:GQ	1/1:255,255,0:182:-2.14748e+09,-2.14748e+09,0:127
scaffold77	1356562	.	G	A	225.0	.	DP=196;VDB=0.452752;SGB=-0.693147;MQSB=0.998509;MQ0F=0;AC=2;AN=2;DP4=0,0,76,112;MQ=59	GT:PL:DP:GP:GQ	1/1:255,255,0:188:-2.14748e+09,-2.14748e+09,0:127
scaffold77	1356736	.	C	G	225.0	.	DP=185;VDB=0.908891;SGB=-0.693147;MQSB=0.0297512;MQ0F=0;AC=2;AN=2;DP4=0,0,94,82;MQ=55	GT:PL:DP:GP:GQ	1/1:255,255,0:176:-2.14748e+09,-2.14748e+09,0:127
scaffold77	1356776	.	C	T	225.0	.	DP=196;VDB=0.152889;SGB=-0.693147;MQSB=0.546063;MQ0F=0;AC=2;AN=2;DP4=0,0,101,82;MQ=55	GT:PL:DP:GP:GQ	1/1:255,255,0:183:-2.14748e+09,-2.14748e+09,0:127
scaffold77	1357760	.	G	A	225.0	.	DP=240;VDB=0.201134;SGB=-0.693147;MQSB=0.0989566;MQ0F=0;AC=2;AN=2;DP4=0,0,124,104;MQ=55	GT:PL:DP:GP:GQ	1/1:255,255,0:228:-2.14748e+09,-2.14748e+09,0:127
scaffold77	1357874	.	T	G	228.0	.	DP=201;VDB=0.039789;SGB=-0.693147;RPB=1;MQB=1;MQSB=0.0422979;BQB=1;MQ0F=0;AC=2;AN=2;DP4=1,0,102,92;MQ=56	GT:PL:DP:GP:GQ	1/1:255,255,0:195:307,278,0:127
scaffold77	1357877	.	G	A	225.0	.	DP=205;VDB=0.0262423;SGB=-0.693147;MQSB=0.037553;MQ0F=0;AC=2;AN=2;DP4=0,0,101,92;MQ=56	GT:PL:DP:GP:GQ	1/1:255,255,0:193:-2.14748e+09,-2.14748e+09,0:127
scaffold77	1386551	.	T	A	228.0	.	DP=154;VDB=0.00029236;SGB=-0.693147;RPB=1;MQB=1;MQSB=0.667009;BQB=1;MQ0F=0;AC=2;AN=2;DP4=0,1,57,96;MQ=53	GT:PL:DP:GP:GQ	1/1:255,255,0:154:304,276,0:127
scaffold77	1386561	.	A	G	228.0	.	DP=158;VDB=0.00127366;SGB=-0.693147;RPB=1;MQB=1;MQSB=0.898823;BQB=1;MQ0F=0;AC=2;AN=2;DP4=0,1,58,98;MQ=54	GT:PL:DP:GP:GQ	1/1:255,255,0:157:297,273,0:127
scaffold77	1386562	.	T	C	225.0	.	DP=158;VDB=0.000822482;SGB=-0.693147;MQSB=0.857439;MQ0F=0;AC=2;AN=2;DP4=0,0,58,99;MQ=54	GT:PL:DP:GP:GQ	1/1:255,255,0:157:-2.14748e+09,-2.14748e+09,0:127
scaffold77	1386613	.	A	G	225.0	.	DP=185;VDB=0.656085;SGB=-0.693147;MQSB=0.0868481;MQ0F=0.00540541;AC=2;AN=2;DP4=0,0,87,92;MQ=52	GT:PL:DP:GP:GQ	1/1:255,255,0:179:-2.14748e+09,-2.14748e+09,0:127
scaffold77	1386914	.	C	T	228.0	.	DP=135;VDB=0.238244;SGB=-0.693147;RPB=1;MQB=1;MQSB=0.18976;BQB=1;MQ0F=0;AC=2;AN=2;DP4=1,0,61,69;MQ=51	GT:PL:DP:GP:GQ	1/1:255,255,0:131:304,276,0:127
scaffold77	1386947	.	T	C	225.0	.	DP=156;VDB=0.998079;SGB=-0.693147;MQSB=0.444864;MQ0F=0;AC=2;AN=2;DP4=0,0,73,77;MQ=53	GT:PL:DP:GP:GQ	1/1:255,255,0:150:-2.14748e+09,-2.14748e+09,0:127
scaffold77	1386957	.	G	A	225.0	.	DP=159;VDB=0.904349;SGB=-0.693147;MQSB=0.293925;MQ0F=0.00628931;AC=2;AN=2;DP4=0,0,72,78;MQ=52	GT:PL:DP:GP:GQ	1/1:255,255,0:150:-2.14748e+09,-2.14748e+09,0:127
scaffold77	1387156	.	C	T	228.0	.	DP=158;VDB=0.71381;SGB=-0.693147;RPB=1;MQB=1;MQSB=0.829895;BQB=1;MQ0F=0;AC=2;AN=2;DP4=1,0,72,78;MQ=54	GT:PL:DP:GP:GQ	1/1:255,255,0:151:305,277,0:127
scaffold77	1413523	.	A	T	225.0	.	DP=206;VDB=0.388673;SGB=-0.693147;MQSB=1;MQ0F=0;AC=2;AN=2;DP4=0,0,98,99;MQ=60	GT:PL:DP:GP:GQ	1/1:255,255,0:197:-2.14748e+09,-2.14748e+09,0:127
scaffold77	1460261	.	C	T	228.0	.	DP=230;VDB=0.153542;SGB=-0.693147;RPB=8.33084e-05;MQB=7.13837e-11;MQSB=0.614826;BQB=0.996373;MQ0F=0.00434783;AC=2;AN=2;DP4=6,11,108,100;MQ=55	GT:PL:DP:GP:GQ	1/1:255,255,0:225:284,266,0:127
scaffold77	1460789	.	T	C	225.0	.	DP=184;VDB=0.00652502;SGB=-0.693147;MQSB=0.898652;MQ0F=0.00543478;AC=2;AN=2;DP4=0,0,78,97;MQ=59	GT:PL:DP:GP:GQ	1/1:255,255,0:175:-2.14748e+09,-2.14748e+09,0:127
scaffold77	1461011	.	A	C	228.0	.	DP=203;VDB=0.0682156;SGB=-0.693147;RPB=1.55827e-06;MQB=3.02673e-10;MQSB=0.241301;BQB=0.869245;MQ0F=0.00492611;AC=2;AN=2;DP4=16,0,97,82;MQ=58	GT:PL:DP:GP:GQ	1/1:255,243,0:195:277,251,0:127
scaffold77	1461015	.	G	T	228.0	.	DP=197;VDB=0.111146;SGB=-0.693147;RPB=0.00402939;MQB=5.21876e-08;MQSB=0.426292;BQB=0.959097;MQ0F=0.00507614;AC=2;AN=2;DP4=12,0,96,81;MQ=58	GT:PL:DP:GP:GQ	1/1:255,255,0:189:279,264,0:127
scaffold77	1511952	.	A	T	225.0	.	DP=239;VDB=0.0576991;SGB=-0.693147;MQSB=1;MQ0F=0;AC=2;AN=2;DP4=0,0,118,113;MQ=60	GT:PL:DP:GP:GQ	1/1:255,255,0:231:-2.14748e+09,-2.14748e+09,0:127
scaffold77	1520775	.	A	G	225.0	.	DP=192;VDB=0.793863;SGB=-0.693147;MQSB=1;MQ0F=0;AC=2;AN=2;DP4=0,0,96,92;MQ=60	GT:PL:DP:GP:GQ	1/1:255,255,0:188:-2.14748e+09,-2.14748e+09,0:127
scaffold77	1558023	.	A	C	225.0	.	DP=208;VDB=0.836473;SGB=-0.693147;MQSB=0.992782;MQ0F=0;AC=2;AN=2;DP4=0,0,100,102;MQ=59	GT:PL:DP:GP:GQ	1/1:255,255,0:202:-2.14748e+09,-2.14748e+09,0:127
scaffold77	1565600	.	T	C	228.0	.	DP=169;VDB=6.52709e-10;SGB=-0.693147;RPB=1;MQB=1;MQSB=0.0109643;BQB=1;MQ0F=0.00591716;AC=2;AN=2;DP4=1,0,61,105;MQ=57	GT:PL:DP:GP:GQ	1/1:255,255,0:167:318,283,0:127
scaffold77	1565603	.	A	G	228.0	.	DP=165;VDB=1.80106e-11;SGB=-0.693147;RPB=1;MQB=1;MQSB=0.00559187;BQB=1;MQ0F=0.00606061;AC=2;AN=2;DP4=1,0,58,102;MQ=57	GT:PL:DP:GP:GQ	1/1:255,255,0:161:318,283,0:127
scaffold77	1565616	.	G	C	228.0	.	DP=142;VDB=1.35886e-23;SGB=-0.693147;RPB=1;MQB=1;MQSB=0.00194033;BQB=1;MQ0F=0.00704225;AC=2;AN=2;DP4=1,0,48,85;MQ=57	GT:PL:DP:GP:GQ	1/1:255,255,0:134:316,282,0:127
scaffold77	1565628	.	C	T	228.0	.	DP=117;VDB=6.51398e-37;SGB=-0.693147;RPB=1;MQB=1;MQSB=0.00073671;BQB=1;MQ0F=0.00854701;AC=2;AN=2;DP4=1,0,39,72;MQ=56	GT:PL:DP:GP:GQ	1/1:255,255,0:112:314,281,0:127
scaffold77	1565638	.	A	T	228.0	.	DP=95;VDB=4.00693e-27;SGB=-0.693147;RPB=2.23138e-05;MQB=0.788537;MQSB=0.000596607;BQB=0.00861882;MQ0F=0.0105263;AC=2;AN=2;DP4=4,8,29,46;MQ=55	GT:PL:DP:GP:GQ	1/1:255,4,0:87:273,10,0:10
scaffold77	1565639	.	T	A	228.0	.	DP=90;VDB=1.05321e-27;SGB=-0.693147;RPB=2.14439e-05;MQB=0.803921;MQSB=0.00109894;BQB=0.000216275;MQ0F=0.0111111;AC=2;AN=2;DP4=4,8,31,46;MQ=55	GT:PL:DP:GP:GQ	1/1:255,36,0:89:274,42,0:42
scaffold77	1568180	.	A	T	228.0	.	DP=125;VDB=0.00265562;SGB=-0.693147;RPB=0.000360366;MQB=5.61134e-05;MQSB=0.109064;BQB=0.809934;MQ0F=0.008;AC=2;AN=2;DP4=0,7,75,35;MQ=52	GT:PL:DP:GP:GQ	1/1:255,244,0:117:289,258,0:127
scaffold77	1577402	.	A	C	225.0	.	DP=196;VDB=0.454833;SGB=-0.693147;MQSB=1;MQ0F=0;AC=2;AN=2;DP4=0,0,85,95;MQ=60	GT:PL:DP:GP:GQ	1/1:255,255,0:180:-2.14748e+09,-2.14748e+09,0:127
scaffold77	1624404	.	A	T	225.0	.	DP=210;VDB=0.772967;SGB=-0.693147;MQSB=1;MQ0F=0;AC=2;AN=2;DP4=0,0,83,112;MQ=60	GT:PL:DP:GP:GQ	1/1:255,255,0:195:-2.14748e+09,-2.14748e+09,0:127
scaffold77	1631190	.	A	G	225.0	.	DP=167;VDB=0.437267;SGB=-0.693147;MQSB=1;MQ0F=0;AC=2;AN=2;DP4=0,0,83,78;MQ=60	GT:PL:DP:GP:GQ	1/1:255,255,0:161:-2.14748e+09,-2.14748e+09,0:127
scaffold77	1669503	.	A	T	225.0	.	DP=155;VDB=0.559878;SGB=-0.693147;MQSB=1;MQ0F=0;AC=2;AN=2;DP4=0,0,64,76;MQ=60	GT:PL:DP:GP:GQ	1/1:255,255,0:140:-2.14748e+09,-2.14748e+09,0:127
scaffold77	1728326	.	C	A	228.0	.	DP=246;VDB=0.698916;SGB=-0.693147;RPB=1;MQB=1;MQSB=1;BQB=1;MQ0F=0;AC=2;AN=2;DP4=0,1,128,101;MQ=60	GT:PL:DP:GP:GQ	1/1:255,255,0:230:309,279,0:127
scaffold77	1738776	.	C	G	225.0	.	DP=132;VDB=0.756855;SGB=-0.693147;MQSB=0.00513391;MQ0F=0;AC=2;AN=2;DP4=0,0,74,54;MQ=51	GT:PL:DP:GP:GQ	1/1:255,255,0:128:-2.14748e+09,-2.14748e+09,0:127
scaffold77	1738810	.	C	T	225.0	.	DP=133;VDB=0.216116;SGB=-0.693147;MQSB=0.119894;MQ0F=0;AC=2;AN=2;DP4=0,0,73,58;MQ=56	GT:PL:DP:GP:GQ	1/1:255,255,0:131:-2.14748e+09,-2.14748e+09,0:127
scaffold77	1765576	.	A	C	225.0	.	DP=202;VDB=0.433161;SGB=-0.693147;MQSB=1;MQ0F=0;AC=2;AN=2;DP4=0,0,100,93;MQ=60	GT:PL:DP:GP:GQ	1/1:255,255,0:193:-2.14748e+09,-2.14748e+09,0:127
scaffold77	1827190	.	C	A	228.0	.	DP=187;VDB=0.379248;SGB=-0.693147;RPB=0.188297;MQB=0.00129964;MQSB=0.000351386;BQB=0.440467;MQ0F=0.0160428;AC=2;AN=2;DP4=0,5,84,83;MQ=55	GT:PL:DP:GP:GQ	1/1:255,255,0:172:295,272,0:127
scaffold77	1827209	.	C	T	228.0	.	DP=184;VDB=0.0816915;SGB=-0.693147;RPB=0.728199;MQB=0.00137714;MQSB=1.84905e-06;BQB=0.537566;MQ0F=0.0163043;AC=2;AN=2;DP4=0,5,99,76;MQ=54	GT:PL:DP:GP:GQ	1/1:255,255,0:180:295,272,0:127
scaffold77	1827240	.	C	G	228.0	.	DP=174;VDB=0.0298589;SGB=-0.693147;RPB=0.177215;MQB=0;MQSB=1.014e-08;BQB=0.93038;MQ0F=0.0114943;AC=2;AN=2;DP4=0,2,94,64;MQ=51	GT:PL:DP:GP:GQ	1/1:255,255,0:160:311,280,0:127
scaffold77	1827243	.	C	A	228.0	.	DP=161;VDB=0.0249356;SGB=-0.693147;RPB=0.133758;MQB=0;MQSB=7.76593e-09;BQB=0.929936;MQ0F=0.0124224;AC=2;AN=2;DP4=0,2,95,62;MQ=51	GT:PL:DP:GP:GQ	1/1:255,255,0:159:311,280,0:127
scaffold77	1868203	.	G	A	228.0	.	DP=200;VDB=0.00578575;SGB=-0.693147;RPB=1.26601e-05;MQB=1.85539e-07;MQSB=3.32797e-05;BQB=0.415078;MQ0F=0.01;AC=2;AN=2;DP4=10,5,42,137;MQ=53	GT:PL:DP:GP:GQ	1/1:255,255,0:194:280,264,0:127
scaffold77	1928375	.	A	C	228.0	.	DP=202;VDB=0.0379377;SGB=-0.693147;RPB=1;MQB=1;MQSB=0.667202;BQB=1;MQ0F=0;AC=2;AN=2;DP4=1,0,113,84;MQ=52	GT:PL:DP:GP:GQ	1/1:255,255,0:198:307,278,0:127
scaffold77	1930841	.	A	C	225.0	.	DP=227;VDB=0.652127;SGB=-0.693147;MQSB=0.993976;MQ0F=0;AC=2;AN=2;DP4=0,0,138,78;MQ=59	GT:PL:DP:GP:GQ	1/1:255,255,0:216:-2.14748e+09,-2.14748e+09,0:127
scaffold77	1999606	.	A	G	225.0	.	DP=87;VDB=0.556827;SGB=-0.693147;MQSB=1;MQ0F=0;AC=2;AN=2;DP4=0,0,44,41;MQ=60	GT:PL:DP:GP:GQ	1/1:255,253,0:85:-2.14748e+09,-2.14748e+09,0:127
scaffold77	2011403	.	A	T	225.0	.	DP=159;VDB=0.0602685;SGB=-0.693147;MQSB=1;MQ0F=0;AC=2;AN=2;DP4=0,0,84,63;MQ=60	GT:PL:DP:GP:GQ	1/1:255,255,0:147:-2.14748e+09,-2.14748e+09,0:127
scaffold77	2022998	.	A	C	225.0	.	DP=198;VDB=0.338506;SGB=-0.693147;MQSB=1;MQ0F=0;AC=2;AN=2;DP4=0,0,94,101;MQ=60	GT:PL:DP:GP:GQ	1/1:255,255,0:195:-2.14748e+09,-2.14748e+09,0:127
scaffold77	2043621	.	A	C	228.0	.	DP=204;VDB=0.0762261;SGB=-0.693147;RPB=1;MQB=1;MQSB=1;BQB=1;MQ0F=0;AC=2;AN=2;DP4=1,0,104,89;MQ=60	GT:PL:DP:GP:GQ	1/1:255,255,0:194:307,278,0:127
scaffold77	2170815	.	A	T	225.0	.	DP=170;VDB=0.182671;SGB=-0.693147;MQSB=1;MQ0F=0;AC=2;AN=2;DP4=0,0,73,80;MQ=60	GT:PL:DP:GP:GQ	1/1:255,255,0:153:-2.14748e+09,-2.14748e+09,0:127
scaffold77	2228752	.	A	G	225.0	.	DP=226;VDB=0.644772;SGB=-0.693147;MQSB=1;MQ0F=0;AC=2;AN=2;DP4=0,0,119,102;MQ=60	GT:PL:DP:GP:GQ	1/1:255,255,0:221:-2.14748e+09,-2.14748e+09,0:127
scaffold77	2261466	.	T	A	228.0	.	DP=151;VDB=0.406717;SGB=-0.693147;RPB=6.8299e-05;MQB=1.54902e-09;MQSB=0.0748506;BQB=0.306275;MQ0F=0.00662252;AC=2;AN=2;DP4=0,16,67,61;MQ=55	GT:PL:DP:GP:GQ	1/1:255,130,0:144:275,137,0:127
scaffold77	2262994	.	A	T	225.0	.	DP=182;VDB=0.295665;SGB=-0.693147;MQSB=1;MQ0F=0;AC=2;AN=2;DP4=0,0,86,88;MQ=60	GT:PL:DP:GP:GQ	1/1:255,255,0:174:-2.14748e+09,-2.14748e+09,0:127
scaffold77	2278078	.	G	C	225.0	.	DP=195;VDB=0.16705;SGB=-0.693147;MQSB=0.976469;MQ0F=0;AC=2;AN=2;DP4=0,0,94,98;MQ=59	GT:PL:DP:GP:GQ	1/1:255,255,0:192:-2.14748e+09,-2.14748e+09,0:127
scaffold77	2278434	.	C	G	228.0	.	DP=211;VDB=0.952002;SGB=-0.693147;RPB=1;MQB=1;MQSB=0.961404;BQB=1;MQ0F=0;AC=2;AN=2;DP4=1,0,86,117;MQ=59	GT:PL:DP:GP:GQ	1/1:255,255,0:204:307,278,0:127
scaffold77	2279007	.	T	C	225.0	.	DP=175;VDB=0.465655;SGB=-0.693147;MQSB=1;MQ0F=0;AC=2;AN=2;DP4=0,0,74,95;MQ=60	GT:PL:DP:GP:GQ	1/1:255,255,0:169:-2.14748e+09,-2.14748e+09,0:127
scaffold77	2320822	.	A	T	225.0	.	DP=185;VDB=0.372555;SGB=-0.693147;MQSB=1;MQ0F=0;AC=2;AN=2;DP4=0,0,86,93;MQ=60	GT:PL:DP:GP:GQ	1/1:255,255,0:179:-2.14748e+09,-2.14748e+09,0:127
scaffold77	2327172	.	A	G	225.0	.	DP=137;VDB=0.771222;SGB=-0.693147;MQSB=1;MQ0F=0;AC=2;AN=2;DP4=0,0,73,54;MQ=60	GT:PL:DP:GP:GQ	1/1:255,255,0:127:-2.14748e+09,-2.14748e+09,0:127
scaffold77	2354672	.	A	G	225.0	.	DP=122;VDB=0.518923;SGB=-0.693147;MQSB=1;MQ0F=0;AC=2;AN=2;DP4=0,0,41,73;MQ=60	GT:PL:DP:GP:GQ	1/1:255,255,0:114:-2.14748e+09,-2.14748e+09,0:127
scaffold77	2366701	.	A	G	228.0	.	DP=131;VDB=0.027432;SGB=-0.693147;RPB=0.538462;MQB=0.505495;MQSB=0.998516;BQB=0.395604;MQ0F=0.00763359;AC=2;AN=2;DP4=1,1,38,53;MQ=59	GT:PL:DP:GP:GQ	1/1:255,241,0:93:299,260,0:127
scaffold77	2366724	.	G	C	228.0	.	DP=125;VDB=0.00496522;SGB=-0.693147;RPB=0.843434;MQB=0.5;MQSB=0.989157;BQB=0.934343;MQ0F=0.008;AC=2;AN=2;DP4=1,1,42,57;MQ=59	GT:PL:DP:GP:GQ	1/1:255,255,0:101:299,274,0:127
scaffold77	2396341	.	T	A	225.0	.	DP=222;VDB=0.237815;SGB=-0.693147;MQSB=1;MQ0F=0;AC=2;AN=2;DP4=0,0,99,103;MQ=60	GT:PL:DP:GP:GQ	1/1:255,255,0:202:-2.14748e+09,-2.14748e+09,0:127
scaffold77	2399170	.	T	G	225.0	.	DP=167;VDB=0.551898;SGB=-0.693147;MQSB=1;MQ0F=0;AC=2;AN=2;DP4=0,0,95,70;MQ=60	GT:PL:DP:GP:GQ	1/1:255,255,0:165:-2.14748e+09,-2.14748e+09,0:127
scaffold77	2407525	.	T	A	225.0	.	DP=214;VDB=0.436067;SGB=-0.693147;MQSB=0.994841;MQ0F=0;AC=2;AN=2;DP4=0,0,116,78;MQ=59	GT:PL:DP:GP:GQ	1/1:255,255,0:194:-2.14748e+09,-2.14748e+09,0:127
scaffold168	688	.	T	G	228.0	.	DP=46;VDB=0.129797;SGB=-0.693143;RPB=0;MQB=1;MQSB=1;BQB=0.223684;MQ0F=0;AC=2;AN=2;DP4=0,2,9,29;MQ=60	GT:PL:DP:GP:GQ	1/1:255,80,0:40:284,91,0:91
scaffold168	689	.	G	T	228.0	.	DP=47;VDB=0.220895;SGB=-0.693139;RPB=0.0368174;MQB=1;MQSB=1;BQB=0.126909;MQ0F=0;AC=2;AN=2;DP4=0,5,9,27;MQ=60	GT:PL:DP:GP:GQ	1/1:255,51,0:41:277,59,0:59
scaffold168	725	.	G	T	228.0	.	DP=62;VDB=0.0850511;SGB=-0.693147;RPB=0.7;MQB=1;MQSB=1;BQB=0.22;MQ0F=0;AC=2;AN=2;DP4=0,2,6,44;MQ=60	GT:PL:DP:GP:GQ	1/1:255,123,0:52:289,137,0:127
scaffold168	92199	.	A	C	225.0	.	DP=122;VDB=0.0932322;SGB=-0.693147;MQSB=1;MQ0F=0;AC=2;AN=2;DP4=0,0,40,78;MQ=60	GT:PL:DP:GP:GQ	1/1:255,255,0:118:-2.14748e+09,-2.14748e+09,0:127
scaffold168	106676	.	A	G	225.0	.	DP=238;VDB=0.48343;SGB=-0.693147;MQSB=0.993678;MQ0F=0;AC=2;AN=2;DP4=0,0,114,107;MQ=59	GT:PL:DP:GP:GQ	1/1:255,255,0:221:-2.14748e+09,-2.14748e+09,0:127
scaffold168	108295	.	A	T	225.0	.	DP=217;VDB=0.070203;SGB=-0.693147;MQSB=0.942056;MQ0F=0;AC=2;AN=2;DP4=0,0,102,107;MQ=59	GT:PL:DP:GP:GQ	1/1:255,255,0:209:-2.14748e+09,-2.14748e+09,0:127
scaffold168	153057	.	C	A	228.0	.	DP=194;VDB=0.631309;SGB=-0.693147;RPB=1;MQB=1;MQSB=1;BQB=1;MQ0F=0;AC=2;AN=2;DP4=1,0,97,92;MQ=60	GT:PL:DP:GP:GQ	1/1:255,255,0:190:308,278,0:127
scaffold168	153254	.	C	T	225.0	.	DP=219;VDB=0.19031;SGB=-0.693147;MQSB=1;MQ0F=0;AC=2;AN=2;DP4=0,0,109,99;MQ=60	GT:PL:DP:GP:GQ	1/1:255,255,0:208:-2.14748e+09,-2.14748e+09,0:127
scaffold168	165078	.	C	T	228.0	.	DP=124;VDB=0.00364285;SGB=-0.693147;RPB=1;MQB=1;MQSB=0.918231;BQB=1;MQ0F=0.00806452;AC=2;AN=2;DP4=1,0,32,83;MQ=59	GT:PL:DP:GP:GQ	1/1:255,255,0:116:315,282,0:127
scaffold168	165118	.	C	A	225.0	.	DP=132;VDB=0.325835;SGB=-0.693147;MQSB=0.924582;MQ0F=0;AC=2;AN=2;DP4=0,0,23,99;MQ=57	GT:PL:DP:GP:GQ	1/1:255,255,0:122:-2.14748e+09,-2.14748e+09,0:127
scaffold168	165399	.	C	T	225.0	.	DP=62;VDB=0.00362994;SGB=-0.693147;MQSB=0.0139057;MQ0F=0;AC=2;AN=2;DP4=0,0,14,47;MQ=53	GT:PL:DP:GP:GQ	1/1:255,184,0:61:-2.14748e+09,-2.14748e+09,0:127
scaffold168	165402	.	C	T	225.0	.	DP=61;VDB=0.0042117;SGB=-0.693147;MQSB=0.0139057;MQ0F=0;AC=2;AN=2;DP4=0,0,14,47;MQ=53	GT:PL:DP:GP:GQ	1/1:255,184,0:61:-2.14748e+09,-2.14748e+09,0:127
scaffold168	165405	.	G	A	225.0	.	DP=62;VDB=0.00429815;SGB=-0.693147;MQSB=0.0226484;MQ0F=0;AC=2;AN=2;DP4=0,0,13,46;MQ=53	GT:PL:DP:GP:GQ	1/1:255,178,0:59:-2.14748e+09,-2.14748e+09,0:127
scaffold168	165430	.	C	T	228.0	.	DP=62;VDB=0.594283;SGB=-0.693147;RPB=0.301724;MQB=0.0172414;MQSB=0.00206717;BQB=0.853448;MQ0F=0;AC=2;AN=2;DP4=0,2,25,33;MQ=53	GT:PL:DP:GP:GQ	1/1:255,139,0:60:289,153,0:127
scaffold168	171089	.	G	A	225.0	.	DP=142;VDB=0.0179631;SGB=-0.693147;MQSB=0.64405;MQ0F=0;AC=2;AN=2;DP4=0,0,100,37;MQ=56	GT:PL:DP:GP:GQ	1/1:255,255,0:137:-2.14748e+09,-2.14748e+09,0:127
scaffold168	171103	.	C	T	225.0	.	DP=128;VDB=9.88942e-08;SGB=-0.693147;MQSB=0.391344;MQ0F=0;AC=2;AN=2;DP4=0,0,79,40;MQ=55	GT:PL:DP:GP:GQ	1/1:255,255,0:119:-2.14748e+09,-2.14748e+09,0:127
scaffold168	171759	.	G	T	225.0	.	DP=171;VDB=0.870474;SGB=-0.693147;MQSB=0.854479;MQ0F=0;AC=2;AN=2;DP4=0,0,62,104;MQ=55	GT:PL:DP:GP:GQ	1/1:255,255,0:166:-2.14748e+09,-2.14748e+09,0:127
scaffold168	188641	.	A	T	225.0	.	DP=154;VDB=0.180171;SGB=-0.693147;MQSB=1;MQ0F=0;AC=2;AN=2;DP4=0,0,61,90;MQ=60	GT:PL:DP:GP:GQ	1/1:255,255,0:151:-2.14748e+09,-2.14748e+09,0:127
scaffold168	210833	.	A	T	228.0	.	DP=151;VDB=0.299194;SGB=-0.693147;RPB=1;MQB=1;MQSB=1;BQB=1;MQ0F=0;AC=2;AN=2;DP4=0,1,74,68;MQ=60	GT:PL:DP:GP:GQ	1/1:255,255,0:143:300,274,0:127
scaffold168	248483	.	A	T	225.0	.	DP=207;VDB=0.0847133;SGB=-0.693147;MQSB=1;MQ0F=0;AC=2;AN=2;DP4=0,0,128,72;MQ=60	GT:PL:DP:GP:GQ	1/1:255,255,0:200:-2.14748e+09,-2.14748e+09,0:127
scaffold168	273348	.	A	C	225.0	.	DP=231;VDB=0.0145719;SGB=-0.693147;MQSB=0.310506;MQ0F=0.004329;AC=2;AN=2;DP4=0,0,139,87;MQ=53	GT:PL:DP:GP:GQ	1/1:255,255,0:226:-2.14748e+09,-2.14748e+09,0:127
scaffold168	273609	.	A	G	225.0	.	DP=205;VDB=0.130489;SGB=-0.693147;MQSB=0.0442162;MQ0F=0;AC=2;AN=2;DP4=0,0,83,110;MQ=57	GT:PL:DP:GP:GQ	1/1:255,255,0:193:-2.14748e+09,-2.14748e+09,0:127
scaffold168	273637	.	A	T	225.0	.	DP=215;VDB=0.198425;SGB=-0.693147;MQSB=0.0399268;MQ0F=0;AC=2;AN=2;DP4=0,0,93,109;MQ=57	GT:PL:DP:GP:GQ	1/1:255,255,0:202:-2.14748e+09,-2.14748e+09,0:127
scaffold168	273639	.	C	T	225.0	.	DP=219;VDB=0.227169;SGB=-0.693147;MQSB=0.0364358;MQ0F=0;AC=2;AN=2;DP4=0,0,96,110;MQ=57	GT:PL:DP:GP:GQ	1/1:255,255,0:206:-2.14748e+09,-2.14748e+09,0:127
scaffold168	273709	.	G	T	225.0	.	DP=245;VDB=0.575217;SGB=-0.693147;MQSB=0.0864854;MQ0F=0;AC=2;AN=2;DP4=0,0,131,100;MQ=58	GT:PL:DP:GP:GQ	1/1:255,255,0:231:-2.14748e+09,-2.14748e+09,0:127
scaffold168	273719	.	A	G	225.0	.	DP=248;VDB=0.967911;SGB=-0.693147;MQSB=0.101825;MQ0F=0;AC=2;AN=2;DP4=0,0,127,114;MQ=58	GT:PL:DP:GP:GQ	1/1:255,255,0:241:-2.14748e+09,-2.14748e+09,0:127
scaffold168	273724	.	A	C	228.0	.	DP=244;VDB=0.884015;SGB=-0.693147;RPB=1;MQB=1;MQSB=0.0942226;BQB=1;MQ0F=0;AC=2;AN=2;DP4=0,1,122,109;MQ=58	GT:PL:DP:GP:GQ	1/1:255,255,0:232:309,279,0:127
scaffold168	273786	.	T	C	225.0	.	DP=213;VDB=0.993804;SGB=-0.693147;MQSB=0.0830024;MQ0F=0;AC=2;AN=2;DP4=0,0,102,103;MQ=53	GT:PL:DP:GP:GQ	1/1:255,255,0:205:-2.14748e+09,-2.14748e+09,0:127
scaffold168	273859	.	T	C	225.0	.	DP=212;VDB=0.998502;SGB=-0.693147;MQSB=0.394062;MQ0F=0;AC=2;AN=2;DP4=0,0,120,89;MQ=54	GT:PL:DP:GP:GQ	1/1:255,255,0:209:-2.14748e+09,-2.14748e+09,0:127
scaffold168	273862	.	C	T	225.0	.	DP=214;VDB=0.998538;SGB=-0.693147;MQSB=0.324948;MQ0F=0;AC=2;AN=2;DP4=0,0,117,85;MQ=54	GT:PL:DP:GP:GQ	1/1:255,255,0:202:-2.14748e+09,-2.14748e+09,0:127
scaffold168	273886	.	A	G	225.0	.	DP=138;VDB=2.3674e-09;SGB=-0.693147;MQSB=0.91687;MQ0F=0;AC=2;AN=2;DP4=0,0,84,54;MQ=57	GT:PL:DP:GP:GQ	1/1:255,255,0:138:-2.14748e+09,-2.14748e+09,0:127
scaffold168	273977	.	T	C	225.0	.	DP=220;VDB=0.385502;SGB=-0.693147;MQSB=0.950634;MQ0F=0;AC=2;AN=2;DP4=0,0,109,101;MQ=58	GT:PL:DP:GP:GQ	1/1:255,255,0:210:-2.14748e+09,-2.14748e+09,0:127
scaffold168	273995	.	G	A	225.0	.	DP=185;VDB=0.153166;SGB=-0.693147;MQSB=0.927372;MQ0F=0;AC=2;AN=2;DP4=0,0,91,91;MQ=55	GT:PL:DP:GP:GQ	1/1:255,255,0:182:-2.14748e+09,-2.14748e+09,0:127
scaffold168	273998	.	C	A	225.0	.	DP=183;VDB=0.156543;SGB=-0.693147;MQSB=0.913399;MQ0F=0;AC=2;AN=2;DP4=0,0,92,91;MQ=55	GT:PL:DP:GP:GQ	1/1:255,255,0:183:-2.14748e+09,-2.14748e+09,0:127
scaffold168	274001	.	C	G	225.0	.	DP=183;VDB=0.0837698;SGB=-0.693147;MQSB=0.815534;MQ0F=0;AC=2;AN=2;DP4=0,0,90,88;MQ=55	GT:PL:DP:GP:GQ	1/1:255,255,0:178:-2.14748e+09,-2.14748e+09,0:127
scaffold168	274024	.	T	A	228.0	.	DP=193;VDB=0.743028;SGB=-0.693147;RPB=1;MQB=1;MQSB=0.966297;BQB=1;MQ0F=0;AC=2;AN=2;DP4=1,0,87,96;MQ=53	GT:PL:DP:GP:GQ	1/1:255,255,0:184:307,278,0:127
scaffold168	274076	.	G	A	225.0	.	DP=217;VDB=0.531234;SGB=-0.693147;MQSB=0.392513;MQ0F=0;AC=2;AN=2;DP4=0,0,89,118;MQ=51	GT:PL:DP:GP:GQ	1/1:255,255,0:207:-2.14748e+09,-2.14748e+09,0:127
scaffold168	274087	.	C	A	225.0	.	DP=238;VDB=0.441944;SGB=-0.693147;MQSB=0.305401;MQ0F=0;AC=2;AN=2;DP4=0,0,101,121;MQ=53	GT:PL:DP:GP:GQ	1/1:255,255,0:222:-2.14748e+09,-2.14748e+09,0:127
scaffold168	274164	.	A	T	225.0	.	DP=233;VDB=0.993847;SGB=-0.693147;MQSB=0.111102;MQ0F=0;AC=2;AN=2;DP4=0,0,132,97;MQ=58	GT:PL:DP:GP:GQ	1/1:255,255,0:229:-2.14748e+09,-2.14748e+09,0:127
scaffold168	274224	.	C	T	225.0	.	DP=213;VDB=0.480961;SGB=-0.693147;MQSB=0.128156;MQ0F=0;AC=2;AN=2;DP4=0,0,109,94;MQ=58	GT:PL:DP:GP:GQ	1/1:255,255,0:203:-2.14748e+09,-2.14748e+09,0:127
scaffold168	274228	.	A	G	228.0	.	DP=216;VDB=0.679479;SGB=-0.693147;RPB=1;MQB=1;MQSB=0.136333;BQB=1;MQ0F=0;AC=2;AN=2;DP4=0,1,113,97;MQ=58	GT:PL:DP:GP:GQ	1/1:255,255,0:211:309,279,0:127
scaffold168	274261	.	A	G	228.0	.	DP=206;VDB=0.0107997;SGB=-0.693147;RPB=0.0350441;MQB=0.469778;MQSB=0.320576;BQB=0.0227359;MQ0F=0;AC=2;AN=2;DP4=1,4,92,101;MQ=58	GT:PL:DP:GP:GQ	1/1:255,255,0:198:294,271,0:127
scaffold168	274279	.	G	C	228.0	.	DP=213;VDB=0.477502;SGB=-0.693147;RPB=1;MQB=1;MQSB=0.142736;BQB=1;MQ0F=0;AC=2;AN=2;DP4=1,0,90,105;MQ=57	GT:PL:DP:GP:GQ	1/1:255,255,0:196:311,280,0:127
scaffold168	274306	.	G	A	225.0	.	DP=165;VDB=0.552188;SGB=-0.676189;MQSB=0.8618;MQ0F=0;AC=2;AN=2;DP4=0,0,5,6;MQ=59	GT:PL:DP:GP:GQ	1/1:255,33,0:11:-2.14748e+09,-2.14748e+09,0:127
scaffold168	274324	.	A	G	225.0	.	DP=208;VDB=0.103015;SGB=-0.693147;MQSB=0.0185929;MQ0F=0;AC=2;AN=2;DP4=0,0,77,114;MQ=55	GT:PL:DP:GP:GQ	1/1:255,255,0:191:-2.14748e+09,-2.14748e+09,0:127
scaffold168	274336	.	A	G	225.0	.	DP=218;VDB=0.00389566;SGB=-0.693147;MQSB=0.0047004;MQ0F=0;AC=2;AN=2;DP4=0,0,85,118;MQ=52	GT:PL:DP:GP:GQ	1/1:255,255,0:203:-2.14748e+09,-2.14748e+09,0:127
scaffold168	274839	.	G	T	225.0	.	DP=158;VDB=0.859669;SGB=-0.693147;MQSB=0.210217;MQ0F=0;AC=2;AN=2;DP4=0,0,77,76;MQ=54	GT:PL:DP:GP:GQ	1/1:255,255,0:153:-2.14748e+09,-2.14748e+09,0:127
scaffold168	274855	.	G	C	225.0	.	DP=162;VDB=0.085355;SGB=-0.693147;MQSB=0.0260162;MQ0F=0;AC=2;AN=2;DP4=0,0,83,69;MQ=54	GT:PL:DP:GP:GQ	1/1:255,255,0:152:-2.14748e+09,-2.14748e+09,0:127
scaffold168	274889	.	A	G	225.0	.	DP=154;VDB=0.0628931;SGB=-0.693147;MQSB=0.809593;MQ0F=0;AC=2;AN=2;DP4=0,0,81,71;MQ=57	GT:PL:DP:GP:GQ	1/1:255,255,0:152:-2.14748e+09,-2.14748e+09,0:127
scaffold168	274890	.	C	A	225.0	.	DP=155;VDB=0.0643912;SGB=-0.693147;MQSB=0.727036;MQ0F=0;AC=2;AN=2;DP4=0,0,82,72;MQ=57	GT:PL:DP:GP:GQ	1/1:255,255,0:154:-2.14748e+09,-2.14748e+09,0:127
scaffold168	274913	.	T	C	225.0	.	DP=152;VDB=0.661999;SGB=-0.693147;MQSB=0.947187;MQ0F=0;AC=2;AN=2;DP4=0,0,77,74;MQ=57	GT:PL:DP:GP:GQ	1/1:255,255,0:151:-2.14748e+09,-2.14748e+09,0:127
scaffold168	274943	.	G	A	225.0	.	DP=189;VDB=0.757344;SGB=-0.693147;MQSB=0.795072;MQ0F=0;AC=2;AN=2;DP4=0,0,83,97;MQ=58	GT:PL:DP:GP:GQ	1/1:255,255,0:180:-2.14748e+09,-2.14748e+09,0:127
scaffold168	275223	.	C	T	228.0	.	DP=185;VDB=0.000534887;SGB=-0.693147;RPB=4.82826e-09;MQB=4.46673e-13;MQSB=0.00362072;BQB=0.0720922;MQ0F=0.0108108;AC=2;AN=2;DP4=26,2,70,78;MQ=52	GT:PL:DP:GP:GQ	1/1:255,41,0:176:271,46,0:46
scaffold168	275254	.	G	A	228.0	.	DP=201;VDB=0.0746437;SGB=-0.693147;RPB=0.804688;MQB=1.09894e-13;MQSB=0.00300626;BQB=0.949195;MQ0F=0.00995025;AC=2;AN=2;DP4=31,2,90,74;MQ=51	GT:PL:DP:GP:GQ	1/1:255,51,0:197:270,55,0:55
scaffold168	275264	.	A	G	225.0	.	DP=163;VDB=6.44425e-09;SGB=-0.693147;MQSB=0.0106214;MQ0F=0.0122699;AC=2;AN=2;DP4=0,0,98,64;MQ=51	GT:PL:DP:GP:GQ	1/1:255,255,0:162:-2.14748e+09,-2.14748e+09,0:127
scaffold168	275367	.	A	T	225.0	.	DP=96;VDB=2.03544e-06;SGB=-0.693147;MQSB=0.628408;MQ0F=0;AC=2;AN=2;DP4=0,0,39,53;MQ=51	GT:PL:DP:GP:GQ	1/1:255,255,0:92:-2.14748e+09,-2.14748e+09,0:127
scaffold168	275368	.	C	T	225.0	.	DP=96;VDB=4.7034e-06;SGB=-0.693147;MQSB=0.577324;MQ0F=0;AC=2;AN=2;DP4=0,0,41,54;MQ=51	GT:PL:DP:GP:GQ	1/1:255,255,0:95:-2.14748e+09,-2.14748e+09,0:127
scaffold168	275369	.	A	G	225.0	.	DP=98;VDB=4.82697e-06;SGB=-0.693147;MQSB=0.577324;MQ0F=0;AC=2;AN=2;DP4=0,0,41,54;MQ=51	GT:PL:DP:GP:GQ	1/1:255,255,0:95:-2.14748e+09,-2.14748e+09,0:127
scaffold168	275410	.	A	C	228.0	.	DP=152;VDB=0.00120489;SGB=-0.693147;RPB=1;MQB=1;MQSB=0.072939;BQB=1;MQ0F=0.0197368;AC=2;AN=2;DP4=0,1,57,92;MQ=54	GT:PL:DP:GP:GQ	1/1:255,255,0:150:304,276,0:127
scaffold168	275818	.	C	T	225.0	.	DP=175;VDB=0.996265;SGB=-0.693147;MQSB=0.0267456;MQ0F=0;AC=2;AN=2;DP4=0,0,81,93;MQ=52	GT:PL:DP:GP:GQ	1/1:255,255,0:174:-2.14748e+09,-2.14748e+09,0:127
scaffold168	277374	.	A	T	225.0	.	DP=190;VDB=0.715942;SGB=-0.693147;MQSB=1;MQ0F=0;AC=2;AN=2;DP4=0,0,79,91;MQ=60	GT:PL:DP:GP:GQ	1/1:255,255,0:170:-2.14748e+09,-2.14748e+09,0:127
scaffold168	277870	.	A	C	225.0	.	DP=175;VDB=0.492702;SGB=-0.693147;MQSB=1;MQ0F=0;AC=2;AN=2;DP4=0,0,85,83;MQ=60	GT:PL:DP:GP:GQ	1/1:255,255,0:168:-2.14748e+09,-2.14748e+09,0:127
scaffold168	362021	.	T	C	228.0	.	DP=170;VDB=0.0117977;SGB=-0.693147;RPB=0.00843077;MQB=0.0119668;MQSB=0.0777917;BQB=0.00536433;MQ0F=0.00588235;AC=2;AN=2;DP4=1,3,83,72;MQ=53	GT:PL:DP:GP:GQ	1/1:255,255,0:159:295,272,0:127
scaffold168	362024	.	C	T	228.0	.	DP=170;VDB=0.00814777;SGB=-0.693147;RPB=1;MQB=1;MQSB=0.135715;BQB=1;MQ0F=0.00588235;AC=2;AN=2;DP4=0,1,86,73;MQ=54	GT:PL:DP:GP:GQ	1/1:255,255,0:160:317,283,0:127
scaffold168	378621	.	G	A	228.0	.	DP=182;VDB=0.0608743;SGB=-0.693147;RPB=0.0601647;MQB=0.0202723;MQSB=0.0137901;BQB=0.946542;MQ0F=0;AC=2;AN=2;DP4=0,3,103,73;MQ=55	GT:PL:DP:GP:GQ	1/1:255,255,0:179:293,271,0:127
scaffold168	378949	.	G	C	228.0	.	DP=199;VDB=0.423908;SGB=-0.693147;RPB=0.0338616;MQB=1.60565e-08;MQSB=0.994754;BQB=0.266069;MQ0F=0.0100503;AC=2;AN=2;DP4=11,3,89,86;MQ=55	GT:PL:DP:GP:GQ	1/1:255,255,0:189:281,265,0:127
scaffold168	378969	.	C	T	228.0	.	DP=224;VDB=0.412286;SGB=-0.693147;RPB=9.53736e-05;MQB=1.61648e-16;MQSB=0.659643;BQB=0.113066;MQ0F=0.0178571;AC=2;AN=2;DP4=13,15,96,91;MQ=54	GT:PL:DP:GP:GQ	1/1:255,156,0:215:277,163,0:127
scaffold168	379019	.	T	A	225.0	.	DP=188;VDB=0.0885651;SGB=-0.693147;MQSB=0.767766;MQ0F=0.0212766;AC=2;AN=2;DP4=0,0,89,90;MQ=52	GT:PL:DP:GP:GQ	1/1:255,255,0:179:-2.14748e+09,-2.14748e+09,0:127
scaffold168	379187	.	C	T	228.0	.	DP=177;VDB=0.783641;SGB=-0.693147;RPB=0.0843513;MQB=1.18704e-05;MQSB=0.220411;BQB=0.748883;MQ0F=0.0169492;AC=2;AN=2;DP4=0,8,85,70;MQ=56	GT:PL:DP:GP:GQ	1/1:255,255,0:163:291,270,0:127
scaffold168	379211	.	C	T	228.0	.	DP=181;VDB=0.154003;SGB=-0.693147;RPB=0.456739;MQB=0.00327512;MQSB=0.587902;BQB=0.652004;MQ0F=0.0110497;AC=2;AN=2;DP4=0,4,83,84;MQ=58	GT:PL:DP:GP:GQ	1/1:255,255,0:171:298,273,0:127
scaffold168	379229	.	T	G	228.0	.	DP=184;VDB=0.0575686;SGB=-0.693147;RPB=0.602912;MQB=0.00346165;MQSB=0.700907;BQB=0.999988;MQ0F=0;AC=2;AN=2;DP4=0,4,85,89;MQ=58	GT:PL:DP:GP:GQ	1/1:255,255,0:178:294,271,0:127
scaffold168	379232	.	G	C	228.0	.	DP=183;VDB=0.110777;SGB=-0.693147;RPB=0.680047;MQB=0.00344272;MQSB=0.717761;BQB=0.981547;MQ0F=0;AC=2;AN=2;DP4=0,4,85,92;MQ=58	GT:PL:DP:GP:GQ	1/1:255,255,0:181:292,270,0:127
scaffold168	379271	.	G	A	228.0	.	DP=210;VDB=0.864159;SGB=-0.693147;RPB=2.60674e-08;MQB=9.5974e-15;MQSB=0.170037;BQB=0.896875;MQ0F=0.0142857;AC=2;AN=2;DP4=0,25,85,94;MQ=54	GT:PL:DP:GP:GQ	1/1:255,198,0:204:277,206,0:127
scaffold168	379311	.	G	A	228.0	.	DP=209;VDB=0.443353;SGB=-0.693147;RPB=0.995798;MQB=6.03898e-10;MQSB=0.68902;BQB=0.978663;MQ0F=0.0191388;AC=2;AN=2;DP4=0,16,82,89;MQ=53	GT:PL:DP:GP:GQ	1/1:255,255,0:187:283,266,0:127
scaffold168	379406	.	C	A	228.0	.	DP=183;VDB=0.776029;SGB=-0.693147;RPB=1;MQB=1;MQSB=0.991615;BQB=1;MQ0F=0;AC=2;AN=2;DP4=1,0,86,84;MQ=59	GT:PL:DP:GP:GQ	1/1:255,255,0:171:306,277,0:127
scaffold168	507407	.	A	C	225.0	.	DP=111;VDB=0.199922;SGB=-0.693147;MQSB=0.772346;MQ0F=0;AC=2;AN=2;DP4=0,0,35,73;MQ=59	GT:PL:DP:GP:GQ	1/1:255,255,0:108:-2.14748e+09,-2.14748e+09,0:127
scaffold168	513992	.	G	A	228.0	.	DP=70;VDB=7.69436e-15;SGB=-0.693147;RPB=0.000311681;MQB=0.00120235;MQSB=0.0890346;BQB=0.875346;MQ0F=0.0142857;AC=2;AN=2;DP4=6,0,4,57;MQ=51	GT:PL:DP:GP:GQ	1/1:255,75,0:67:278,83,0:83
scaffold168	519420	.	T	C	213.0	.	DP=76;VDB=0.00808981;SGB=-0.693147;RPB=0.000322167;MQB=0.000322167;MQSB=0.00620407;BQB=0.230591;MQ0F=0.0526316;AC=2;AN=2;DP4=1,5,67,1;MQ=52	GT:PL:DP:GP:GQ	1/1:240,130,0:74:271,142,0:127
scaffold168	576650	.	C	T	225.0	.	DP=140;VDB=0.302477;SGB=-0.693147;MQSB=0.19467;MQ0F=0;AC=2;AN=2;DP4=0,0,66,69;MQ=54	GT:PL:DP:GP:GQ	1/1:255,255,0:135:-2.14748e+09,-2.14748e+09,0:127
scaffold168	576981	.	C	G	225.0	.	DP=189;VDB=0.362873;SGB=-0.693147;MQSB=1;MQ0F=0;AC=2;AN=2;DP4=0,0,84,89;MQ=60	GT:PL:DP:GP:GQ	1/1:255,255,0:173:-2.14748e+09,-2.14748e+09,0:127
scaffold168	627465	.	A	C	225.0	.	DP=147;VDB=0.10416;SGB=-0.693147;MQSB=0.991504;MQ0F=0;AC=2;AN=2;DP4=0,0,78,63;MQ=59	GT:PL:DP:GP:GQ	1/1:255,255,0:141:-2.14748e+09,-2.14748e+09,0:127
scaffold168	660398	.	C	T	228.0	.	DP=190;VDB=0.0862001;SGB=-0.693147;RPB=0.00340381;MQB=1.09284e-07;MQSB=0.112479;BQB=0.892515;MQ0F=0.0315789;AC=2;AN=2;DP4=0,12,77,98;MQ=52	GT:PL:DP:GP:GQ	1/1:255,255,0:187:291,270,0:127
scaffold168	660400	.	T	A	228.0	.	DP=193;VDB=0.0845133;SGB=-0.693147;RPB=0.00222727;MQB=1.94588e-07;MQSB=0.125121;BQB=0.90899;MQ0F=0.0310881;AC=2;AN=2;DP4=0,11,78,99;MQ=52	GT:PL:DP:GP:GQ	1/1:255,255,0:188:296,272,0:127
scaffold168	660461	.	G	A	228.0	.	DP=221;VDB=0.168858;SGB=-0.693147;RPB=0.809689;MQB=2.80011e-12;MQSB=0.0550604;BQB=0.136857;MQ0F=0.0271493;AC=2;AN=2;DP4=0,20,105,91;MQ=54	GT:PL:DP:GP:GQ	1/1:255,255,0:216:283,266,0:127
scaffold168	685948	.	A	G	225.0	.	DP=193;VDB=0.155368;SGB=-0.693147;MQSB=1;MQ0F=0;AC=2;AN=2;DP4=0,0,97,89;MQ=60	GT:PL:DP:GP:GQ	1/1:255,255,0:186:-2.14748e+09,-2.14748e+09,0:127
scaffold510	3705	.	T	C	228.0	.	DP=91;VDB=0.033001;SGB=-0.693147;RPB=1;MQB=1;MQSB=0.323046;BQB=1;MQ0F=0.021978;AC=2;AN=2;DP4=1,0,28,62;MQ=52	GT:PL:DP:GP:GQ	1/1:255,254,0:91:312,279,0:127
scaffold510	40826	.	C	A	228.0	.	DP=161;VDB=0.180604;SGB=-0.693147;RPB=1;MQB=1;MQSB=1.88897e-05;BQB=1;MQ0F=0.00621118;AC=2;AN=2;DP4=0,1,72,81;MQ=53	GT:PL:DP:GP:GQ	1/1:255,255,0:154:305,277,0:127
scaffold118	35004	.	A	T	228.0	.	DP=215;VDB=0.705157;SGB=-0.693147;RPB=1;MQB=1;MQSB=1;BQB=1;MQ0F=0;AC=2;AN=2;DP4=0,1,106,101;MQ=60	GT:PL:DP:GP:GQ	1/1:255,255,0:208:303,276,0:127
scaffold118	53474	.	A	G	225.0	.	DP=204;VDB=0.879286;SGB=-0.693147;MQSB=1;MQ0F=0;AC=2;AN=2;DP4=0,0,95,94;MQ=60	GT:PL:DP:GP:GQ	1/1:255,255,0:189:-2.14748e+09,-2.14748e+09,0:127
scaffold118	96420	.	A	G	225.0	.	DP=250;VDB=0.931988;SGB=-0.693147;MQSB=0.991608;MQ0F=0;AC=2;AN=2;DP4=0,0,116,121;MQ=59	GT:PL:DP:GP:GQ	1/1:255,255,0:237:-2.14748e+09,-2.14748e+09,0:127
scaffold118	103510	.	G	A	225.0	.	DP=90;VDB=4.16454e-13;SGB=-0.693147;MQSB=0.409556;MQ0F=0;AC=2;AN=2;DP4=0,0,64,22;MQ=52	GT:PL:DP:GP:GQ	1/1:255,255,0:86:-2.14748e+09,-2.14748e+09,0:127
scaffold118	103516	.	A	G	225.0	.	DP=100;VDB=2.58891e-09;SGB=-0.693147;MQSB=0.377326;MQ0F=0;AC=2;AN=2;DP4=0,0,74,24;MQ=53	GT:PL:DP:GP:GQ	1/1:255,255,0:98:-2.14748e+09,-2.14748e+09,0:127
scaffold118	103519	.	A	G	225.0	.	DP=102;VDB=6.01962e-12;SGB=-0.693147;MQSB=0.34811;MQ0F=0;AC=2;AN=2;DP4=0,0,76,24;MQ=53	GT:PL:DP:GP:GQ	1/1:255,255,0:100:-2.14748e+09,-2.14748e+09,0:127
scaffold118	103525	.	C	A	225.0	.	DP=123;VDB=2.90508e-09;SGB=-0.693147;MQSB=0.832797;MQ0F=0;AC=2;AN=2;DP4=0,0,82,36;MQ=54	GT:PL:DP:GP:GQ	1/1:255,255,0:118:-2.14748e+09,-2.14748e+09,0:127
scaffold118	109435	.	A	C	225.0	.	DP=175;VDB=0.576561;SGB=-0.693147;MQSB=1;MQ0F=0;AC=2;AN=2;DP4=0,0,98,60;MQ=60	GT:PL:DP:GP:GQ	1/1:255,255,0:158:-2.14748e+09,-2.14748e+09,0:127
scaffold118	111682	.	C	T	225.0	.	DP=178;VDB=0.992685;SGB=-0.693147;MQSB=0.787134;MQ0F=0;AC=2;AN=2;DP4=0,0,80,91;MQ=53	GT:PL:DP:GP:GQ	1/1:255,255,0:171:-2.14748e+09,-2.14748e+09,0:127
scaffold118	111689	.	G	A	225.0	.	DP=173;VDB=0.962873;SGB=-0.693147;MQSB=0.816474;MQ0F=0;AC=2;AN=2;DP4=0,0,79,85;MQ=54	GT:PL:DP:GP:GQ	1/1:255,255,0:164:-2.14748e+09,-2.14748e+09,0:127
scaffold118	111697	.	G	A	225.0	.	DP=172;VDB=0.982924;SGB=-0.693147;MQSB=0.595945;MQ0F=0;AC=2;AN=2;DP4=0,0,83,80;MQ=54	GT:PL:DP:GP:GQ	1/1:255,255,0:163:-2.14748e+09,-2.14748e+09,0:127
scaffold118	111719	.	A	T	225.0	.	DP=167;VDB=0.229145;SGB=-0.693147;MQSB=0.948208;MQ0F=0;AC=2;AN=2;DP4=0,0,77,83;MQ=59	GT:PL:DP:GP:GQ	1/1:255,255,0:160:-2.14748e+09,-2.14748e+09,0:127
scaffold118	131330	.	C	T	228.0	.	DP=120;VDB=7.82793e-26;SGB=-0.693147;RPB=0.000807273;MQB=0.00947232;MQSB=0.259922;BQB=0.873076;MQ0F=0;AC=2;AN=2;DP4=0,5,46,67;MQ=51	GT:PL:DP:GP:GQ	1/1:255,223,0:118:284,234,0:127
scaffold118	131333	.	T	C	228.0	.	DP=120;VDB=2.55315e-26;SGB=-0.693147;RPB=0.041967;MQB=0.00441664;MQSB=0.351655;BQB=0.844625;MQ0F=0.00833333;AC=2;AN=2;DP4=0,5,47,66;MQ=51	GT:PL:DP:GP:GQ	1/1:255,236,0:118:287,249,0:127
scaffold118	131336	.	T	G	228.0	.	DP=120;VDB=2.59602e-26;SGB=-0.693147;RPB=0.0383648;MQB=0.00449041;MQSB=0.341952;BQB=0.203093;MQ0F=0.00833333;AC=2;AN=2;DP4=0,5,47,65;MQ=51	GT:PL:DP:GP:GQ	1/1:255,241,0:117:288,254,0:127
scaffold118	131337	.	C	T	228.0	.	DP=118;VDB=7.49452e-27;SGB=-0.693147;RPB=0.0129565;MQB=0.0674714;MQSB=0.194063;BQB=0.237389;MQ0F=0;AC=2;AN=2;DP4=0,3,47,66;MQ=52	GT:PL:DP:GP:GQ	1/1:255,255,0:116:289,269,0:127
scaffold118	131854	.	G	A	228.0	.	DP=173;VDB=3.97595e-12;SGB=-0.693147;RPB=0.00608517;MQB=0.0139067;MQSB=0.692414;BQB=0.96553;MQ0F=0.00578035;AC=2;AN=2;DP4=0,4,75,86;MQ=54	GT:PL:DP:GP:GQ	1/1:255,255,0:165:290,269,0:127
scaffold118	181768	.	A	T	225.0	.	DP=163;VDB=0.974063;SGB=-0.693147;MQSB=1;MQ0F=0;AC=2;AN=2;DP4=0,0,93,67;MQ=60	GT:PL:DP:GP:GQ	1/1:255,255,0:160:-2.14748e+09,-2.14748e+09,0:127
scaffold118	212077	.	A	C	228.0	.	DP=130;VDB=0.0623456;SGB=-0.693147;RPB=1;MQB=1;MQSB=1;BQB=1;MQ0F=0;AC=2;AN=2;DP4=1,0,100,23;MQ=60	GT:PL:DP:GP:GQ	1/1:255,255,0:124:303,276,0:127
scaffold118	235117	.	A	C	225.0	.	DP=65;VDB=0.658588;SGB=-0.693147;MQSB=1;MQ0F=0;AC=2;AN=2;DP4=0,0,55,7;MQ=60	GT:PL:DP:GP:GQ	1/1:255,187,0:62:-2.14748e+09,-2.14748e+09,0:127
scaffold118	311854	.	C	T	228.0	.	DP=202;VDB=0.00222372;SGB=-0.693147;RPB=1;MQB=1;MQSB=0.83245;BQB=1;MQ0F=0;AC=2;AN=2;DP4=1,0,99,99;MQ=59	GT:PL:DP:GP:GQ	1/1:255,255,0:199:318,283,0:127
scaffold118	311867	.	A	G	228.0	.	DP=215;VDB=0.0430564;SGB=-0.693147;RPB=1;MQB=1;MQSB=0.850007;BQB=1;MQ0F=0;AC=2;AN=2;DP4=1,0,108,103;MQ=59	GT:PL:DP:GP:GQ	1/1:255,255,0:212:320,284,0:127
scaffold118	311869	.	G	A	228.0	.	DP=215;VDB=0.0393983;SGB=-0.693147;RPB=1;MQB=1;MQSB=0.795949;BQB=1;MQ0F=0;AC=2;AN=2;DP4=1,0,109,102;MQ=59	GT:PL:DP:GP:GQ	1/1:255,255,0:212:320,284,0:127
scaffold118	311924	.	A	T	228.0	.	DP=235;VDB=0.860825;SGB=-0.693147;RPB=0.708464;MQB=0.000770289;MQSB=0.333954;BQB=0.999903;MQ0F=0;AC=2;AN=2;DP4=5,0,103,117;MQ=58	GT:PL:DP:GP:GQ	1/1:255,255,0:225:293,271,0:127
scaffold118	311940	.	G	A	228.0	.	DP=222;VDB=0.293545;SGB=-0.693147;RPB=0.132596;MQB=5.17809e-05;MQSB=0.249965;BQB=0.777293;MQ0F=0.0045045;AC=2;AN=2;DP4=7,0,100,110;MQ=57	GT:PL:DP:GP:GQ	1/1:255,255,0:217:287,268,0:127
scaffold118	311948	.	G	A	228.0	.	DP=191;VDB=0.000581139;SGB=-0.693147;RPB=0.301727;MQB=5.0464e-05;MQSB=0.394621;BQB=0.981704;MQ0F=0.0052356;AC=2;AN=2;DP4=7,0,89,91;MQ=57	GT:PL:DP:GP:GQ	1/1:255,255,0:187:286,267,0:127
scaffold118	311949	.	C	A	228.0	.	DP=190;VDB=0.000325469;SGB=-0.693147;RPB=0.302929;MQB=5.01436e-05;MQSB=0.374965;BQB=0.76088;MQ0F=0.00526316;AC=2;AN=2;DP4=7,0,90,92;MQ=57	GT:PL:DP:GP:GQ	1/1:255,255,0:189:286,267,0:127
scaffold118	311952	.	T	A	228.0	.	DP=200;VDB=0.000405826;SGB=-0.693147;RPB=0.00172794;MQB=6.22243e-08;MQSB=0.176597;BQB=0.985827;MQ0F=0.005;AC=2;AN=2;DP4=12,0,90,93;MQ=56	GT:PL:DP:GP:GQ	1/1:255,255,0:195:283,266,0:127
scaffold118	311964	.	C	G	228.0	.	DP=237;VDB=0.69482;SGB=-0.693147;RPB=0.507278;MQB=1.32825e-08;MQSB=0.0576288;BQB=0.99793;MQ0F=0.00421941;AC=2;AN=2;DP4=13,0,99,118;MQ=56	GT:PL:DP:GP:GQ	1/1:255,255,0:230:284,266,0:127
scaffold118	311995	.	G	A	228.0	.	DP=243;VDB=0.406919;SGB=-0.693147;RPB=0.507926;MQB=1.78501e-07;MQSB=0.175927;BQB=0.821129;MQ0F=0.00411523;AC=2;AN=2;DP4=11,0,97,125;MQ=57	GT:PL:DP:GP:GQ	1/1:255,255,0:233:286,267,0:127
scaffold118	312065	.	C	T	228.0	.	DP=224;VDB=0.163017;SGB=-0.693147;RPB=0.295569;MQB=5.21091e-08;MQSB=0.381155;BQB=0.555909;MQ0F=0.00892857;AC=2;AN=2;DP4=12,0,110,94;MQ=56	GT:PL:DP:GP:GQ	1/1:255,255,0:216:287,268,0:127
scaffold118	312105	.	C	T	228.0	.	DP=244;VDB=0.921476;SGB=-0.693147;RPB=0.242267;MQB=2.52673e-11;MQSB=0.248473;BQB=0.534607;MQ0F=0.0122951;AC=2;AN=2;DP4=20,0,118,96;MQ=55	GT:PL:DP:GP:GQ	1/1:255,255,0:234:283,266,0:127
scaffold118	312132	.	C	T	228.0	.	DP=236;VDB=0.0593092;SGB=-0.693147;RPB=0.00818491;MQB=2.56078e-08;MQSB=0.92381;BQB=0.0999041;MQ0F=0.00423729;AC=2;AN=2;DP4=14,1,110,103;MQ=55	GT:PL:DP:GP:GQ	1/1:255,255,0:228:285,267,0:127
scaffold118	312162	.	C	A	228.0	.	DP=235;VDB=0.691515;SGB=-0.693147;RPB=0.242758;MQB=1.05749e-05;MQSB=0.873165;BQB=0.192748;MQ0F=0.00851064;AC=2;AN=2;DP4=7,1,108,115;MQ=55	GT:PL:DP:GP:GQ	1/1:255,255,0:231:293,271,0:127
scaffold118	312169	.	A	G	228.0	.	DP=234;VDB=0.264976;SGB=-0.693147;RPB=0.379272;MQB=1.07922e-05;MQSB=0.993743;BQB=0.335625;MQ0F=0.00854701;AC=2;AN=2;DP4=7,1,95,109;MQ=54	GT:PL:DP:GP:GQ	1/1:255,255,0:212:294,271,0:127
scaffold118	312614	.	G	C	228.0	.	DP=207;VDB=0.857274;SGB=-0.693147;RPB=0.2493;MQB=7.97355e-10;MQSB=0.730756;BQB=0.505874;MQ0F=0.0144928;AC=2;AN=2;DP4=4,12,91,88;MQ=51	GT:PL:DP:GP:GQ	1/1:255,255,0:195:284,266,0:127
scaffold118	312683	.	G	C	228.0	.	DP=250;VDB=0.274291;SGB=-0.693147;RPB=0.674393;MQB=0.00068223;MQSB=0.714252;BQB=0.402459;MQ0F=0.016;AC=2;AN=2;DP4=0,5,133,104;MQ=58	GT:PL:DP:GP:GQ	1/1:255,255,0:242:299,273,0:127
scaffold118	312694	.	G	T	228.0	.	DP=240;VDB=0.205629;SGB=-0.693147;RPB=0.720427;MQB=4.2735e-05;MQSB=0.382173;BQB=0.99467;MQ0F=0.0208333;AC=2;AN=2;DP4=0,7,125,99;MQ=57	GT:PL:DP:GP:GQ	1/1:255,255,0:231:297,273,0:127
scaffold118	312732	.	G	A	225.0	.	DP=181;VDB=0.0160464;SGB=-0.693147;MQSB=0.927471;MQ0F=0;AC=2;AN=2;DP4=0,0,81,91;MQ=54	GT:PL:DP:GP:GQ	1/1:255,255,0:172:-2.14748e+09,-2.14748e+09,0:127
scaffold118	312733	.	C	T	228.0	.	DP=185;VDB=0.0280911;SGB=-0.693147;RPB=0.682763;MQB=0.0155713;MQSB=0.758055;BQB=0.554327;MQ0F=0;AC=2;AN=2;DP4=0,3,80,92;MQ=54	GT:PL:DP:GP:GQ	1/1:255,255,0:175:300,274,0:127
scaffold118	312738	.	C	T	228.0	.	DP=187;VDB=0.324903;SGB=-0.693147;RPB=0.868927;MQB=0.0168341;MQSB=0.699078;BQB=0.453887;MQ0F=0;AC=2;AN=2;DP4=0,3,84,97;MQ=53	GT:PL:DP:GP:GQ	1/1:255,255,0:184:301,275,0:127
scaffold118	312974	.	G	A	228.0	.	DP=188;VDB=0.292436;SGB=-0.693147;RPB=0.931377;MQB=0.0141511;MQSB=0.115522;BQB=0.749385;MQ0F=0;AC=2;AN=2;DP4=0,3,74,107;MQ=54	GT:PL:DP:GP:GQ	1/1:255,255,0:184:298,273,0:127
scaffold118	312994	.	T	A	228.0	.	DP=201;VDB=0.0883417;SGB=-0.693147;RPB=0.590622;MQB=0.0133804;MQSB=0.997699;BQB=0.828914;MQ0F=0;AC=2;AN=2;DP4=0,3,75,114;MQ=56	GT:PL:DP:GP:GQ	1/1:255,255,0:192:298,273,0:127
scaffold118	313001	.	A	G	228.0	.	DP=211;VDB=0.243634;SGB=-0.693147;RPB=0.411076;MQB=0.0132586;MQSB=0.999324;BQB=0.0696166;MQ0F=0;AC=2;AN=2;DP4=0,3,82,117;MQ=56	GT:PL:DP:GP:GQ	1/1:255,255,0:202:299,274,0:127
scaffold118	313106	.	T	G	225.0	.	DP=231;VDB=0.00835609;SGB=-0.693147;MQSB=0.997645;MQ0F=0;AC=2;AN=2;DP4=0,0,117,108;MQ=58	GT:PL:DP:GP:GQ	1/1:255,255,0:225:-2.14748e+09,-2.14748e+09,0:127
scaffold118	313113	.	A	G	225.0	.	DP=231;VDB=0.00701678;SGB=-0.693147;MQSB=0.999998;MQ0F=0;AC=2;AN=2;DP4=0,0,120,106;MQ=57	GT:PL:DP:GP:GQ	1/1:255,255,0:226:-2.14748e+09,-2.14748e+09,0:127
scaffold118	313118	.	G	A	225.0	.	DP=232;VDB=0.0125763;SGB=-0.693147;MQSB=0.956462;MQ0F=0.00431034;AC=2;AN=2;DP4=0,0,118,107;MQ=56	GT:PL:DP:GP:GQ	1/1:255,255,0:225:-2.14748e+09,-2.14748e+09,0:127
scaffold118	313131	.	G	A	225.0	.	DP=232;VDB=0.0309572;SGB=-0.693147;MQSB=0.999677;MQ0F=0.00431034;AC=2;AN=2;DP4=0,0,108,112;MQ=53	GT:PL:DP:GP:GQ	1/1:255,255,0:220:-2.14748e+09,-2.14748e+09,0:127
scaffold118	313582	.	C	A	225.0	.	DP=198;VDB=0.0188;SGB=-0.693147;MQSB=0.479595;MQ0F=0.020202;AC=2;AN=2;DP4=0,0,87,107;MQ=54	GT:PL:DP:GP:GQ	1/1:255,255,0:194:-2.14748e+09,-2.14748e+09,0:127
scaffold118	313585	.	C	A	225.0	.	DP=191;VDB=0.00755554;SGB=-0.693147;MQSB=0.39817;MQ0F=0.0209424;AC=2;AN=2;DP4=0,0,85,105;MQ=54	GT:PL:DP:GP:GQ	1/1:255,255,0:190:-2.14748e+09,-2.14748e+09,0:127
scaffold118	313590	.	C	G	225.0	.	DP=190;VDB=0.00363343;SGB=-0.693147;MQSB=0.172201;MQ0F=0.0157895;AC=2;AN=2;DP4=0,0,82,106;MQ=55	GT:PL:DP:GP:GQ	1/1:255,255,0:188:-2.14748e+09,-2.14748e+09,0:127
scaffold118	313660	.	C	G	225.0	.	DP=209;VDB=0.0853422;SGB=-0.693147;MQSB=0.902079;MQ0F=0;AC=2;AN=2;DP4=0,0,114,87;MQ=59	GT:PL:DP:GP:GQ	1/1:255,255,0:201:-2.14748e+09,-2.14748e+09,0:127
scaffold118	313697	.	T	A	228.0	.	DP=211;VDB=0.435947;SGB=-0.693147;RPB=0.262376;MQB=0.764852;MQSB=0.00213455;BQB=0.876238;MQ0F=0;AC=2;AN=2;DP4=2,0,100,102;MQ=56	GT:PL:DP:GP:GQ	1/1:255,255,0:204:294,271,0:127
scaffold118	313893	.	G	A	228.0	.	DP=210;VDB=0.707125;SGB=-0.693147;RPB=1;MQB=1;MQSB=0.659028;BQB=1;MQ0F=0;AC=2;AN=2;DP4=1,0,90,111;MQ=54	GT:PL:DP:GP:GQ	1/1:255,255,0:202:320,284,0:127
scaffold118	313900	.	C	T	225.0	.	DP=208;VDB=0.812503;SGB=-0.693147;MQSB=0.622499;MQ0F=0;AC=2;AN=2;DP4=0,0,94,108;MQ=56	GT:PL:DP:GP:GQ	1/1:255,255,0:202:-2.14748e+09,-2.14748e+09,0:127
scaffold118	313961	.	C	G	225.0	.	DP=210;VDB=0.958644;SGB=-0.693147;MQSB=0.920595;MQ0F=0;AC=2;AN=2;DP4=0,0,116,91;MQ=59	GT:PL:DP:GP:GQ	1/1:255,255,0:207:-2.14748e+09,-2.14748e+09,0:127
scaffold118	314015	.	G	A	228.0	.	DP=211;VDB=0.00324524;SGB=-0.693147;RPB=0.350978;MQB=0.0375983;MQSB=0.998944;BQB=0.977848;MQ0F=0;AC=2;AN=2;DP4=2,2,109,89;MQ=59	GT:PL:DP:GP:GQ	1/1:255,255,0:202:288,268,0:127
scaffold118	314018	.	A	G	228.0	.	DP=208;VDB=0.00505623;SGB=-0.693147;RPB=0.399885;MQB=0.0375809;MQSB=0.998846;BQB=0.999252;MQ0F=0;AC=2;AN=2;DP4=2,2,110,89;MQ=59	GT:PL:DP:GP:GQ	1/1:255,255,0:203:288,268,0:127
scaffold118	314045	.	C	G	228.0	.	DP=203;VDB=0.881923;SGB=-0.693147;RPB=0.977019;MQB=0.0784589;MQSB=0.999743;BQB=0.756685;MQ0F=0;AC=2;AN=2;DP4=2,3,91,100;MQ=59	GT:PL:DP:GP:GQ	1/1:255,255,0:196:287,268,0:127
scaffold118	314211	.	A	T	225.0	.	DP=204;VDB=0.811732;SGB=-0.693147;MQSB=3.40095e-06;MQ0F=0;AC=2;AN=2;DP4=0,0,108,91;MQ=52	GT:PL:DP:GP:GQ	1/1:255,255,0:199:-2.14748e+09,-2.14748e+09,0:127
scaffold118	314361	.	G	A	225.0	.	DP=215;VDB=0.367749;SGB=-0.693147;MQSB=0.00143814;MQ0F=0;AC=2;AN=2;DP4=0,0,94,106;MQ=56	GT:PL:DP:GP:GQ	1/1:255,255,0:200:-2.14748e+09,-2.14748e+09,0:127
scaffold118	314376	.	G	A	225.0	.	DP=206;VDB=0.280806;SGB=-0.693147;MQSB=0.111692;MQ0F=0;AC=2;AN=2;DP4=0,0,95,101;MQ=56	GT:PL:DP:GP:GQ	1/1:255,255,0:196:-2.14748e+09,-2.14748e+09,0:127
scaffold118	314418	.	C	A	225.0	.	DP=217;VDB=0.753704;SGB=-0.693147;MQSB=0.839373;MQ0F=0;AC=2;AN=2;DP4=0,0,107,94;MQ=58	GT:PL:DP:GP:GQ	1/1:255,255,0:201:-2.14748e+09,-2.14748e+09,0:127
scaffold118	324439	.	A	T	228.0	.	DP=223;VDB=0.00110159;SGB=-0.693147;RPB=1;MQB=1;MQSB=0.994031;BQB=1;MQ0F=0;AC=2;AN=2;DP4=1,0,95,114;MQ=59	GT:PL:DP:GP:GQ	1/1:255,255,0:210:308,278,0:127
scaffold118	401315	.	A	C	228.0	.	DP=213;VDB=0.716965;SGB=-0.693147;RPB=1;MQB=1;MQSB=0.361637;BQB=1;MQ0F=0;AC=2;AN=2;DP4=1,0,97,97;MQ=57	GT:PL:DP:GP:GQ	1/1:255,255,0:195:302,275,0:127
scaffold118	439804	.	A	T	228.0	.	DP=136;VDB=0.00841654;SGB=-0.693147;RPB=0.24483;MQB=0.477631;MQSB=0.999872;BQB=0.000988901;MQ0F=0;AC=2;AN=2;DP4=4,3,23,27;MQ=59	GT:PL:DP:GP:GQ	1/1:255,63,0:57:278,71,0:71
scaffold118	483925	.	A	T	225.0	.	DP=206;VDB=0.485754;SGB=-0.693147;MQSB=1;MQ0F=0;AC=2;AN=2;DP4=0,0,110,86;MQ=60	GT:PL:DP:GP:GQ	1/1:255,255,0:196:-2.14748e+09,-2.14748e+09,0:127
scaffold118	501298	.	A	T	225.0	.	DP=188;VDB=0.35385;SGB=-0.693147;MQSB=1;MQ0F=0;AC=2;AN=2;DP4=0,0,85,97;MQ=60	GT:PL:DP:GP:GQ	1/1:255,255,0:182:-2.14748e+09,-2.14748e+09,0:127
scaffold118	536790	.	A	T	225.0	.	DP=174;VDB=0.911852;SGB=-0.693147;MQSB=1;MQ0F=0;AC=2;AN=2;DP4=0,0,84,83;MQ=60	GT:PL:DP:GP:GQ	1/1:255,255,0:167:-2.14748e+09,-2.14748e+09,0:127
scaffold118	543941	.	A	G	228.0	.	DP=235;VDB=0.323262;SGB=-0.693147;RPB=1;MQB=1;MQSB=1;BQB=1;MQ0F=0;AC=2;AN=2;DP4=0,1,117,109;MQ=60	GT:PL:DP:GP:GQ	1/1:255,255,0:227:309,279,0:127
scaffold118	551273	.	C	T	228.0	.	DP=166;VDB=0.00980639;SGB=-0.693147;RPB=1;MQB=1;MQSB=0.751523;BQB=1;MQ0F=0.0060241;AC=2;AN=2;DP4=1,0,71,86;MQ=51	GT:PL:DP:GP:GQ	1/1:255,255,0:158:317,283,0:127
scaffold118	551278	.	C	T	228.0	.	DP=155;VDB=0.00140707;SGB=-0.693147;RPB=0.976821;MQB=0.695364;MQSB=0.697502;BQB=0.496689;MQ0F=0.00645161;AC=2;AN=2;DP4=2,0,67,84;MQ=51	GT:PL:DP:GP:GQ	1/1:255,255,0:153:303,276,0:127
scaffold118	551290	.	G	T	228.0	.	DP=162;VDB=0.427231;SGB=-0.693147;RPB=0.316667;MQB=0.153333;MQSB=0.296457;BQB=0.416667;MQ0F=0.00617284;AC=2;AN=2;DP4=1,1,65,85;MQ=51	GT:PL:DP:GP:GQ	1/1:255,255,0:152:303,276,0:127
scaffold118	551300	.	G	A	228.0	.	DP=174;VDB=0.993873;SGB=-0.693147;RPB=1;MQB=1;MQSB=0.132084;BQB=1;MQ0F=0.00574713;AC=2;AN=2;DP4=1,0,71,87;MQ=51	GT:PL:DP:GP:GQ	1/1:255,255,0:159:317,283,0:127
scaffold118	551354	.	A	C	228.0	.	DP=132;VDB=0.00994768;SGB=-0.693147;RPB=0.644531;MQB=0.820313;MQSB=0.00701588;BQB=0.414063;MQ0F=0.00757576;AC=2;AN=2;DP4=2,0,57,71;MQ=51	GT:PL:DP:GP:GQ	1/1:255,255,0:130:301,275,0:127
scaffold118	551358	.	G	A	228.0	.	DP=133;VDB=0.0212202;SGB=-0.693147;RPB=1;MQB=1;MQSB=0.00552825;BQB=1;MQ0F=0.0075188;AC=2;AN=2;DP4=1,0,58,70;MQ=51	GT:PL:DP:GP:GQ	1/1:255,255,0:129:315,282,0:127
scaffold118	551362	.	T	C	225.0	.	DP=140;VDB=0.227424;SGB=-0.693147;MQSB=0.00526196;MQ0F=0;AC=2;AN=2;DP4=0,0,61,76;MQ=52	GT:PL:DP:GP:GQ	1/1:255,255,0:137:-2.14748e+09,-2.14748e+09,0:127
scaffold118	556057	.	A	C	228.0	.	DP=161;VDB=0.0694788;SGB=-0.693147;RPB=0.874126;MQB=0;MQSB=0.04359;BQB=0.433566;MQ0F=0.0124224;AC=2;AN=2;DP4=0,2,73,70;MQ=57	GT:PL:DP:GP:GQ	1/1:255,255,0:145:311,279,0:127
scaffold118	556329	.	C	G	225.0	.	DP=126;VDB=0.90755;SGB=-0.693147;MQSB=0.0888323;MQ0F=0;AC=2;AN=2;DP4=0,0,68,52;MQ=56	GT:PL:DP:GP:GQ	1/1:255,255,0:120:-2.14748e+09,-2.14748e+09,0:127
scaffold118	556420	.	C	A	228.0	.	DP=157;VDB=0.22632;SGB=-0.693147;RPB=0.274019;MQB=0.826481;MQSB=0.109923;BQB=0.0284015;MQ0F=0;AC=2;AN=2;DP4=3,3,64,78;MQ=52	GT:PL:DP:GP:GQ	1/1:255,255,0:148:289,269,0:127
scaffold118	556440	.	A	T	228.0	.	DP=150;VDB=0.0432146;SGB=-0.693147;RPB=1;MQB=1;MQSB=0.100855;BQB=1;MQ0F=0;AC=2;AN=2;DP4=0,1,64,72;MQ=52	GT:PL:DP:GP:GQ	1/1:255,255,0:137:316,282,0:127
scaffold118	603623	.	A	G	225.0	.	DP=152;VDB=0.647849;SGB=-0.693147;MQSB=1;MQ0F=0;AC=2;AN=2;DP4=0,0,43,98;MQ=60	GT:PL:DP:GP:GQ	1/1:255,255,0:141:-2.14748e+09,-2.14748e+09,0:127
scaffold118	663087	.	A	T	225.0	.	DP=123;VDB=0.0056909;SGB=-0.693147;MQSB=0.981809;MQ0F=0;AC=2;AN=2;DP4=0,0,47,65;MQ=59	GT:PL:DP:GP:GQ	1/1:255,255,0:112:-2.14748e+09,-2.14748e+09,0:127
scaffold118	757490	.	C	A	225.0	.	DP=248;VDB=0.588756;SGB=-0.693147;MQSB=1;MQ0F=0;AC=2;AN=2;DP4=0,0,112,127;MQ=60	GT:PL:DP:GP:GQ	1/1:255,255,0:239:-2.14748e+09,-2.14748e+09,0:127
scaffold118	760737	.	T	A	228.0	.	DP=137;VDB=0.000150565;SGB=-0.693147;RPB=4.46589e-05;MQB=1.40123e-05;MQSB=0.000117964;BQB=0.42787;MQ0F=0.0583942;AC=2;AN=2;DP4=8,0,14,108;MQ=53	GT:PL:DP:GP:GQ	1/1:255,255,0:130:297,273,0:127
scaffold118	760742	.	C	T	228.0	.	DP=132;VDB=0.00010903;SGB=-0.693147;RPB=1.84077e-06;MQB=2.82063e-08;MQSB=8.37224e-06;BQB=0.688642;MQ0F=0.0833333;AC=2;AN=2;DP4=13,0,12,103;MQ=52	GT:PL:DP:GP:GQ	1/1:255,212,0:128:290,226,0:127
scaffold118	762783	.	A	G	228.0	.	DP=111;VDB=9.13418e-15;SGB=-0.693147;RPB=0.00325594;MQB=0.00325594;MQSB=0.239281;BQB=0.985784;MQ0F=0.036036;AC=2;AN=2;DP4=0,4,92,13;MQ=54	GT:PL:DP:GP:GQ	1/1:255,255,0:109:302,275,0:127
scaffold118	762787	.	C	T	228.0	.	DP=114;VDB=5.99292e-13;SGB=-0.693147;RPB=0.0130647;MQB=0.0130647;MQSB=0.421699;BQB=0.427899;MQ0F=0.0263158;AC=2;AN=2;DP4=0,3,94,13;MQ=54	GT:PL:DP:GP:GQ	1/1:255,255,0:110:305,276,0:127
scaffold118	762794	.	A	C	228.0	.	DP=117;VDB=5.36321e-08;SGB=-0.693147;RPB=1;MQB=1;MQSB=0.897789;BQB=1;MQ0F=0.00854701;AC=2;AN=2;DP4=0,1,100,15;MQ=56	GT:PL:DP:GP:GQ	1/1:255,255,0:116:315,281,0:127
scaffold118	894641	.	A	T	225.0	.	DP=201;VDB=0.138899;SGB=-0.693147;MQSB=0.402954;MQ0F=0;AC=2;AN=2;DP4=0,0,104,87;MQ=58	GT:PL:DP:GP:GQ	1/1:255,255,0:191:-2.14748e+09,-2.14748e+09,0:127
scaffold300	9773	.	A	T	225.0	.	DP=154;VDB=0.811616;SGB=-0.693147;MQSB=0.00300521;MQ0F=0;AC=2;AN=2;DP4=0,0,98,45;MQ=58	GT:PL:DP:GP:GQ	1/1:255,255,0:143:-2.14748e+09,-2.14748e+09,0:127
scaffold300	9874	.	C	T	228.0	.	DP=193;VDB=0.713545;SGB=-0.693147;RPB=0.0604697;MQB=1.25366e-05;MQSB=1.1146e-07;BQB=0.605838;MQ0F=0;AC=2;AN=2;DP4=1,7,122,54;MQ=56	GT:PL:DP:GP:GQ	1/1:255,255,0:184:285,267,0:127
scaffold300	9969	.	G	A	228.0	.	DP=215;VDB=0.111061;SGB=-0.693147;RPB=1;MQB=1;MQSB=0.475619;BQB=1;MQ0F=0;AC=2;AN=2;DP4=0,1,108,96;MQ=51	GT:PL:DP:GP:GQ	1/1:255,255,0:205:299,274,0:127
scaffold300	9979	.	A	T	225.0	.	DP=213;VDB=0.0184448;SGB=-0.693147;MQSB=0.478126;MQ0F=0;AC=2;AN=2;DP4=0,0,115,96;MQ=51	GT:PL:DP:GP:GQ	1/1:255,255,0:211:-2.14748e+09,-2.14748e+09,0:127
scaffold300	10009	.	A	T	225.0	.	DP=244;VDB=0.127108;SGB=-0.693147;MQSB=0.49715;MQ0F=0;AC=2;AN=2;DP4=0,0,136,98;MQ=52	GT:PL:DP:GP:GQ	1/1:255,255,0:234:-2.14748e+09,-2.14748e+09,0:127
scaffold300	10118	.	G	C	228.0	.	DP=184;VDB=0.822435;SGB=-0.693147;RPB=1;MQB=1;MQSB=0.931107;BQB=1;MQ0F=0;AC=2;AN=2;DP4=0,1,80,88;MQ=59	GT:PL:DP:GP:GQ	1/1:255,255,0:169:302,275,0:127
scaffold300	102996	.	A	C	225.0	.	DP=128;VDB=0.0975727;SGB=-0.693147;MQSB=0.990118;MQ0F=0;AC=2;AN=2;DP4=0,0,52,66;MQ=59	GT:PL:DP:GP:GQ	1/1:255,255,0:118:-2.14748e+09,-2.14748e+09,0:127
scaffold300	132903	.	C	T	225.0	.	DP=183;VDB=0.0520561;SGB=-0.693147;MQSB=0.950047;MQ0F=0;AC=2;AN=2;DP4=0,0,113,61;MQ=58	GT:PL:DP:GP:GQ	1/1:255,255,0:174:-2.14748e+09,-2.14748e+09,0:127
scaffold300	132910	.	G	A	225.0	.	DP=176;VDB=0.00985727;SGB=-0.693147;MQSB=0.914099;MQ0F=0;AC=2;AN=2;DP4=0,0,107,61;MQ=58	GT:PL:DP:GP:GQ	1/1:255,255,0:168:-2.14748e+09,-2.14748e+09,0:127
scaffold300	132953	.	G	C	225.0	.	DP=129;VDB=0.000348229;SGB=-0.693147;MQSB=0.21582;MQ0F=0;AC=2;AN=2;DP4=0,0,66,60;MQ=52	GT:PL:DP:GP:GQ	1/1:255,255,0:126:-2.14748e+09,-2.14748e+09,0:127
scaffold300	132957	.	G	A	228.0	.	DP=119;VDB=2.02036e-09;SGB=-0.693147;RPB=1;MQB=1;MQSB=0.26298;BQB=1;MQ0F=0;AC=2;AN=2;DP4=1,0,63,53;MQ=51	GT:PL:DP:GP:GQ	1/1:255,255,0:117:303,276,0:127
scaffold300	132958	.	G	A	225.0	.	DP=119;VDB=3.63953e-09;SGB=-0.693147;MQSB=0.190734;MQ0F=0;AC=2;AN=2;DP4=0,0,64,54;MQ=51	GT:PL:DP:GP:GQ	1/1:255,255,0:118:-2.14748e+09,-2.14748e+09,0:127
scaffold300	132961	.	T	C	228.0	.	DP=124;VDB=3.55051e-08;SGB=-0.693147;RPB=1;MQB=1;MQSB=0.410296;BQB=1;MQ0F=0;AC=2;AN=2;DP4=1,0,62,57;MQ=51	GT:PL:DP:GP:GQ	1/1:255,255,0:120:303,276,0:127
scaffold300	132968	.	G	A	228.0	.	DP=128;VDB=1.20435e-05;SGB=-0.693147;RPB=1;MQB=1;MQSB=0.867238;BQB=1;MQ0F=0;AC=2;AN=2;DP4=1,0,63,64;MQ=51	GT:PL:DP:GP:GQ	1/1:255,255,0:128:304,276,0:127
scaffold300	173703	.	A	C	228.0	.	DP=174;VDB=0.258877;SGB=-0.693147;RPB=0.502774;MQB=0.116985;MQSB=0.796818;BQB=0.351261;MQ0F=0;AC=2;AN=2;DP4=3,0,91,75;MQ=53	GT:PL:DP:GP:GQ	1/1:255,255,0:169:293,271,0:127
scaffold906	43499	.	A	G	225.0	.	DP=99;VDB=0.44634;SGB=-0.693147;MQSB=1;MQ0F=0;AC=2;AN=2;DP4=0,0,46,51;MQ=60	GT:PL:DP:GP:GQ	1/1:255,255,0:97:-2.14748e+09,-2.14748e+09,0:127
scaffold906	43501	.	C	T	225.0	.	DP=102;VDB=0.426067;SGB=-0.693147;MQSB=1;MQ0F=0;AC=2;AN=2;DP4=0,0,46,49;MQ=60	GT:PL:DP:GP:GQ	1/1:255,255,0:95:-2.14748e+09,-2.14748e+09,0:127
scaffold906	43522	.	C	G	225.0	.	DP=112;VDB=0.12737;SGB=-0.693147;MQSB=1;MQ0F=0;AC=2;AN=2;DP4=0,0,57,49;MQ=60	GT:PL:DP:GP:GQ	1/1:255,255,0:106:-2.14748e+09,-2.14748e+09,0:127
scaffold906	43543	.	G	A	225.0	.	DP=119;VDB=0.301545;SGB=-0.693147;MQSB=0.930942;MQ0F=0;AC=2;AN=2;DP4=0,0,57,55;MQ=57	GT:PL:DP:GP:GQ	1/1:255,255,0:112:-2.14748e+09,-2.14748e+09,0:127
scaffold906	43576	.	C	T	225.0	.	DP=112;VDB=0.75543;SGB=-0.693147;MQSB=0.759056;MQ0F=0;AC=2;AN=2;DP4=0,0,61,46;MQ=54	GT:PL:DP:GP:GQ	1/1:255,255,0:107:-2.14748e+09,-2.14748e+09,0:127
scaffold906	43582	.	G	T	225.0	.	DP=113;VDB=0.926782;SGB=-0.693147;MQSB=0.843336;MQ0F=0.00884956;AC=2;AN=2;DP4=0,0,60,47;MQ=52	GT:PL:DP:GP:GQ	1/1:255,255,0:107:-2.14748e+09,-2.14748e+09,0:127
scaffold906	43766	.	C	G	225.0	.	DP=120;VDB=2.95638e-18;SGB=-0.693147;MQSB=0.853461;MQ0F=0;AC=2;AN=2;DP4=0,0,58,55;MQ=56	GT:PL:DP:GP:GQ	1/1:255,255,0:113:-2.14748e+09,-2.14748e+09,0:127
scaffold906	43774	.	G	T	225.0	.	DP=116;VDB=8.264e-18;SGB=-0.693147;MQSB=0.891668;MQ0F=0;AC=2;AN=2;DP4=0,0,57,57;MQ=56	GT:PL:DP:GP:GQ	1/1:255,255,0:114:-2.14748e+09,-2.14748e+09,0:127
scaffold906	44064	.	A	G	225.0	.	DP=144;VDB=0.203227;SGB=-0.693147;MQSB=0.540182;MQ0F=0;AC=2;AN=2;DP4=0,0,74,62;MQ=55	GT:PL:DP:GP:GQ	1/1:255,255,0:136:-2.14748e+09,-2.14748e+09,0:127
scaffold906	44090	.	C	T	225.0	.	DP=139;VDB=0.375457;SGB=-0.693147;MQSB=0.593575;MQ0F=0.00719424;AC=2;AN=2;DP4=0,0,66,68;MQ=51	GT:PL:DP:GP:GQ	1/1:255,255,0:134:-2.14748e+09,-2.14748e+09,0:127
scaffold906	44386	.	C	G	225.0	.	DP=144;VDB=0.71512;SGB=-0.693147;MQSB=0.0465533;MQ0F=0;AC=2;AN=2;DP4=0,0,74,68;MQ=55	GT:PL:DP:GP:GQ	1/1:255,255,0:142:-2.14748e+09,-2.14748e+09,0:127
scaffold906	44440	.	C	T	228.0	.	DP=148;VDB=0.999956;SGB=-0.693147;RPB=1;MQB=1;MQSB=0.964281;BQB=1;MQ0F=0;AC=2;AN=2;DP4=1,0,74,67;MQ=52	GT:PL:DP:GP:GQ	1/1:255,255,0:142:314,281,0:127
scaffold906	44471	.	G	C	225.0	.	DP=146;VDB=0.189648;SGB=-0.693147;MQSB=0.792792;MQ0F=0;AC=2;AN=2;DP4=0,0,80,64;MQ=52	GT:PL:DP:GP:GQ	1/1:255,255,0:144:-2.14748e+09,-2.14748e+09,0:127
scaffold906	44498	.	A	C	225.0	.	DP=145;VDB=0.0305667;SGB=-0.693147;MQSB=0.662088;MQ0F=0;AC=2;AN=2;DP4=0,0,73,64;MQ=52	GT:PL:DP:GP:GQ	1/1:255,255,0:137:-2.14748e+09,-2.14748e+09,0:127
scaffold906	44501	.	G	A	225.0	.	DP=145;VDB=0.0252356;SGB=-0.693147;MQSB=0.380203;MQ0F=0;AC=2;AN=2;DP4=0,0,69,67;MQ=52	GT:PL:DP:GP:GQ	1/1:255,255,0:136:-2.14748e+09,-2.14748e+09,0:127
scaffold906	45874	.	T	C	225.0	.	DP=173;VDB=0.0065591;SGB=-0.693147;MQSB=0.9991;MQ0F=0;AC=2;AN=2;DP4=0,0,100,67;MQ=52	GT:PL:DP:GP:GQ	1/1:255,255,0:167:-2.14748e+09,-2.14748e+09,0:127
scaffold906	45886	.	C	T	225.0	.	DP=176;VDB=0.00630607;SGB=-0.693147;MQSB=0.997393;MQ0F=0;AC=2;AN=2;DP4=0,0,101,70;MQ=54	GT:PL:DP:GP:GQ	1/1:255,255,0:171:-2.14748e+09,-2.14748e+09,0:127
scaffold906	46259	.	C	T	228.0	.	DP=191;VDB=0.376705;SGB=-0.693147;RPB=0.998692;MQB=2.4963e-08;MQSB=0.996415;BQB=0.967172;MQ0F=0.0052356;AC=2;AN=2;DP4=12,3,87,80;MQ=51	GT:PL:DP:GP:GQ	1/1:255,254,0:182:280,263,0:127
scaffold906	46599	.	G	C	228.0	.	DP=170;VDB=0.194506;SGB=-0.693147;RPB=0.000118382;MQB=3.8107e-05;MQSB=0.496486;BQB=0.903687;MQ0F=0;AC=2;AN=2;DP4=0,9,64,94;MQ=51	GT:PL:DP:GP:GQ	1/1:255,255,0:167:282,265,0:127
scaffold906	47057	.	T	C	225.0	.	DP=139;VDB=0.826851;SGB=-0.693147;MQSB=0.415852;MQ0F=0;AC=2;AN=2;DP4=0,0,77,55;MQ=52	GT:PL:DP:GP:GQ	1/1:255,255,0:132:-2.14748e+09,-2.14748e+09,0:127
scaffold906	47099	.	G	A	225.0	.	DP=131;VDB=0.509668;SGB=-0.693147;MQSB=0.315115;MQ0F=0;AC=2;AN=2;DP4=0,0,73,49;MQ=58	GT:PL:DP:GP:GQ	1/1:255,255,0:122:-2.14748e+09,-2.14748e+09,0:127
scaffold441	48783	.	C	T	228.0	.	DP=222;VDB=0.542964;SGB=-0.693147;RPB=0.0379502;MQB=1.49326e-10;MQSB=0.0953509;BQB=0.457545;MQ0F=0;AC=2;AN=2;DP4=23,6,85,104;MQ=57	GT:PL:DP:GP:GQ	1/1:255,113,0:218:272,118,0:118
scaffold441	48832	.	A	G	228.0	.	DP=223;VDB=0.145281;SGB=-0.693147;RPB=0.0592582;MQB=7.98967e-11;MQSB=0.890244;BQB=0.985084;MQ0F=0;AC=2;AN=2;DP4=9,8,84,118;MQ=57	GT:PL:DP:GP:GQ	1/1:255,255,0:219:279,264,0:127
scaffold441	48845	.	C	T	228.0	.	DP=225;VDB=0.318076;SGB=-0.693147;RPB=0.584443;MQB=3.21626e-09;MQSB=0.680423;BQB=0.553866;MQ0F=0;AC=2;AN=2;DP4=2,12,84,119;MQ=57	GT:PL:DP:GP:GQ	1/1:255,255,0:217:281,265,0:127
scaffold441	48867	.	C	T	228.0	.	DP=224;VDB=0.72305;SGB=-0.693147;RPB=0.0088118;MQB=0.000310618;MQSB=0.791186;BQB=0.742074;MQ0F=0;AC=2;AN=2;DP4=1,5,90,118;MQ=57	GT:PL:DP:GP:GQ	1/1:255,255,0:214:288,268,0:127
scaffold441	48876	.	C	T	228.0	.	DP=221;VDB=0.485741;SGB=-0.693147;RPB=0.00120129;MQB=5.26121e-14;MQSB=0.998092;BQB=0.262153;MQ0F=0;AC=2;AN=2;DP4=7,16,85,102;MQ=55	GT:PL:DP:GP:GQ	1/1:255,227,0:210:277,235,0:127
scaffold441	52011	.	T	A	225.0	.	DP=122;VDB=0.476018;SGB=-0.693147;MQSB=0.0279463;MQ0F=0;AC=2;AN=2;DP4=0,0,76,38;MQ=51	GT:PL:DP:GP:GQ	1/1:255,255,0:114:-2.14748e+09,-2.14748e+09,0:127
scaffold441	52035	.	A	G	225.0	.	DP=154;VDB=4.04782e-09;SGB=-0.693147;MQSB=0.00823089;MQ0F=0;AC=2;AN=2;DP4=0,0,86,66;MQ=52	GT:PL:DP:GP:GQ	1/1:255,255,0:152:-2.14748e+09,-2.14748e+09,0:127
scaffold441	52044	.	C	A	225.0	.	DP=147;VDB=1.34022e-25;SGB=-0.693147;MQSB=0.000115159;MQ0F=0;AC=2;AN=2;DP4=0,0,78,63;MQ=54	GT:PL:DP:GP:GQ	1/1:255,255,0:141:-2.14748e+09,-2.14748e+09,0:127
scaffold441	129223	.	A	C	225.0	.	DP=159;VDB=0.385186;SGB=-0.693147;MQSB=1;MQ0F=0;AC=2;AN=2;DP4=0,0,75,80;MQ=60	GT:PL:DP:GP:GQ	1/1:255,255,0:155:-2.14748e+09,-2.14748e+09,0:127
scaffold111	19824	.	A	C	228.0	.	DP=176;VDB=0.0894802;SGB=-0.693147;RPB=0.62749;MQB=0.971056;MQSB=0.875021;BQB=0.0332163;MQ0F=0;AC=2;AN=2;DP4=6,9,41,62;MQ=59	GT:PL:DP:GP:GQ	1/1:255,89,0:118:274,95,0:95
scaffold111	51257	.	A	T	225.0	.	DP=180;VDB=0.338214;SGB=-0.693147;MQSB=1;MQ0F=0;AC=2;AN=2;DP4=0,0,83,88;MQ=60	GT:PL:DP:GP:GQ	1/1:255,255,0:171:-2.14748e+09,-2.14748e+09,0:127
scaffold111	62526	.	A	T	225.0	.	DP=233;VDB=0.463376;SGB=-0.693147;MQSB=1;MQ0F=0;AC=2;AN=2;DP4=0,0,127,92;MQ=60	GT:PL:DP:GP:GQ	1/1:255,255,0:219:-2.14748e+09,-2.14748e+09,0:127
scaffold111	71913	.	C	T	225.0	.	DP=87;VDB=1.12095e-10;SGB=-0.693147;MQSB=0.989949;MQ0F=0;AC=2;AN=2;DP4=0,0,7,79;MQ=53	GT:PL:DP:GP:GQ	1/1:255,255,0:86:-2.14748e+09,-2.14748e+09,0:127
scaffold111	107365	.	C	A	228.0	.	DP=140;VDB=0.403805;SGB=-0.693147;RPB=0.94186;MQB=0.96124;MQSB=0.980964;BQB=0.0232558;MQ0F=0;AC=2;AN=2;DP4=0,2,88,41;MQ=59	GT:PL:DP:GP:GQ	1/1:255,255,0:131:298,273,0:127
scaffold111	107441	.	C	T	225.0	.	DP=113;VDB=0.147072;SGB=-0.693147;MQSB=0.634493;MQ0F=0;AC=2;AN=2;DP4=0,0,51,57;MQ=52	GT:PL:DP:GP:GQ	1/1:255,255,0:108:-2.14748e+09,-2.14748e+09,0:127
scaffold111	107450	.	C	T	225.0	.	DP=95;VDB=0.00582554;SGB=-0.693147;MQSB=0.235085;MQ0F=0;AC=2;AN=2;DP4=0,0,38,50;MQ=51	GT:PL:DP:GP:GQ	1/1:255,255,0:88:-2.14748e+09,-2.14748e+09,0:127
scaffold111	160209	.	A	C	225.0	.	DP=193;VDB=0.614742;SGB=-0.693147;MQSB=0.991925;MQ0F=0;AC=2;AN=2;DP4=0,0,92,92;MQ=59	GT:PL:DP:GP:GQ	1/1:255,255,0:184:-2.14748e+09,-2.14748e+09,0:127
scaffold111	168070	.	A	G	228.0	.	DP=128;VDB=0.00648161;SGB=-0.693147;RPB=0.00740037;MQB=0.00315111;MQSB=0.0375246;BQB=0.574058;MQ0F=0.0234375;AC=2;AN=2;DP4=4,0,43,77;MQ=53	GT:PL:DP:GP:GQ	1/1:255,255,0:124:301,275,0:127
scaffold111	168079	.	C	T	228.0	.	DP=118;VDB=0.0182394;SGB=-0.693147;RPB=0.0190592;MQB=0.0042024;MQSB=0.0131293;BQB=0.411466;MQ0F=0.0423729;AC=2;AN=2;DP4=4,0,35,73;MQ=51	GT:PL:DP:GP:GQ	1/1:255,255,0:112:299,274,0:127
scaffold111	183239	.	T	A	228.0	.	DP=193;VDB=0.00233473;SGB=-0.693147;RPB=0.0659023;MQB=0.907137;MQSB=0.999959;BQB=4.08126e-05;MQ0F=0;AC=2;AN=2;DP4=7,5,68,74;MQ=59	GT:PL:DP:GP:GQ	1/1:255,230,0:154:280,239,0:127
scaffold111	230165	.	C	T	228.0	.	DP=108;VDB=1.8027e-08;SGB=-0.693147;RPB=0.0250649;MQB=0.0602334;MQSB=0.436787;BQB=0.754882;MQ0F=0.0277778;AC=2;AN=2;DP4=3,1,26,72;MQ=53	GT:PL:DP:GP:GQ	1/1:255,240,0:102:296,257,0:127
scaffold111	230760	.	C	T	225.0	.	DP=194;VDB=2.14138e-06;SGB=-0.693147;MQSB=0.00321567;MQ0F=0;AC=2;AN=2;DP4=0,0,133,56;MQ=53	GT:PL:DP:GP:GQ	1/1:255,255,0:189:-2.14748e+09,-2.14748e+09,0:127
scaffold111	230775	.	T	G	228.0	.	DP=192;VDB=6.46324e-07;SGB=-0.693147;RPB=1;MQB=1;MQSB=0.00402124;BQB=1;MQ0F=0;AC=2;AN=2;DP4=1,0,131,54;MQ=54	GT:PL:DP:GP:GQ	1/1:255,255,0:186:307,278,0:127
scaffold111	243904	.	A	C	228.0	.	DP=137;VDB=0.875398;SGB=-0.693147;RPB=1;MQB=1;MQSB=1;BQB=1;MQ0F=0;AC=2;AN=2;DP4=1,0,58,63;MQ=60	GT:PL:DP:GP:GQ	1/1:255,255,0:122:303,276,0:127
scaffold111	247392	.	A	T	228.0	.	DP=225;VDB=0.427809;SGB=-0.693147;RPB=1;MQB=1;MQSB=1;BQB=1;MQ0F=0;AC=2;AN=2;DP4=0,1,100,118;MQ=60	GT:PL:DP:GP:GQ	1/1:255,255,0:219:302,275,0:127
scaffold111	278541	.	T	C	228.0	.	DP=141;VDB=0.269443;SGB=-0.693147;RPB=0.00542546;MQB=8.40402e-08;MQSB=0.200708;BQB=0.742839;MQ0F=0.0283688;AC=2;AN=2;DP4=11,1,80,44;MQ=51	GT:PL:DP:GP:GQ	1/1:255,239,0:136:290,253,0:127
scaffold111	279628	.	T	G	228.0	.	DP=124;VDB=0.0241266;SGB=-0.693147;RPB=0.036036;MQB=0.00900901;MQSB=0.31072;BQB=0.716216;MQ0F=0.0241935;AC=2;AN=2;DP4=0,2,54,57;MQ=51	GT:PL:DP:GP:GQ	1/1:255,255,0:113:307,278,0:127
scaffold111	279641	.	G	T	228.0	.	DP=149;VDB=0.789905;SGB=-0.693147;RPB=0.685714;MQB=0.00714286;MQSB=0.111341;BQB=0.664286;MQ0F=0.0201342;AC=2;AN=2;DP4=0,2,70,70;MQ=52	GT:PL:DP:GP:GQ	1/1:255,255,0:142:310,279,0:127
scaffold111	279690	.	C	T	228.0	.	DP=153;VDB=0.00662841;SGB=-0.693147;RPB=0.205952;MQB=0.00251517;MQSB=0.0384373;BQB=0.971891;MQ0F=0.0196078;AC=2;AN=2;DP4=1,4,67,76;MQ=51	GT:PL:DP:GP:GQ	1/1:255,255,0:148:291,270,0:127
scaffold111	280287	.	G	A	228.0	.	DP=155;VDB=0.139556;SGB=-0.693147;RPB=0.0780348;MQB=0.000228207;MQSB=0.99427;BQB=0.996282;MQ0F=0.00645161;AC=2;AN=2;DP4=6,0,66,78;MQ=52	GT:PL:DP:GP:GQ	1/1:255,255,0:150:297,273,0:127
scaffold111	280394	.	C	T	228.0	.	DP=140;VDB=0.0208312;SGB=-0.693147;RPB=0.975042;MQB=0.013341;MQSB=0.784106;BQB=0.644028;MQ0F=0;AC=2;AN=2;DP4=0,3,61,66;MQ=51	GT:PL:DP:GP:GQ	1/1:255,255,0:130:300,274,0:127
scaffold111	280646	.	G	A	228.0	.	DP=155;VDB=0.20273;SGB=-0.693147;RPB=0.0279942;MQB=3.57482e-07;MQSB=0.729303;BQB=0.981488;MQ0F=0.00645161;AC=2;AN=2;DP4=0,11,76,64;MQ=54	GT:PL:DP:GP:GQ	1/1:255,255,0:151:288,268,0:127
scaffold111	280650	.	G	A	228.0	.	DP=154;VDB=0.172412;SGB=-0.693147;RPB=0.00661039;MQB=1.53721e-06;MQSB=0.708354;BQB=0.764988;MQ0F=0.00649351;AC=2;AN=2;DP4=0,12,73,60;MQ=55	GT:PL:DP:GP:GQ	1/1:255,255,0:145:286,267,0:127
scaffold111	280728	.	C	T	228.0	.	DP=123;VDB=0.00580285;SGB=-0.693147;RPB=1;MQB=1;MQSB=0.0835388;BQB=1;MQ0F=0;AC=2;AN=2;DP4=0,1,69,48;MQ=55	GT:PL:DP:GP:GQ	1/1:255,255,0:118:304,276,0:127
scaffold111	281175	.	G	A	225.0	.	DP=148;VDB=0.00260945;SGB=-0.693147;MQSB=0.976531;MQ0F=0;AC=2;AN=2;DP4=0,0,87,58;MQ=53	GT:PL:DP:GP:GQ	1/1:255,255,0:145:-2.14748e+09,-2.14748e+09,0:127
scaffold111	281177	.	A	T	225.0	.	DP=148;VDB=0.00259193;SGB=-0.693147;MQSB=0.999796;MQ0F=0;AC=2;AN=2;DP4=0,0,87,58;MQ=53	GT:PL:DP:GP:GQ	1/1:255,255,0:145:-2.14748e+09,-2.14748e+09,0:127
scaffold111	281197	.	G	A	228.0	.	DP=187;VDB=0.694513;SGB=-0.693147;RPB=1;MQB=1;MQSB=0.952626;BQB=1;MQ0F=0;AC=2;AN=2;DP4=0,1,96,76;MQ=56	GT:PL:DP:GP:GQ	1/1:255,255,0:173:306,277,0:127
scaffold111	294643	.	T	G	228.0	.	DP=161;VDB=0.978965;SGB=-0.693147;RPB=0.994415;MQB=0.000404899;MQSB=0.100709;BQB=0.491006;MQ0F=0.0434783;AC=2;AN=2;DP4=8,0,62,84;MQ=51	GT:PL:DP:GP:GQ	1/1:255,255,0:154:296,272,0:127
scaffold111	309423	.	C	G	228.0	.	DP=192;VDB=0.465396;SGB=-0.693147;RPB=1;MQB=1;MQSB=1;BQB=1;MQ0F=0;AC=2;AN=2;DP4=1,0,90,97;MQ=60	GT:PL:DP:GP:GQ	1/1:255,255,0:188:307,278,0:127
scaffold111	309424	.	C	A	225.0	.	DP=190;VDB=0.46987;SGB=-0.693147;MQSB=1;MQ0F=0;AC=2;AN=2;DP4=0,0,91,97;MQ=60	GT:PL:DP:GP:GQ	1/1:255,255,0:188:-2.14748e+09,-2.14748e+09,0:127
scaffold111	381001	.	T	C	225.0	.	DP=156;VDB=0.226781;SGB=-0.693147;MQSB=0.569425;MQ0F=0;AC=2;AN=2;DP4=0,0,99,52;MQ=54	GT:PL:DP:GP:GQ	1/1:255,255,0:151:-2.14748e+09,-2.14748e+09,0:127
scaffold111	491592	.	A	G	225.0	.	DP=178;VDB=0.128378;SGB=-0.693147;MQSB=0.385366;MQ0F=0;AC=2;AN=2;DP4=0,0,90,83;MQ=56	GT:PL:DP:GP:GQ	1/1:255,255,0:173:-2.14748e+09,-2.14748e+09,0:127
scaffold111	499171	.	C	T	225.0	.	DP=240;VDB=0.944782;SGB=-0.693147;MQSB=0.0545959;MQ0F=0;AC=2;AN=2;DP4=0,0,157,72;MQ=54	GT:PL:DP:GP:GQ	1/1:255,255,0:229:-2.14748e+09,-2.14748e+09,0:127
scaffold111	499703	.	A	G	228.0	.	DP=244;VDB=0.953601;SGB=-0.693147;RPB=1;MQB=1;MQSB=0.0523155;BQB=1;MQ0F=0.00409836;AC=2;AN=2;DP4=0,1,113,120;MQ=54	GT:PL:DP:GP:GQ	1/1:255,255,0:234:308,278,0:127
scaffold111	499727	.	G	A	225.0	.	DP=238;VDB=0.159947;SGB=-0.693147;MQSB=0.127345;MQ0F=0.00420168;AC=2;AN=2;DP4=0,0,107,118;MQ=55	GT:PL:DP:GP:GQ	1/1:255,255,0:225:-2.14748e+09,-2.14748e+09,0:127
scaffold111	509215	.	T	G	228.0	.	DP=154;VDB=0.815645;SGB=-0.693147;RPB=1;MQB=0;MQSB=0.999836;BQB=0.916084;MQ0F=0;AC=2;AN=2;DP4=0,2,59,84;MQ=59	GT:PL:DP:GP:GQ	1/1:255,255,0:145:300,274,0:127
scaffold111	509364	.	T	C	225.0	.	DP=161;VDB=0.0448728;SGB=-0.693147;MQSB=0.991863;MQ0F=0;AC=2;AN=2;DP4=0,0,67,82;MQ=59	GT:PL:DP:GP:GQ	1/1:255,255,0:149:-2.14748e+09,-2.14748e+09,0:127
scaffold111	509847	.	C	T	225.0	.	DP=171;VDB=0.914822;SGB=-0.693147;MQSB=0.747738;MQ0F=0;AC=2;AN=2;DP4=0,0,61,97;MQ=59	GT:PL:DP:GP:GQ	1/1:255,255,0:158:-2.14748e+09,-2.14748e+09,0:127
scaffold111	510031	.	G	A	228.0	.	DP=163;VDB=0.801257;SGB=-0.693147;RPB=0.0344389;MQB=0.00300436;MQSB=0.994749;BQB=0.998982;MQ0F=0.00613497;AC=2;AN=2;DP4=4,0,65,86;MQ=55	GT:PL:DP:GP:GQ	1/1:255,255,0:155:298,273,0:127
scaffold111	510844	.	G	A	228.0	.	DP=175;VDB=0.574051;SGB=-0.693147;RPB=0.0613507;MQB=3.18843e-07;MQSB=0.797323;BQB=0.145451;MQ0F=0.0171429;AC=2;AN=2;DP4=1,10,76,83;MQ=54	GT:PL:DP:GP:GQ	1/1:255,255,0:170:288,268,0:127
scaffold111	510856	.	T	C	228.0	.	DP=173;VDB=0.535766;SGB=-0.693147;RPB=0.00367454;MQB=1.11577e-06;MQSB=0.643788;BQB=0.0827691;MQ0F=0.017341;AC=2;AN=2;DP4=1,9,75,83;MQ=55	GT:PL:DP:GP:GQ	1/1:255,255,0:168:290,269,0:127
scaffold111	510870	.	A	G	228.0	.	DP=167;VDB=0.314948;SGB=-0.693147;RPB=1.51426e-05;MQB=4.32604e-06;MQSB=0.863799;BQB=0.301207;MQ0F=0.0179641;AC=2;AN=2;DP4=1,8,71,78;MQ=56	GT:PL:DP:GP:GQ	1/1:255,255,0:158:291,270,0:127
scaffold111	510981	.	C	T	228.0	.	DP=223;VDB=0.0283016;SGB=-0.693147;RPB=0.707223;MQB=1.08239e-23;MQSB=3.18306e-05;BQB=0.704803;MQ0F=0.00448431;AC=2;AN=2;DP4=1,44,92,75;MQ=53	GT:PL:DP:GP:GQ	1/1:255,39,0:212:269,43,0:43
scaffold111	525281	.	G	A	228.0	.	DP=244;VDB=0.751632;SGB=-0.693147;RPB=0.0282978;MQB=0.000728078;MQSB=0.886742;BQB=0.970005;MQ0F=0.00409836;AC=2;AN=2;DP4=5,0,151,72;MQ=55	GT:PL:DP:GP:GQ	1/1:255,255,0:228:296,272,0:127
scaffold111	525646	.	T	G	228.0	.	DP=239;VDB=0.118677;SGB=-0.693147;RPB=0.939493;MQB=2.53781e-14;MQSB=0.886458;BQB=0.755393;MQ0F=0.0125523;AC=2;AN=2;DP4=16,8,127,86;MQ=54	GT:PL:DP:GP:GQ	1/1:255,255,0:237:280,264,0:127
scaffold111	525803	.	G	A	225.0	.	DP=250;VDB=0.883679;SGB=-0.693147;MQSB=0.983754;MQ0F=0;AC=2;AN=2;DP4=0,0,129,107;MQ=59	GT:PL:DP:GP:GQ	1/1:255,255,0:236:-2.14748e+09,-2.14748e+09,0:127
scaffold111	525855	.	G	A	225.0	.	DP=248;VDB=0.548187;SGB=-0.693147;MQSB=0.99822;MQ0F=0;AC=2;AN=2;DP4=0,0,119,123;MQ=55	GT:PL:DP:GP:GQ	1/1:255,255,0:242:-2.14748e+09,-2.14748e+09,0:127
scaffold111	534210	.	T	G	228.0	.	DP=193;VDB=0.0211648;SGB=-0.693147;RPB=0.161469;MQB=0.151844;MQSB=0.956241;BQB=0.103963;MQ0F=0;AC=2;AN=2;DP4=2,1,80,106;MQ=59	GT:PL:DP:GP:GQ	1/1:255,255,0:189:296,272,0:127
scaffold111	534256	.	G	A	228.0	.	DP=202;VDB=0.825531;SGB=-0.693147;RPB=0.0425968;MQB=4.72975e-05;MQSB=0.998796;BQB=0.638202;MQ0F=0;AC=2;AN=2;DP4=6,1,97,89;MQ=57	GT:PL:DP:GP:GQ	1/1:255,255,0:193:291,270,0:127
scaffold111	534339	.	A	G	228.0	.	DP=157;VDB=0.932149;SGB=-0.693147;RPB=0.186002;MQB=0.000824819;MQSB=0.440695;BQB=0.608886;MQ0F=0.00636943;AC=2;AN=2;DP4=3,2,74,70;MQ=57	GT:PL:DP:GP:GQ	1/1:255,255,0:149:293,271,0:127
scaffold111	534399	.	C	G	225.0	.	DP=161;VDB=0.0522035;SGB=-0.693147;MQSB=0.880794;MQ0F=0;AC=2;AN=2;DP4=0,0,79,82;MQ=55	GT:PL:DP:GP:GQ	1/1:255,255,0:161:-2.14748e+09,-2.14748e+09,0:127
scaffold111	534407	.	T	C	225.0	.	DP=167;VDB=0.0272498;SGB=-0.693147;MQSB=0.964285;MQ0F=0;AC=2;AN=2;DP4=0,0,76,82;MQ=54	GT:PL:DP:GP:GQ	1/1:255,255,0:158:-2.14748e+09,-2.14748e+09,0:127
scaffold111	534494	.	C	T	225.0	.	DP=169;VDB=0.273149;SGB=-0.693147;MQSB=0.130491;MQ0F=0;AC=2;AN=2;DP4=0,0,76,88;MQ=51	GT:PL:DP:GP:GQ	1/1:255,255,0:164:-2.14748e+09,-2.14748e+09,0:127
scaffold111	534706	.	C	G	228.0	.	DP=184;VDB=0.565417;SGB=-0.693147;RPB=0.126736;MQB=1.90843e-05;MQSB=0.951398;BQB=0.996457;MQ0F=0;AC=2;AN=2;DP4=6,2,84,86;MQ=56	GT:PL:DP:GP:GQ	1/1:255,255,0:178:286,267,0:127
scaffold111	534719	.	C	T	228.0	.	DP=185;VDB=0.922562;SGB=-0.693147;RPB=0.967471;MQB=1.7023e-05;MQSB=0.929058;BQB=0.744619;MQ0F=0;AC=2;AN=2;DP4=6,2,84,83;MQ=56	GT:PL:DP:GP:GQ	1/1:255,255,0:175:286,267,0:127
scaffold111	534730	.	A	T	228.0	.	DP=188;VDB=0.943438;SGB=-0.693147;RPB=0.601287;MQB=3.31596e-07;MQSB=0.628263;BQB=0.397677;MQ0F=0;AC=2;AN=2;DP4=9,2,82,84;MQ=56	GT:PL:DP:GP:GQ	1/1:255,255,0:177:282,265,0:127
scaffold111	534749	.	T	C	228.0	.	DP=179;VDB=0.488365;SGB=-0.693147;RPB=0.333436;MQB=5.12919e-10;MQSB=0.917177;BQB=0.175517;MQ0F=0.00558659;AC=2;AN=2;DP4=10,6,80,80;MQ=55	GT:PL:DP:GP:GQ	1/1:255,224,0:176:279,233,0:127
scaffold111	534776	.	T	G	228.0	.	DP=180;VDB=0.381223;SGB=-0.693147;RPB=0.975527;MQB=4.39375e-10;MQSB=0.98825;BQB=0.305432;MQ0F=0.00555556;AC=2;AN=2;DP4=10,6,75,84;MQ=54	GT:PL:DP:GP:GQ	1/1:255,214,0:175:278,222,0:127
scaffold111	534805	.	C	T	228.0	.	DP=199;VDB=0.985447;SGB=-0.693147;RPB=0.933108;MQB=1.54801e-08;MQSB=0.977754;BQB=0.934048;MQ0F=0.0100503;AC=2;AN=2;DP4=9,4,82,88;MQ=55	GT:PL:DP:GP:GQ	1/1:255,255,0:183:281,265,0:127
scaffold111	534825	.	G	T	228.0	.	DP=195;VDB=0.195793;SGB=-0.693147;RPB=0.00398021;MQB=1.54801e-08;MQSB=0.9155;BQB=0.368822;MQ0F=0.0153846;AC=2;AN=2;DP4=9,4,85,85;MQ=55	GT:PL:DP:GP:GQ	1/1:255,255,0:183:283,266,0:127
scaffold111	534849	.	T	G	228.0	.	DP=194;VDB=0.115459;SGB=-0.693147;RPB=0.180153;MQB=0.000178128;MQSB=0.893836;BQB=0.830492;MQ0F=0.0103093;AC=2;AN=2;DP4=6,0,101,80;MQ=56	GT:PL:DP:GP:GQ	1/1:255,255,0:187:288,268,0:127
scaffold111	534904	.	C	T	228.0	.	DP=198;VDB=0.515744;SGB=-0.693147;RPB=1;MQB=1;MQSB=0.993733;BQB=1;MQ0F=0.00505051;AC=2;AN=2;DP4=1,0,102,79;MQ=59	GT:PL:DP:GP:GQ	1/1:255,255,0:182:318,283,0:127
scaffold111	534908	.	C	T	228.0	.	DP=190;VDB=0.380218;SGB=-0.693147;RPB=1;MQB=1;MQSB=0.993683;BQB=1;MQ0F=0.00526316;AC=2;AN=2;DP4=1,0,101,78;MQ=59	GT:PL:DP:GP:GQ	1/1:255,255,0:180:319,284,0:127
scaffold111	534929	.	G	A	225.0	.	DP=204;VDB=0.347622;SGB=-0.693147;MQSB=1;MQ0F=0;AC=2;AN=2;DP4=0,0,107,90;MQ=60	GT:PL:DP:GP:GQ	1/1:255,255,0:197:-2.14748e+09,-2.14748e+09,0:127
scaffold111	534978	.	C	A	225.0	.	DP=195;VDB=0.609159;SGB=-0.693147;MQSB=0.283023;MQ0F=0;AC=2;AN=2;DP4=0,0,85,103;MQ=58	GT:PL:DP:GP:GQ	1/1:255,255,0:188:-2.14748e+09,-2.14748e+09,0:127
scaffold111	534981	.	G	T	225.0	.	DP=196;VDB=0.616945;SGB=-0.693147;MQSB=0.174435;MQ0F=0;AC=2;AN=2;DP4=0,0,87,102;MQ=57	GT:PL:DP:GP:GQ	1/1:255,255,0:189:-2.14748e+09,-2.14748e+09,0:127
scaffold111	535007	.	A	G	225.0	.	DP=192;VDB=0.425272;SGB=-0.693147;MQSB=0.818995;MQ0F=0;AC=2;AN=2;DP4=0,0,71,116;MQ=55	GT:PL:DP:GP:GQ	1/1:255,255,0:187:-2.14748e+09,-2.14748e+09,0:127
scaffold111	535014	.	G	A	225.0	.	DP=194;VDB=0.335038;SGB=-0.693147;MQSB=0.762667;MQ0F=0;AC=2;AN=2;DP4=0,0,71,109;MQ=55	GT:PL:DP:GP:GQ	1/1:255,255,0:180:-2.14748e+09,-2.14748e+09,0:127
scaffold111	535038	.	A	G	225.0	.	DP=195;VDB=0.440747;SGB=-0.693147;MQSB=0.676536;MQ0F=0;AC=2;AN=2;DP4=0,0,72,109;MQ=55	GT:PL:DP:GP:GQ	1/1:255,255,0:181:-2.14748e+09,-2.14748e+09,0:127
scaffold111	535075	.	C	T	225.0	.	DP=170;VDB=0.0123014;SGB=-0.693147;MQSB=0.9991;MQ0F=0;AC=2;AN=2;DP4=0,0,73,88;MQ=57	GT:PL:DP:GP:GQ	1/1:255,255,0:161:-2.14748e+09,-2.14748e+09,0:127
scaffold111	535128	.	C	T	228.0	.	DP=117;VDB=6.22226e-06;SGB=-0.693147;RPB=1;MQB=1;MQSB=0.973398;BQB=1;MQ0F=0;AC=2;AN=2;DP4=1,0,58,56;MQ=58	GT:PL:DP:GP:GQ	1/1:255,255,0:115:303,276,0:127
scaffold111	535129	.	T	G	228.0	.	DP=122;VDB=8.7057e-06;SGB=-0.693147;RPB=0.19792;MQB=0.78322;MQSB=0.968355;BQB=0.00741147;MQ0F=0;AC=2;AN=2;DP4=4,3,59,56;MQ=58	GT:PL:DP:GP:GQ	1/1:255,163,0:122:280,172,0:127
scaffold111	535131	.	G	A	228.0	.	DP=122;VDB=7.18235e-06;SGB=-0.693147;RPB=0.19792;MQB=0.78322;MQSB=0.968355;BQB=0.053243;MQ0F=0;AC=2;AN=2;DP4=4,3,59,56;MQ=58	GT:PL:DP:GP:GQ	1/1:255,165,0:122:280,174,0:127
scaffold111	535138	.	G	A	225.0	.	DP=152;VDB=0.638059;SGB=-0.693147;MQSB=0.89945;MQ0F=0;AC=2;AN=2;DP4=0,0,79,68;MQ=55	GT:PL:DP:GP:GQ	1/1:255,255,0:147:-2.14748e+09,-2.14748e+09,0:127
scaffold111	535150	.	T	G	228.0	.	DP=167;VDB=0.833409;SGB=-0.693147;RPB=0.000586346;MQB=0.000502276;MQSB=0.980322;BQB=0.985903;MQ0F=0;AC=2;AN=2;DP4=3,3,80,76;MQ=51	GT:PL:DP:GP:GQ	1/1:255,255,0:162:286,267,0:127
scaffold111	535392	.	T	C	228.0	.	DP=144;VDB=0.690583;SGB=-0.693147;RPB=0;MQB=0.690647;MQSB=0.75215;BQB=0.276978;MQ0F=0.00694444;AC=2;AN=2;DP4=2,0,61,78;MQ=55	GT:PL:DP:GP:GQ	1/1:255,255,0:141:293,271,0:127
scaffold111	535394	.	C	T	228.0	.	DP=150;VDB=0.739219;SGB=-0.693147;RPB=0;MQB=0.690647;MQSB=0.75215;BQB=0.284173;MQ0F=0.00666667;AC=2;AN=2;DP4=2,0,61,78;MQ=55	GT:PL:DP:GP:GQ	1/1:255,255,0:141:293,271,0:127
scaffold111	535448	.	G	A	228.0	.	DP=161;VDB=0.0263694;SGB=-0.693147;RPB=0.00504535;MQB=4.76809e-05;MQSB=0.710918;BQB=0.0255996;MQ0F=0.00621118;AC=2;AN=2;DP4=1,6,72,73;MQ=56	GT:PL:DP:GP:GQ	1/1:255,255,0:152:291,270,0:127
scaffold111	535473	.	T	C	228.0	.	DP=188;VDB=0.805597;SGB=-0.693147;RPB=0.0276823;MQB=2.08599e-09;MQSB=0.171276;BQB=0.785713;MQ0F=0.00531915;AC=2;AN=2;DP4=2,15,79,81;MQ=55	GT:PL:DP:GP:GQ	1/1:255,240,0:177:280,249,0:127
scaffold111	535489	.	G	C	228.0	.	DP=174;VDB=0.538012;SGB=-0.693147;RPB=0.402548;MQB=1.31958e-10;MQSB=0.0958064;BQB=0.614941;MQ0F=0.00574713;AC=2;AN=2;DP4=1,16,77,74;MQ=54	GT:PL:DP:GP:GQ	1/1:255,213,0:168:280,222,0:127
scaffold111	535494	.	A	G	228.0	.	DP=177;VDB=0.105623;SGB=-0.693147;RPB=0.929357;MQB=1.43505e-10;MQSB=0.0996993;BQB=0.773496;MQ0F=0.00564972;AC=2;AN=2;DP4=1,16,76,70;MQ=54	GT:PL:DP:GP:GQ	1/1:255,207,0:163:280,216,0:127
scaffold111	535528	.	A	G	228.0	.	DP=174;VDB=0.399534;SGB=-0.693147;RPB=0.0118726;MQB=5.11592e-09;MQSB=0.335794;BQB=0.0540456;MQ0F=0;AC=2;AN=2;DP4=1,13,87,63;MQ=56	GT:PL:DP:GP:GQ	1/1:255,238,0:164:281,248,0:127
scaffold111	535566	.	C	T	228.0	.	DP=150;VDB=0.55655;SGB=-0.693147;RPB=0.070922;MQB=0.035461;MQSB=0.987224;BQB=0.939716;MQ0F=0;AC=2;AN=2;DP4=0,2,79,62;MQ=52	GT:PL:DP:GP:GQ	1/1:255,255,0:143:301,275,0:127
scaffold111	535697	.	C	A	225.0	.	DP=160;VDB=0.818681;SGB=-0.693147;MQSB=0.0494847;MQ0F=0;AC=2;AN=2;DP4=0,0,82,73;MQ=52	GT:PL:DP:GP:GQ	1/1:255,255,0:155:-2.14748e+09,-2.14748e+09,0:127
scaffold111	535751	.	C	T	228.0	.	DP=167;VDB=0.45562;SGB=-0.693147;RPB=0.218954;MQB=0;MQSB=0.179614;BQB=0.127451;MQ0F=0.00598802;AC=2;AN=2;DP4=0,2,83,70;MQ=51	GT:PL:DP:GP:GQ	1/1:255,255,0:155:311,280,0:127
scaffold111	535766	.	C	T	228.0	.	DP=160;VDB=0.0819722;SGB=-0.693147;RPB=0.527211;MQB=0;MQSB=0.753627;BQB=0.857143;MQ0F=0.00625;AC=2;AN=2;DP4=0,2,77,70;MQ=51	GT:PL:DP:GP:GQ	1/1:255,255,0:149:311,280,0:127
scaffold111	535787	.	C	T	228.0	.	DP=163;VDB=0.914328;SGB=-0.693147;RPB=0.446667;MQB=0.156667;MQSB=0.82612;BQB=0.34;MQ0F=0.00613497;AC=2;AN=2;DP4=0,2,80,70;MQ=54	GT:PL:DP:GP:GQ	1/1:255,255,0:152:302,275,0:127
scaffold111	535963	.	G	A	228.0	.	DP=153;VDB=0.287922;SGB=-0.693147;RPB=1;MQB=1;MQSB=0.9884;BQB=1;MQ0F=0;AC=2;AN=2;DP4=0,1,85,60;MQ=56	GT:PL:DP:GP:GQ	1/1:255,255,0:146:309,279,0:127
scaffold111	535976	.	C	T	225.0	.	DP=149;VDB=0.840895;SGB=-0.693147;MQSB=0.986131;MQ0F=0;AC=2;AN=2;DP4=0,0,75,65;MQ=55	GT:PL:DP:GP:GQ	1/1:255,255,0:140:-2.14748e+09,-2.14748e+09,0:127
scaffold111	536015	.	G	A	225.0	.	DP=156;VDB=0.804419;SGB=-0.693147;MQSB=0.984971;MQ0F=0;AC=2;AN=2;DP4=0,0,71,74;MQ=58	GT:PL:DP:GP:GQ	1/1:255,255,0:145:-2.14748e+09,-2.14748e+09,0:127
scaffold111	536025	.	C	T	225.0	.	DP=160;VDB=0.238979;SGB=-0.693147;MQSB=0.999935;MQ0F=0;AC=2;AN=2;DP4=0,0,75,74;MQ=58	GT:PL:DP:GP:GQ	1/1:255,255,0:149:-2.14748e+09,-2.14748e+09,0:127
scaffold111	536064	.	C	T	225.0	.	DP=174;VDB=0.0526067;SGB=-0.693147;MQSB=0.997657;MQ0F=0;AC=2;AN=2;DP4=0,0,79,86;MQ=55	GT:PL:DP:GP:GQ	1/1:255,255,0:165:-2.14748e+09,-2.14748e+09,0:127
scaffold111	536132	.	T	G	225.0	.	DP=199;VDB=0.0266875;SGB=-0.693147;MQSB=0.940335;MQ0F=0;AC=2;AN=2;DP4=0,0,79,104;MQ=57	GT:PL:DP:GP:GQ	1/1:255,255,0:183:-2.14748e+09,-2.14748e+09,0:127
scaffold111	536141	.	C	T	225.0	.	DP=196;VDB=0.103397;SGB=-0.693147;MQSB=0.95375;MQ0F=0;AC=2;AN=2;DP4=0,0,80,111;MQ=58	GT:PL:DP:GP:GQ	1/1:255,255,0:191:-2.14748e+09,-2.14748e+09,0:127
scaffold111	614414	.	C	T	228.0	.	DP=168;VDB=0.11312;SGB=-0.693147;RPB=0;MQB=0;MQSB=0.0242062;BQB=0.610063;MQ0F=0.0119048;AC=2;AN=2;DP4=1,1,69,90;MQ=51	GT:PL:DP:GP:GQ	1/1:255,255,0:161:311,280,0:127
scaffold111	618940	.	G	T	228.0	.	DP=195;VDB=0.433228;SGB=-0.693147;RPB=1;MQB=1;MQSB=0.153687;BQB=1;MQ0F=0.00512821;AC=2;AN=2;DP4=0,1,104,74;MQ=58	GT:PL:DP:GP:GQ	1/1:255,255,0:179:318,283,0:127
scaffold111	618983	.	T	C	228.0	.	DP=179;VDB=0.686497;SGB=-0.693147;RPB=1;MQB=1;MQSB=0.441233;BQB=1;MQ0F=0;AC=2;AN=2;DP4=0,1,105,69;MQ=59	GT:PL:DP:GP:GQ	1/1:255,255,0:175:307,278,0:127
scaffold111	631862	.	A	T	225.0	.	DP=191;VDB=0.911028;SGB=-0.693147;MQSB=1;MQ0F=0;AC=2;AN=2;DP4=0,0,113,76;MQ=60	GT:PL:DP:GP:GQ	1/1:255,255,0:189:-2.14748e+09,-2.14748e+09,0:127
scaffold111	645946	.	A	T	225.0	.	DP=183;VDB=0.51744;SGB=-0.693147;MQSB=0.0803774;MQ0F=0.010929;AC=2;AN=2;DP4=0,0,88,85;MQ=53	GT:PL:DP:GP:GQ	1/1:255,255,0:173:-2.14748e+09,-2.14748e+09,0:127
scaffold111	646049	.	C	T	228.0	.	DP=173;VDB=0.0661796;SGB=-0.693147;RPB=0.203859;MQB=8.72607e-06;MQSB=0.999999;BQB=0.259464;MQ0F=0.017341;AC=2;AN=2;DP4=1,8,88,67;MQ=54	GT:PL:DP:GP:GQ	1/1:255,255,0:164:285,267,0:127
scaffold111	646098	.	G	A	225.0	.	DP=156;VDB=0.181503;SGB=-0.693147;MQSB=0.65841;MQ0F=0;AC=2;AN=2;DP4=0,0,68,85;MQ=58	GT:PL:DP:GP:GQ	1/1:255,255,0:153:-2.14748e+09,-2.14748e+09,0:127
scaffold111	646428	.	A	G	228.0	.	DP=171;VDB=0.529329;SGB=-0.693147;RPB=0.178125;MQB=0.003125;MQSB=0.0948063;BQB=0.8375;MQ0F=0.00584795;AC=2;AN=2;DP4=0,2,90,70;MQ=54	GT:PL:DP:GP:GQ	1/1:255,255,0:162:297,273,0:127
scaffold111	646466	.	C	G	228.0	.	DP=176;VDB=0.520702;SGB=-0.693147;RPB=0.469988;MQB=4.56742e-05;MQSB=0.167531;BQB=0.539094;MQ0F=0.0227273;AC=2;AN=2;DP4=1,6,85,73;MQ=56	GT:PL:DP:GP:GQ	1/1:255,255,0:165:290,269,0:127
scaffold111	646508	.	A	G	228.0	.	DP=198;VDB=0.333411;SGB=-0.693147;RPB=1;MQB=1;MQSB=0.88535;BQB=1;MQ0F=0.010101;AC=2;AN=2;DP4=1,0,92,97;MQ=55	GT:PL:DP:GP:GQ	1/1:255,255,0:190:318,283,0:127
scaffold111	646526	.	A	G	228.0	.	DP=192;VDB=0.222229;SGB=-0.693147;RPB=0.615326;MQB=1.80056e-05;MQSB=0.732197;BQB=0.44128;MQ0F=0.0104167;AC=2;AN=2;DP4=1,7,93,84;MQ=52	GT:PL:DP:GP:GQ	1/1:255,255,0:185:288,268,0:127
scaffold111	662660	.	G	T	228.0	.	DP=182;VDB=0.0557795;SGB=-0.693147;RPB=0.0465933;MQB=0.00918579;MQSB=0.450514;BQB=0.117244;MQ0F=0.032967;AC=2;AN=2;DP4=0,6,85,84;MQ=54	GT:PL:DP:GP:GQ	1/1:255,255,0:175:290,269,0:127
scaffold111	666180	.	G	A	228.0	.	DP=190;VDB=0.0918193;SGB=-0.693147;RPB=0.649983;MQB=0.0395637;MQSB=0.999514;BQB=0.999252;MQ0F=0.00526316;AC=2;AN=2;DP4=0,3,80,99;MQ=51	GT:PL:DP:GP:GQ	1/1:255,255,0:182:294,271,0:127
scaffold111	666315	.	G	A	228.0	.	DP=165;VDB=0.69864;SGB=-0.693147;RPB=1;MQB=1;MQSB=0.880215;BQB=1;MQ0F=0;AC=2;AN=2;DP4=0,1,76,82;MQ=59	GT:PL:DP:GP:GQ	1/1:255,255,0:159:306,277,0:127
scaffold111	666756	.	T	G	228.0	.	DP=153;VDB=0.281872;SGB=-0.693147;RPB=0.845699;MQB=0.000191141;MQSB=0.28714;BQB=0.971225;MQ0F=0.0196078;AC=2;AN=2;DP4=6,0,74,63;MQ=51	GT:PL:DP:GP:GQ	1/1:255,255,0:143:295,272,0:127
scaffold111	671135	.	G	A	228.0	.	DP=105;VDB=9.7576e-15;SGB=-0.693147;RPB=1;MQB=1;MQSB=0.876556;BQB=1;MQ0F=0.00952381;AC=2;AN=2;DP4=0,1,64,38;MQ=54	GT:PL:DP:GP:GQ	1/1:255,255,0:103:313,281,0:127
scaffold111	716124	.	C	T	225.0	.	DP=149;VDB=4.2039e-45;SGB=-0.693147;MQSB=0.117191;MQ0F=0.00671141;AC=2;AN=2;DP4=0,0,78,69;MQ=57	GT:PL:DP:GP:GQ	1/1:255,255,0:147:-2.14748e+09,-2.14748e+09,0:127
scaffold111	716125	.	A	C	225.0	.	DP=148;VDB=0;SGB=-0.693147;MQSB=0.104557;MQ0F=0.00675676;AC=2;AN=2;DP4=0,0,79,68;MQ=57	GT:PL:DP:GP:GQ	1/1:255,255,0:147:-2.14748e+09,-2.14748e+09,0:127
scaffold111	754798	.	A	G	228.0	.	DP=248;VDB=0.832795;SGB=-0.693147;RPB=1;MQB=1;MQSB=0.861044;BQB=1;MQ0F=0;AC=2;AN=2;DP4=0,1,112,125;MQ=58	GT:PL:DP:GP:GQ	1/1:255,255,0:238:314,281,0:127
scaffold111	911369	.	C	T	225.0	.	DP=135;VDB=0.000689208;SGB=-0.693147;MQSB=0.0362437;MQ0F=0;AC=2;AN=2;DP4=0,0,64,69;MQ=54	GT:PL:DP:GP:GQ	1/1:255,255,0:133:-2.14748e+09,-2.14748e+09,0:127
scaffold111	911375	.	A	G	225.0	.	DP=134;VDB=2.50213e-05;SGB=-0.693147;MQSB=0.00993142;MQ0F=0;AC=2;AN=2;DP4=0,0,58,68;MQ=52	GT:PL:DP:GP:GQ	1/1:255,255,0:126:-2.14748e+09,-2.14748e+09,0:127
scaffold111	911387	.	G	T	225.0	.	DP=119;VDB=4.66725e-09;SGB=-0.693147;MQSB=0.00423471;MQ0F=0;AC=2;AN=2;DP4=0,0,52,64;MQ=51	GT:PL:DP:GP:GQ	1/1:255,255,0:116:-2.14748e+09,-2.14748e+09,0:127
scaffold111	915960	.	C	T	225.0	.	DP=169;VDB=0.608021;SGB=-0.693147;MQSB=0.555128;MQ0F=0.035503;AC=2;AN=2;DP4=0,0,74,89;MQ=52	GT:PL:DP:GP:GQ	1/1:255,255,0:163:-2.14748e+09,-2.14748e+09,0:127
scaffold111	923117	.	C	G	225.0	.	DP=205;VDB=0.179562;SGB=-0.693147;MQSB=1;MQ0F=0;AC=2;AN=2;DP4=0,0,139,63;MQ=60	GT:PL:DP:GP:GQ	1/1:255,255,0:202:-2.14748e+09,-2.14748e+09,0:127
scaffold111	961129	.	T	G	225.0	.	DP=164;VDB=0.477656;SGB=-0.693147;MQSB=1;MQ0F=0;AC=2;AN=2;DP4=0,0,82,77;MQ=60	GT:PL:DP:GP:GQ	1/1:255,255,0:159:-2.14748e+09,-2.14748e+09,0:127
scaffold111	961130	.	A	G	225.0	.	DP=161;VDB=0.478544;SGB=-0.693147;MQSB=1;MQ0F=0;AC=2;AN=2;DP4=0,0,82,79;MQ=60	GT:PL:DP:GP:GQ	1/1:255,255,0:161:-2.14748e+09,-2.14748e+09,0:127
scaffold111	961148	.	G	T	228.0	.	DP=206;VDB=0.95845;SGB=-0.693147;RPB=1;MQB=1;MQSB=1;BQB=1;MQ0F=0;AC=2;AN=2;DP4=0,1,86,101;MQ=60	GT:PL:DP:GP:GQ	1/1:255,255,0:188:303,276,0:127
scaffold111	1010425	.	A	C	225.0	.	DP=151;VDB=0.895333;SGB=-0.693147;MQSB=1;MQ0F=0;AC=2;AN=2;DP4=0,0,63,84;MQ=60	GT:PL:DP:GP:GQ	1/1:255,255,0:147:-2.14748e+09,-2.14748e+09,0:127
scaffold111	1039772	.	C	T	228.0	.	DP=208;VDB=0.0644115;SGB=-0.693147;RPB=1;MQB=1;MQSB=0.856282;BQB=1;MQ0F=0.00480769;AC=2;AN=2;DP4=0,1,124,64;MQ=57	GT:PL:DP:GP:GQ	1/1:255,255,0:189:319,284,0:127
scaffold111	1039881	.	C	T	228.0	.	DP=174;VDB=0.0274441;SGB=-0.693147;RPB=0.00619311;MQB=2.97732e-07;MQSB=0.099034;BQB=0.209101;MQ0F=0.0114943;AC=2;AN=2;DP4=1,14,86,70;MQ=57	GT:PL:DP:GP:GQ	1/1:255,225,0:171:279,234,0:127
scaffold111	1039882	.	G	T	228.0	.	DP=172;VDB=0.0376475;SGB=-0.693147;RPB=0.75051;MQB=0.0123733;MQSB=0.298736;BQB=0.317267;MQ0F=0.0116279;AC=2;AN=2;DP4=0,3,86,77;MQ=57	GT:PL:DP:GP:GQ	1/1:255,255,0:166:302,275,0:127
scaffold111	1051887	.	A	G	225.0	.	DP=167;VDB=0.171744;SGB=-0.693147;MQSB=1;MQ0F=0;AC=2;AN=2;DP4=0,0,89,70;MQ=60	GT:PL:DP:GP:GQ	1/1:255,255,0:159:-2.14748e+09,-2.14748e+09,0:127
scaffold111	1141588	.	A	T	225.0	.	DP=199;VDB=0.61693;SGB=-0.693147;MQSB=0.99994;MQ0F=0;AC=2;AN=2;DP4=0,0,83,103;MQ=59	GT:PL:DP:GP:GQ	1/1:255,255,0:186:-2.14748e+09,-2.14748e+09,0:127
scaffold111	1143276	.	A	G	228.0	.	DP=121;VDB=0;SGB=-0.693147;RPB=1;MQB=1;MQSB=0.67244;BQB=1;MQ0F=0;AC=2;AN=2;DP4=0,1,54,56;MQ=57	GT:PL:DP:GP:GQ	1/1:255,255,0:111:314,281,0:127
scaffold111	1196837	.	G	A	228.0	.	DP=219;VDB=0.0230607;SGB=-0.693147;RPB=4.1242e-15;MQB=7.2778e-14;MQSB=0.0260431;BQB=0.712026;MQ0F=0.00913242;AC=2;AN=2;DP4=29,1,96,89;MQ=51	GT:PL:DP:GP:GQ	1/1:255,172,0:215:274,178,0:127
scaffold111	1196949	.	T	C	228.0	.	DP=198;VDB=0.224886;SGB=-0.693147;RPB=0.000155668;MQB=1.1184e-06;MQSB=0.656675;BQB=0.694187;MQ0F=0.010101;AC=2;AN=2;DP4=7,3,80,96;MQ=53	GT:PL:DP:GP:GQ	1/1:255,255,0:186:288,268,0:127
scaffold111	1197451	.	G	A	228.0	.	DP=236;VDB=0.817732;SGB=-0.693147;RPB=0.000458898;MQB=2.59894e-09;MQSB=0.556286;BQB=0.10511;MQ0F=0.0254237;AC=2;AN=2;DP4=9,6,100,110;MQ=53	GT:PL:DP:GP:GQ	1/1:255,255,0:225:289,269,0:127
scaffold111	1198780	.	C	A	228.0	.	DP=146;VDB=0.406985;SGB=-0.693147;RPB=0;MQB=0.214286;MQSB=1.70839e-06;BQB=0.360902;MQ0F=0.00684932;AC=2;AN=2;DP4=1,1,62,71;MQ=51	GT:PL:DP:GP:GQ	1/1:255,255,0:135:296,272,0:127
scaffold111	1260200	.	C	T	228.0	.	DP=113;VDB=0.727691;SGB=-0.693147;RPB=0.364036;MQB=0.00351922;MQSB=0.370549;BQB=0.989377;MQ0F=0.0176991;AC=2;AN=2;DP4=1,5,54,49;MQ=57	GT:PL:DP:GP:GQ	1/1:255,225,0:109:288,238,0:127
scaffold368	111051	.	A	C	228.0	.	DP=142;VDB=0.998258;SGB=-0.693147;RPB=1;MQB=1;MQSB=1;BQB=1;MQ0F=0;AC=2;AN=2;DP4=0,1,57,79;MQ=60	GT:PL:DP:GP:GQ	1/1:255,255,0:137:300,274,0:127
scaffold368	125535	.	T	G	228.0	.	DP=250;VDB=0.995439;SGB=-0.693147;RPB=1;MQB=1;MQSB=0.0675473;BQB=1;MQ0F=0.004;AC=2;AN=2;DP4=0,1,95,125;MQ=51	GT:PL:DP:GP:GQ	1/1:255,255,0:221:309,279,0:127
scaffold368	125537	.	G	A	228.0	.	DP=251;VDB=0.993122;SGB=-0.693147;RPB=1;MQB=1;MQSB=0.0629524;BQB=1;MQ0F=0.00398406;AC=2;AN=2;DP4=0,1,96,125;MQ=51	GT:PL:DP:GP:GQ	1/1:255,255,0:222:310,279,0:127
scaffold368	126409	.	G	T	228.0	.	DP=215;VDB=0.224988;SGB=-0.693147;RPB=0.0200349;MQB=0.00302713;MQSB=0.00506141;BQB=0.7866;MQ0F=0.0232558;AC=2;AN=2;DP4=4,0,98,107;MQ=53	GT:PL:DP:GP:GQ	1/1:255,255,0:209:307,278,0:127
scaffold368	128647	.	A	G	228.0	.	DP=88;VDB=0.00116897;SGB=-0.693147;RPB=0.0599681;MQB=3.34282e-06;MQSB=0.89248;BQB=0.923753;MQ0F=0.0113636;AC=2;AN=2;DP4=5,5,38,20;MQ=54	GT:PL:DP:GP:GQ	1/1:255,28,0:68:274,34,0:34
scaffold137	50158	.	A	C	228.0	.	DP=137;VDB=0.283973;SGB=-0.693147;RPB=1;MQB=1;MQSB=0.989046;BQB=1;MQ0F=0;AC=2;AN=2;DP4=1,0,65,63;MQ=59	GT:PL:DP:GP:GQ	1/1:255,255,0:129:304,276,0:127
scaffold137	56085	.	A	T	228.0	.	DP=220;VDB=0.102866;SGB=-0.693147;RPB=1;MQB=1;MQSB=0.935515;BQB=1;MQ0F=0;AC=2;AN=2;DP4=0,1,113,97;MQ=59	GT:PL:DP:GP:GQ	1/1:255,255,0:211:301,275,0:127
scaffold137	58611	.	A	C	225.0	.	DP=201;VDB=0.0836112;SGB=-0.693147;MQSB=1;MQ0F=0;AC=2;AN=2;DP4=0,0,83,110;MQ=60	GT:PL:DP:GP:GQ	1/1:255,255,0:193:-2.14748e+09,-2.14748e+09,0:127
scaffold137	84604	.	T	G	228.0	.	DP=114;VDB=2.72425e-14;SGB=-0.693147;RPB=1;MQB=1;MQSB=0.999956;BQB=1;MQ0F=0.00877193;AC=2;AN=2;DP4=0,1,47,59;MQ=54	GT:PL:DP:GP:GQ	1/1:255,255,0:107:301,275,0:127
scaffold137	138034	.	A	T	225.0	.	DP=167;VDB=0.506204;SGB=-0.693147;MQSB=0.989584;MQ0F=0;AC=2;AN=2;DP4=0,0,76,87;MQ=59	GT:PL:DP:GP:GQ	1/1:255,255,0:163:-2.14748e+09,-2.14748e+09,0:127
scaffold137	198122	.	A	G	225.0	.	DP=189;VDB=0.248761;SGB=-0.693147;MQSB=0.957811;MQ0F=0;AC=2;AN=2;DP4=0,0,85,92;MQ=59	GT:PL:DP:GP:GQ	1/1:255,255,0:177:-2.14748e+09,-2.14748e+09,0:127
scaffold137	231062	.	T	C	228.0	.	DP=79;VDB=0.437969;SGB=-0.693147;RPB=0.996433;MQB=0.0267478;MQSB=0.0707104;BQB=0.0310793;MQ0F=0.0126582;AC=2;AN=2;DP4=3,0,15,54;MQ=55	GT:PL:DP:GP:GQ	1/1:255,169,0:72:292,184,0:127
scaffold137	231063	.	C	T	228.0	.	DP=79;VDB=0.211705;SGB=-0.693147;RPB=0.939616;MQB=0.106221;MQSB=0.0326437;BQB=0.0166517;MQ0F=0.0126582;AC=2;AN=2;DP4=9,4,7,49;MQ=55	GT:PL:DP:GP:GQ	1/1:255,45,0:69:273,51,0:51
scaffold137	282789	.	A	T	225.0	.	DP=215;VDB=0.63568;SGB=-0.693147;MQSB=0.967839;MQ0F=0;AC=2;AN=2;DP4=0,0,95,103;MQ=59	GT:PL:DP:GP:GQ	1/1:255,255,0:198:-2.14748e+09,-2.14748e+09,0:127
scaffold137	285436	.	C	A	225.0	.	DP=199;VDB=0.29101;SGB=-0.693147;MQSB=1;MQ0F=0;AC=2;AN=2;DP4=0,0,88,102;MQ=60	GT:PL:DP:GP:GQ	1/1:255,255,0:190:-2.14748e+09,-2.14748e+09,0:127
scaffold137	292475	.	A	T	225.0	.	DP=191;VDB=0.621911;SGB=-0.693147;MQSB=1;MQ0F=0;AC=2;AN=2;DP4=0,0,73,107;MQ=60	GT:PL:DP:GP:GQ	1/1:255,255,0:180:-2.14748e+09,-2.14748e+09,0:127
scaffold137	325420	.	A	T	225.0	.	DP=249;VDB=0.292808;SGB=-0.693147;MQSB=1;MQ0F=0;AC=2;AN=2;DP4=0,0,119,112;MQ=60	GT:PL:DP:GP:GQ	1/1:255,255,0:231:-2.14748e+09,-2.14748e+09,0:127
scaffold137	388688	.	A	T	225.0	.	DP=161;VDB=0.963524;SGB=-0.693147;MQSB=1;MQ0F=0;AC=2;AN=2;DP4=0,0,94,59;MQ=60	GT:PL:DP:GP:GQ	1/1:255,255,0:153:-2.14748e+09,-2.14748e+09,0:127
scaffold137	401973	.	A	T	225.0	.	DP=205;VDB=0.0450304;SGB=-0.693147;MQSB=1;MQ0F=0;AC=2;AN=2;DP4=0,0,100,90;MQ=60	GT:PL:DP:GP:GQ	1/1:255,255,0:190:-2.14748e+09,-2.14748e+09,0:127
scaffold137	415794	.	A	G	225.0	.	DP=224;VDB=0.870728;SGB=-0.693147;MQSB=1;MQ0F=0;AC=2;AN=2;DP4=0,0,89,130;MQ=60	GT:PL:DP:GP:GQ	1/1:255,255,0:219:-2.14748e+09,-2.14748e+09,0:127
scaffold137	447341	.	A	C	225.0	.	DP=180;VDB=0.789006;SGB=-0.693147;MQSB=1;MQ0F=0;AC=2;AN=2;DP4=0,0,69,105;MQ=60	GT:PL:DP:GP:GQ	1/1:255,255,0:174:-2.14748e+09,-2.14748e+09,0:127
scaffold137	481095	.	C	A	225.0	.	DP=78;VDB=0.0761101;SGB=-0.693127;MQSB=0.949056;MQ0F=0;AC=2;AN=2;DP4=0,0,24,9;MQ=56	GT:PL:DP:GP:GQ	1/1:255,99,0:33:-2.14748e+09,-2.14748e+09,0:127
scaffold137	507422	.	T	G	225.0	.	DP=168;VDB=0.478713;SGB=-0.693147;MQSB=1;MQ0F=0;AC=2;AN=2;DP4=0,0,96,60;MQ=60	GT:PL:DP:GP:GQ	1/1:255,255,0:156:-2.14748e+09,-2.14748e+09,0:127
scaffold137	516975	.	A	C	228.0	.	DP=196;VDB=0.437122;SGB=-0.693147;RPB=1;MQB=1;MQSB=1;BQB=1;MQ0F=0;AC=2;AN=2;DP4=1,0,83,101;MQ=60	GT:PL:DP:GP:GQ	1/1:255,255,0:185:307,278,0:127
scaffold137	525362	.	C	T	228.0	.	DP=155;VDB=0.990316;SGB=-0.693147;RPB=0.219595;MQB=0.0135135;MQSB=0.00705179;BQB=0.932432;MQ0F=0;AC=2;AN=2;DP4=1,1,56,92;MQ=54	GT:PL:DP:GP:GQ	1/1:255,255,0:150:302,275,0:127
scaffold137	525394	.	G	A	228.0	.	DP=147;VDB=0.183687;SGB=-0.693147;RPB=0.928298;MQB=0.0131532;MQSB=0.000135353;BQB=0.999592;MQ0F=0.00680272;AC=2;AN=2;DP4=2,1,63,75;MQ=55	GT:PL:DP:GP:GQ	1/1:255,255,0:141:300,274,0:127
scaffold137	525743	.	A	G	228.0	.	DP=168;VDB=0.0961236;SGB=-0.693147;RPB=0.000196611;MQB=9.87149e-08;MQSB=0.959207;BQB=0.712491;MQ0F=0.0178571;AC=2;AN=2;DP4=11,4,80,67;MQ=52	GT:PL:DP:GP:GQ	1/1:255,210,0:162:281,220,0:127
scaffold137	525874	.	C	T	225.0	.	DP=202;VDB=0.0400156;SGB=-0.693147;RPB=0.144507;MQB=2.55139e-13;MQSB=0.995534;BQB=0.039484;MQ0F=0.029703;AC=2;AN=2;DP4=17,16,87,76;MQ=52	GT:PL:DP:GP:GQ	1/1:252,17,0:196:270,23,0:23
scaffold137	525890	.	G	T	224.0	.	DP=183;VDB=0.00023218;SGB=-0.693147;RPB=0.00250366;MQB=1.64582e-12;MQSB=0.922071;BQB=0.317281;MQ0F=0.0327869;AC=2;AN=2;DP4=17,14,81,67;MQ=52	GT:PL:DP:GP:GQ	1/1:251,0,0:179:270,6,0:6
scaffold137	525892	.	G	A	228.0	.	DP=182;VDB=6.34657e-05;SGB=-0.693147;RPB=0.0187249;MQB=7.79337e-13;MQSB=0.902906;BQB=0.884953;MQ0F=0.032967;AC=2;AN=2;DP4=17,14,83,66;MQ=52	GT:PL:DP:GP:GQ	1/1:255,21,0:180:273,27,0:27
scaffold137	525912	.	A	G	228.0	.	DP=198;VDB=0.698097;SGB=-0.693147;RPB=0.0132636;MQB=8.0937e-11;MQSB=0.818806;BQB=0.0240049;MQ0F=0.0252525;AC=2;AN=2;DP4=11,15,91,73;MQ=54	GT:PL:DP:GP:GQ	1/1:255,102,0:190:276,109,0:109
scaffold137	525935	.	C	T	228.0	.	DP=167;VDB=0.924617;SGB=-0.693147;RPB=0.999646;MQB=1.36067e-07;MQSB=0.793022;BQB=0.569704;MQ0F=0.0179641;AC=2;AN=2;DP4=5,7,70,74;MQ=51	GT:PL:DP:GP:GQ	1/1:255,255,0:156:285,267,0:127
scaffold137	526314	.	A	G	228.0	.	DP=153;VDB=0.908909;SGB=-0.693147;RPB=0.131009;MQB=2.64921e-07;MQSB=0.965145;BQB=0.910474;MQ0F=0.00653595;AC=2;AN=2;DP4=5,6,75,59;MQ=56	GT:PL:DP:GP:GQ	1/1:255,244,0:145:283,255,0:127
scaffold137	526344	.	G	T	228.0	.	DP=137;VDB=0.104729;SGB=-0.693147;RPB=0.00676303;MQB=0.00313344;MQSB=0.98858;BQB=0.277478;MQ0F=0.00729927;AC=2;AN=2;DP4=2,2,72,51;MQ=58	GT:PL:DP:GP:GQ	1/1:255,255,0:127:298,273,0:127
scaffold137	526369	.	A	G	228.0	.	DP=152;VDB=0.0487777;SGB=-0.693147;RPB=7.9334e-08;MQB=1.97313e-09;MQSB=0.541083;BQB=0.339004;MQ0F=0.0131579;AC=2;AN=2;DP4=1,14,73,60;MQ=53	GT:PL:DP:GP:GQ	1/1:255,227,0:148:283,238,0:127
scaffold137	526370	.	C	T	228.0	.	DP=151;VDB=0.0212499;SGB=-0.693147;RPB=7.9334e-08;MQB=1.97313e-09;MQSB=0.610395;BQB=0.793664;MQ0F=0.013245;AC=2;AN=2;DP4=1,14,71,62;MQ=53	GT:PL:DP:GP:GQ	1/1:255,227,0:148:283,238,0:127
scaffold137	526648	.	G	A	228.0	.	DP=145;VDB=0.955441;SGB=-0.693147;RPB=0.388895;MQB=0.00471975;MQSB=0.00909907;BQB=0.308247;MQ0F=0.00689655;AC=2;AN=2;DP4=4,0,66,67;MQ=54	GT:PL:DP:GP:GQ	1/1:255,255,0:137:293,270,0:127
scaffold137	526702	.	C	T	228.0	.	DP=146;VDB=0.600614;SGB=-0.693147;RPB=0.759909;MQB=0.000386848;MQSB=0.123927;BQB=0.173818;MQ0F=0.0136986;AC=2;AN=2;DP4=5,1,61,72;MQ=52	GT:PL:DP:GP:GQ	1/1:255,255,0:139:290,269,0:127
scaffold137	526714	.	G	A	228.0	.	DP=159;VDB=0.910195;SGB=-0.693147;RPB=0.675323;MQB=3.52194e-07;MQSB=0.540617;BQB=0.930085;MQ0F=0.0125786;AC=2;AN=2;DP4=7,4,67,78;MQ=53	GT:PL:DP:GP:GQ	1/1:255,255,0:156:286,267,0:127
scaffold137	526737	.	C	T	228.0	.	DP=168;VDB=0.62586;SGB=-0.693147;RPB=0.94576;MQB=1.37621e-11;MQSB=0.684954;BQB=0.333339;MQ0F=0.0178571;AC=2;AN=2;DP4=13,6,70,75;MQ=52	GT:PL:DP:GP:GQ	1/1:255,235,0:164:283,246,0:127
scaffold137	526777	.	C	T	228.0	.	DP=183;VDB=0.377854;SGB=-0.693147;RPB=0.997985;MQB=5.10157e-10;MQSB=0.910843;BQB=0.850567;MQ0F=0.0163934;AC=2;AN=2;DP4=14,3,82,68;MQ=51	GT:PL:DP:GP:GQ	1/1:255,213,0:167:281,223,0:127
scaffold137	526782	.	C	T	228.0	.	DP=183;VDB=0.459921;SGB=-0.693147;RPB=0.854194;MQB=5.34539e-08;MQSB=0.827027;BQB=0.973174;MQ0F=0.0163934;AC=2;AN=2;DP4=11,2,86,74;MQ=51	GT:PL:DP:GP:GQ	1/1:255,255,0:173:285,267,0:127
scaffold137	527270	.	G	A	228.0	.	DP=203;VDB=0.672496;SGB=-0.693147;RPB=0.000851077;MQB=2.62942e-10;MQSB=0.0532918;BQB=0.995352;MQ0F=0.0246305;AC=2;AN=2;DP4=0,17,90,84;MQ=52	GT:PL:DP:GP:GQ	1/1:255,255,0:191:282,265,0:127
scaffold137	528648	.	G	C	225.0	.	DP=143;VDB=0.00242007;SGB=-0.693147;MQSB=0.490171;MQ0F=0;AC=2;AN=2;DP4=0,0,74,63;MQ=58	GT:PL:DP:GP:GQ	1/1:255,255,0:137:-2.14748e+09,-2.14748e+09,0:127
scaffold137	548584	.	A	T	225.0	.	DP=148;VDB=0.310725;SGB=-0.693147;MQSB=1;MQ0F=0;AC=2;AN=2;DP4=0,0,73,71;MQ=60	GT:PL:DP:GP:GQ	1/1:255,255,0:144:-2.14748e+09,-2.14748e+09,0:127
scaffold137	568296	.	A	G	225.0	.	DP=231;VDB=0.888812;SGB=-0.693147;MQSB=1;MQ0F=0;AC=2;AN=2;DP4=0,0,118,103;MQ=59	GT:PL:DP:GP:GQ	1/1:255,255,0:221:-2.14748e+09,-2.14748e+09,0:127
scaffold137	595958	.	A	T	225.0	.	DP=180;VDB=0.192025;SGB=-0.693147;MQSB=0.998774;MQ0F=0.0111111;AC=2;AN=2;DP4=0,0,94,84;MQ=53	GT:PL:DP:GP:GQ	1/1:255,255,0:178:-2.14748e+09,-2.14748e+09,0:127
scaffold137	609308	.	G	A	228.0	.	DP=137;VDB=4.53541e-08;SGB=-0.693147;RPB=3.78312e-06;MQB=9.17519e-06;MQSB=0.99035;BQB=0.865651;MQ0F=0.0291971;AC=2;AN=2;DP4=9,0,70,53;MQ=51	GT:PL:DP:GP:GQ	1/1:255,255,0:132:288,268,0:127
scaffold137	620228	.	C	A	225.0	.	DP=164;VDB=0.384071;SGB=-0.693147;MQSB=0.0275992;MQ0F=0;AC=2;AN=2;DP4=0,0,70,86;MQ=54	GT:PL:DP:GP:GQ	1/1:255,255,0:156:-2.14748e+09,-2.14748e+09,0:127
scaffold137	620367	.	G	A	225.0	.	DP=109;VDB=0.40474;SGB=-0.693147;MQSB=0.239024;MQ0F=0;AC=2;AN=2;DP4=0,0,46,58;MQ=53	GT:PL:DP:GP:GQ	1/1:255,255,0:104:-2.14748e+09,-2.14748e+09,0:127
scaffold137	620376	.	G	C	225.0	.	DP=104;VDB=0.113474;SGB=-0.693147;MQSB=0.632084;MQ0F=0;AC=2;AN=2;DP4=0,0,41,57;MQ=54	GT:PL:DP:GP:GQ	1/1:255,255,0:98:-2.14748e+09,-2.14748e+09,0:127
scaffold137	620609	.	C	T	225.0	.	DP=85;VDB=0.726806;SGB=-0.693147;MQSB=0.48713;MQ0F=0;AC=2;AN=2;DP4=0,0,37,44;MQ=51	GT:PL:DP:GP:GQ	1/1:255,244,0:81:-2.14748e+09,-2.14748e+09,0:127
scaffold137	620995	.	C	T	225.0	.	DP=59;VDB=0.0569267;SGB=-0.693147;MQSB=0.681036;MQ0F=0;AC=2;AN=2;DP4=0,0,21,31;MQ=51	GT:PL:DP:GP:GQ	1/1:255,157,0:52:-2.14748e+09,-2.14748e+09,0:127
scaffold137	627569	.	G	A	228.0	.	DP=146;VDB=0.972489;SGB=-0.693147;RPB=0.14388;MQB=0.000271763;MQSB=0.349776;BQB=0.994096;MQ0F=0.0479452;AC=2;AN=2;DP4=0,6,61,72;MQ=53	GT:PL:DP:GP:GQ	1/1:255,255,0:139:295,272,0:127
scaffold137	627887	.	C	T	228.0	.	DP=141;VDB=1.44253e-05;SGB=-0.693147;RPB=0.0191654;MQB=0.0126935;MQSB=0.961958;BQB=0.962034;MQ0F=0.0070922;AC=2;AN=2;DP4=0,3,82,49;MQ=52	GT:PL:DP:GP:GQ	1/1:255,255,0:134:300,274,0:127
scaffold137	705121	.	A	T	225.0	.	DP=193;VDB=0.809205;SGB=-0.693147;MQSB=1;MQ0F=0;AC=2;AN=2;DP4=0,0,94,91;MQ=60	GT:PL:DP:GP:GQ	1/1:255,255,0:185:-2.14748e+09,-2.14748e+09,0:127
scaffold137	712140	.	A	C	225.0	.	DP=211;VDB=0.264802;SGB=-0.693147;MQSB=1;MQ0F=0;AC=2;AN=2;DP4=0,0,96,100;MQ=60	GT:PL:DP:GP:GQ	1/1:255,255,0:196:-2.14748e+09,-2.14748e+09,0:127
scaffold137	712835	.	A	G	225.0	.	DP=228;VDB=0.247881;SGB=-0.693147;MQSB=0.991888;MQ0F=0;AC=2;AN=2;DP4=0,0,100,120;MQ=59	GT:PL:DP:GP:GQ	1/1:255,255,0:220:-2.14748e+09,-2.14748e+09,0:127
scaffold137	758288	.	A	G	225.0	.	DP=221;VDB=0.722847;SGB=-0.693147;MQSB=1;MQ0F=0;AC=2;AN=2;DP4=0,0,127,83;MQ=60	GT:PL:DP:GP:GQ	1/1:255,255,0:210:-2.14748e+09,-2.14748e+09,0:127
scaffold137	762674	.	A	G	228.0	.	DP=223;VDB=0.1228;SGB=-0.693147;RPB=0.000103733;MQB=1.64644e-14;MQSB=0.281206;BQB=0.932028;MQ0F=0.00896861;AC=2;AN=2;DP4=22,3,103,82;MQ=52	GT:PL:DP:GP:GQ	1/1:255,174,0:210:276,181,0:127
scaffold137	762688	.	A	C	228.0	.	DP=196;VDB=0.0150962;SGB=-0.693147;RPB=0.799794;MQB=2.86685e-06;MQSB=0.706838;BQB=0.0355922;MQ0F=0.00510204;AC=2;AN=2;DP4=9,0,96,77;MQ=53	GT:PL:DP:GP:GQ	1/1:255,255,0:182:288,268,0:127
scaffold137	763111	.	G	A	228.0	.	DP=239;VDB=0.0522033;SGB=-0.693147;RPB=0.186836;MQB=3.4943e-20;MQSB=0.397746;BQB=0.431282;MQ0F=0.0251046;AC=2;AN=2;DP4=13,23,118,70;MQ=51	GT:PL:DP:GP:GQ	1/1:255,125,0:224:275,132,0:127
scaffold137	763392	.	C	A	228.0	.	DP=247;VDB=0.953284;SGB=-0.693147;RPB=0.47319;MQB=7.06627e-21;MQSB=0.81909;BQB=0.966532;MQ0F=0.0202429;AC=2;AN=2;DP4=17,20,106,93;MQ=52	GT:PL:DP:GP:GQ	1/1:255,138,0:236:275,145,0:127
scaffold137	763404	.	C	T	228.0	.	DP=217;VDB=0.35308;SGB=-0.693147;RPB=0.74664;MQB=3.97385e-19;MQSB=0.953135;BQB=0.496957;MQ0F=0.0184332;AC=2;AN=2;DP4=15,22,84,92;MQ=51	GT:PL:DP:GP:GQ	1/1:255,63,0:213:273,69,0:69
scaffold137	763405	.	A	T	228.0	.	DP=217;VDB=0.322664;SGB=-0.693147;RPB=0.919232;MQB=2.81607e-18;MQSB=0.834898;BQB=0.855045;MQ0F=0.0184332;AC=2;AN=2;DP4=13,22,87,92;MQ=52	GT:PL:DP:GP:GQ	1/1:255,94,0:214:274,100,0:100
scaffold137	763743	.	G	A	228.0	.	DP=235;VDB=0.143088;SGB=-0.693147;RPB=0.0181968;MQB=0.103908;MQSB=0.614142;BQB=0.0379801;MQ0F=0;AC=2;AN=2;DP4=4,9,96,66;MQ=54	GT:PL:DP:GP:GQ	1/1:255,179,0:175:277,187,0:127
scaffold137	763744	.	T	G	228.0	.	DP=236;VDB=0.138997;SGB=-0.693147;RPB=1.44158e-05;MQB=0.86989;MQSB=0.720645;BQB=2.78348e-07;MQ0F=0.00847458;AC=2;AN=2;DP4=5,9,96,65;MQ=53	GT:PL:DP:GP:GQ	1/1:255,240,0:175:280,249,0:127
scaffold137	764238	.	C	T	228.0	.	DP=239;VDB=0.999049;SGB=-0.693147;RPB=0.428777;MQB=2.02432e-18;MQSB=0.0182417;BQB=0.552704;MQ0F=0;AC=2;AN=2;DP4=2,44,100,87;MQ=51	GT:PL:DP:GP:GQ	1/1:255,62,0:233:268,65,0:65
scaffold137	764375	.	C	A	228.0	.	DP=228;VDB=0.798917;SGB=-0.693147;RPB=0.0407146;MQB=2.53235e-06;MQSB=0.435947;BQB=0.926957;MQ0F=0.00438596;AC=2;AN=2;DP4=0,9,107,103;MQ=56	GT:PL:DP:GP:GQ	1/1:255,255,0:219:288,268,0:127
scaffold137	810390	.	G	A	225.0	.	DP=198;VDB=0.29014;SGB=-0.693147;MQSB=1;MQ0F=0;AC=2;AN=2;DP4=0,0,88,108;MQ=60	GT:PL:DP:GP:GQ	1/1:255,255,0:196:-2.14748e+09,-2.14748e+09,0:127
scaffold137	810391	.	A	T	225.0	.	DP=199;VDB=0.271324;SGB=-0.693147;MQSB=1;MQ0F=0;AC=2;AN=2;DP4=0,0,88,107;MQ=60	GT:PL:DP:GP:GQ	1/1:255,255,0:195:-2.14748e+09,-2.14748e+09,0:127
scaffold137	810429	.	C	A	228.0	.	DP=233;VDB=0.812702;SGB=-0.693147;RPB=0.00015172;MQB=2.91122e-06;MQSB=0.29433;BQB=0.720566;MQ0F=0.00429185;AC=2;AN=2;DP4=9,0,97,112;MQ=58	GT:PL:DP:GP:GQ	1/1:255,255,0:218:287,268,0:127
scaffold137	810462	.	C	G	228.0	.	DP=247;VDB=0.0733572;SGB=-0.693147;RPB=5.08479e-06;MQB=3.84496e-15;MQSB=0.0105057;BQB=0.923759;MQ0F=0.0161943;AC=2;AN=2;DP4=25,0,108,109;MQ=55	GT:PL:DP:GP:GQ	1/1:255,255,0:242:278,263,0:127
scaffold137	810630	.	G	A	228.0	.	DP=227;VDB=0.0645333;SGB=-0.693147;RPB=0.328471;MQB=4.91462e-09;MQSB=0.0306866;BQB=0.490879;MQ0F=0.00881057;AC=2;AN=2;DP4=17,1,93,101;MQ=56	GT:PL:DP:GP:GQ	1/1:255,255,0:212:280,264,0:127
scaffold137	810632	.	A	G	228.0	.	DP=221;VDB=0.065857;SGB=-0.693147;RPB=0.472399;MQB=1.0323e-09;MQSB=0.0446408;BQB=0.997304;MQ0F=0.00904977;AC=2;AN=2;DP4=15,0,95,98;MQ=56	GT:PL:DP:GP:GQ	1/1:255,255,0:208:281,265,0:127
scaffold137	810639	.	T	C	228.0	.	DP=231;VDB=0.44157;SGB=-0.693147;RPB=0.997763;MQB=9.28569e-10;MQSB=0.0816287;BQB=0.794894;MQ0F=0.00865801;AC=2;AN=2;DP4=15,0,105,101;MQ=57	GT:PL:DP:GP:GQ	1/1:255,255,0:221:282,265,0:127
scaffold137	810693	.	G	T	228.0	.	DP=236;VDB=0.598309;SGB=-0.693147;RPB=0.000411293;MQB=0.00013263;MQSB=0.76527;BQB=0.663555;MQ0F=0.00423729;AC=2;AN=2;DP4=7,0,127,96;MQ=56	GT:PL:DP:GP:GQ	1/1:255,255,0:230:289,269,0:127
scaffold137	811022	.	T	C	225.0	.	DP=210;VDB=0.000110807;SGB=-0.693147;MQSB=0.971298;MQ0F=0;AC=2;AN=2;DP4=0,0,88,120;MQ=57	GT:PL:DP:GP:GQ	1/1:255,255,0:208:-2.14748e+09,-2.14748e+09,0:127
scaffold137	811043	.	C	T	225.0	.	DP=218;VDB=0.0104096;SGB=-0.693147;MQSB=0.819284;MQ0F=0;AC=2;AN=2;DP4=0,0,100,118;MQ=57	GT:PL:DP:GP:GQ	1/1:255,255,0:218:-2.14748e+09,-2.14748e+09,0:127
scaffold137	811049	.	T	C	225.0	.	DP=222;VDB=0.321413;SGB=-0.693147;MQSB=0.727185;MQ0F=0;AC=2;AN=2;DP4=0,0,103,118;MQ=57	GT:PL:DP:GP:GQ	1/1:255,255,0:221:-2.14748e+09,-2.14748e+09,0:127
scaffold137	811055	.	C	A	225.0	.	DP=223;VDB=0.806994;SGB=-0.693147;MQSB=0.634611;MQ0F=0;AC=2;AN=2;DP4=0,0,107,111;MQ=56	GT:PL:DP:GP:GQ	1/1:255,255,0:218:-2.14748e+09,-2.14748e+09,0:127
scaffold137	811117	.	A	G	228.0	.	DP=239;VDB=0.831265;SGB=-0.693147;RPB=0.00245485;MQB=7.74214e-05;MQSB=0.990939;BQB=0.749237;MQ0F=0.0041841;AC=2;AN=2;DP4=1,10,127,98;MQ=51	GT:PL:DP:GP:GQ	1/1:255,255,0:236:284,266,0:127
scaffold137	811326	.	T	C	228.0	.	DP=209;VDB=0.729759;SGB=-0.693147;RPB=1;MQB=1;MQSB=0.846918;BQB=1;MQ0F=0;AC=2;AN=2;DP4=0,1,106,93;MQ=58	GT:PL:DP:GP:GQ	1/1:255,255,0:200:307,278,0:127
scaffold137	811342	.	T	A	225.0	.	DP=210;VDB=0.122581;SGB=-0.693147;MQSB=0.87204;MQ0F=0;AC=2;AN=2;DP4=0,0,107,95;MQ=57	GT:PL:DP:GP:GQ	1/1:255,255,0:202:-2.14748e+09,-2.14748e+09,0:127
scaffold137	811387	.	T	C	225.0	.	DP=232;VDB=0.948506;SGB=-0.693147;MQSB=0.759867;MQ0F=0;AC=2;AN=2;DP4=0,0,124,102;MQ=51	GT:PL:DP:GP:GQ	1/1:255,255,0:226:-2.14748e+09,-2.14748e+09,0:127
scaffold137	811754	.	G	C	228.0	.	DP=224;VDB=0.0339398;SGB=-0.693147;RPB=0.383721;MQB=0.893023;MQSB=0.993329;BQB=0.125581;MQ0F=0;AC=2;AN=2;DP4=2,0,108,107;MQ=58	GT:PL:DP:GP:GQ	1/1:255,255,0:217:302,275,0:127
scaffold137	811834	.	T	A	225.0	.	DP=227;VDB=0.123616;SGB=-0.693147;MQSB=0.639678;MQ0F=0;AC=2;AN=2;DP4=0,0,99,121;MQ=54	GT:PL:DP:GP:GQ	1/1:255,255,0:220:-2.14748e+09,-2.14748e+09,0:127
scaffold137	811837	.	G	A	225.0	.	DP=219;VDB=0.112792;SGB=-0.693147;MQSB=0.630439;MQ0F=0;AC=2;AN=2;DP4=0,0,98,120;MQ=54	GT:PL:DP:GP:GQ	1/1:255,255,0:218:-2.14748e+09,-2.14748e+09,0:127
scaffold137	811853	.	G	A	225.0	.	DP=230;VDB=0.0492844;SGB=-0.693147;MQSB=0.674145;MQ0F=0;AC=2;AN=2;DP4=0,0,89,131;MQ=58	GT:PL:DP:GP:GQ	1/1:255,255,0:220:-2.14748e+09,-2.14748e+09,0:127
scaffold137	811901	.	G	C	225.0	.	DP=238;VDB=0.952399;SGB=-0.693147;MQSB=0.888257;MQ0F=0;AC=2;AN=2;DP4=0,0,104,124;MQ=58	GT:PL:DP:GP:GQ	1/1:255,255,0:228:-2.14748e+09,-2.14748e+09,0:127
scaffold137	811993	.	T	C	228.0	.	DP=224;VDB=7.42962e-06;SGB=-0.693147;RPB=0.0311183;MQB=0.0180568;MQSB=0.187239;BQB=0.211024;MQ0F=0.00446429;AC=2;AN=2;DP4=3,0,99,115;MQ=53	GT:PL:DP:GP:GQ	1/1:255,255,0:217:300,274,0:127
scaffold137	812425	.	A	T	225.0	.	DP=155;VDB=0.0206537;SGB=-0.693147;MQSB=0.354196;MQ0F=0;AC=2;AN=2;DP4=0,0,83,71;MQ=56	GT:PL:DP:GP:GQ	1/1:255,255,0:154:-2.14748e+09,-2.14748e+09,0:127
scaffold137	812426	.	T	G	228.0	.	DP=161;VDB=0.0206537;SGB=-0.693147;RPB=0.00011226;MQB=0.00415512;MQSB=0.394677;BQB=0.0632055;MQ0F=0;AC=2;AN=2;DP4=4,3,83,71;MQ=55	GT:PL:DP:GP:GQ	1/1:255,255,0:161:281,265,0:127
scaffold137	812427	.	G	T	228.0	.	DP=162;VDB=0.0166154;SGB=-0.693147;RPB=0.000114218;MQB=0.00360653;MQSB=0.344995;BQB=0.049535;MQ0F=0;AC=2;AN=2;DP4=4,3,81,71;MQ=55	GT:PL:DP:GP:GQ	1/1:255,255,0:159:281,265,0:127
scaffold137	812445	.	T	C	225.0	.	DP=178;VDB=0.764204;SGB=-0.693147;MQSB=0.999348;MQ0F=0;AC=2;AN=2;DP4=0,0,101,70;MQ=57	GT:PL:DP:GP:GQ	1/1:255,255,0:171:-2.14748e+09,-2.14748e+09,0:127
scaffold137	812477	.	T	C	228.0	.	DP=182;VDB=0.370448;SGB=-0.693147;RPB=0.0591716;MQB=0.0207101;MQSB=0.899814;BQB=0.795858;MQ0F=0;AC=2;AN=2;DP4=0,2,94,75;MQ=56	GT:PL:DP:GP:GQ	1/1:255,255,0:171:298,273,0:127
scaffold137	812594	.	A	G	228.0	.	DP=242;VDB=0.465701;SGB=-0.693147;RPB=0.0313595;MQB=1.2264e-05;MQSB=0.463313;BQB=0.984141;MQ0F=0;AC=2;AN=2;DP4=5,3,114,111;MQ=54	GT:PL:DP:GP:GQ	1/1:255,255,0:233:292,270,0:127
scaffold137	812599	.	G	T	228.0	.	DP=244;VDB=0.480646;SGB=-0.693147;RPB=0.0351276;MQB=4.18839e-05;MQSB=0.503412;BQB=0.695439;MQ0F=0;AC=2;AN=2;DP4=4,3,114,114;MQ=54	GT:PL:DP:GP:GQ	1/1:255,255,0:235:295,272,0:127
scaffold137	812692	.	A	T	228.0	.	DP=227;VDB=0.620253;SGB=-0.693147;RPB=0.548611;MQB=0.155093;MQSB=0.735201;BQB=0.199074;MQ0F=0;AC=2;AN=2;DP4=1,1,133,83;MQ=57	GT:PL:DP:GP:GQ	1/1:255,255,0:218:300,274,0:127
scaffold137	812912	.	C	A	228.0	.	DP=225;VDB=0.362506;SGB=-0.693147;RPB=0.00297462;MQB=0.000127907;MQSB=0.000869447;BQB=0.568233;MQ0F=0;AC=2;AN=2;DP4=4,3,107,99;MQ=51	GT:PL:DP:GP:GQ	1/1:255,255,0:213:288,268,0:127
scaffold137	812967	.	G	T	225.0	.	DP=221;VDB=0.486408;SGB=-0.693147;MQSB=0.00326511;MQ0F=0;AC=2;AN=2;DP4=0,0,90,120;MQ=55	GT:PL:DP:GP:GQ	1/1:255,255,0:210:-2.14748e+09,-2.14748e+09,0:127
scaffold137	812973	.	C	A	225.0	.	DP=219;VDB=0.18482;SGB=-0.693147;MQSB=0.0205891;MQ0F=0;AC=2;AN=2;DP4=0,0,86,123;MQ=56	GT:PL:DP:GP:GQ	1/1:255,255,0:209:-2.14748e+09,-2.14748e+09,0:127
scaffold137	813013	.	G	C	225.0	.	DP=229;VDB=0.422748;SGB=-0.693147;MQSB=0.0718568;MQ0F=0;AC=2;AN=2;DP4=0,0,93,125;MQ=53	GT:PL:DP:GP:GQ	1/1:255,255,0:218:-2.14748e+09,-2.14748e+09,0:127
scaffold137	813041	.	A	C	225.0	.	DP=212;VDB=0.205634;SGB=-0.693147;MQSB=0.297978;MQ0F=0;AC=2;AN=2;DP4=0,0,89,111;MQ=51	GT:PL:DP:GP:GQ	1/1:255,255,0:200:-2.14748e+09,-2.14748e+09,0:127
scaffold185	38175	.	A	C	225.0	.	DP=203;VDB=0.663264;SGB=-0.693147;MQSB=1;MQ0F=0;AC=2;AN=2;DP4=0,0,100,95;MQ=60	GT:PL:DP:GP:GQ	1/1:255,255,0:195:-2.14748e+09,-2.14748e+09,0:127
scaffold185	61424	.	T	G	228.0	.	DP=188;VDB=0.0476793;SGB=-0.693147;RPB=0.982955;MQB=0.6875;MQSB=0.209604;BQB=0.957386;MQ0F=0;AC=2;AN=2;DP4=1,1,86,90;MQ=54	GT:PL:DP:GP:GQ	1/1:255,255,0:178:295,272,0:127
scaffold185	61442	.	G	C	225.0	.	DP=208;VDB=0.0319582;SGB=-0.693147;MQSB=0.642937;MQ0F=0;AC=2;AN=2;DP4=0,0,88,116;MQ=57	GT:PL:DP:GP:GQ	1/1:255,255,0:204:-2.14748e+09,-2.14748e+09,0:127
scaffold185	61443	.	C	T	225.0	.	DP=211;VDB=0.0466625;SGB=-0.693147;MQSB=0.600646;MQ0F=0;AC=2;AN=2;DP4=0,0,91,115;MQ=57	GT:PL:DP:GP:GQ	1/1:255,255,0:206:-2.14748e+09,-2.14748e+09,0:127
scaffold185	61489	.	C	T	225.0	.	DP=238;VDB=0.0888691;SGB=-0.693147;MQSB=0.87569;MQ0F=0;AC=2;AN=2;DP4=0,0,100,125;MQ=59	GT:PL:DP:GP:GQ	1/1:255,255,0:225:-2.14748e+09,-2.14748e+09,0:127
scaffold185	61501	.	C	A	225.0	.	DP=221;VDB=0.052472;SGB=-0.693147;MQSB=0.992401;MQ0F=0;AC=2;AN=2;DP4=0,0,102,111;MQ=59	GT:PL:DP:GP:GQ	1/1:255,255,0:213:-2.14748e+09,-2.14748e+09,0:127
scaffold185	61505	.	C	A	225.0	.	DP=221;VDB=0.0524623;SGB=-0.693147;MQSB=0.992384;MQ0F=0;AC=2;AN=2;DP4=0,0,100,105;MQ=59	GT:PL:DP:GP:GQ	1/1:255,255,0:205:-2.14748e+09,-2.14748e+09,0:127
scaffold185	61562	.	G	A	228.0	.	DP=232;VDB=0.315231;SGB=-0.693147;RPB=0.747354;MQB=0.0348166;MQSB=0.934006;BQB=0.647248;MQ0F=0;AC=2;AN=2;DP4=1,5,130,75;MQ=52	GT:PL:DP:GP:GQ	1/1:255,255,0:211:286,267,0:127
scaffold185	61663	.	G	A	225.0	.	DP=214;VDB=0.997812;SGB=-0.693147;MQSB=0.844108;MQ0F=0;AC=2;AN=2;DP4=0,0,92,116;MQ=51	GT:PL:DP:GP:GQ	1/1:255,255,0:208:-2.14748e+09,-2.14748e+09,0:127
scaffold185	61687	.	C	A	225.0	.	DP=216;VDB=0.0449662;SGB=-0.693147;MQSB=0.51797;MQ0F=0;AC=2;AN=2;DP4=0,0,110,105;MQ=56	GT:PL:DP:GP:GQ	1/1:255,255,0:215:-2.14748e+09,-2.14748e+09,0:127
scaffold185	61688	.	C	T	225.0	.	DP=216;VDB=0.0590589;SGB=-0.693147;MQSB=0.439548;MQ0F=0;AC=2;AN=2;DP4=0,0,109,104;MQ=56	GT:PL:DP:GP:GQ	1/1:255,255,0:213:-2.14748e+09,-2.14748e+09,0:127
scaffold185	61739	.	C	T	228.0	.	DP=235;VDB=0.00483366;SGB=-0.693147;RPB=0.566372;MQB=0;MQSB=0.999927;BQB=0.608407;MQ0F=0;AC=2;AN=2;DP4=2,0,122,104;MQ=57	GT:PL:DP:GP:GQ	1/1:255,255,0:228:303,276,0:127
scaffold185	61865	.	C	T	225.0	.	DP=247;VDB=0.00059105;SGB=-0.693147;MQSB=0.764873;MQ0F=0.00404858;AC=2;AN=2;DP4=0,0,124,114;MQ=52	GT:PL:DP:GP:GQ	1/1:255,255,0:238:-2.14748e+09,-2.14748e+09,0:127
scaffold185	61887	.	C	T	225.0	.	DP=249;VDB=0.133762;SGB=-0.693147;MQSB=0.343699;MQ0F=0;AC=2;AN=2;DP4=0,0,124,115;MQ=56	GT:PL:DP:GP:GQ	1/1:255,255,0:239:-2.14748e+09,-2.14748e+09,0:127
scaffold185	61924	.	C	T	225.0	.	DP=197;VDB=0.476149;SGB=-0.693147;MQSB=0.931598;MQ0F=0;AC=2;AN=2;DP4=0,0,92,102;MQ=57	GT:PL:DP:GP:GQ	1/1:255,255,0:194:-2.14748e+09,-2.14748e+09,0:127
scaffold185	61925	.	C	T	225.0	.	DP=201;VDB=0.454398;SGB=-0.693147;MQSB=0.931598;MQ0F=0;AC=2;AN=2;DP4=0,0,92,102;MQ=57	GT:PL:DP:GP:GQ	1/1:255,255,0:194:-2.14748e+09,-2.14748e+09,0:127
scaffold185	62242	.	G	A	225.0	.	DP=207;VDB=0.718637;SGB=-0.693147;MQSB=0.877901;MQ0F=0;AC=2;AN=2;DP4=0,0,101,101;MQ=53	GT:PL:DP:GP:GQ	1/1:255,255,0:202:-2.14748e+09,-2.14748e+09,0:127
scaffold185	62345	.	G	T	228.0	.	DP=191;VDB=0.232486;SGB=-0.693147;RPB=0.975;MQB=0.522222;MQSB=0.990918;BQB=0.85;MQ0F=0;AC=2;AN=2;DP4=1,1,89,91;MQ=59	GT:PL:DP:GP:GQ	1/1:255,255,0:182:305,277,0:127
scaffold185	62371	.	G	C	228.0	.	DP=218;VDB=0.533965;SGB=-0.693147;RPB=0.00011866;MQB=1.03249e-07;MQSB=0.569105;BQB=0.552418;MQ0F=0;AC=2;AN=2;DP4=14,2,94,98;MQ=58	GT:PL:DP:GP:GQ	1/1:255,255,0:208:277,263,0:127
scaffold185	62424	.	C	T	228.0	.	DP=210;VDB=0.737118;SGB=-0.693147;RPB=0.00341796;MQB=1.48784e-13;MQSB=0.486897;BQB=0.333415;MQ0F=0.00952381;AC=2;AN=2;DP4=21,7,76,98;MQ=55	GT:PL:DP:GP:GQ	1/1:255,108,0:202:273,114,0:114
scaffold185	62499	.	C	T	225.0	.	DP=140;VDB=0.00373135;SGB=-0.693147;MQSB=0.842103;MQ0F=0;AC=2;AN=2;DP4=0,0,60,78;MQ=51	GT:PL:DP:GP:GQ	1/1:255,255,0:138:-2.14748e+09,-2.14748e+09,0:127
scaffold185	62501	.	T	C	225.0	.	DP=146;VDB=0.0116806;SGB=-0.693147;MQSB=0.755114;MQ0F=0;AC=2;AN=2;DP4=0,0,60,80;MQ=51	GT:PL:DP:GP:GQ	1/1:255,255,0:140:-2.14748e+09,-2.14748e+09,0:127
scaffold185	62619	.	C	T	228.0	.	DP=169;VDB=0.313872;SGB=-0.693147;RPB=0;MQB=0;MQSB=0.871066;BQB=0.266026;MQ0F=0;AC=2;AN=2;DP4=2,0,70,86;MQ=54	GT:PL:DP:GP:GQ	1/1:255,255,0:158:300,274,0:127
scaffold185	62620	.	T	A	228.0	.	DP=166;VDB=0.36814;SGB=-0.693147;RPB=0.91074;MQB=1.36022e-05;MQSB=0.454495;BQB=0.0150056;MQ0F=0.0120482;AC=2;AN=2;DP4=8,0,71,86;MQ=52	GT:PL:DP:GP:GQ	1/1:255,255,0:165:291,270,0:127
scaffold185	63028	.	G	A	228.0	.	DP=194;VDB=0.19015;SGB=-0.693147;RPB=0.144174;MQB=1.82768e-16;MQSB=0.188708;BQB=0.847869;MQ0F=0.0154639;AC=2;AN=2;DP4=21,9,75,77;MQ=51	GT:PL:DP:GP:GQ	1/1:255,104,0:182:274,110,0:110
scaffold185	63054	.	T	C	228.0	.	DP=179;VDB=0.802319;SGB=-0.693147;RPB=0.0194601;MQB=1.20561e-05;MQSB=0.946788;BQB=0.315854;MQ0F=0.00558659;AC=2;AN=2;DP4=3,5,80,89;MQ=57	GT:PL:DP:GP:GQ	1/1:255,255,0:177:291,270,0:127
scaffold185	63068	.	C	T	228.0	.	DP=175;VDB=0.548785;SGB=-0.693147;RPB=0.628534;MQB=0.0123733;MQSB=0.996061;BQB=0.81982;MQ0F=0.00571429;AC=2;AN=2;DP4=0,3,85,78;MQ=58	GT:PL:DP:GP:GQ	1/1:255,255,0:166:304,276,0:127
scaffold185	63120	.	G	A	228.0	.	DP=192;VDB=0.262419;SGB=-0.693147;RPB=0.714584;MQB=0.0136541;MQSB=0.966285;BQB=0.990311;MQ0F=0.00520833;AC=2;AN=2;DP4=0,3,98,72;MQ=57	GT:PL:DP:GP:GQ	1/1:255,255,0:173:301,275,0:127
scaffold185	63129	.	C	T	228.0	.	DP=197;VDB=0.401846;SGB=-0.693147;RPB=0.491175;MQB=0.00293103;MQSB=0.997431;BQB=0.238576;MQ0F=0.00507614;AC=2;AN=2;DP4=1,3,98,76;MQ=58	GT:PL:DP:GP:GQ	1/1:255,255,0:178:300,274,0:127
scaffold185	63138	.	C	G	228.0	.	DP=196;VDB=0.611115;SGB=-0.693147;RPB=0.633383;MQB=0.00290033;MQSB=0.999992;BQB=0.476508;MQ0F=0.00510204;AC=2;AN=2;DP4=1,3,105,81;MQ=58	GT:PL:DP:GP:GQ	1/1:255,255,0:190:301,275,0:127
scaffold185	63145	.	C	G	228.0	.	DP=192;VDB=0.418324;SGB=-0.693147;RPB=0.399543;MQB=0.0122068;MQSB=0.995526;BQB=0.561647;MQ0F=0.00520833;AC=2;AN=2;DP4=1,2,108,79;MQ=58	GT:PL:DP:GP:GQ	1/1:255,255,0:190:303,276,0:127
scaffold185	63165	.	G	T	228.0	.	DP=189;VDB=0.152737;SGB=-0.693147;RPB=0.945738;MQB=0.00449388;MQSB=1;BQB=0.272327;MQ0F=0.00529101;AC=2;AN=2;DP4=1,3,98,81;MQ=58	GT:PL:DP:GP:GQ	1/1:255,255,0:183:297,273,0:127
scaffold185	63193	.	G	A	228.0	.	DP=184;VDB=0.804576;SGB=-0.693147;RPB=1;MQB=1;MQSB=0.977529;BQB=1;MQ0F=0;AC=2;AN=2;DP4=1,0,80,91;MQ=53	GT:PL:DP:GP:GQ	1/1:255,255,0:172:306,277,0:127
scaffold185	63708	.	C	T	228.0	.	DP=185;VDB=0.392552;SGB=-0.693147;RPB=0.00261433;MQB=1.11304e-05;MQSB=0.944577;BQB=0.779436;MQ0F=0.00540541;AC=2;AN=2;DP4=9,0,91,75;MQ=56	GT:PL:DP:GP:GQ	1/1:255,255,0:175:283,266,0:127
scaffold185	63714	.	C	T	228.0	.	DP=172;VDB=0.87987;SGB=-0.693147;RPB=0.000649656;MQB=8.07428e-07;MQSB=0.715279;BQB=0.604847;MQ0F=0.00581395;AC=2;AN=2;DP4=5,5,92,67;MQ=57	GT:PL:DP:GP:GQ	1/1:255,255,0:169:284,266,0:127
scaffold185	63718	.	G	A	228.0	.	DP=182;VDB=0.996547;SGB=-0.693147;RPB=0.056592;MQB=0.0186153;MQSB=0.890479;BQB=0.875882;MQ0F=0.00549451;AC=2;AN=2;DP4=3,0,94,73;MQ=57	GT:PL:DP:GP:GQ	1/1:255,255,0:170:291,270,0:127
scaffold185	63741	.	G	A	225.0	.	DP=113;VDB=5.83796e-07;SGB=-0.693147;MQSB=0.942281;MQ0F=0;AC=2;AN=2;DP4=0,0,62,46;MQ=59	GT:PL:DP:GP:GQ	1/1:255,255,0:108:-2.14748e+09,-2.14748e+09,0:127
scaffold185	63757	.	C	G	225.0	.	DP=153;VDB=0.261842;SGB=-0.693147;MQSB=0.8589;MQ0F=0;AC=2;AN=2;DP4=0,0,92,56;MQ=56	GT:PL:DP:GP:GQ	1/1:255,255,0:148:-2.14748e+09,-2.14748e+09,0:127
scaffold185	63790	.	G	T	228.0	.	DP=178;VDB=0.356365;SGB=-0.693147;RPB=1;MQB=1;MQSB=0.968379;BQB=1;MQ0F=0;AC=2;AN=2;DP4=1,0,94,74;MQ=56	GT:PL:DP:GP:GQ	1/1:255,255,0:169:306,277,0:127
scaffold185	63832	.	G	C	228.0	.	DP=148;VDB=0.0174027;SGB=-0.693147;RPB=0.00317167;MQB=0.00337204;MQSB=0.993662;BQB=0.227725;MQ0F=0.00675676;AC=2;AN=2;DP4=2,2,73,68;MQ=56	GT:PL:DP:GP:GQ	1/1:255,255,0:145:298,273,0:127
scaffold185	63854	.	C	A	228.0	.	DP=167;VDB=0.953864;SGB=-0.693147;RPB=0.0213292;MQB=1.26837e-06;MQSB=0.494446;BQB=0.999597;MQ0F=0.0179641;AC=2;AN=2;DP4=4,6,68,81;MQ=54	GT:PL:DP:GP:GQ	1/1:255,255,0:159:287,268,0:127
scaffold185	63858	.	G	T	228.0	.	DP=163;VDB=0.945735;SGB=-0.693147;RPB=0.0478742;MQB=1.01732e-05;MQSB=0.62159;BQB=0.464501;MQ0F=0.0184049;AC=2;AN=2;DP4=5,4,66,82;MQ=54	GT:PL:DP:GP:GQ	1/1:255,255,0:157:287,268,0:127
scaffold185	63895	.	G	A	228.0	.	DP=191;VDB=0.101018;SGB=-0.693147;RPB=0.290796;MQB=3.12064e-07;MQSB=0.613401;BQB=0.79014;MQ0F=0.0157068;AC=2;AN=2;DP4=7,5,90,77;MQ=54	GT:PL:DP:GP:GQ	1/1:255,255,0:179:283,266,0:127
scaffold185	63932	.	G	A	228.0	.	DP=189;VDB=0.147548;SGB=-0.693147;RPB=1;MQB=1;MQSB=0.31136;BQB=1;MQ0F=0;AC=2;AN=2;DP4=1,0,103,81;MQ=56	GT:PL:DP:GP:GQ	1/1:255,255,0:185:308,278,0:127
scaffold185	64079	.	T	A	228.0	.	DP=215;VDB=0.0952532;SGB=-0.693147;RPB=0.289034;MQB=9.00246e-16;MQSB=0.101684;BQB=0.641277;MQ0F=0.0186047;AC=2;AN=2;DP4=22,8,85,88;MQ=53	GT:PL:DP:GP:GQ	1/1:255,84,0:203:274,90,0:90
scaffold185	64120	.	G	A	228.0	.	DP=249;VDB=0.186861;SGB=-0.693147;RPB=0.595561;MQB=1.95163e-11;MQSB=0.0426225;BQB=0.308283;MQ0F=0.0200803;AC=2;AN=2;DP4=18,6,115,101;MQ=52	GT:PL:DP:GP:GQ	1/1:255,255,0:240:279,264,0:127
scaffold185	64129	.	C	T	228.0	.	DP=239;VDB=0.0320059;SGB=-0.693147;RPB=0.688076;MQB=6.70831e-22;MQSB=0.0962983;BQB=0.781121;MQ0F=0.0251046;AC=2;AN=2;DP4=31,11,99,92;MQ=51	GT:PL:DP:GP:GQ	1/1:255,84,0:233:275,91,0:91
scaffold185	64134	.	G	A	228.0	.	DP=239;VDB=0.0309674;SGB=-0.693147;RPB=0.988049;MQB=1.42953e-19;MQSB=0.197724;BQB=0.949089;MQ0F=0.0251046;AC=2;AN=2;DP4=27,12,105,87;MQ=51	GT:PL:DP:GP:GQ	1/1:255,115,0:231:275,122,0:122
scaffold185	64174	.	C	T	228.0	.	DP=215;VDB=0.965662;SGB=-0.693147;RPB=0.93031;MQB=7.02806e-20;MQSB=0.505315;BQB=0.0356536;MQ0F=0.0186047;AC=2;AN=2;DP4=24,12,94,76;MQ=51	GT:PL:DP:GP:GQ	1/1:255,82,0:206:275,89,0:89
scaffold185	64186	.	A	G	228.0	.	DP=211;VDB=0.990263;SGB=-0.693147;RPB=0.148647;MQB=1.17993e-17;MQSB=0.714274;BQB=0.998424;MQ0F=0.014218;AC=2;AN=2;DP4=18,13,93,80;MQ=52	GT:PL:DP:GP:GQ	1/1:255,142,0:204:276,149,0:127
scaffold185	64192	.	C	T	228.0	.	DP=200;VDB=0.742532;SGB=-0.693147;RPB=0.0132712;MQB=1.54067e-15;MQSB=0.557293;BQB=0.710258;MQ0F=0.015;AC=2;AN=2;DP4=16,13,88,73;MQ=52	GT:PL:DP:GP:GQ	1/1:255,97,0:190:275,104,0:104
scaffold185	64199	.	C	T	228.0	.	DP=188;VDB=0.528006;SGB=-0.693147;RPB=0.499926;MQB=1.33044e-11;MQSB=0.136655;BQB=0.605837;MQ0F=0.0159574;AC=2;AN=2;DP4=17,2,83,74;MQ=54	GT:PL:DP:GP:GQ	1/1:255,209,0:176:281,219,0:127
scaffold185	64222	.	G	T	228.0	.	DP=192;VDB=0.161005;SGB=-0.693147;RPB=0.753151;MQB=8.70588e-14;MQSB=0.749084;BQB=0.683157;MQ0F=0.00520833;AC=2;AN=2;DP4=15,8,80,83;MQ=54	GT:PL:DP:GP:GQ	1/1:255,169,0:186:278,177,0:127
scaffold185	64259	.	G	A	228.0	.	DP=212;VDB=0.699577;SGB=-0.693147;RPB=0.00179387;MQB=7.04842e-12;MQSB=0.812438;BQB=0.485591;MQ0F=0;AC=2;AN=2;DP4=11,8,85,97;MQ=55	GT:PL:DP:GP:GQ	1/1:255,255,0:201:281,265,0:127
scaffold185	64265	.	G	C	228.0	.	DP=211;VDB=0.830205;SGB=-0.693147;RPB=0.0211478;MQB=3.55155e-09;MQSB=0.998609;BQB=0.899724;MQ0F=0;AC=2;AN=2;DP4=6,8,87,102;MQ=57	GT:PL:DP:GP:GQ	1/1:255,255,0:203:283,266,0:127
scaffold185	64284	.	C	T	228.0	.	DP=198;VDB=0.19956;SGB=-0.693147;RPB=0.000690863;MQB=6.00611e-08;MQSB=0.950736;BQB=0.338436;MQ0F=0.00505051;AC=2;AN=2;DP4=4,8,85,90;MQ=56	GT:PL:DP:GP:GQ	1/1:255,255,0:187:283,266,0:127
scaffold185	76789	.	A	G	225.0	.	DP=133;VDB=0.529329;SGB=-0.693147;MQSB=1;MQ0F=0;AC=2;AN=2;DP4=0,0,56,71;MQ=60	GT:PL:DP:GP:GQ	1/1:255,255,0:127:-2.14748e+09,-2.14748e+09,0:127
scaffold185	111264	.	A	G	225.0	.	DP=117;VDB=0.0238378;SGB=-0.693147;MQSB=0.989842;MQ0F=0;AC=2;AN=2;DP4=0,0,62,46;MQ=59	GT:PL:DP:GP:GQ	1/1:255,255,0:108:-2.14748e+09,-2.14748e+09,0:127
scaffold185	154971	.	A	T	225.0	.	DP=200;VDB=0.610437;SGB=-0.693147;MQSB=1;MQ0F=0;AC=2;AN=2;DP4=0,0,97,92;MQ=60	GT:PL:DP:GP:GQ	1/1:255,255,0:189:-2.14748e+09,-2.14748e+09,0:127
scaffold185	337208	.	A	C	225.0	.	DP=138;VDB=0.391017;SGB=-0.693147;MQSB=1;MQ0F=0;AC=2;AN=2;DP4=0,0,73,62;MQ=60	GT:PL:DP:GP:GQ	1/1:255,255,0:135:-2.14748e+09,-2.14748e+09,0:127
scaffold185	378672	.	A	G	225.0	.	DP=235;VDB=0.967018;SGB=-0.693147;MQSB=1;MQ0F=0;AC=2;AN=2;DP4=0,0,138,83;MQ=60	GT:PL:DP:GP:GQ	1/1:255,255,0:221:-2.14748e+09,-2.14748e+09,0:127
scaffold185	445720	.	A	T	225.0	.	DP=232;VDB=0.0604611;SGB=-0.693147;MQSB=1;MQ0F=0;AC=2;AN=2;DP4=0,0,134,76;MQ=60	GT:PL:DP:GP:GQ	1/1:255,255,0:210:-2.14748e+09,-2.14748e+09,0:127
scaffold185	528644	.	G	C	228.0	.	DP=177;VDB=0.0875824;SGB=-0.693147;RPB=0.0535714;MQB=0.0238095;MQSB=0.98074;BQB=0.919643;MQ0F=0.0338983;AC=2;AN=2;DP4=0,2,93,75;MQ=54	GT:PL:DP:GP:GQ	1/1:255,255,0:170:312,280,0:127
scaffold185	550677	.	A	T	228.0	.	DP=240;VDB=0.882168;SGB=-0.693147;RPB=0.0333333;MQB=0;MQSB=0.0358242;BQB=0.693333;MQ0F=0.00833333;AC=2;AN=2;DP4=1,1,119,106;MQ=54	GT:PL:DP:GP:GQ	1/1:255,255,0:227:314,281,0:127
scaffold185	551707	.	G	C	228.0	.	DP=177;VDB=0.901138;SGB=-0.693147;RPB=1;MQB=1;MQSB=0.999193;BQB=1;MQ0F=0;AC=2;AN=2;DP4=0,1,82,88;MQ=57	GT:PL:DP:GP:GQ	1/1:255,255,0:171:306,277,0:127
scaffold185	552033	.	G	A	228.0	.	DP=149;VDB=0.313814;SGB=-0.693147;RPB=0.87856;MQB=0.00214577;MQSB=0.663874;BQB=0.270927;MQ0F=0.00671141;AC=2;AN=2;DP4=2,5,73,62;MQ=55	GT:PL:DP:GP:GQ	1/1:255,255,0:142:284,266,0:127
scaffold185	552398	.	C	T	225.0	.	DP=170;VDB=6.12664e-05;SGB=-0.693147;MQSB=0.664103;MQ0F=0;AC=2;AN=2;DP4=0,0,85,80;MQ=57	GT:PL:DP:GP:GQ	1/1:255,255,0:165:-2.14748e+09,-2.14748e+09,0:127
scaffold185	579242	.	A	T	225.0	.	DP=240;VDB=0.988737;SGB=-0.693147;MQSB=1;MQ0F=0;AC=2;AN=2;DP4=0,0,103,126;MQ=60	GT:PL:DP:GP:GQ	1/1:255,255,0:229:-2.14748e+09,-2.14748e+09,0:127
scaffold232	37230	.	G	T	225.0	.	DP=195;VDB=0.583876;SGB=-0.693147;MQSB=0.0492152;MQ0F=0;AC=2;AN=2;DP4=0,0,87,101;MQ=53	GT:PL:DP:GP:GQ	1/1:255,255,0:188:-2.14748e+09,-2.14748e+09,0:127
scaffold232	37244	.	C	T	225.0	.	DP=183;VDB=0.278016;SGB=-0.693147;MQSB=0.0784069;MQ0F=0;AC=2;AN=2;DP4=0,0,84,98;MQ=54	GT:PL:DP:GP:GQ	1/1:255,255,0:182:-2.14748e+09,-2.14748e+09,0:127
scaffold232	37570	.	G	C	225.0	.	DP=73;VDB=5.74818e-16;SGB=-0.693147;MQSB=0.00140001;MQ0F=0;AC=2;AN=2;DP4=0,0,32,38;MQ=52	GT:PL:DP:GP:GQ	1/1:255,211,0:70:-2.14748e+09,-2.14748e+09,0:127
scaffold232	37579	.	C	T	225.0	.	DP=118;VDB=3.17315e-06;SGB=-0.693147;MQSB=0.000130991;MQ0F=0;AC=2;AN=2;DP4=0,0,40,56;MQ=51	GT:PL:DP:GP:GQ	1/1:255,255,0:96:-2.14748e+09,-2.14748e+09,0:127
scaffold232	38704	.	C	T	225.0	.	DP=151;VDB=0.124313;SGB=-0.693147;MQSB=0.999533;MQ0F=0;AC=2;AN=2;DP4=0,0,81,62;MQ=54	GT:PL:DP:GP:GQ	1/1:255,255,0:143:-2.14748e+09,-2.14748e+09,0:127
scaffold232	54059	.	A	T	225.0	.	DP=36;VDB=0.90588;SGB=-0.693139;MQSB=1;MQ0F=0;AC=2;AN=2;DP4=0,0,30,6;MQ=60	GT:PL:DP:GP:GQ	1/1:255,105,0:36:-2.14748e+09,-2.14748e+09,0:127
scaffold232	197382	.	G	A	225.0	.	DP=158;VDB=6.72293e-06;SGB=-0.693147;MQSB=0.351443;MQ0F=0.0126582;AC=2;AN=2;DP4=0,0,60,96;MQ=55	GT:PL:DP:GP:GQ	1/1:255,255,0:156:-2.14748e+09,-2.14748e+09,0:127
scaffold232	223654	.	A	T	225.0	.	DP=123;VDB=0.159217;SGB=-0.693147;MQSB=1;MQ0F=0;AC=2;AN=2;DP4=0,0,51,66;MQ=60	GT:PL:DP:GP:GQ	1/1:255,255,0:117:-2.14748e+09,-2.14748e+09,0:127
scaffold232	226951	.	A	T	225.0	.	DP=122;VDB=0.000303589;SGB=-0.693147;MQSB=1;MQ0F=0;AC=2;AN=2;DP4=0,0,54,57;MQ=60	GT:PL:DP:GP:GQ	1/1:255,255,0:111:-2.14748e+09,-2.14748e+09,0:127
scaffold232	246946	.	A	G	228.0	.	DP=119;VDB=0.0015239;SGB=-0.693147;RPB=0.0453601;MQB=3.64951e-08;MQSB=0.000803273;BQB=0.41879;MQ0F=0.0252101;AC=2;AN=2;DP4=9,4,4,97;MQ=54	GT:PL:DP:GP:GQ	1/1:255,124,0:114:280,133,0:127
scaffold232	323370	.	C	G	225.0	.	DP=221;VDB=0.728379;SGB=-0.693147;MQSB=1;MQ0F=0;AC=2;AN=2;DP4=0,0,95,118;MQ=60	GT:PL:DP:GP:GQ	1/1:255,255,0:213:-2.14748e+09,-2.14748e+09,0:127
scaffold232	323589	.	G	A	228.0	.	DP=229;VDB=0.599344;SGB=-0.693147;RPB=1;MQB=1;MQSB=1;BQB=1;MQ0F=0;AC=2;AN=2;DP4=0,1,106,114;MQ=60	GT:PL:DP:GP:GQ	1/1:255,255,0:221:308,278,0:127
scaffold232	405810	.	A	G	225.0	.	DP=143;VDB=0.489564;SGB=-0.693147;MQSB=0.988875;MQ0F=0;AC=2;AN=2;DP4=0,0,68,71;MQ=59	GT:PL:DP:GP:GQ	1/1:255,255,0:139:-2.14748e+09,-2.14748e+09,0:127
scaffold483	10157	.	C	G	225.0	.	DP=184;VDB=0.385284;SGB=-0.693147;MQSB=0.988717;MQ0F=0;AC=2;AN=2;DP4=0,0,77,104;MQ=59	GT:PL:DP:GP:GQ	1/1:255,255,0:181:-2.14748e+09,-2.14748e+09,0:127
scaffold483	10185	.	C	T	228.0	.	DP=199;VDB=0.915861;SGB=-0.693147;RPB=1;MQB=1;MQSB=0.957608;BQB=1;MQ0F=0;AC=2;AN=2;DP4=1,0,91,98;MQ=59	GT:PL:DP:GP:GQ	1/1:255,255,0:190:307,278,0:127
scaffold483	10192	.	G	C	225.0	.	DP=197;VDB=0.682082;SGB=-0.693147;MQSB=0.957633;MQ0F=0;AC=2;AN=2;DP4=0,0,95,91;MQ=59	GT:PL:DP:GP:GQ	1/1:255,255,0:186:-2.14748e+09,-2.14748e+09,0:127
scaffold483	10209	.	C	T	228.0	.	DP=209;VDB=0.42331;SGB=-0.693147;RPB=1;MQB=1;MQSB=0.998116;BQB=1;MQ0F=0;AC=2;AN=2;DP4=1,0,105,91;MQ=59	GT:PL:DP:GP:GQ	1/1:255,255,0:197:307,278,0:127
scaffold483	10215	.	C	A	225.0	.	DP=200;VDB=0.0777651;SGB=-0.693147;MQSB=0.991972;MQ0F=0;AC=2;AN=2;DP4=0,0,104,85;MQ=59	GT:PL:DP:GP:GQ	1/1:255,255,0:189:-2.14748e+09,-2.14748e+09,0:127
scaffold483	10221	.	C	T	225.0	.	DP=202;VDB=0.170322;SGB=-0.693147;MQSB=0.934635;MQ0F=0;AC=2;AN=2;DP4=0,0,103,91;MQ=59	GT:PL:DP:GP:GQ	1/1:255,255,0:194:-2.14748e+09,-2.14748e+09,0:127
scaffold483	10278	.	G	A	225.0	.	DP=176;VDB=0.253516;SGB=-0.693147;MQSB=0.887692;MQ0F=0;AC=2;AN=2;DP4=0,0,95,78;MQ=58	GT:PL:DP:GP:GQ	1/1:255,255,0:173:-2.14748e+09,-2.14748e+09,0:127
scaffold483	10308	.	A	G	228.0	.	DP=141;VDB=0.00463407;SGB=-0.693147;RPB=1;MQB=1;MQSB=0.374475;BQB=1;MQ0F=0;AC=2;AN=2;DP4=1,0,72,67;MQ=52	GT:PL:DP:GP:GQ	1/1:255,255,0:140:316,282,0:127
scaffold483	10317	.	C	G	228.0	.	DP=127;VDB=2.67634e-10;SGB=-0.693147;RPB=1;MQB=1;MQSB=0.204315;BQB=1;MQ0F=0;AC=2;AN=2;DP4=1,0,62,58;MQ=51	GT:PL:DP:GP:GQ	1/1:255,255,0:121:314,281,0:127
scaffold483	10459	.	G	A	228.0	.	DP=209;VDB=0.964861;SGB=-0.693147;RPB=1;MQB=1;MQSB=0.310858;BQB=1;MQ0F=0;AC=2;AN=2;DP4=0,1,110,89;MQ=54	GT:PL:DP:GP:GQ	1/1:255,255,0:200:307,278,0:127
scaffold483	10462	.	G	T	225.0	.	DP=208;VDB=0.979129;SGB=-0.693147;MQSB=0.574115;MQ0F=0;AC=2;AN=2;DP4=0,0,110,90;MQ=54	GT:PL:DP:GP:GQ	1/1:255,255,0:200:-2.14748e+09,-2.14748e+09,0:127
scaffold483	10669	.	G	T	228.0	.	DP=198;VDB=0.914276;SGB=-0.693147;RPB=0.0078534;MQB=0.149215;MQSB=0.0490722;BQB=0.376963;MQ0F=0;AC=2;AN=2;DP4=0,2,88,103;MQ=52	GT:PL:DP:GP:GQ	1/1:255,255,0:193:294,271,0:127
scaffold483	10793	.	C	T	228.0	.	DP=188;VDB=0.0634424;SGB=-0.693147;RPB=0.843635;MQB=0.00103559;MQSB=0.512953;BQB=0.464333;MQ0F=0;AC=2;AN=2;DP4=5,0,83,96;MQ=53	GT:PL:DP:GP:GQ	1/1:255,255,0:184:290,269,0:127
scaffold483	10797	.	C	T	228.0	.	DP=191;VDB=0.0577359;SGB=-0.693147;RPB=0.613649;MQB=0.000905011;MQSB=0.593337;BQB=0.616188;MQ0F=0;AC=2;AN=2;DP4=5,0,86,96;MQ=53	GT:PL:DP:GP:GQ	1/1:255,255,0:187:290,269,0:127
scaffold483	10811	.	C	T	228.0	.	DP=191;VDB=0.024827;SGB=-0.693147;RPB=0.800684;MQB=0.000408419;MQSB=0.997493;BQB=0.304722;MQ0F=0.0052356;AC=2;AN=2;DP4=5,1,91,89;MQ=54	GT:PL:DP:GP:GQ	1/1:255,255,0:186:290,269,0:127
scaffold483	10828	.	G	A	228.0	.	DP=183;VDB=0.045533;SGB=-0.693147;RPB=0.367343;MQB=0.000848058;MQSB=0.952348;BQB=0.992154;MQ0F=0.00546448;AC=2;AN=2;DP4=4,1,91,85;MQ=55	GT:PL:DP:GP:GQ	1/1:255,255,0:181:294,271,0:127
scaffold483	10990	.	A	G	228.0	.	DP=169;VDB=0.0440511;SGB=-0.693147;RPB=0.000488848;MQB=8.56982e-05;MQSB=0.997618;BQB=0.941986;MQ0F=0;AC=2;AN=2;DP4=1,6,80,77;MQ=51	GT:PL:DP:GP:GQ	1/1:255,255,0:164:286,267,0:127
scaffold483	11019	.	T	C	228.0	.	DP=184;VDB=0.96773;SGB=-0.693147;RPB=0.019207;MQB=0.00100026;MQSB=0.936602;BQB=0.767864;MQ0F=0;AC=2;AN=2;DP4=1,4,88,87;MQ=53	GT:PL:DP:GP:GQ	1/1:255,255,0:180:292,270,0:127
scaffold483	11032	.	T	C	228.0	.	DP=170;VDB=0.797039;SGB=-0.693147;RPB=0.0716882;MQB=0.000945697;MQSB=0.993075;BQB=0.975654;MQ0F=0;AC=2;AN=2;DP4=1,4,83,78;MQ=53	GT:PL:DP:GP:GQ	1/1:255,255,0:166:291,270,0:127
scaffold483	11048	.	G	A	228.0	.	DP=132;VDB=1.50687e-07;SGB=-0.693147;RPB=0.360456;MQB=0.00104695;MQSB=0.999997;BQB=0.99817;MQ0F=0;AC=2;AN=2;DP4=1,4,64,61;MQ=52	GT:PL:DP:GP:GQ	1/1:255,255,0:130:291,270,0:127
scaffold483	11071	.	G	A	228.0	.	DP=172;VDB=0.966898;SGB=-0.693147;RPB=0.515918;MQB=0.000720695;MQSB=0.90203;BQB=0.477765;MQ0F=0;AC=2;AN=2;DP4=1,4,77,87;MQ=56	GT:PL:DP:GP:GQ	1/1:255,255,0:169:292,270,0:127
scaffold483	11089	.	C	A	228.0	.	DP=179;VDB=0.867555;SGB=-0.693147;RPB=0.0241514;MQB=0.000427463;MQSB=0.960665;BQB=0.931915;MQ0F=0;AC=2;AN=2;DP4=1,5,76,90;MQ=55	GT:PL:DP:GP:GQ	1/1:255,255,0:172:289,269,0:127
scaffold483	11209	.	C	G	225.0	.	DP=183;VDB=1.27948e-08;SGB=-0.693147;MQSB=0.632654;MQ0F=0;AC=2;AN=2;DP4=0,0,79,94;MQ=55	GT:PL:DP:GP:GQ	1/1:255,255,0:173:-2.14748e+09,-2.14748e+09,0:127
scaffold483	11221	.	A	G	225.0	.	DP=189;VDB=0.169998;SGB=-0.693147;MQSB=0.134047;MQ0F=0.00529101;AC=2;AN=2;DP4=0,0,88,96;MQ=54	GT:PL:DP:GP:GQ	1/1:255,255,0:184:-2.14748e+09,-2.14748e+09,0:127
scaffold483	11411	.	C	T	228.0	.	DP=179;VDB=0.260682;SGB=-0.693147;RPB=0.000624944;MQB=2.33639e-06;MQSB=0.972354;BQB=0.917559;MQ0F=0.0167598;AC=2;AN=2;DP4=8,2,85,72;MQ=53	GT:PL:DP:GP:GQ	1/1:255,255,0:167:285,267,0:127
scaffold483	11457	.	T	G	228.0	.	DP=136;VDB=9.70175e-15;SGB=-0.693147;RPB=1;MQB=1;MQSB=0.739549;BQB=1;MQ0F=0.00735294;AC=2;AN=2;DP4=0,1,69,63;MQ=55	GT:PL:DP:GP:GQ	1/1:255,255,0:133:304,276,0:127
scaffold483	11468	.	C	T	225.0	.	DP=125;VDB=3.76059e-19;SGB=-0.693147;MQSB=0.985232;MQ0F=0.008;AC=2;AN=2;DP4=0,0,64,60;MQ=54	GT:PL:DP:GP:GQ	1/1:255,255,0:124:-2.14748e+09,-2.14748e+09,0:127
scaffold483	11470	.	T	C	225.0	.	DP=126;VDB=2.08511e-20;SGB=-0.693147;MQSB=0.990809;MQ0F=0.00793651;AC=2;AN=2;DP4=0,0,65,60;MQ=54	GT:PL:DP:GP:GQ	1/1:255,255,0:125:-2.14748e+09,-2.14748e+09,0:127
scaffold47	14340	.	A	T	228.0	.	DP=48;VDB=0.000163012;SGB=-0.693145;RPB=0.00147111;MQB=0.00190461;MQSB=0.931967;BQB=0.577828;MQ0F=0.0208333;AC=2;AN=2;DP4=4,1,20,20;MQ=51	GT:PL:DP:GP:GQ	1/1:255,45,0:45:278,53,0:53
scaffold47	14341	.	T	A	228.0	.	DP=48;VDB=5.23882e-05;SGB=-0.693145;RPB=0.00475848;MQB=0.00615717;MQSB=0.945999;BQB=0.14245;MQ0F=0.0208333;AC=2;AN=2;DP4=4,0,22,19;MQ=52	GT:PL:DP:GP:GQ	1/1:255,59,0:45:281,69,0:69
scaffold47	17834	.	T	C	225.0	.	DP=122;VDB=0.000115593;SGB=-0.693147;MQSB=0.512825;MQ0F=0;AC=2;AN=2;DP4=0,0,76,45;MQ=53	GT:PL:DP:GP:GQ	1/1:255,255,0:121:-2.14748e+09,-2.14748e+09,0:127
scaffold47	17842	.	T	C	225.0	.	DP=120;VDB=3.31165e-07;SGB=-0.693147;MQSB=0.701563;MQ0F=0;AC=2;AN=2;DP4=0,0,70,40;MQ=54	GT:PL:DP:GP:GQ	1/1:255,255,0:110:-2.14748e+09,-2.14748e+09,0:127
scaffold47	22809	.	C	T	225.0	.	DP=170;VDB=0.234575;SGB=-0.693147;MQSB=0.940117;MQ0F=0;AC=2;AN=2;DP4=0,0,71,92;MQ=59	GT:PL:DP:GP:GQ	1/1:255,255,0:163:-2.14748e+09,-2.14748e+09,0:127
scaffold47	22860	.	G	A	225.0	.	DP=148;VDB=0.264377;SGB=-0.693147;MQSB=0.00868156;MQ0F=0;AC=2;AN=2;DP4=0,0,74,58;MQ=53	GT:PL:DP:GP:GQ	1/1:255,255,0:132:-2.14748e+09,-2.14748e+09,0:127
scaffold47	22894	.	C	T	225.0	.	DP=124;VDB=0.0242463;SGB=-0.693147;MQSB=0.389838;MQ0F=0;AC=2;AN=2;DP4=0,0,72,47;MQ=52	GT:PL:DP:GP:GQ	1/1:255,255,0:119:-2.14748e+09,-2.14748e+09,0:127
scaffold47	22905	.	G	A	225.0	.	DP=130;VDB=0.104222;SGB=-0.693147;MQSB=0.10707;MQ0F=0;AC=2;AN=2;DP4=0,0,74,47;MQ=52	GT:PL:DP:GP:GQ	1/1:255,255,0:121:-2.14748e+09,-2.14748e+09,0:127
scaffold47	22914	.	T	G	228.0	.	DP=139;VDB=0.788328;SGB=-0.693147;RPB=1;MQB=1;MQSB=0.0325446;BQB=1;MQ0F=0;AC=2;AN=2;DP4=0,1,80,51;MQ=51	GT:PL:DP:GP:GQ	1/1:255,255,0:132:303,276,0:127
scaffold47	23118	.	A	T	225.0	.	DP=102;VDB=5.01174e-07;SGB=-0.693147;MQSB=0.000746234;MQ0F=0.00980392;AC=2;AN=2;DP4=0,0,55,46;MQ=51	GT:PL:DP:GP:GQ	1/1:255,255,0:101:-2.14748e+09,-2.14748e+09,0:127
scaffold47	23125	.	C	T	225.0	.	DP=112;VDB=0.000351897;SGB=-0.693147;MQSB=0.0020888;MQ0F=0;AC=2;AN=2;DP4=0,0,58,51;MQ=52	GT:PL:DP:GP:GQ	1/1:255,255,0:109:-2.14748e+09,-2.14748e+09,0:127
scaffold47	23129	.	G	C	225.0	.	DP=116;VDB=0.0112833;SGB=-0.693147;MQSB=0.00146996;MQ0F=0;AC=2;AN=2;DP4=0,0,61,54;MQ=53	GT:PL:DP:GP:GQ	1/1:255,255,0:115:-2.14748e+09,-2.14748e+09,0:127
scaffold47	23144	.	G	C	225.0	.	DP=138;VDB=0.308065;SGB=-0.693147;MQSB=0.0300414;MQ0F=0;AC=2;AN=2;DP4=0,0,68,64;MQ=55	GT:PL:DP:GP:GQ	1/1:255,255,0:132:-2.14748e+09,-2.14748e+09,0:127
scaffold47	23152	.	A	G	225.0	.	DP=145;VDB=0.267415;SGB=-0.693147;MQSB=0.0695657;MQ0F=0;AC=2;AN=2;DP4=0,0,75,67;MQ=55	GT:PL:DP:GP:GQ	1/1:255,255,0:142:-2.14748e+09,-2.14748e+09,0:127
scaffold47	23161	.	G	T	225.0	.	DP=149;VDB=0.0911274;SGB=-0.693147;MQSB=0.325112;MQ0F=0;AC=2;AN=2;DP4=0,0,76,66;MQ=56	GT:PL:DP:GP:GQ	1/1:255,255,0:142:-2.14748e+09,-2.14748e+09,0:127
scaffold47	23197	.	C	T	228.0	.	DP=145;VDB=0.0508373;SGB=-0.693147;RPB=0.931779;MQB=0.99096;MQSB=0.855065;BQB=0.0201427;MQ0F=0;AC=2;AN=2;DP4=1,2,81,58;MQ=56	GT:PL:DP:GP:GQ	1/1:255,255,0:142:295,272,0:127
scaffold47	23204	.	C	T	225.0	.	DP=143;VDB=0.226063;SGB=-0.693147;MQSB=0.861229;MQ0F=0;AC=2;AN=2;DP4=0,0,77,61;MQ=58	GT:PL:DP:GP:GQ	1/1:255,255,0:138:-2.14748e+09,-2.14748e+09,0:127
scaffold47	23253	.	C	A	228.0	.	DP=133;VDB=0.388186;SGB=-0.693147;RPB=0.620968;MQB=0.629032;MQSB=0.0693104;BQB=0.0403226;MQ0F=0;AC=2;AN=2;DP4=1,1,59,65;MQ=55	GT:PL:DP:GP:GQ	1/1:255,255,0:126:298,273,0:127
scaffold47	23261	.	G	A	228.0	.	DP=125;VDB=0.00618506;SGB=-0.693147;RPB=1;MQB=1;MQSB=0.0416681;BQB=1;MQ0F=0;AC=2;AN=2;DP4=0,1,54,61;MQ=55	GT:PL:DP:GP:GQ	1/1:255,255,0:116:302,275,0:127
scaffold47	23570	.	C	T	225.0	.	DP=138;VDB=0.000980401;SGB=-0.693147;MQSB=0.185852;MQ0F=0;AC=2;AN=2;DP4=0,0,50,79;MQ=55	GT:PL:DP:GP:GQ	1/1:255,255,0:129:-2.14748e+09,-2.14748e+09,0:127
scaffold47	23572	.	C	T	225.0	.	DP=136;VDB=0.00165039;SGB=-0.693147;MQSB=0.26215;MQ0F=0;AC=2;AN=2;DP4=0,0,50,79;MQ=55	GT:PL:DP:GP:GQ	1/1:255,255,0:129:-2.14748e+09,-2.14748e+09,0:127
scaffold47	23583	.	G	T	225.0	.	DP=145;VDB=0.0775729;SGB=-0.693147;MQSB=0.518539;MQ0F=0;AC=2;AN=2;DP4=0,0,56,85;MQ=56	GT:PL:DP:GP:GQ	1/1:255,255,0:141:-2.14748e+09,-2.14748e+09,0:127
scaffold47	23586	.	G	T	228.0	.	DP=146;VDB=0.034775;SGB=-0.693147;RPB=1;MQB=1;MQSB=0.674855;BQB=1;MQ0F=0;AC=2;AN=2;DP4=0,1,56,83;MQ=56	GT:PL:DP:GP:GQ	1/1:255,255,0:140:306,277,0:127
scaffold47	23626	.	G	T	225.0	.	DP=134;VDB=0.370304;SGB=-0.693147;MQSB=0.0851951;MQ0F=0;AC=2;AN=2;DP4=0,0,61,72;MQ=54	GT:PL:DP:GP:GQ	1/1:255,255,0:133:-2.14748e+09,-2.14748e+09,0:127
scaffold47	23638	.	C	T	225.0	.	DP=106;VDB=0.000627112;SGB=-0.693147;MQSB=0.0882173;MQ0F=0;AC=2;AN=2;DP4=0,0,51,55;MQ=53	GT:PL:DP:GP:GQ	1/1:255,255,0:106:-2.14748e+09,-2.14748e+09,0:127
scaffold47	23656	.	C	T	225.0	.	DP=70;VDB=1.16254e-12;SGB=-0.693147;MQSB=0.662493;MQ0F=0;AC=2;AN=2;DP4=0,0,37,28;MQ=51	GT:PL:DP:GP:GQ	1/1:255,196,0:65:-2.14748e+09,-2.14748e+09,0:127
scaffold47	23740	.	C	T	225.0	.	DP=105;VDB=0.848567;SGB=-0.693147;MQSB=0.996049;MQ0F=0;AC=2;AN=2;DP4=0,0,52,46;MQ=57	GT:PL:DP:GP:GQ	1/1:255,255,0:98:-2.14748e+09,-2.14748e+09,0:127
scaffold47	23759	.	A	G	225.0	.	DP=98;VDB=0.340757;SGB=-0.693147;MQSB=0.811105;MQ0F=0;AC=2;AN=2;DP4=0,0,52,44;MQ=59	GT:PL:DP:GP:GQ	1/1:255,255,0:96:-2.14748e+09,-2.14748e+09,0:127
scaffold47	23795	.	C	T	206.0	.	DP=85;VDB=0.000189801;SGB=-0.693147;MQSB=0.810158;MQ0F=0;AC=2;AN=2;DP4=0,0,45,30;MQ=59	GT:PL:DP:GP:GQ	1/1:236,226,0:75:-2.14748e+09,-2.14748e+09,0:127
scaffold47	23855	.	C	A	225.0	.	DP=127;VDB=0.000190829;SGB=-0.693147;MQSB=0.991147;MQ0F=0;AC=2;AN=2;DP4=0,0,60,54;MQ=53	GT:PL:DP:GP:GQ	1/1:255,255,0:114:-2.14748e+09,-2.14748e+09,0:127
scaffold47	24030	.	T	C	225.0	.	DP=146;VDB=0.469863;SGB=-0.693147;MQSB=0.0183155;MQ0F=0;AC=2;AN=2;DP4=0,0,67,72;MQ=52	GT:PL:DP:GP:GQ	1/1:255,255,0:139:-2.14748e+09,-2.14748e+09,0:127
scaffold47	24061	.	G	A	228.0	.	DP=164;VDB=0.55867;SGB=-0.693147;RPB=0.319728;MQB=0;MQSB=0.015994;BQB=0.955782;MQ0F=0.0121951;AC=2;AN=2;DP4=2,0,72,75;MQ=55	GT:PL:DP:GP:GQ	1/1:255,255,0:149:311,280,0:127
scaffold47	24081	.	G	T	225.0	.	DP=167;VDB=0.458085;SGB=-0.693147;MQSB=0.144991;MQ0F=0.011976;AC=2;AN=2;DP4=0,0,74,84;MQ=54	GT:PL:DP:GP:GQ	1/1:255,255,0:158:-2.14748e+09,-2.14748e+09,0:127
scaffold47	26643	.	C	T	225.0	.	DP=144;VDB=0.00432661;SGB=-0.693147;MQSB=0.555247;MQ0F=0;AC=2;AN=2;DP4=0,0,69,70;MQ=53	GT:PL:DP:GP:GQ	1/1:255,255,0:139:-2.14748e+09,-2.14748e+09,0:127
scaffold47	26658	.	T	C	225.0	.	DP=145;VDB=0.0136423;SGB=-0.693147;MQSB=0.55031;MQ0F=0;AC=2;AN=2;DP4=0,0,72,69;MQ=55	GT:PL:DP:GP:GQ	1/1:255,255,0:141:-2.14748e+09,-2.14748e+09,0:127
scaffold47	26659	.	C	T	225.0	.	DP=144;VDB=0.00873207;SGB=-0.693147;MQSB=0.596841;MQ0F=0;AC=2;AN=2;DP4=0,0,68,69;MQ=55	GT:PL:DP:GP:GQ	1/1:255,255,0:137:-2.14748e+09,-2.14748e+09,0:127
scaffold47	32079	.	T	C	225.0	.	DP=155;VDB=0.00535102;SGB=-0.693147;MQSB=0.922619;MQ0F=0;AC=2;AN=2;DP4=0,0,78,70;MQ=58	GT:PL:DP:GP:GQ	1/1:255,255,0:148:-2.14748e+09,-2.14748e+09,0:127
scaffold47	32110	.	A	T	225.0	.	DP=165;VDB=0.781803;SGB=-0.693147;MQSB=0.981571;MQ0F=0;AC=2;AN=2;DP4=0,0,90,69;MQ=57	GT:PL:DP:GP:GQ	1/1:255,255,0:159:-2.14748e+09,-2.14748e+09,0:127
scaffold47	32126	.	G	A	225.0	.	DP=164;VDB=0.903953;SGB=-0.693147;MQSB=0.990214;MQ0F=0;AC=2;AN=2;DP4=0,0,96,60;MQ=57	GT:PL:DP:GP:GQ	1/1:255,255,0:156:-2.14748e+09,-2.14748e+09,0:127
scaffold47	70206	.	A	T	228.0	.	DP=247;VDB=0.999991;SGB=-0.693147;RPB=0.021863;MQB=0.000192561;MQSB=1.32277e-08;BQB=0.503302;MQ0F=0.00809717;AC=2;AN=2;DP4=6,1,93,136;MQ=52	GT:PL:DP:GP:GQ	1/1:255,255,0:236:291,270,0:127
scaffold47	98910	.	A	T	225.0	.	DP=138;VDB=0.856652;SGB=-0.693147;MQSB=1;MQ0F=0;AC=2;AN=2;DP4=0,0,71,58;MQ=60	GT:PL:DP:GP:GQ	1/1:255,255,0:129:-2.14748e+09,-2.14748e+09,0:127
scaffold47	146912	.	G	A	225.0	.	DP=107;VDB=4.65651e-23;SGB=-0.693147;MQSB=0.851112;MQ0F=0;AC=2;AN=2;DP4=0,0,38,63;MQ=55	GT:PL:DP:GP:GQ	1/1:255,255,0:101:-2.14748e+09,-2.14748e+09,0:127
scaffold47	152596	.	A	T	225.0	.	DP=188;VDB=0.914912;SGB=-0.693147;MQSB=0.990015;MQ0F=0;AC=2;AN=2;DP4=0,0,81,97;MQ=59	GT:PL:DP:GP:GQ	1/1:255,255,0:178:-2.14748e+09,-2.14748e+09,0:127
scaffold47	162845	.	A	T	225.0	.	DP=240;VDB=0.0715189;SGB=-0.693147;MQSB=1;MQ0F=0;AC=2;AN=2;DP4=0,0,121,104;MQ=60	GT:PL:DP:GP:GQ	1/1:255,255,0:225:-2.14748e+09,-2.14748e+09,0:127
scaffold47	228887	.	C	T	225.0	.	DP=214;VDB=0.905845;SGB=-0.693147;MQSB=0.951801;MQ0F=0;AC=2;AN=2;DP4=0,0,117,86;MQ=53	GT:PL:DP:GP:GQ	1/1:255,255,0:203:-2.14748e+09,-2.14748e+09,0:127
scaffold47	230154	.	G	A	228.0	.	DP=137;VDB=0.39248;SGB=-0.693147;RPB=0.307565;MQB=0.0219237;MQSB=0.652153;BQB=0.832065;MQ0F=0.00729927;AC=2;AN=2;DP4=0,3,63,62;MQ=51	GT:PL:DP:GP:GQ	1/1:255,255,0:128:290,269,0:127
scaffold47	231573	.	C	T	228.0	.	DP=211;VDB=0.952889;SGB=-0.693147;RPB=1;MQB=1;MQSB=0.519039;BQB=1;MQ0F=0;AC=2;AN=2;DP4=1,0,107,91;MQ=51	GT:PL:DP:GP:GQ	1/1:255,255,0:199:308,278,0:127
scaffold47	241553	.	A	T	225.0	.	DP=156;VDB=0.282771;SGB=-0.693147;MQSB=1;MQ0F=0;AC=2;AN=2;DP4=0,0,89,57;MQ=60	GT:PL:DP:GP:GQ	1/1:255,255,0:146:-2.14748e+09,-2.14748e+09,0:127
scaffold47	257602	.	A	T	228.0	.	DP=135;VDB=0.528307;SGB=-0.693147;RPB=1;MQB=1;MQSB=1;BQB=1;MQ0F=0;AC=2;AN=2;DP4=1,0,83,45;MQ=60	GT:PL:DP:GP:GQ	1/1:255,255,0:129:303,276,0:127
scaffold47	261868	.	A	C	225.0	.	DP=189;VDB=0.259467;SGB=-0.693147;MQSB=1;MQ0F=0;AC=2;AN=2;DP4=0,0,82,102;MQ=60	GT:PL:DP:GP:GQ	1/1:255,255,0:184:-2.14748e+09,-2.14748e+09,0:127
scaffold47	307949	.	A	G	225.0	.	DP=112;VDB=0.310566;SGB=-0.693147;MQSB=1;MQ0F=0;AC=2;AN=2;DP4=0,0,79,31;MQ=60	GT:PL:DP:GP:GQ	1/1:255,255,0:110:-2.14748e+09,-2.14748e+09,0:127
scaffold47	311756	.	A	T	225.0	.	DP=221;VDB=0.51761;SGB=-0.693147;MQSB=1;MQ0F=0;AC=2;AN=2;DP4=0,0,90,119;MQ=60	GT:PL:DP:GP:GQ	1/1:255,255,0:209:-2.14748e+09,-2.14748e+09,0:127
scaffold47	315650	.	A	C	225.0	.	DP=224;VDB=0.0381673;SGB=-0.693147;MQSB=1;MQ0F=0;AC=2;AN=2;DP4=0,0,101,117;MQ=60	GT:PL:DP:GP:GQ	1/1:255,255,0:218:-2.14748e+09,-2.14748e+09,0:127
scaffold47	364818	.	A	T	228.0	.	DP=241;VDB=0.940797;SGB=-0.693147;RPB=1;MQB=1;MQSB=1;BQB=1;MQ0F=0;AC=2;AN=2;DP4=0,1,105,120;MQ=60	GT:PL:DP:GP:GQ	1/1:255,255,0:226:309,279,0:127
scaffold47	387204	.	A	G	228.0	.	DP=190;VDB=0.704388;SGB=-0.693147;RPB=0.97696;MQB=0.00293103;MQSB=0.969873;BQB=0.210054;MQ0F=0.0157895;AC=2;AN=2;DP4=4,0,87,87;MQ=55	GT:PL:DP:GP:GQ	1/1:255,255,0:178:306,277,0:127
scaffold47	420377	.	C	T	228.0	.	DP=133;VDB=0.939947;SGB=-0.693147;RPB=0.00474073;MQB=1.77478e-06;MQSB=0.101199;BQB=0.968058;MQ0F=0.0150376;AC=2;AN=2;DP4=0,10,42,73;MQ=53	GT:PL:DP:GP:GQ	1/1:255,211,0:125:283,222,0:127
scaffold47	435253	.	C	T	225.0	.	DP=189;VDB=0.343626;SGB=-0.693147;MQSB=1;MQ0F=0;AC=2;AN=2;DP4=0,0,106,83;MQ=60	GT:PL:DP:GP:GQ	1/1:255,255,0:189:-2.14748e+09,-2.14748e+09,0:127
scaffold47	435254	.	C	T	225.0	.	DP=193;VDB=0.347559;SGB=-0.693147;MQSB=1;MQ0F=0;AC=2;AN=2;DP4=0,0,105,83;MQ=60	GT:PL:DP:GP:GQ	1/1:255,255,0:188:-2.14748e+09,-2.14748e+09,0:127
scaffold47	435265	.	G	A	225.0	.	DP=201;VDB=0.705758;SGB=-0.693147;MQSB=1;MQ0F=0;AC=2;AN=2;DP4=0,0,111,79;MQ=60	GT:PL:DP:GP:GQ	1/1:255,255,0:190:-2.14748e+09,-2.14748e+09,0:127
scaffold47	435393	.	C	T	225.0	.	DP=172;VDB=0.963255;SGB=-0.693147;MQSB=1;MQ0F=0;AC=2;AN=2;DP4=0,0,82,79;MQ=60	GT:PL:DP:GP:GQ	1/1:255,255,0:161:-2.14748e+09,-2.14748e+09,0:127
scaffold47	435487	.	C	T	225.0	.	DP=205;VDB=0.910583;SGB=-0.693147;MQSB=0.999922;MQ0F=0;AC=2;AN=2;DP4=0,0,93,104;MQ=59	GT:PL:DP:GP:GQ	1/1:255,255,0:197:-2.14748e+09,-2.14748e+09,0:127
scaffold47	435507	.	C	A	225.0	.	DP=209;VDB=0.911743;SGB=-0.693147;MQSB=0.993752;MQ0F=0;AC=2;AN=2;DP4=0,0,103,99;MQ=59	GT:PL:DP:GP:GQ	1/1:255,255,0:202:-2.14748e+09,-2.14748e+09,0:127
scaffold47	435674	.	C	T	225.0	.	DP=201;VDB=0.732084;SGB=-0.693147;MQSB=0.66384;MQ0F=0;AC=2;AN=2;DP4=0,0,93,100;MQ=54	GT:PL:DP:GP:GQ	1/1:255,255,0:193:-2.14748e+09,-2.14748e+09,0:127
scaffold47	435698	.	C	T	225.0	.	DP=228;VDB=0.77617;SGB=-0.693147;MQSB=0.601431;MQ0F=0;AC=2;AN=2;DP4=0,0,101,113;MQ=59	GT:PL:DP:GP:GQ	1/1:255,255,0:214:-2.14748e+09,-2.14748e+09,0:127
scaffold47	435708	.	A	T	225.0	.	DP=235;VDB=0.458644;SGB=-0.693147;MQSB=0.968703;MQ0F=0;AC=2;AN=2;DP4=0,0,103,125;MQ=59	GT:PL:DP:GP:GQ	1/1:255,255,0:228:-2.14748e+09,-2.14748e+09,0:127
scaffold47	435736	.	G	A	225.0	.	DP=237;VDB=0.00232866;SGB=-0.693147;MQSB=0.994168;MQ0F=0;AC=2;AN=2;DP4=0,0,109,121;MQ=59	GT:PL:DP:GP:GQ	1/1:255,255,0:230:-2.14748e+09,-2.14748e+09,0:127
scaffold47	435747	.	A	G	225.0	.	DP=231;VDB=0.00024598;SGB=-0.693147;MQSB=1;MQ0F=0;AC=2;AN=2;DP4=0,0,102,113;MQ=60	GT:PL:DP:GP:GQ	1/1:255,255,0:215:-2.14748e+09,-2.14748e+09,0:127
scaffold47	435765	.	C	T	228.0	.	DP=234;VDB=0.521336;SGB=-0.693147;RPB=1;MQB=1;MQSB=0.972731;BQB=1;MQ0F=0;AC=2;AN=2;DP4=1,0,110,109;MQ=59	GT:PL:DP:GP:GQ	1/1:255,255,0:220:309,279,0:127
scaffold47	435814	.	C	A	228.0	.	DP=168;VDB=0.0230639;SGB=-0.693147;RPB=1;MQB=1;MQSB=0.634038;BQB=1;MQ0F=0;AC=2;AN=2;DP4=0,1,99,65;MQ=58	GT:PL:DP:GP:GQ	1/1:255,255,0:165:306,277,0:127
scaffold47	435822	.	T	C	225.0	.	DP=170;VDB=0.0411722;SGB=-0.693147;MQSB=0.448911;MQ0F=0;AC=2;AN=2;DP4=0,0,104,64;MQ=58	GT:PL:DP:GP:GQ	1/1:255,255,0:168:-2.14748e+09,-2.14748e+09,0:127
scaffold47	435839	.	T	C	225.0	.	DP=197;VDB=0.369063;SGB=-0.693147;MQSB=0.00135448;MQ0F=0.00507614;AC=2;AN=2;DP4=0,0,115,78;MQ=56	GT:PL:DP:GP:GQ	1/1:255,255,0:193:-2.14748e+09,-2.14748e+09,0:127
scaffold47	435856	.	C	T	228.0	.	DP=199;VDB=0.742422;SGB=-0.693147;RPB=1;MQB=1;MQSB=0.00183826;BQB=1;MQ0F=0.00502513;AC=2;AN=2;DP4=0,1,104,88;MQ=55	GT:PL:DP:GP:GQ	1/1:255,255,0:193:307,278,0:127
scaffold47	435873	.	C	A	225.0	.	DP=169;VDB=0.963336;SGB=-0.693147;MQSB=0.00100215;MQ0F=0.00591716;AC=2;AN=2;DP4=0,0,86,77;MQ=55	GT:PL:DP:GP:GQ	1/1:255,255,0:163:-2.14748e+09,-2.14748e+09,0:127
scaffold47	435877	.	T	C	225.0	.	DP=165;VDB=0.976922;SGB=-0.693147;MQSB=0.00128051;MQ0F=0.00606061;AC=2;AN=2;DP4=0,0,83,78;MQ=55	GT:PL:DP:GP:GQ	1/1:255,255,0:161:-2.14748e+09,-2.14748e+09,0:127
scaffold47	435888	.	G	T	225.0	.	DP=79;VDB=6.07459e-16;SGB=-0.693147;MQSB=0.102979;MQ0F=0;AC=2;AN=2;DP4=0,0,33,46;MQ=55	GT:PL:DP:GP:GQ	1/1:255,238,0:79:-2.14748e+09,-2.14748e+09,0:127
scaffold47	435889	.	T	C	225.0	.	DP=79;VDB=4.18992e-16;SGB=-0.693147;MQSB=0.134652;MQ0F=0;AC=2;AN=2;DP4=0,0,33,45;MQ=56	GT:PL:DP:GP:GQ	1/1:255,235,0:78:-2.14748e+09,-2.14748e+09,0:127
scaffold47	435890	.	G	A	225.0	.	DP=79;VDB=5.08096e-16;SGB=-0.693147;MQSB=0.102979;MQ0F=0;AC=2;AN=2;DP4=0,0,33,46;MQ=55	GT:PL:DP:GP:GQ	1/1:255,238,0:79:-2.14748e+09,-2.14748e+09,0:127
scaffold47	435892	.	G	C	225.0	.	DP=85;VDB=4.10322e-16;SGB=-0.693147;MQSB=0.102979;MQ0F=0;AC=2;AN=2;DP4=0,0,33,46;MQ=55	GT:PL:DP:GP:GQ	1/1:255,238,0:79:-2.14748e+09,-2.14748e+09,0:127
scaffold47	435897	.	G	A	228.0	.	DP=90;VDB=2.10776e-07;SGB=-0.693147;RPB=1;MQB=1;MQSB=0.0611688;BQB=1;MQ0F=0;AC=2;AN=2;DP4=1,0,37,51;MQ=55	GT:PL:DP:GP:GQ	1/1:255,245,0:89:300,264,0:127
scaffold47	435906	.	C	T	228.0	.	DP=98;VDB=0.00578777;SGB=-0.693147;RPB=1;MQB=1;MQSB=0.0189479;BQB=1;MQ0F=0;AC=2;AN=2;DP4=0,1,43,49;MQ=56	GT:PL:DP:GP:GQ	1/1:255,255,0:93:300,274,0:127
scaffold47	435907	.	C	T	225.0	.	DP=100;VDB=0.00278357;SGB=-0.693147;MQSB=0.0226632;MQ0F=0;AC=2;AN=2;DP4=0,0,42,55;MQ=55	GT:PL:DP:GP:GQ	1/1:255,255,0:97:-2.14748e+09,-2.14748e+09,0:127
scaffold47	436039	.	C	T	228.0	.	DP=233;VDB=0.948248;SGB=-0.693147;RPB=1;MQB=1;MQSB=0.834239;BQB=1;MQ0F=0.0171674;AC=2;AN=2;DP4=1,0,113,107;MQ=54	GT:PL:DP:GP:GQ	1/1:255,255,0:221:320,284,0:127
scaffold47	436044	.	G	T	228.0	.	DP=230;VDB=0.990704;SGB=-0.693147;RPB=1;MQB=1;MQSB=0.872995;BQB=1;MQ0F=0.0173913;AC=2;AN=2;DP4=1,0,113,102;MQ=55	GT:PL:DP:GP:GQ	1/1:255,255,0:216:320,284,0:127
scaffold47	436068	.	G	A	225.0	.	DP=135;VDB=1.03906e-08;SGB=-0.693147;MQSB=0.999417;MQ0F=0;AC=2;AN=2;DP4=0,0,67,65;MQ=59	GT:PL:DP:GP:GQ	1/1:255,255,0:132:-2.14748e+09,-2.14748e+09,0:127
scaffold47	436072	.	A	C	225.0	.	DP=138;VDB=1.76765e-07;SGB=-0.693147;MQSB=0.998955;MQ0F=0;AC=2;AN=2;DP4=0,0,70,66;MQ=59	GT:PL:DP:GP:GQ	1/1:255,255,0:136:-2.14748e+09,-2.14748e+09,0:127
scaffold47	436087	.	C	T	225.0	.	DP=195;VDB=0.985526;SGB=-0.693147;MQSB=0.957728;MQ0F=0;AC=2;AN=2;DP4=0,0,99,94;MQ=59	GT:PL:DP:GP:GQ	1/1:255,255,0:193:-2.14748e+09,-2.14748e+09,0:127
scaffold47	436090	.	T	C	225.0	.	DP=201;VDB=0.984917;SGB=-0.693147;MQSB=0.957122;MQ0F=0;AC=2;AN=2;DP4=0,0,101,95;MQ=59	GT:PL:DP:GP:GQ	1/1:255,255,0:196:-2.14748e+09,-2.14748e+09,0:127
scaffold47	436107	.	A	G	225.0	.	DP=205;VDB=0.832562;SGB=-0.693147;MQSB=0.986069;MQ0F=0;AC=2;AN=2;DP4=0,0,103,96;MQ=59	GT:PL:DP:GP:GQ	1/1:255,255,0:199:-2.14748e+09,-2.14748e+09,0:127
scaffold47	436125	.	G	A	225.0	.	DP=225;VDB=0.0319777;SGB=-0.693147;MQSB=0.896661;MQ0F=0;AC=2;AN=2;DP4=0,0,107,109;MQ=59	GT:PL:DP:GP:GQ	1/1:255,255,0:216:-2.14748e+09,-2.14748e+09,0:127
scaffold47	436140	.	T	A	225.0	.	DP=224;VDB=0.0597496;SGB=-0.693147;MQSB=0.947614;MQ0F=0;AC=2;AN=2;DP4=0,0,103,113;MQ=59	GT:PL:DP:GP:GQ	1/1:255,255,0:216:-2.14748e+09,-2.14748e+09,0:127
scaffold47	436194	.	G	T	225.0	.	DP=224;VDB=0.967891;SGB=-0.693147;MQSB=0.919777;MQ0F=0;AC=2;AN=2;DP4=0,0,93,123;MQ=59	GT:PL:DP:GP:GQ	1/1:255,255,0:216:-2.14748e+09,-2.14748e+09,0:127
scaffold47	436218	.	G	T	225.0	.	DP=219;VDB=0.470649;SGB=-0.693147;MQSB=0.993152;MQ0F=0;AC=2;AN=2;DP4=0,0,101,106;MQ=59	GT:PL:DP:GP:GQ	1/1:255,255,0:207:-2.14748e+09,-2.14748e+09,0:127
scaffold47	436234	.	C	G	225.0	.	DP=210;VDB=0.0323221;SGB=-0.693147;MQSB=0.992887;MQ0F=0;AC=2;AN=2;DP4=0,0,100,103;MQ=59	GT:PL:DP:GP:GQ	1/1:255,255,0:203:-2.14748e+09,-2.14748e+09,0:127
scaffold47	436236	.	C	A	225.0	.	DP=208;VDB=0.0362667;SGB=-0.693147;MQSB=0.992989;MQ0F=0;AC=2;AN=2;DP4=0,0,100,104;MQ=59	GT:PL:DP:GP:GQ	1/1:255,255,0:204:-2.14748e+09,-2.14748e+09,0:127
scaffold47	436253	.	G	T	225.0	.	DP=217;VDB=0.246661;SGB=-0.693147;MQSB=0.993113;MQ0F=0;AC=2;AN=2;DP4=0,0,105,107;MQ=59	GT:PL:DP:GP:GQ	1/1:255,255,0:212:-2.14748e+09,-2.14748e+09,0:127
scaffold47	436260	.	G	A	225.0	.	DP=216;VDB=0.193161;SGB=-0.693147;MQSB=1;MQ0F=0;AC=2;AN=2;DP4=0,0,103,105;MQ=59	GT:PL:DP:GP:GQ	1/1:255,255,0:208:-2.14748e+09,-2.14748e+09,0:127
scaffold47	436329	.	G	A	225.0	.	DP=195;VDB=0.741351;SGB=-0.693147;MQSB=0.956275;MQ0F=0;AC=2;AN=2;DP4=0,0,105,77;MQ=59	GT:PL:DP:GP:GQ	1/1:255,255,0:182:-2.14748e+09,-2.14748e+09,0:127
scaffold47	436378	.	G	A	228.0	.	DP=193;VDB=0.0979798;SGB=-0.693147;RPB=0.882682;MQB=0.603352;MQSB=0.84472;BQB=0.418994;MQ0F=0;AC=2;AN=2;DP4=2,0,93,86;MQ=56	GT:PL:DP:GP:GQ	1/1:255,255,0:181:305,277,0:127
scaffold47	436394	.	G	A	228.0	.	DP=213;VDB=0.80415;SGB=-0.693147;RPB=1;MQB=1;MQSB=0.732713;BQB=1;MQ0F=0;AC=2;AN=2;DP4=1,0,103,97;MQ=53	GT:PL:DP:GP:GQ	1/1:255,255,0:201:319,284,0:127
scaffold47	436607	.	G	T	228.0	.	DP=210;VDB=0.690247;SGB=-0.693147;RPB=1;MQB=1;MQSB=0.778973;BQB=1;MQ0F=0.0047619;AC=2;AN=2;DP4=0,1,95,105;MQ=51	GT:PL:DP:GP:GQ	1/1:255,255,0:201:307,278,0:127
scaffold47	436627	.	G	A	225.0	.	DP=205;VDB=0.394213;SGB=-0.693147;MQSB=0.732645;MQ0F=0;AC=2;AN=2;DP4=0,0,101,96;MQ=56	GT:PL:DP:GP:GQ	1/1:255,255,0:197:-2.14748e+09,-2.14748e+09,0:127
scaffold47	436656	.	T	C	225.0	.	DP=207;VDB=0.252509;SGB=-0.693147;MQSB=0.961621;MQ0F=0;AC=2;AN=2;DP4=0,0,90,102;MQ=59	GT:PL:DP:GP:GQ	1/1:255,255,0:192:-2.14748e+09,-2.14748e+09,0:127
scaffold47	436674	.	A	T	225.0	.	DP=199;VDB=0.48961;SGB=-0.693147;MQSB=0.992238;MQ0F=0;AC=2;AN=2;DP4=0,0,87,104;MQ=59	GT:PL:DP:GP:GQ	1/1:255,255,0:191:-2.14748e+09,-2.14748e+09,0:127
scaffold47	436689	.	C	T	225.0	.	DP=190;VDB=0.563087;SGB=-0.693147;MQSB=0.968754;MQ0F=0;AC=2;AN=2;DP4=0,0,81,101;MQ=59	GT:PL:DP:GP:GQ	1/1:255,255,0:182:-2.14748e+09,-2.14748e+09,0:127
scaffold47	436719	.	G	A	228.0	.	DP=180;VDB=0.473673;SGB=-0.693147;RPB=0.0365641;MQB=0.0123125;MQSB=0.971012;BQB=0.99718;MQ0F=0.0166667;AC=2;AN=2;DP4=0,3,83,88;MQ=58	GT:PL:DP:GP:GQ	1/1:255,255,0:174:309,279,0:127
scaffold47	436724	.	T	C	228.0	.	DP=178;VDB=0.602905;SGB=-0.693147;RPB=0.0739085;MQB=0.0123346;MQSB=0.969872;BQB=0.645682;MQ0F=0.0168539;AC=2;AN=2;DP4=0,3,82,86;MQ=58	GT:PL:DP:GP:GQ	1/1:255,255,0:171:308,278,0:127
scaffold47	436754	.	T	C	228.0	.	DP=171;VDB=0.627273;SGB=-0.693147;RPB=0.129793;MQB=5.54307e-05;MQSB=0.437743;BQB=0.897097;MQ0F=0.0233918;AC=2;AN=2;DP4=0,7,83,76;MQ=53	GT:PL:DP:GP:GQ	1/1:255,255,0:166:295,272,0:127
scaffold47	436910	.	C	T	225.0	.	DP=198;VDB=0.132852;SGB=-0.693147;MQSB=0.449535;MQ0F=0;AC=2;AN=2;DP4=0,0,105,83;MQ=54	GT:PL:DP:GP:GQ	1/1:255,255,0:188:-2.14748e+09,-2.14748e+09,0:127
scaffold47	436913	.	C	A	225.0	.	DP=192;VDB=0.0559087;SGB=-0.693147;MQSB=0.247358;MQ0F=0;AC=2;AN=2;DP4=0,0,100,84;MQ=54	GT:PL:DP:GP:GQ	1/1:255,255,0:184:-2.14748e+09,-2.14748e+09,0:127
scaffold47	436916	.	A	C	228.0	.	DP=200;VDB=0.0535737;SGB=-0.693147;RPB=0.254505;MQB=0.526295;MQSB=0.318415;BQB=0.0149598;MQ0F=0;AC=2;AN=2;DP4=2,1,102,84;MQ=54	GT:PL:DP:GP:GQ	1/1:255,255,0:189:298,273,0:127
scaffold47	437041	.	G	A	228.0	.	DP=215;VDB=0.998271;SGB=-0.693147;RPB=1;MQB=1;MQSB=0.994751;BQB=1;MQ0F=0;AC=2;AN=2;DP4=1,0,89,121;MQ=59	GT:PL:DP:GP:GQ	1/1:255,255,0:211:308,278,0:127
scaffold47	437060	.	G	A	225.0	.	DP=187;VDB=0.0123493;SGB=-0.693147;MQSB=1;MQ0F=0;AC=2;AN=2;DP4=0,0,89,88;MQ=59	GT:PL:DP:GP:GQ	1/1:255,255,0:177:-2.14748e+09,-2.14748e+09,0:127
scaffold47	437150	.	C	T	228.0	.	DP=195;VDB=0.942698;SGB=-0.693147;RPB=1;MQB=1;MQSB=0.858352;BQB=1;MQ0F=0;AC=2;AN=2;DP4=1,0,89,98;MQ=52	GT:PL:DP:GP:GQ	1/1:255,255,0:188:307,278,0:127
scaffold47	437241	.	T	A	225.0	.	DP=206;VDB=0.816772;SGB=-0.693147;MQSB=0.989814;MQ0F=0;AC=2;AN=2;DP4=0,0,78,119;MQ=55	GT:PL:DP:GP:GQ	1/1:255,255,0:197:-2.14748e+09,-2.14748e+09,0:127
scaffold47	437247	.	C	T	225.0	.	DP=210;VDB=0.993784;SGB=-0.693147;MQSB=0.956267;MQ0F=0;AC=2;AN=2;DP4=0,0,83,123;MQ=55	GT:PL:DP:GP:GQ	1/1:255,255,0:206:-2.14748e+09,-2.14748e+09,0:127
scaffold47	437253	.	G	A	225.0	.	DP=203;VDB=0.86917;SGB=-0.693147;MQSB=0.80406;MQ0F=0;AC=2;AN=2;DP4=0,0,79,114;MQ=57	GT:PL:DP:GP:GQ	1/1:255,255,0:193:-2.14748e+09,-2.14748e+09,0:127
scaffold47	437257	.	C	T	225.0	.	DP=199;VDB=0.861426;SGB=-0.693147;MQSB=0.999986;MQ0F=0;AC=2;AN=2;DP4=0,0,84,109;MQ=57	GT:PL:DP:GP:GQ	1/1:255,255,0:193:-2.14748e+09,-2.14748e+09,0:127
scaffold47	437287	.	C	T	228.0	.	DP=187;VDB=0.00761053;SGB=-0.693147;RPB=1;MQB=1;MQSB=1;BQB=1;MQ0F=0;AC=2;AN=2;DP4=1,0,87,90;MQ=60	GT:PL:DP:GP:GQ	1/1:255,255,0:178:303,276,0:127
scaffold47	437318	.	G	A	225.0	.	DP=206;VDB=0.342806;SGB=-0.693147;MQSB=1;MQ0F=0;AC=2;AN=2;DP4=0,0,105,98;MQ=60	GT:PL:DP:GP:GQ	1/1:255,255,0:203:-2.14748e+09,-2.14748e+09,0:127
scaffold47	437325	.	C	T	225.0	.	DP=203;VDB=0.0653387;SGB=-0.693147;MQSB=1;MQ0F=0;AC=2;AN=2;DP4=0,0,99,92;MQ=60	GT:PL:DP:GP:GQ	1/1:255,255,0:191:-2.14748e+09,-2.14748e+09,0:127
scaffold47	437342	.	T	C	225.0	.	DP=179;VDB=0.125173;SGB=-0.693147;MQSB=1;MQ0F=0;AC=2;AN=2;DP4=0,0,91,85;MQ=60	GT:PL:DP:GP:GQ	1/1:255,255,0:176:-2.14748e+09,-2.14748e+09,0:127
scaffold47	437352	.	C	T	225.0	.	DP=191;VDB=0.932057;SGB=-0.693147;MQSB=1;MQ0F=0;AC=2;AN=2;DP4=0,0,89,93;MQ=60	GT:PL:DP:GP:GQ	1/1:255,255,0:182:-2.14748e+09,-2.14748e+09,0:127
scaffold47	437471	.	C	T	225.0	.	DP=180;VDB=0.226364;SGB=-0.693147;MQSB=0.992099;MQ0F=0;AC=2;AN=2;DP4=0,0,83,93;MQ=58	GT:PL:DP:GP:GQ	1/1:255,255,0:176:-2.14748e+09,-2.14748e+09,0:127
scaffold47	437828	.	T	C	225.0	.	DP=202;VDB=0.59679;SGB=-0.693147;MQSB=1;MQ0F=0;AC=2;AN=2;DP4=0,0,117,71;MQ=60	GT:PL:DP:GP:GQ	1/1:255,255,0:188:-2.14748e+09,-2.14748e+09,0:127
scaffold47	481483	.	A	C	228.0	.	DP=147;VDB=0.865004;SGB=-0.693147;RPB=1;MQB=1;MQSB=0.926604;BQB=1;MQ0F=0;AC=2;AN=2;DP4=0,1,66,74;MQ=59	GT:PL:DP:GP:GQ	1/1:255,255,0:141:305,277,0:127
scaffold47	503018	.	A	T	225.0	.	DP=228;VDB=0.944997;SGB=-0.693147;MQSB=1;MQ0F=0;AC=2;AN=2;DP4=0,0,116,100;MQ=60	GT:PL:DP:GP:GQ	1/1:255,255,0:216:-2.14748e+09,-2.14748e+09,0:127
scaffold47	514580	.	G	A	228.0	.	DP=164;VDB=0.00102699;SGB=-0.693147;RPB=1;MQB=1;MQSB=0.279604;BQB=1;MQ0F=0;AC=2;AN=2;DP4=0,1,102,56;MQ=51	GT:PL:DP:GP:GQ	1/1:255,255,0:159:310,279,0:127
scaffold47	514589	.	C	G	228.0	.	DP=173;VDB=0.0246799;SGB=-0.693147;RPB=1;MQB=1;MQSB=0.379372;BQB=1;MQ0F=0;AC=2;AN=2;DP4=0,1,111,60;MQ=52	GT:PL:DP:GP:GQ	1/1:255,255,0:172:311,280,0:127
scaffold47	514602	.	C	A	228.0	.	DP=190;VDB=0.437633;SGB=-0.693147;RPB=1;MQB=1;MQSB=0.564607;BQB=1;MQ0F=0;AC=2;AN=2;DP4=0,1,112,71;MQ=53	GT:PL:DP:GP:GQ	1/1:255,255,0:184:311,280,0:127
scaffold47	515225	.	A	T	228.0	.	DP=229;VDB=0.376337;SGB=-0.693147;RPB=1;MQB=1;MQSB=1;BQB=1;MQ0F=0;AC=2;AN=2;DP4=0,1,107,109;MQ=60	GT:PL:DP:GP:GQ	1/1:255,255,0:217:308,278,0:127
scaffold47	541937	.	A	C	228.0	.	DP=230;VDB=0.756014;SGB=-0.693147;RPB=1;MQB=1;MQSB=1;BQB=1;MQ0F=0;AC=2;AN=2;DP4=0,1,122,100;MQ=60	GT:PL:DP:GP:GQ	1/1:255,255,0:223:307,278,0:127
scaffold47	580899	.	C	G	225.0	.	DP=226;VDB=0.0396974;SGB=-0.693147;MQSB=1;MQ0F=0;AC=2;AN=2;DP4=0,0,120,96;MQ=60	GT:PL:DP:GP:GQ	1/1:255,255,0:216:-2.14748e+09,-2.14748e+09,0:127
scaffold47	593790	.	A	C	225.0	.	DP=54;VDB=0.876572;SGB=-0.693147;MQSB=0.94862;MQ0F=0;AC=2;AN=2;DP4=0,0,35,16;MQ=58	GT:PL:DP:GP:GQ	1/1:255,151,0:51:-2.14748e+09,-2.14748e+09,0:127
scaffold47	601685	.	A	G	225.0	.	DP=248;VDB=0.723083;SGB=-0.693147;MQSB=1;MQ0F=0;AC=2;AN=2;DP4=0,0,135,102;MQ=60	GT:PL:DP:GP:GQ	1/1:255,255,0:237:-2.14748e+09,-2.14748e+09,0:127
scaffold47	607743	.	A	C	225.0	.	DP=20;VDB=0.020937;SGB=-0.692067;MQSB=0.987474;MQ0F=0;AC=2;AN=2;DP4=0,0,17,3;MQ=59	GT:PL:DP:GP:GQ	1/1:255,60,0:20:-2.14748e+09,-2.14748e+09,0:127
scaffold47	609997	.	A	T	225.0	.	DP=219;VDB=0.291804;SGB=-0.693147;MQSB=1;MQ0F=0;AC=2;AN=2;DP4=0,0,115,82;MQ=60	GT:PL:DP:GP:GQ	1/1:255,255,0:197:-2.14748e+09,-2.14748e+09,0:127
scaffold47	796208	.	A	G	225.0	.	DP=195;VDB=0.681287;SGB=-0.693147;MQSB=0.991383;MQ0F=0;AC=2;AN=2;DP4=0,0,89,95;MQ=59	GT:PL:DP:GP:GQ	1/1:255,255,0:184:-2.14748e+09,-2.14748e+09,0:127
scaffold47	835161	.	C	T	228.0	.	DP=203;VDB=0.998771;SGB=-0.693147;RPB=0.229461;MQB=1.40572e-10;MQSB=0.965609;BQB=0.643142;MQ0F=0.0246305;AC=2;AN=2;DP4=3,14,92,87;MQ=52	GT:PL:DP:GP:GQ	1/1:255,255,0:196:284,266,0:127
scaffold47	835252	.	G	A	225.0	.	DP=193;VDB=0.548354;SGB=-0.693147;MQSB=0.991273;MQ0F=0;AC=2;AN=2;DP4=0,0,87,91;MQ=59	GT:PL:DP:GP:GQ	1/1:255,255,0:178:-2.14748e+09,-2.14748e+09,0:127
scaffold47	835367	.	A	C	228.0	.	DP=159;VDB=0.521223;SGB=-0.693147;RPB=0.320753;MQB=0.0033633;MQSB=0.992971;BQB=0.99923;MQ0F=0.0125786;AC=2;AN=2;DP4=1,3,75,77;MQ=52	GT:PL:DP:GP:GQ	1/1:255,255,0:156:293,271,0:127
scaffold47	835404	.	G	A	228.0	.	DP=178;VDB=0.848597;SGB=-0.693147;RPB=0.674847;MQB=0.668712;MQSB=0.676798;BQB=0.490798;MQ0F=0;AC=2;AN=2;DP4=0,2,70,93;MQ=55	GT:PL:DP:GP:GQ	1/1:255,255,0:165:300,274,0:127
scaffold47	835421	.	C	T	225.0	.	DP=164;VDB=0.0959785;SGB=-0.693147;MQSB=0.877183;MQ0F=0;AC=2;AN=2;DP4=0,0,61,90;MQ=57	GT:PL:DP:GP:GQ	1/1:255,255,0:151:-2.14748e+09,-2.14748e+09,0:127
scaffold47	835429	.	C	T	225.0	.	DP=183;VDB=0.629098;SGB=-0.693147;MQSB=0.829227;MQ0F=0;AC=2;AN=2;DP4=0,0,81,100;MQ=58	GT:PL:DP:GP:GQ	1/1:255,255,0:181:-2.14748e+09,-2.14748e+09,0:127
scaffold47	835510	.	G	A	228.0	.	DP=182;VDB=0.979854;SGB=-0.693147;RPB=0.669369;MQB=0.0138709;MQSB=0.99348;BQB=0.204942;MQ0F=0.00549451;AC=2;AN=2;DP4=1,2,85,86;MQ=59	GT:PL:DP:GP:GQ	1/1:255,255,0:174:295,272,0:127
scaffold47	835528	.	G	T	228.0	.	DP=182;VDB=0.202277;SGB=-0.693147;RPB=0.111111;MQB=0.00877193;MQSB=0.992094;BQB=0.505848;MQ0F=0.00549451;AC=2;AN=2;DP4=1,1,86,85;MQ=59	GT:PL:DP:GP:GQ	1/1:255,255,0:173:304,276,0:127
scaffold47	835610	.	C	T	228.0	.	DP=188;VDB=0.805122;SGB=-0.693147;RPB=0.000173621;MQB=3.49887e-06;MQSB=0.57438;BQB=0.822636;MQ0F=0.0159574;AC=2;AN=2;DP4=8,1,94,72;MQ=57	GT:PL:DP:GP:GQ	1/1:255,255,0:175:286,267,0:127
scaffold47	836670	.	G	A	228.0	.	DP=174;VDB=0.625475;SGB=-0.693147;RPB=1;MQB=1;MQSB=0.948608;BQB=1;MQ0F=0.00574713;AC=2;AN=2;DP4=0,1,89,72;MQ=58	GT:PL:DP:GP:GQ	1/1:255,255,0:162:318,283,0:127
scaffold47	836674	.	C	T	228.0	.	DP=172;VDB=0.620155;SGB=-0.693147;RPB=1;MQB=1;MQSB=0.962075;BQB=1;MQ0F=0.00581395;AC=2;AN=2;DP4=0,1,90,71;MQ=58	GT:PL:DP:GP:GQ	1/1:255,255,0:162:318,283,0:127
scaffold47	836739	.	G	A	228.0	.	DP=215;VDB=0.137549;SGB=-0.693147;RPB=0.900011;MQB=0.000222514;MQSB=0.693473;BQB=0.587554;MQ0F=0.0139535;AC=2;AN=2;DP4=3,5,103,98;MQ=56	GT:PL:DP:GP:GQ	1/1:255,255,0:209:298,273,0:127
scaffold47	837111	.	G	A	228.0	.	DP=235;VDB=0.0107039;SGB=-0.693147;RPB=0.00100355;MQB=6.09144e-11;MQSB=0.998975;BQB=0.984419;MQ0F=0.012766;AC=2;AN=2;DP4=14,3,104,110;MQ=55	GT:PL:DP:GP:GQ	1/1:255,255,0:231:281,265,0:127
scaffold47	837393	.	A	G	228.0	.	DP=232;VDB=0.75259;SGB=-0.693147;RPB=0.128288;MQB=3.17143e-10;MQSB=0.22081;BQB=0.0207968;MQ0F=0;AC=2;AN=2;DP4=16,0,107,93;MQ=57	GT:PL:DP:GP:GQ	1/1:255,255,0:216:281,265,0:127
scaffold47	840986	.	C	T	225.0	.	DP=171;VDB=0.813941;SGB=-0.693147;MQSB=0.691492;MQ0F=0;AC=2;AN=2;DP4=0,0,59,98;MQ=59	GT:PL:DP:GP:GQ	1/1:255,255,0:157:-2.14748e+09,-2.14748e+09,0:127
scaffold47	840987	.	C	T	225.0	.	DP=170;VDB=0.841039;SGB=-0.693147;MQSB=0.783463;MQ0F=0;AC=2;AN=2;DP4=0,0,60,98;MQ=59	GT:PL:DP:GP:GQ	1/1:255,255,0:158:-2.14748e+09,-2.14748e+09,0:127
scaffold47	841000	.	T	G	225.0	.	DP=88;VDB=5.28923e-14;SGB=-0.693147;MQSB=0.676894;MQ0F=0;AC=2;AN=2;DP4=0,0,33,55;MQ=59	GT:PL:DP:GP:GQ	1/1:255,255,0:88:-2.14748e+09,-2.14748e+09,0:127
scaffold47	841002	.	G	A	225.0	.	DP=88;VDB=4.41072e-14;SGB=-0.693147;MQSB=0.538685;MQ0F=0;AC=2;AN=2;DP4=0,0,32,54;MQ=59	GT:PL:DP:GP:GQ	1/1:255,255,0:86:-2.14748e+09,-2.14748e+09,0:127
scaffold47	841039	.	T	C	228.0	.	DP=201;VDB=0.0624475;SGB=-0.693147;RPB=1;MQB=1;MQSB=0.975925;BQB=1;MQ0F=0.00497512;AC=2;AN=2;DP4=0,1,87,103;MQ=58	GT:PL:DP:GP:GQ	1/1:255,255,0:191:319,284,0:127
scaffold47	841060	.	G	T	225.0	.	DP=178;VDB=0.000403925;SGB=-0.693147;MQSB=0.830754;MQ0F=0;AC=2;AN=2;DP4=0,0,84,89;MQ=59	GT:PL:DP:GP:GQ	1/1:255,255,0:173:-2.14748e+09,-2.14748e+09,0:127
scaffold47	841061	.	C	T	225.0	.	DP=180;VDB=0.000750955;SGB=-0.693147;MQSB=0.819751;MQ0F=0;AC=2;AN=2;DP4=0,0,83,90;MQ=59	GT:PL:DP:GP:GQ	1/1:255,255,0:173:-2.14748e+09,-2.14748e+09,0:127
scaffold47	841072	.	A	C	225.0	.	DP=205;VDB=0.470084;SGB=-0.693147;MQSB=0.630808;MQ0F=0;AC=2;AN=2;DP4=0,0,98,94;MQ=59	GT:PL:DP:GP:GQ	1/1:255,255,0:192:-2.14748e+09,-2.14748e+09,0:127
scaffold47	841111	.	C	A	225.0	.	DP=208;VDB=0.547352;SGB=-0.693147;MQSB=0.00820219;MQ0F=0;AC=2;AN=2;DP4=0,0,100,98;MQ=55	GT:PL:DP:GP:GQ	1/1:255,255,0:198:-2.14748e+09,-2.14748e+09,0:127
scaffold47	841137	.	C	T	225.0	.	DP=214;VDB=0.827689;SGB=-0.693147;MQSB=0.00286388;MQ0F=0;AC=2;AN=2;DP4=0,0,100,103;MQ=54	GT:PL:DP:GP:GQ	1/1:255,255,0:203:-2.14748e+09,-2.14748e+09,0:127
scaffold47	841159	.	C	A	228.0	.	DP=204;VDB=0.686411;SGB=-0.693147;RPB=1;MQB=1;MQSB=0.0164847;BQB=1;MQ0F=0;AC=2;AN=2;DP4=1,0,104,99;MQ=55	GT:PL:DP:GP:GQ	1/1:255,255,0:204:300,274,0:127
scaffold47	841490	.	T	A	225.0	.	DP=231;VDB=0.112073;SGB=-0.693147;MQSB=0.473351;MQ0F=0;AC=2;AN=2;DP4=0,0,111,115;MQ=52	GT:PL:DP:GP:GQ	1/1:255,255,0:226:-2.14748e+09,-2.14748e+09,0:127
scaffold47	841493	.	T	A	225.0	.	DP=231;VDB=0.103287;SGB=-0.693147;MQSB=0.47272;MQ0F=0;AC=2;AN=2;DP4=0,0,110,115;MQ=52	GT:PL:DP:GP:GQ	1/1:255,255,0:225:-2.14748e+09,-2.14748e+09,0:127
scaffold47	841502	.	T	G	228.0	.	DP=233;VDB=0.167914;SGB=-0.693147;RPB=0.78733;MQB=0.552036;MQSB=0.547042;BQB=0.830317;MQ0F=0;AC=2;AN=2;DP4=2,0,107,114;MQ=52	GT:PL:DP:GP:GQ	1/1:255,255,0:223:296,272,0:127
scaffold47	844487	.	C	G	225.0	.	DP=136;VDB=1.6915e-25;SGB=-0.693147;MQSB=0.89958;MQ0F=0.00735294;AC=2;AN=2;DP4=0,0,71,62;MQ=57	GT:PL:DP:GP:GQ	1/1:255,255,0:133:-2.14748e+09,-2.14748e+09,0:127
scaffold47	901854	.	A	G	225.0	.	DP=193;VDB=0.835978;SGB=-0.693147;MQSB=1;MQ0F=0;AC=2;AN=2;DP4=0,0,95,93;MQ=60	GT:PL:DP:GP:GQ	1/1:255,255,0:188:-2.14748e+09,-2.14748e+09,0:127
scaffold47	933815	.	A	T	225.0	.	DP=202;VDB=0.389844;SGB=-0.693147;MQSB=1;MQ0F=0;AC=2;AN=2;DP4=0,0,105,84;MQ=60	GT:PL:DP:GP:GQ	1/1:255,255,0:189:-2.14748e+09,-2.14748e+09,0:127
scaffold47	965393	.	A	T	228.0	.	DP=175;VDB=0.782502;SGB=-0.693147;RPB=1;MQB=1;MQSB=1;BQB=1;MQ0F=0;AC=2;AN=2;DP4=1,0,103,62;MQ=60	GT:PL:DP:GP:GQ	1/1:255,255,0:166:306,277,0:127
scaffold47	1021112	.	G	A	225.0	.	DP=183;VDB=0.192802;SGB=-0.693147;MQSB=0.993527;MQ0F=0;AC=2;AN=2;DP4=0,0,88,91;MQ=54	GT:PL:DP:GP:GQ	1/1:255,255,0:179:-2.14748e+09,-2.14748e+09,0:127
scaffold47	1021125	.	C	T	225.0	.	DP=144;VDB=2.62294e-08;SGB=-0.693147;MQSB=0.875447;MQ0F=0;AC=2;AN=2;DP4=0,0,67,76;MQ=53	GT:PL:DP:GP:GQ	1/1:255,255,0:143:-2.14748e+09,-2.14748e+09,0:127
scaffold47	1021126	.	C	T	225.0	.	DP=143;VDB=2.38808e-08;SGB=-0.693147;MQSB=0.875447;MQ0F=0;AC=2;AN=2;DP4=0,0,67,76;MQ=53	GT:PL:DP:GP:GQ	1/1:255,255,0:143:-2.14748e+09,-2.14748e+09,0:127
scaffold47	1022127	.	A	C	228.0	.	DP=196;VDB=0.12226;SGB=-0.693147;RPB=1;MQB=1;MQSB=0.446358;BQB=1;MQ0F=0;AC=2;AN=2;DP4=0,1,83,108;MQ=51	GT:PL:DP:GP:GQ	1/1:255,255,0:192:300,274,0:127
scaffold47	1022129	.	T	C	225.0	.	DP=196;VDB=0.114809;SGB=-0.693147;MQSB=0.401095;MQ0F=0;AC=2;AN=2;DP4=0,0,83,106;MQ=51	GT:PL:DP:GP:GQ	1/1:255,255,0:189:-2.14748e+09,-2.14748e+09,0:127
scaffold47	1022133	.	G	T	225.0	.	DP=213;VDB=0.402454;SGB=-0.693147;MQSB=0.414775;MQ0F=0;AC=2;AN=2;DP4=0,0,86,116;MQ=51	GT:PL:DP:GP:GQ	1/1:255,255,0:202:-2.14748e+09,-2.14748e+09,0:127
scaffold47	1022658	.	C	T	228.0	.	DP=167;VDB=0.457656;SGB=-0.693147;RPB=0.00315303;MQB=0.00399667;MQSB=0.211209;BQB=0.011942;MQ0F=0.011976;AC=2;AN=2;DP4=2,2,80,77;MQ=52	GT:PL:DP:GP:GQ	1/1:255,255,0:161:301,275,0:127
scaffold47	1034699	.	A	T	225.0	.	DP=149;VDB=0.271081;SGB=-0.693147;MQSB=1;MQ0F=0;AC=2;AN=2;DP4=0,0,82,59;MQ=60	GT:PL:DP:GP:GQ	1/1:255,255,0:141:-2.14748e+09,-2.14748e+09,0:127
scaffold47	1061581	.	A	T	225.0	.	DP=178;VDB=0.188638;SGB=-0.693147;MQSB=0.991896;MQ0F=0;AC=2;AN=2;DP4=0,0,83,83;MQ=59	GT:PL:DP:GP:GQ	1/1:255,255,0:166:-2.14748e+09,-2.14748e+09,0:127
scaffold47	1070143	.	A	C	225.0	.	DP=166;VDB=0.505549;SGB=-0.693147;MQSB=1;MQ0F=0;AC=2;AN=2;DP4=0,0,76,82;MQ=60	GT:PL:DP:GP:GQ	1/1:255,255,0:158:-2.14748e+09,-2.14748e+09,0:127
scaffold47	1121257	.	T	C	228.0	.	DP=158;VDB=0.0909755;SGB=-0.693147;RPB=1;MQB=1;MQSB=0.987512;BQB=1;MQ0F=0.00632911;AC=2;AN=2;DP4=1,0,66,87;MQ=59	GT:PL:DP:GP:GQ	1/1:255,255,0:154:317,283,0:127
scaffold47	1121258	.	G	A	228.0	.	DP=156;VDB=0.091006;SGB=-0.693147;RPB=1;MQB=1;MQSB=0.987773;BQB=1;MQ0F=0.00641026;AC=2;AN=2;DP4=1,0,67,87;MQ=59	GT:PL:DP:GP:GQ	1/1:255,255,0:155:317,283,0:127
scaffold47	1121560	.	G	A	228.0	.	DP=169;VDB=0.125764;SGB=-0.693147;RPB=0.816053;MQB=0.00703567;MQSB=0.289208;BQB=0.85283;MQ0F=0;AC=2;AN=2;DP4=4,0,82,69;MQ=52	GT:PL:DP:GP:GQ	1/1:255,255,0:155:293,271,0:127
scaffold47	1121660	.	T	C	225.0	.	DP=132;VDB=0.0621687;SGB=-0.693147;MQSB=0.851743;MQ0F=0;AC=2;AN=2;DP4=0,0,51,68;MQ=54	GT:PL:DP:GP:GQ	1/1:255,255,0:119:-2.14748e+09,-2.14748e+09,0:127
scaffold47	1121894	.	C	A	228.0	.	DP=193;VDB=0.706626;SGB=-0.693147;RPB=1;MQB=1;MQSB=0.89607;BQB=1;MQ0F=0.00518135;AC=2;AN=2;DP4=0,1,105,76;MQ=59	GT:PL:DP:GP:GQ	1/1:255,255,0:182:319,284,0:127
scaffold47	1121939	.	C	T	225.0	.	DP=157;VDB=0.0777364;SGB=-0.693147;MQSB=0.72505;MQ0F=0;AC=2;AN=2;DP4=0,0,98,56;MQ=53	GT:PL:DP:GP:GQ	1/1:255,255,0:154:-2.14748e+09,-2.14748e+09,0:127
scaffold47	1125826	.	T	C	225.0	.	DP=183;VDB=0.452357;SGB=-0.693147;MQSB=0.0534136;MQ0F=0;AC=2;AN=2;DP4=0,0,87,94;MQ=53	GT:PL:DP:GP:GQ	1/1:255,255,0:181:-2.14748e+09,-2.14748e+09,0:127
scaffold47	1125828	.	G	T	228.0	.	DP=185;VDB=0.361081;SGB=-0.693147;RPB=1;MQB=1;MQSB=0.037665;BQB=1;MQ0F=0;AC=2;AN=2;DP4=0,1,86,92;MQ=53	GT:PL:DP:GP:GQ	1/1:255,255,0:179:307,278,0:127
scaffold47	1141607	.	A	T	225.0	.	DP=224;VDB=0.195969;SGB=-0.693147;MQSB=1;MQ0F=0;AC=2;AN=2;DP4=0,0,113,107;MQ=60	GT:PL:DP:GP:GQ	1/1:255,255,0:220:-2.14748e+09,-2.14748e+09,0:127
scaffold47	1159019	.	A	C	225.0	.	DP=243;VDB=0.765955;SGB=-0.693147;MQSB=1;MQ0F=0;AC=2;AN=2;DP4=0,0,115,112;MQ=60	GT:PL:DP:GP:GQ	1/1:255,255,0:227:-2.14748e+09,-2.14748e+09,0:127
scaffold47	1171449	.	C	T	225.0	.	DP=199;VDB=0.909268;SGB=-0.693147;MQSB=0.766094;MQ0F=0.00502513;AC=2;AN=2;DP4=0,0,79,106;MQ=51	GT:PL:DP:GP:GQ	1/1:255,255,0:185:-2.14748e+09,-2.14748e+09,0:127
scaffold47	1247880	.	A	C	225.0	.	DP=203;VDB=0.913053;SGB=-0.693147;MQSB=0.990966;MQ0F=0;AC=2;AN=2;DP4=0,0,105,89;MQ=59	GT:PL:DP:GP:GQ	1/1:255,255,0:194:-2.14748e+09,-2.14748e+09,0:127
scaffold47	1276022	.	G	A	228.0	.	DP=224;VDB=0.949568;SGB=-0.693147;RPB=1;MQB=1;MQSB=0.239393;BQB=1;MQ0F=0.0133929;AC=2;AN=2;DP4=0,1,90,121;MQ=51	GT:PL:DP:GP:GQ	1/1:255,255,0:212:319,284,0:127
scaffold47	1316569	.	A	T	228.0	.	DP=225;VDB=0.191428;SGB=-0.693147;RPB=1;MQB=1;MQSB=0.830352;BQB=1;MQ0F=0.00444444;AC=2;AN=2;DP4=1,0,127,87;MQ=54	GT:PL:DP:GP:GQ	1/1:255,255,0:215:320,284,0:127
scaffold47	1355440	.	G	C	225.0	.	DP=130;VDB=0.0846463;SGB=-0.693147;MQSB=0.866848;MQ0F=0;AC=2;AN=2;DP4=0,0,43,86;MQ=57	GT:PL:DP:GP:GQ	1/1:255,255,0:129:-2.14748e+09,-2.14748e+09,0:127
scaffold47	1355465	.	G	A	228.0	.	DP=141;VDB=0.775672;SGB=-0.693147;RPB=0.131579;MQB=0.0601504;MQSB=0.997562;BQB=0.665414;MQ0F=0;AC=2;AN=2;DP4=2,0,38,95;MQ=51	GT:PL:DP:GP:GQ	1/1:255,255,0:135:291,270,0:127
scaffold47	1355624	.	C	T	228.0	.	DP=91;VDB=0.160186;SGB=-0.693147;RPB=1;MQB=1;MQSB=0.902398;BQB=1;MQ0F=0;AC=2;AN=2;DP4=0,1,28,61;MQ=52	GT:PL:DP:GP:GQ	1/1:255,239,0:90:294,255,0:127
scaffold47	1355715	.	C	T	228.0	.	DP=105;VDB=0.446784;SGB=-0.693147;RPB=0.0492239;MQB=0.0133241;MQSB=0.0379007;BQB=0.312083;MQ0F=0.0190476;AC=2;AN=2;DP4=3,0,36,59;MQ=53	GT:PL:DP:GP:GQ	1/1:255,243,0:98:300,262,0:127
scaffold47	1355741	.	G	A	225.0	.	DP=108;VDB=0.240086;SGB=-0.693147;MQSB=0.0428881;MQ0F=0;AC=2;AN=2;DP4=0,0,41,62;MQ=52	GT:PL:DP:GP:GQ	1/1:255,255,0:103:-2.14748e+09,-2.14748e+09,0:127
scaffold47	1355744	.	C	T	225.0	.	DP=106;VDB=0.173249;SGB=-0.693147;MQSB=0.0492809;MQ0F=0;AC=2;AN=2;DP4=0,0,41,61;MQ=52	GT:PL:DP:GP:GQ	1/1:255,255,0:102:-2.14748e+09,-2.14748e+09,0:127
scaffold47	1456046	.	A	C	225.0	.	DP=176;VDB=0.492605;SGB=-0.693147;MQSB=1;MQ0F=0;AC=2;AN=2;DP4=0,0,79,90;MQ=60	GT:PL:DP:GP:GQ	1/1:255,255,0:169:-2.14748e+09,-2.14748e+09,0:127
scaffold47	1477863	.	A	G	225.0	.	DP=200;VDB=0.663202;SGB=-0.693147;MQSB=1;MQ0F=0;AC=2;AN=2;DP4=0,0,92,93;MQ=60	GT:PL:DP:GP:GQ	1/1:255,255,0:185:-2.14748e+09,-2.14748e+09,0:127
scaffold47	1503952	.	A	C	228.0	.	DP=186;VDB=0.152719;SGB=-0.693147;RPB=1;MQB=1;MQSB=1;BQB=1;MQ0F=0;AC=2;AN=2;DP4=0,1,97,78;MQ=60	GT:PL:DP:GP:GQ	1/1:255,255,0:176:306,277,0:127
scaffold47	1537365	.	G	T	228.0	.	DP=122;VDB=0.198942;SGB=-0.693147;RPB=0.0224507;MQB=0.0113387;MQSB=0.67271;BQB=0.00720749;MQ0F=0.00819672;AC=2;AN=2;DP4=1,6,71,27;MQ=57	GT:PL:DP:GP:GQ	1/1:255,191,0:105:284,202,0:127
scaffold47	1550455	.	G	A	225.0	.	DP=162;VDB=0.706137;SGB=-0.693147;MQSB=0.997829;MQ0F=0;AC=2;AN=2;DP4=0,0,89,70;MQ=59	GT:PL:DP:GP:GQ	1/1:255,255,0:159:-2.14748e+09,-2.14748e+09,0:127
scaffold47	1550814	.	G	A	228.0	.	DP=183;VDB=0.98772;SGB=-0.693147;RPB=0.511494;MQB=0;MQSB=0.9702;BQB=0.873563;MQ0F=0;AC=2;AN=2;DP4=0,2,83,91;MQ=59	GT:PL:DP:GP:GQ	1/1:255,255,0:176:293,271,0:127
scaffold47	1550822	.	C	A	228.0	.	DP=192;VDB=0.999358;SGB=-0.693147;RPB=0.335165;MQB=0;MQSB=0.969425;BQB=0.895604;MQ0F=0;AC=2;AN=2;DP4=0,2,90,92;MQ=59	GT:PL:DP:GP:GQ	1/1:255,255,0:184:293,271,0:127
scaffold47	1551008	.	G	A	228.0	.	DP=160;VDB=0.963012;SGB=-0.693147;RPB=1;MQB=1;MQSB=0.86806;BQB=1;MQ0F=0.00625;AC=2;AN=2;DP4=1,0,79,77;MQ=54	GT:PL:DP:GP:GQ	1/1:255,255,0:157:317,283,0:127
scaffold47	1551027	.	G	T	228.0	.	DP=151;VDB=0.291237;SGB=-0.693147;RPB=1;MQB=1;MQSB=0.818013;BQB=1;MQ0F=0.00662252;AC=2;AN=2;DP4=0,1,75,68;MQ=54	GT:PL:DP:GP:GQ	1/1:255,255,0:144:317,283,0:127
scaffold47	1551205	.	C	T	225.0	.	DP=155;VDB=0.586977;SGB=-0.693147;MQSB=0.991178;MQ0F=0;AC=2;AN=2;DP4=0,0,79,70;MQ=59	GT:PL:DP:GP:GQ	1/1:255,255,0:149:-2.14748e+09,-2.14748e+09,0:127
scaffold47	1551214	.	C	T	228.0	.	DP=152;VDB=0.17174;SGB=-0.693147;RPB=1;MQB=1;MQSB=0.991144;BQB=1;MQ0F=0;AC=2;AN=2;DP4=1,0,77,68;MQ=59	GT:PL:DP:GP:GQ	1/1:255,255,0:146:305,277,0:127
scaffold47	1551463	.	C	T	225.0	.	DP=153;VDB=0.983963;SGB=-0.693147;MQSB=0.891778;MQ0F=0;AC=2;AN=2;DP4=0,0,78,68;MQ=59	GT:PL:DP:GP:GQ	1/1:255,255,0:146:-2.14748e+09,-2.14748e+09,0:127
scaffold47	1551641	.	A	C	225.0	.	DP=158;VDB=0.808031;SGB=-0.693147;MQSB=0.998962;MQ0F=0;AC=2;AN=2;DP4=0,0,72,77;MQ=59	GT:PL:DP:GP:GQ	1/1:255,255,0:149:-2.14748e+09,-2.14748e+09,0:127
scaffold47	1688548	.	C	T	225.0	.	DP=123;VDB=0.468389;SGB=-0.693147;MQSB=0.936816;MQ0F=0;AC=2;AN=2;DP4=0,0,33,78;MQ=57	GT:PL:DP:GP:GQ	1/1:255,255,0:111:-2.14748e+09,-2.14748e+09,0:127
scaffold47	1688550	.	C	T	225.0	.	DP=122;VDB=0.654573;SGB=-0.693147;MQSB=0.984464;MQ0F=0;AC=2;AN=2;DP4=0,0,31,82;MQ=57	GT:PL:DP:GP:GQ	1/1:255,255,0:113:-2.14748e+09,-2.14748e+09,0:127
scaffold47	1688564	.	C	A	228.0	.	DP=128;VDB=0.209268;SGB=-0.693147;RPB=1;MQB=1;MQSB=0.999009;BQB=1;MQ0F=0;AC=2;AN=2;DP4=0,1,33,85;MQ=53	GT:PL:DP:GP:GQ	1/1:255,255,0:119:303,276,0:127
scaffold47	1688575	.	C	T	228.0	.	DP=131;VDB=0.0363963;SGB=-0.693147;RPB=1;MQB=1;MQSB=0.983455;BQB=1;MQ0F=0;AC=2;AN=2;DP4=0,1,33,89;MQ=51	GT:PL:DP:GP:GQ	1/1:255,255,0:123:303,276,0:127
scaffold47	1688888	.	T	C	208.0	.	DP=61;VDB=8.81525e-09;SGB=-0.693147;MQSB=1;MQ0F=0;AC=2;AN=2;DP4=0,0,1,56;MQ=52	GT:PL:DP:GP:GQ	1/1:238,172,0:57:-2.14748e+09,-2.14748e+09,0:127
scaffold47	1688892	.	T	A	218.0	.	DP=55;VDB=1.44278e-10;SGB=-0.693147;MQSB=1;MQ0F=0;AC=2;AN=2;DP4=0,0,1,53;MQ=52	GT:PL:DP:GP:GQ	1/1:248,163,0:54:-2.14748e+09,-2.14748e+09,0:127
scaffold47	1688895	.	A	G	211.0	.	DP=55;VDB=2.15938e-09;SGB=-0.693147;MQSB=1;MQ0F=0;AC=2;AN=2;DP4=0,0,1,54;MQ=53	GT:PL:DP:GP:GQ	1/1:241,166,0:55:-2.14748e+09,-2.14748e+09,0:127
scaffold47	1688911	.	T	C	210.0	.	DP=59;VDB=0.0670483;SGB=-0.693147;MQSB=1;MQ0F=0.0338983;AC=2;AN=2;DP4=0,0,1,58;MQ=51	GT:PL:DP:GP:GQ	1/1:240,178,0:59:-2.14748e+09,-2.14748e+09,0:127
scaffold47	1693700	.	T	C	225.0	.	DP=136;VDB=3.0183e-05;SGB=-0.693147;MQSB=0.602137;MQ0F=0.0147059;AC=2;AN=2;DP4=0,0,62,69;MQ=53	GT:PL:DP:GP:GQ	1/1:255,255,0:131:-2.14748e+09,-2.14748e+09,0:127
scaffold47	1751200	.	C	T	225.0	.	DP=103;VDB=0.10082;SGB=-0.693147;MQSB=0.96809;MQ0F=0.0194175;AC=2;AN=2;DP4=0,0,34,66;MQ=52	GT:PL:DP:GP:GQ	1/1:255,255,0:100:-2.14748e+09,-2.14748e+09,0:127
scaffold47	1779738	.	T	A	225.0	.	DP=184;VDB=0.503014;SGB=-0.693147;MQSB=1;MQ0F=0;AC=2;AN=2;DP4=0,0,90,79;MQ=60	GT:PL:DP:GP:GQ	1/1:255,255,0:169:-2.14748e+09,-2.14748e+09,0:127
scaffold47	1851803	.	T	C	228.0	.	DP=192;VDB=0.801277;SGB=-0.693147;RPB=0.00211322;MQB=1.12934e-16;MQSB=0.000834429;BQB=0.7912;MQ0F=0.0208333;AC=2;AN=2;DP4=30,0,75,83;MQ=54	GT:PL:DP:GP:GQ	1/1:255,89,0:188:271,94,0:94
scaffold47	1912221	.	T	A	228.0	.	DP=173;VDB=0.975231;SGB=-0.693147;RPB=1;MQB=1;MQSB=1;BQB=1;MQ0F=0;AC=2;AN=2;DP4=1,0,74,92;MQ=60	GT:PL:DP:GP:GQ	1/1:255,255,0:167:306,277,0:127
scaffold47	1912313	.	T	G	225.0	.	DP=161;VDB=0.163752;SGB=-0.693147;MQSB=0.999944;MQ0F=0;AC=2;AN=2;DP4=0,0,75,82;MQ=59	GT:PL:DP:GP:GQ	1/1:255,255,0:157:-2.14748e+09,-2.14748e+09,0:127
scaffold71	58006	.	C	T	225.0	.	DP=76;VDB=0.000782216;SGB=-0.693147;MQSB=0.0437913;MQ0F=0.0131579;AC=2;AN=2;DP4=0,0,57,12;MQ=55	GT:PL:DP:GP:GQ	1/1:255,208,0:69:-2.14748e+09,-2.14748e+09,0:127
scaffold71	58217	.	T	C	225.0	.	DP=97;VDB=0.976583;SGB=-0.693147;MQSB=0.863954;MQ0F=0;AC=2;AN=2;DP4=0,0,76,16;MQ=52	GT:PL:DP:GP:GQ	1/1:255,255,0:92:-2.14748e+09,-2.14748e+09,0:127
scaffold71	58268	.	C	T	228.0	.	DP=90;VDB=0.000850944;SGB=-0.693147;RPB=1;MQB=1;MQSB=0.893388;BQB=1;MQ0F=0;AC=2;AN=2;DP4=0,1,63,23;MQ=54	GT:PL:DP:GP:GQ	1/1:255,240,0:87:307,263,0:127
scaffold71	58281	.	C	T	228.0	.	DP=105;VDB=0.296386;SGB=-0.693147;RPB=1;MQB=1;MQSB=0.982267;BQB=1;MQ0F=0;AC=2;AN=2;DP4=0,1,73,28;MQ=55	GT:PL:DP:GP:GQ	1/1:255,255,0:102:308,278,0:127
scaffold71	70586	.	G	T	228.0	.	DP=159;VDB=0.0213002;SGB=-0.693147;RPB=2.01157e-05;MQB=2.83114e-08;MQSB=0.061821;BQB=7.33823e-06;MQ0F=0.0125786;AC=2;AN=2;DP4=25,2,55,56;MQ=54	GT:PL:DP:GP:GQ	1/1:255,61,0:138:272,66,0:66
scaffold71	90163	.	A	G	228.0	.	DP=150;VDB=0.705362;SGB=-0.693147;RPB=1;MQB=1;MQSB=1;BQB=1;MQ0F=0;AC=2;AN=2;DP4=1,0,84,61;MQ=60	GT:PL:DP:GP:GQ	1/1:255,255,0:146:301,275,0:127
scaffold71	136745	.	A	G	225.0	.	DP=120;VDB=0.153786;SGB=-0.693147;MQSB=0.752929;MQ0F=0;AC=2;AN=2;DP4=0,0,77,33;MQ=59	GT:PL:DP:GP:GQ	1/1:255,255,0:110:-2.14748e+09,-2.14748e+09,0:127
scaffold71	141441	.	A	C	228.0	.	DP=190;VDB=0.0569737;SGB=-0.693147;RPB=1;MQB=1;MQSB=1;BQB=1;MQ0F=0;AC=2;AN=2;DP4=0,1,64,119;MQ=60	GT:PL:DP:GP:GQ	1/1:255,255,0:184:307,277,0:127
scaffold71	163000	.	A	G	225.0	.	DP=102;VDB=0.112199;SGB=-0.693147;MQSB=1;MQ0F=0;AC=2;AN=2;DP4=0,0,28,68;MQ=60	GT:PL:DP:GP:GQ	1/1:255,255,0:96:-2.14748e+09,-2.14748e+09,0:127
scaffold71	182875	.	A	T	225.0	.	DP=157;VDB=0.404842;SGB=-0.693147;MQSB=1;MQ0F=0;AC=2;AN=2;DP4=0,0,67,77;MQ=60	GT:PL:DP:GP:GQ	1/1:255,255,0:144:-2.14748e+09,-2.14748e+09,0:127
scaffold71	215244	.	G	C	228.0	.	DP=229;VDB=0.56715;SGB=-0.693147;RPB=2.90973e-06;MQB=1.34185e-10;MQSB=0.554646;BQB=0.966985;MQ0F=0.00436681;AC=2;AN=2;DP4=10,10,108,94;MQ=52	GT:PL:DP:GP:GQ	1/1:255,255,0:222:279,264,0:127
scaffold71	265118	.	A	C	225.0	.	DP=224;VDB=0.451196;SGB=-0.693147;MQSB=0.921077;MQ0F=0;AC=2;AN=2;DP4=0,0,98,116;MQ=59	GT:PL:DP:GP:GQ	1/1:255,255,0:214:-2.14748e+09,-2.14748e+09,0:127
scaffold71	265147	.	G	A	225.0	.	DP=212;VDB=0.724991;SGB=-0.693147;MQSB=0.837214;MQ0F=0;AC=2;AN=2;DP4=0,0,104,102;MQ=59	GT:PL:DP:GP:GQ	1/1:255,255,0:206:-2.14748e+09,-2.14748e+09,0:127
scaffold71	265200	.	C	T	225.0	.	DP=196;VDB=0.494638;SGB=-0.693147;MQSB=0.987749;MQ0F=0;AC=2;AN=2;DP4=0,0,98,91;MQ=59	GT:PL:DP:GP:GQ	1/1:255,255,0:189:-2.14748e+09,-2.14748e+09,0:127
scaffold71	265222	.	A	G	228.0	.	DP=199;VDB=0.633301;SGB=-0.693147;RPB=0.0542526;MQB=0.0230423;MQSB=0.912679;BQB=0.998513;MQ0F=0;AC=2;AN=2;DP4=4,0,95,93;MQ=55	GT:PL:DP:GP:GQ	1/1:255,255,0:192:289,269,0:127
scaffold71	265364	.	G	T	225.0	.	DP=129;VDB=0.00145344;SGB=-0.693147;MQSB=0.956837;MQ0F=0.0155039;AC=2;AN=2;DP4=0,0,73,51;MQ=51	GT:PL:DP:GP:GQ	1/1:255,255,0:124:-2.14748e+09,-2.14748e+09,0:127
scaffold71	265368	.	T	A	225.0	.	DP=126;VDB=0.0010064;SGB=-0.693147;MQSB=0.945863;MQ0F=0.015873;AC=2;AN=2;DP4=0,0,74,50;MQ=51	GT:PL:DP:GP:GQ	1/1:255,255,0:124:-2.14748e+09,-2.14748e+09,0:127
scaffold71	265376	.	T	A	225.0	.	DP=125;VDB=0.000611298;SGB=-0.693147;MQSB=0.888811;MQ0F=0.016;AC=2;AN=2;DP4=0,0,70,51;MQ=51	GT:PL:DP:GP:GQ	1/1:255,255,0:121:-2.14748e+09,-2.14748e+09,0:127
scaffold71	265378	.	C	T	225.0	.	DP=124;VDB=0.000620994;SGB=-0.693147;MQSB=0.9805;MQ0F=0.016129;AC=2;AN=2;DP4=0,0,73,49;MQ=51	GT:PL:DP:GP:GQ	1/1:255,255,0:122:-2.14748e+09,-2.14748e+09,0:127
scaffold71	265491	.	C	A	228.0	.	DP=191;VDB=0.593292;SGB=-0.693147;RPB=0.986212;MQB=0.000193786;MQSB=0.712254;BQB=0.994937;MQ0F=0.0104712;AC=2;AN=2;DP4=6,0,87,92;MQ=52	GT:PL:DP:GP:GQ	1/1:255,255,0:185:296,272,0:127
scaffold71	265535	.	G	A	228.0	.	DP=206;VDB=0.00931963;SGB=-0.693147;RPB=0.187357;MQB=0.00288649;MQSB=0.760869;BQB=0.311482;MQ0F=0.00485437;AC=2;AN=2;DP4=4,0,96,96;MQ=57	GT:PL:DP:GP:GQ	1/1:255,255,0:196:302,275,0:127
scaffold71	265567	.	C	T	228.0	.	DP=207;VDB=0.867674;SGB=-0.693147;RPB=0.189744;MQB=0.0102564;MQSB=0.214952;BQB=0.441026;MQ0F=0;AC=2;AN=2;DP4=2,0,95,100;MQ=55	GT:PL:DP:GP:GQ	1/1:255,255,0:197:305,277,0:127
scaffold71	265819	.	A	G	228.0	.	DP=186;VDB=0.0961357;SGB=-0.693147;RPB=0.227542;MQB=0.000217279;MQSB=0.921873;BQB=0.901774;MQ0F=0.016129;AC=2;AN=2;DP4=7,0,86,90;MQ=51	GT:PL:DP:GP:GQ	1/1:255,255,0:183:285,267,0:127
scaffold71	265830	.	G	A	228.0	.	DP=175;VDB=0.0622394;SGB=-0.693147;RPB=0.0161635;MQB=0.000232313;MQSB=0.952474;BQB=0.959931;MQ0F=0.0171429;AC=2;AN=2;DP4=7,0,80,74;MQ=51	GT:PL:DP:GP:GQ	1/1:255,255,0:161:286,267,0:127
scaffold71	266613	.	C	T	228.0	.	DP=240;VDB=0.999208;SGB=-0.693147;RPB=1.79745e-06;MQB=8.44539e-09;MQSB=0.921406;BQB=0.567032;MQ0F=0.00416667;AC=2;AN=2;DP4=5,24,101,98;MQ=51	GT:PL:DP:GP:GQ	1/1:255,170,0:228:275,177,0:127
scaffold71	266618	.	A	G	228.0	.	DP=231;VDB=0.992197;SGB=-0.693147;RPB=1.70465e-07;MQB=4.38512e-07;MQSB=0.937261;BQB=0.99333;MQ0F=0.004329;AC=2;AN=2;DP4=4,21,101,96;MQ=52	GT:PL:DP:GP:GQ	1/1:255,204,0:222:277,212,0:127
scaffold71	266629	.	C	T	228.0	.	DP=211;VDB=0.683107;SGB=-0.693147;RPB=4.9351e-09;MQB=4.58905e-05;MQSB=0.999924;BQB=0.343437;MQ0F=0.00473934;AC=2;AN=2;DP4=2,15,90,92;MQ=52	GT:PL:DP:GP:GQ	1/1:255,255,0:199:280,264,0:127
scaffold71	266632	.	C	T	228.0	.	DP=200;VDB=0.684595;SGB=-0.693147;RPB=1.42035e-05;MQB=0.00480446;MQSB=0.658696;BQB=0.960645;MQ0F=0;AC=2;AN=2;DP4=2,8,91,93;MQ=53	GT:PL:DP:GP:GQ	1/1:255,255,0:194:284,266,0:127
scaffold71	266644	.	T	A	228.0	.	DP=184;VDB=0.00123132;SGB=-0.693147;RPB=0.00125459;MQB=0.00103053;MQSB=0.624267;BQB=0.743304;MQ0F=0.00543478;AC=2;AN=2;DP4=2,3,88,83;MQ=53	GT:PL:DP:GP:GQ	1/1:255,255,0:176:296,272,0:127
scaffold71	266664	.	C	T	228.0	.	DP=213;VDB=0.216092;SGB=-0.693147;RPB=0.00259373;MQB=7.81997e-06;MQSB=0.613401;BQB=0.999996;MQ0F=0.00938967;AC=2;AN=2;DP4=3,6,110,89;MQ=51	GT:PL:DP:GP:GQ	1/1:255,255,0:208:290,269,0:127
scaffold71	267432	.	G	A	225.0	.	DP=164;VDB=0.759803;SGB=-0.693147;MQSB=0.999128;MQ0F=0.00609756;AC=2;AN=2;DP4=0,0,82,76;MQ=52	GT:PL:DP:GP:GQ	1/1:255,255,0:158:-2.14748e+09,-2.14748e+09,0:127
scaffold71	267523	.	C	T	228.0	.	DP=210;VDB=0.722854;SGB=-0.693147;RPB=0.721649;MQB=0.123711;MQSB=0.619167;BQB=0.487113;MQ0F=0.0047619;AC=2;AN=2;DP4=2,0,88,106;MQ=53	GT:PL:DP:GP:GQ	1/1:255,255,0:196:297,273,0:127
scaffold71	267536	.	G	A	228.0	.	DP=191;VDB=0.116054;SGB=-0.693147;RPB=0.0159524;MQB=0.000933803;MQSB=0.548331;BQB=0.0859837;MQ0F=0.0052356;AC=2;AN=2;DP4=4,1,84,98;MQ=52	GT:PL:DP:GP:GQ	1/1:255,255,0:187:288,268,0:127
scaffold71	267554	.	G	A	228.0	.	DP=207;VDB=0.702649;SGB=-0.693147;RPB=1;MQB=1;MQSB=0.314246;BQB=1;MQ0F=0;AC=2;AN=2;DP4=0,1,101,97;MQ=53	GT:PL:DP:GP:GQ	1/1:255,255,0:199:307,278,0:127
scaffold71	267601	.	C	T	228.0	.	DP=168;VDB=0.0242999;SGB=-0.693147;RPB=0.296873;MQB=0.00358462;MQSB=0.697149;BQB=0.905617;MQ0F=0;AC=2;AN=2;DP4=4,0,80,77;MQ=58	GT:PL:DP:GP:GQ	1/1:255,255,0:161:290,269,0:127
scaffold71	267602	.	C	T	228.0	.	DP=166;VDB=0.0280673;SGB=-0.693147;RPB=0.267931;MQB=0.0035928;MQSB=0.688213;BQB=0.963361;MQ0F=0;AC=2;AN=2;DP4=4,0,80,76;MQ=58	GT:PL:DP:GP:GQ	1/1:255,255,0:160:289,269,0:127
scaffold71	267632	.	C	T	228.0	.	DP=181;VDB=0.921537;SGB=-0.693147;RPB=0.0532544;MQB=0.0177515;MQSB=0.924107;BQB=0.704142;MQ0F=0;AC=2;AN=2;DP4=2,0,87,82;MQ=57	GT:PL:DP:GP:GQ	1/1:255,255,0:171:294,271,0:127
scaffold71	267666	.	T	C	225.0	.	DP=173;VDB=0.211319;SGB=-0.693147;MQSB=0.27146;MQ0F=0;AC=2;AN=2;DP4=0,0,89,83;MQ=56	GT:PL:DP:GP:GQ	1/1:255,255,0:172:-2.14748e+09,-2.14748e+09,0:127
scaffold71	267669	.	C	T	225.0	.	DP=176;VDB=0.171504;SGB=-0.693147;MQSB=0.258768;MQ0F=0;AC=2;AN=2;DP4=0,0,87,81;MQ=56	GT:PL:DP:GP:GQ	1/1:255,255,0:168:-2.14748e+09,-2.14748e+09,0:127
scaffold71	267683	.	A	G	225.0	.	DP=184;VDB=0.300784;SGB=-0.693147;MQSB=0.988665;MQ0F=0.00543478;AC=2;AN=2;DP4=0,0,98,84;MQ=54	GT:PL:DP:GP:GQ	1/1:255,255,0:182:-2.14748e+09,-2.14748e+09,0:127
scaffold71	267692	.	C	T	225.0	.	DP=183;VDB=0.118605;SGB=-0.693147;MQSB=0.910977;MQ0F=0.00546448;AC=2;AN=2;DP4=0,0,98,78;MQ=53	GT:PL:DP:GP:GQ	1/1:255,255,0:176:-2.14748e+09,-2.14748e+09,0:127
scaffold71	267857	.	C	A	228.0	.	DP=191;VDB=0.000245739;SGB=-0.693147;RPB=0.00961028;MQB=0.0301285;MQSB=0.148497;BQB=0.994326;MQ0F=0;AC=2;AN=2;DP4=2,2,72,96;MQ=53	GT:PL:DP:GP:GQ	1/1:255,255,0:172:291,270,0:127
scaffold71	267884	.	C	T	228.0	.	DP=213;VDB=0.186473;SGB=-0.693147;RPB=0.641463;MQB=0.0439024;MQSB=0.303699;BQB=0.0365854;MQ0F=0;AC=2;AN=2;DP4=0,2,95,110;MQ=58	GT:PL:DP:GP:GQ	1/1:255,255,0:207:302,275,0:127
scaffold71	267908	.	A	G	225.0	.	DP=204;VDB=0.924008;SGB=-0.693147;MQSB=0.998898;MQ0F=0;AC=2;AN=2;DP4=0,0,87,105;MQ=59	GT:PL:DP:GP:GQ	1/1:255,255,0:192:-2.14748e+09,-2.14748e+09,0:127
scaffold71	267941	.	G	A	225.0	.	DP=163;VDB=0.723521;SGB=-0.693147;MQSB=0.999949;MQ0F=0;AC=2;AN=2;DP4=0,0,84,78;MQ=59	GT:PL:DP:GP:GQ	1/1:255,255,0:162:-2.14748e+09,-2.14748e+09,0:127
scaffold71	267943	.	C	A	225.0	.	DP=168;VDB=0.796549;SGB=-0.693147;MQSB=0.990082;MQ0F=0;AC=2;AN=2;DP4=0,0,85,78;MQ=59	GT:PL:DP:GP:GQ	1/1:255,255,0:163:-2.14748e+09,-2.14748e+09,0:127
scaffold71	274156	.	A	G	225.0	.	DP=232;VDB=0.0558766;SGB=-0.693147;MQSB=1;MQ0F=0;AC=2;AN=2;DP4=0,0,118,104;MQ=60	GT:PL:DP:GP:GQ	1/1:255,255,0:222:-2.14748e+09,-2.14748e+09,0:127
scaffold71	314787	.	C	A	225.0	.	DP=195;VDB=0.495554;SGB=-0.693147;MQSB=1;MQ0F=0;AC=2;AN=2;DP4=0,0,92,90;MQ=60	GT:PL:DP:GP:GQ	1/1:255,255,0:182:-2.14748e+09,-2.14748e+09,0:127
scaffold71	331990	.	A	C	225.0	.	DP=214;VDB=0.000991631;SGB=-0.693147;MQSB=1;MQ0F=0;AC=2;AN=2;DP4=0,0,114,88;MQ=60	GT:PL:DP:GP:GQ	1/1:255,255,0:202:-2.14748e+09,-2.14748e+09,0:127
scaffold71	342993	.	A	T	225.0	.	DP=210;VDB=0.109544;SGB=-0.693147;MQSB=1;MQ0F=0;AC=2;AN=2;DP4=0,0,130,69;MQ=60	GT:PL:DP:GP:GQ	1/1:255,255,0:199:-2.14748e+09,-2.14748e+09,0:127
scaffold71	345863	.	T	A	228.0	.	DP=223;VDB=0.604432;SGB=-0.693147;RPB=1;MQB=1;MQSB=0.747885;BQB=1;MQ0F=0;AC=2;AN=2;DP4=0,1,123,88;MQ=58	GT:PL:DP:GP:GQ	1/1:255,255,0:212:308,278,0:127
scaffold71	352300	.	A	C	225.0	.	DP=180;VDB=0.945783;SGB=-0.693147;MQSB=0.990598;MQ0F=0;AC=2;AN=2;DP4=0,0,92,83;MQ=59	GT:PL:DP:GP:GQ	1/1:255,255,0:175:-2.14748e+09,-2.14748e+09,0:127
scaffold71	360237	.	C	T	225.0	.	DP=170;VDB=0.00704061;SGB=-0.693147;MQSB=0.945473;MQ0F=0;AC=2;AN=2;DP4=0,0,83,78;MQ=56	GT:PL:DP:GP:GQ	1/1:255,255,0:161:-2.14748e+09,-2.14748e+09,0:127
scaffold71	360262	.	A	T	228.0	.	DP=209;VDB=0.650188;SGB=-0.693147;RPB=1;MQB=1;MQSB=0.998225;BQB=1;MQ0F=0;AC=2;AN=2;DP4=0,1,94,103;MQ=57	GT:PL:DP:GP:GQ	1/1:255,255,0:198:300,274,0:127
scaffold71	360352	.	G	A	228.0	.	DP=236;VDB=0.458149;SGB=-0.693147;RPB=0.109375;MQB=0.00446429;MQSB=0.930253;BQB=0.796875;MQ0F=0;AC=2;AN=2;DP4=0,2,124,100;MQ=59	GT:PL:DP:GP:GQ	1/1:255,255,0:226:297,273,0:127
scaffold71	360558	.	G	A	228.0	.	DP=239;VDB=0.217095;SGB=-0.693147;RPB=0.0134755;MQB=0.000162296;MQSB=0.657326;BQB=0.903868;MQ0F=0;AC=2;AN=2;DP4=0,6,100,123;MQ=56	GT:PL:DP:GP:GQ	1/1:255,255,0:229:287,268,0:127
scaffold71	363335	.	A	C	225.0	.	DP=153;VDB=0.96983;SGB=-0.693147;MQSB=1;MQ0F=0;AC=2;AN=2;DP4=0,0,63,87;MQ=60	GT:PL:DP:GP:GQ	1/1:255,255,0:150:-2.14748e+09,-2.14748e+09,0:127
scaffold71	425779	.	A	C	225.0	.	DP=139;VDB=0.797659;SGB=-0.693147;MQSB=1;MQ0F=0;AC=2;AN=2;DP4=0,0,58,77;MQ=60	GT:PL:DP:GP:GQ	1/1:255,255,0:135:-2.14748e+09,-2.14748e+09,0:127
scaffold71	467746	.	A	G	225.0	.	DP=220;VDB=0.820411;SGB=-0.693147;MQSB=0.965257;MQ0F=0;AC=2;AN=2;DP4=0,0,118,94;MQ=59	GT:PL:DP:GP:GQ	1/1:255,255,0:212:-2.14748e+09,-2.14748e+09,0:127
scaffold71	468308	.	A	T	225.0	.	DP=213;VDB=0.0349536;SGB=-0.693147;MQSB=1;MQ0F=0;AC=2;AN=2;DP4=0,0,94,114;MQ=59	GT:PL:DP:GP:GQ	1/1:255,255,0:208:-2.14748e+09,-2.14748e+09,0:127
scaffold71	470925	.	G	T	228.0	.	DP=204;VDB=0.510892;SGB=-0.693147;RPB=1;MQB=1;MQSB=0.502848;BQB=1;MQ0F=0.00980392;AC=2;AN=2;DP4=0,1,97,96;MQ=51	GT:PL:DP:GP:GQ	1/1:255,255,0:194:303,276,0:127
scaffold71	470983	.	G	A	228.0	.	DP=172;VDB=0.000605659;SGB=-0.693147;RPB=1;MQB=1;MQSB=0.646117;BQB=1;MQ0F=0;AC=2;AN=2;DP4=0,1,85,78;MQ=59	GT:PL:DP:GP:GQ	1/1:255,255,0:164:306,277,0:127
scaffold71	470986	.	G	A	225.0	.	DP=170;VDB=0.00111473;SGB=-0.693147;MQSB=0.637304;MQ0F=0;AC=2;AN=2;DP4=0,0,86,79;MQ=59	GT:PL:DP:GP:GQ	1/1:255,255,0:165:-2.14748e+09,-2.14748e+09,0:127
scaffold71	470989	.	G	C	225.0	.	DP=175;VDB=0.00444321;SGB=-0.693147;MQSB=0.662749;MQ0F=0;AC=2;AN=2;DP4=0,0,89,83;MQ=59	GT:PL:DP:GP:GQ	1/1:255,255,0:172:-2.14748e+09,-2.14748e+09,0:127
scaffold71	470994	.	A	G	225.0	.	DP=179;VDB=0.0331499;SGB=-0.693147;MQSB=0.654804;MQ0F=0;AC=2;AN=2;DP4=0,0,93,85;MQ=59	GT:PL:DP:GP:GQ	1/1:255,255,0:178:-2.14748e+09,-2.14748e+09,0:127
scaffold71	498381	.	A	T	225.0	.	DP=126;VDB=0.0863565;SGB=-0.693147;MQSB=0.991481;MQ0F=0;AC=2;AN=2;DP4=0,0,71,49;MQ=59	GT:PL:DP:GP:GQ	1/1:255,255,0:120:-2.14748e+09,-2.14748e+09,0:127
scaffold71	499327	.	G	A	228.0	.	DP=128;VDB=0.314313;SGB=-0.693147;RPB=0.609244;MQB=0;MQSB=0.890111;BQB=0.987395;MQ0F=0;AC=2;AN=2;DP4=2,0,56,63;MQ=57	GT:PL:DP:GP:GQ	1/1:255,255,0:121:303,276,0:127
scaffold71	503417	.	G	A	225.0	.	DP=74;VDB=1.36057e-05;SGB=-0.693147;MQSB=0.998384;MQ0F=0;AC=2;AN=2;DP4=0,0,53,16;MQ=53	GT:PL:DP:GP:GQ	1/1:255,208,0:69:-2.14748e+09,-2.14748e+09,0:127
scaffold71	533396	.	A	C	225.0	.	DP=159;VDB=0.347034;SGB=-0.693147;MQSB=1;MQ0F=0;AC=2;AN=2;DP4=0,0,87,66;MQ=60	GT:PL:DP:GP:GQ	1/1:255,255,0:153:-2.14748e+09,-2.14748e+09,0:127
scaffold71	539101	.	T	C	228.0	.	DP=191;VDB=0.168173;SGB=-0.693147;RPB=0.00326098;MQB=0.00175254;MQSB=0.0445367;BQB=0.892579;MQ0F=0;AC=2;AN=2;DP4=0,5,85,94;MQ=52	GT:PL:DP:GP:GQ	1/1:255,255,0:184:288,268,0:127
scaffold71	539114	.	G	A	228.0	.	DP=198;VDB=0.301487;SGB=-0.693147;RPB=0.0029074;MQB=2.25108e-05;MQSB=0.0171941;BQB=0.600184;MQ0F=0;AC=2;AN=2;DP4=0,8,85,96;MQ=51	GT:PL:DP:GP:GQ	1/1:255,255,0:189:285,267,0:127
scaffold71	539124	.	C	G	228.0	.	DP=206;VDB=0.748205;SGB=-0.693147;RPB=0.000984938;MQB=4.55603e-06;MQSB=0.0669179;BQB=0.997664;MQ0F=0;AC=2;AN=2;DP4=0,12,90,101;MQ=52	GT:PL:DP:GP:GQ	1/1:255,255,0:203:282,265,0:127
scaffold71	540824	.	C	T	225.0	.	DP=236;VDB=0.342237;SGB=-0.693147;MQSB=1;MQ0F=0;AC=2;AN=2;DP4=0,0,124,107;MQ=60	GT:PL:DP:GP:GQ	1/1:255,255,0:231:-2.14748e+09,-2.14748e+09,0:127
scaffold71	578538	.	A	T	225.0	.	DP=222;VDB=0.979067;SGB=-0.693147;MQSB=0.994468;MQ0F=0;AC=2;AN=2;DP4=0,0,117,90;MQ=59	GT:PL:DP:GP:GQ	1/1:255,255,0:207:-2.14748e+09,-2.14748e+09,0:127
scaffold71	628702	.	T	C	228.0	.	DP=218;VDB=0.0015028;SGB=-0.693147;RPB=0.00603541;MQB=0.00319228;MQSB=0.947857;BQB=0.996949;MQ0F=0.0275229;AC=2;AN=2;DP4=4,0,92,116;MQ=52	GT:PL:DP:GP:GQ	1/1:255,255,0:212:308,278,0:127
scaffold71	630872	.	G	C	228.0	.	DP=123;VDB=9.07279e-31;SGB=-0.693147;RPB=0.00318947;MQB=0.00352632;MQSB=0.07064;BQB=0.818962;MQ0F=0.0406504;AC=2;AN=2;DP4=0,4,57,57;MQ=51	GT:PL:DP:GP:GQ	1/1:255,255,0:118:302,275,0:127
scaffold71	657280	.	G	T	228.0	.	DP=150;VDB=0.838855;SGB=-0.693147;RPB=1;MQB=1;MQSB=0.150178;BQB=1;MQ0F=0.00666667;AC=2;AN=2;DP4=0,1,100,43;MQ=51	GT:PL:DP:GP:GQ	1/1:255,255,0:144:316,282,0:127
scaffold71	657289	.	G	C	228.0	.	DP=161;VDB=0.880737;SGB=-0.693147;RPB=1;MQB=1;MQSB=0.242305;BQB=1;MQ0F=0.00621118;AC=2;AN=2;DP4=0,1,104,54;MQ=53	GT:PL:DP:GP:GQ	1/1:255,255,0:159:317,283,0:127
scaffold71	680687	.	A	C	225.0	.	DP=58;VDB=0.0253102;SGB=-0.693147;MQSB=1;MQ0F=0;AC=2;AN=2;DP4=0,0,10,46;MQ=60	GT:PL:DP:GP:GQ	1/1:255,166,0:56:-2.14748e+09,-2.14748e+09,0:127
scaffold71	699065	.	A	C	225.0	.	DP=229;VDB=0.13075;SGB=-0.693147;MQSB=1;MQ0F=0;AC=2;AN=2;DP4=0,0,89,115;MQ=60	GT:PL:DP:GP:GQ	1/1:255,255,0:204:-2.14748e+09,-2.14748e+09,0:127
scaffold71	708144	.	A	C	225.0	.	DP=224;VDB=0.0910994;SGB=-0.693147;MQSB=1;MQ0F=0;AC=2;AN=2;DP4=0,0,107,110;MQ=60	GT:PL:DP:GP:GQ	1/1:255,255,0:217:-2.14748e+09,-2.14748e+09,0:127
scaffold71	729327	.	T	G	228.0	.	DP=132;VDB=0.00752523;SGB=-0.693147;RPB=1;MQB=1;MQSB=0.985712;BQB=1;MQ0F=0;AC=2;AN=2;DP4=1,0,69,57;MQ=59	GT:PL:DP:GP:GQ	1/1:255,255,0:127:304,276,0:127
scaffold71	729329	.	G	T	225.0	.	DP=130;VDB=0.00512246;SGB=-0.693147;MQSB=0.985531;MQ0F=0;AC=2;AN=2;DP4=0,0,72,57;MQ=59	GT:PL:DP:GP:GQ	1/1:255,255,0:129:-2.14748e+09,-2.14748e+09,0:127
scaffold71	729331	.	A	T	225.0	.	DP=132;VDB=0.00493866;SGB=-0.693147;MQSB=0.985531;MQ0F=0;AC=2;AN=2;DP4=0,0,72,57;MQ=59	GT:PL:DP:GP:GQ	1/1:255,255,0:129:-2.14748e+09,-2.14748e+09,0:127
scaffold71	729732	.	A	G	225.0	.	DP=154;VDB=0.118869;SGB=-0.693147;MQSB=1;MQ0F=0;AC=2;AN=2;DP4=0,0,66,85;MQ=60	GT:PL:DP:GP:GQ	1/1:255,255,0:151:-2.14748e+09,-2.14748e+09,0:127
scaffold71	735542	.	A	G	225.0	.	DP=129;VDB=0.685953;SGB=-0.693147;MQSB=1;MQ0F=0;AC=2;AN=2;DP4=0,0,56,63;MQ=60	GT:PL:DP:GP:GQ	1/1:255,255,0:119:-2.14748e+09,-2.14748e+09,0:127
scaffold71	784191	.	T	C	228.0	.	DP=193;VDB=0.0456481;SGB=-0.693147;RPB=0.000592485;MQB=0.920644;MQSB=0.987224;BQB=9.00593e-05;MQ0F=0;AC=2;AN=2;DP4=9,7,55,72;MQ=59	GT:PL:DP:GP:GQ	1/1:255,149,0:143:276,156,0:127
scaffold71	791860	.	A	T	225.0	.	DP=220;VDB=0.118317;SGB=-0.693147;MQSB=1;MQ0F=0;AC=2;AN=2;DP4=0,0,105,107;MQ=60	GT:PL:DP:GP:GQ	1/1:255,255,0:212:-2.14748e+09,-2.14748e+09,0:127
scaffold71	1025378	.	G	A	228.0	.	DP=121;VDB=0.887283;SGB=-0.693147;RPB=0.365159;MQB=0.00105333;MQSB=0.0543083;BQB=0.748504;MQ0F=0;AC=2;AN=2;DP4=0,5,57,53;MQ=56	GT:PL:DP:GP:GQ	1/1:255,223,0:115:284,234,0:127
scaffold71	1025545	.	T	G	228.0	.	DP=178;VDB=0.251406;SGB=-0.693147;RPB=0.700899;MQB=0.0123197;MQSB=0.647041;BQB=0.935112;MQ0F=0;AC=2;AN=2;DP4=0,3,101,69;MQ=59	GT:PL:DP:GP:GQ	1/1:255,255,0:173:297,273,0:127
scaffold71	1141805	.	A	G	225.0	.	DP=161;VDB=0.887801;SGB=-0.693147;MQSB=1;MQ0F=0;AC=2;AN=2;DP4=0,0,48,112;MQ=60	GT:PL:DP:GP:GQ	1/1:255,255,0:160:-2.14748e+09,-2.14748e+09,0:127
scaffold71	1184299	.	A	T	225.0	.	DP=235;VDB=0.000277411;SGB=-0.693147;MQSB=0.979972;MQ0F=0;AC=2;AN=2;DP4=0,0,93,70;MQ=59	GT:PL:DP:GP:GQ	1/1:255,255,0:163:-2.14748e+09,-2.14748e+09,0:127
scaffold71	1184368	.	A	C	228.0	.	DP=186;VDB=0.599213;SGB=-0.693147;RPB=0.736987;MQB=1.13099e-05;MQSB=0.765987;BQB=0.327067;MQ0F=0.00537634;AC=2;AN=2;DP4=8,0,110,58;MQ=58	GT:PL:DP:GP:GQ	1/1:255,255,0:176:285,267,0:127
scaffold71	1184412	.	G	A	228.0	.	DP=204;VDB=0.0152591;SGB=-0.693147;RPB=0.126091;MQB=0.000762536;MQSB=0.83415;BQB=0.128164;MQ0F=0.00490196;AC=2;AN=2;DP4=5,0,113,77;MQ=57	GT:PL:DP:GP:GQ	1/1:255,255,0:195:294,271,0:127
scaffold71	1184429	.	G	A	228.0	.	DP=201;VDB=0.00893661;SGB=-0.693147;RPB=0.614762;MQB=0.000122273;MQSB=0.923546;BQB=0.105868;MQ0F=0.00995025;AC=2;AN=2;DP4=8,0,105,83;MQ=52	GT:PL:DP:GP:GQ	1/1:255,255,0:196:289,269,0:127
scaffold71	1201422	.	A	T	225.0	.	DP=232;VDB=0.298907;SGB=-0.693147;MQSB=1;MQ0F=0;AC=2;AN=2;DP4=0,0,89,124;MQ=60	GT:PL:DP:GP:GQ	1/1:255,255,0:213:-2.14748e+09,-2.14748e+09,0:127
scaffold55	97048	.	A	T	228.0	.	DP=151;VDB=0.00558379;SGB=-0.693147;RPB=0.00306409;MQB=0.00146948;MQSB=0.756475;BQB=4.83809e-07;MQ0F=0.013245;AC=2;AN=2;DP4=5,10,45,37;MQ=56	GT:PL:DP:GP:GQ	1/1:255,86,0:97:277,94,0:94
scaffold55	152538	.	A	T	225.0	.	DP=214;VDB=0.446463;SGB=-0.693147;MQSB=0.992491;MQ0F=0;AC=2;AN=2;DP4=0,0,99,99;MQ=59	GT:PL:DP:GP:GQ	1/1:255,255,0:198:-2.14748e+09,-2.14748e+09,0:127
scaffold55	191379	.	C	T	228.0	.	DP=125;VDB=8.6685e-08;SGB=-0.693147;RPB=0.355372;MQB=0.00413223;MQSB=0.882388;BQB=0.169421;MQ0F=0.008;AC=2;AN=2;DP4=0,2,56,65;MQ=51	GT:PL:DP:GP:GQ	1/1:255,255,0:123:307,278,0:127
scaffold55	191397	.	G	A	228.0	.	DP=150;VDB=0.0361617;SGB=-0.693147;RPB=0.142857;MQB=0.00340136;MQSB=0.688697;BQB=0.965986;MQ0F=0.00666667;AC=2;AN=2;DP4=0,2,66,81;MQ=53	GT:PL:DP:GP:GQ	1/1:255,255,0:149:308,278,0:127
scaffold55	196929	.	C	T	228.0	.	DP=148;VDB=0.476319;SGB=-0.693147;RPB=1;MQB=1;MQSB=0.999863;BQB=1;MQ0F=0;AC=2;AN=2;DP4=1,0,64,76;MQ=52	GT:PL:DP:GP:GQ	1/1:255,255,0:141:302,275,0:127
scaffold55	196934	.	C	T	228.0	.	DP=163;VDB=0.700996;SGB=-0.693147;RPB=1;MQB=1;MQSB=0.976214;BQB=1;MQ0F=0;AC=2;AN=2;DP4=1,0,72,79;MQ=52	GT:PL:DP:GP:GQ	1/1:255,255,0:152:303,276,0:127
scaffold55	196951	.	G	A	228.0	.	DP=170;VDB=0.099503;SGB=-0.693147;RPB=1;MQB=1;MQSB=0.805121;BQB=1;MQ0F=0;AC=2;AN=2;DP4=1,0,78,83;MQ=53	GT:PL:DP:GP:GQ	1/1:255,255,0:162:307,278,0:127
scaffold55	196962	.	A	G	228.0	.	DP=182;VDB=0.0325744;SGB=-0.693147;RPB=1;MQB=1;MQSB=0.539445;BQB=1;MQ0F=0;AC=2;AN=2;DP4=1,0,84,85;MQ=54	GT:PL:DP:GP:GQ	1/1:255,255,0:170:303,276,0:127
scaffold55	197066	.	T	G	225.0	.	DP=191;VDB=0.382522;SGB=-0.693147;MQSB=0.948384;MQ0F=0;AC=2;AN=2;DP4=0,0,115,70;MQ=59	GT:PL:DP:GP:GQ	1/1:255,255,0:185:-2.14748e+09,-2.14748e+09,0:127
scaffold55	239238	.	G	A	225.0	.	DP=145;VDB=0.0157011;SGB=-0.693147;MQSB=0.0250409;MQ0F=0;AC=2;AN=2;DP4=0,0,68,71;MQ=56	GT:PL:DP:GP:GQ	1/1:255,255,0:139:-2.14748e+09,-2.14748e+09,0:127
scaffold55	239249	.	A	G	225.0	.	DP=138;VDB=0.000105763;SGB=-0.693147;MQSB=0.0361506;MQ0F=0;AC=2;AN=2;DP4=0,0,64,70;MQ=54	GT:PL:DP:GP:GQ	1/1:255,255,0:134:-2.14748e+09,-2.14748e+09,0:127
scaffold55	258256	.	G	C	225.0	.	DP=210;VDB=0.78012;SGB=-0.693147;MQSB=0.045905;MQ0F=0;AC=2;AN=2;DP4=0,0,101,103;MQ=53	GT:PL:DP:GP:GQ	1/1:255,255,0:204:-2.14748e+09,-2.14748e+09,0:127
scaffold55	258258	.	T	G	225.0	.	DP=205;VDB=0.47826;SGB=-0.693147;MQSB=0.0578334;MQ0F=0;AC=2;AN=2;DP4=0,0,100,98;MQ=52	GT:PL:DP:GP:GQ	1/1:255,255,0:198:-2.14748e+09,-2.14748e+09,0:127
scaffold55	258688	.	A	G	225.0	.	DP=202;VDB=0.00018675;SGB=-0.693147;MQSB=0.12894;MQ0F=0.0148515;AC=2;AN=2;DP4=0,0,99,102;MQ=52	GT:PL:DP:GP:GQ	1/1:255,255,0:201:-2.14748e+09,-2.14748e+09,0:127
scaffold55	258689	.	C	T	225.0	.	DP=203;VDB=0.00021213;SGB=-0.693147;MQSB=0.12894;MQ0F=0.0147783;AC=2;AN=2;DP4=0,0,99,102;MQ=52	GT:PL:DP:GP:GQ	1/1:255,255,0:201:-2.14748e+09,-2.14748e+09,0:127
scaffold55	258705	.	T	A	225.0	.	DP=236;VDB=0.973356;SGB=-0.693147;MQSB=0.866972;MQ0F=0;AC=2;AN=2;DP4=0,0,117,111;MQ=54	GT:PL:DP:GP:GQ	1/1:255,255,0:228:-2.14748e+09,-2.14748e+09,0:127
scaffold55	258713	.	T	C	228.0	.	DP=222;VDB=0.651375;SGB=-0.693147;RPB=1;MQB=1;MQSB=0.957256;BQB=1;MQ0F=0;AC=2;AN=2;DP4=1,0,110,97;MQ=54	GT:PL:DP:GP:GQ	1/1:255,255,0:208:309,279,0:127
scaffold55	259347	.	C	T	225.0	.	DP=224;VDB=0.118674;SGB=-0.693147;MQSB=0.0296184;MQ0F=0;AC=2;AN=2;DP4=0,0,111,101;MQ=52	GT:PL:DP:GP:GQ	1/1:255,255,0:212:-2.14748e+09,-2.14748e+09,0:127
scaffold55	259363	.	C	A	225.0	.	DP=212;VDB=0.0777677;SGB=-0.693147;MQSB=0.0164174;MQ0F=0.00943396;AC=2;AN=2;DP4=0,0,107,96;MQ=51	GT:PL:DP:GP:GQ	1/1:255,255,0:203:-2.14748e+09,-2.14748e+09,0:127
scaffold55	260414	.	T	C	228.0	.	DP=215;VDB=0.0133427;SGB=-0.693147;RPB=0.00301585;MQB=0.00301585;MQSB=0.999978;BQB=0.49645;MQ0F=0.0232558;AC=2;AN=2;DP4=0,4,106,103;MQ=55	GT:PL:DP:GP:GQ	1/1:255,255,0:213:308,278,0:127
scaffold55	260415	.	T	C	228.0	.	DP=215;VDB=0.0110662;SGB=-0.693147;RPB=0.00301863;MQB=0.00301863;MQSB=0.976685;BQB=0.481131;MQ0F=0.0232558;AC=2;AN=2;DP4=0,4,105,103;MQ=55	GT:PL:DP:GP:GQ	1/1:255,255,0:212:308,278,0:127
scaffold55	289202	.	A	C	225.0	.	DP=176;VDB=0.0251173;SGB=-0.693147;MQSB=0.992642;MQ0F=0;AC=2;AN=2;DP4=0,0,92,77;MQ=59	GT:PL:DP:GP:GQ	1/1:255,255,0:169:-2.14748e+09,-2.14748e+09,0:127
scaffold55	323521	.	T	G	228.0	.	DP=113;VDB=0.152135;SGB=-0.693147;RPB=0.287635;MQB=1.40958e-06;MQSB=0.744113;BQB=0.968866;MQ0F=0;AC=2;AN=2;DP4=4,6,39,58;MQ=54	GT:PL:DP:GP:GQ	1/1:255,147,0:107:280,156,0:127
scaffold55	323604	.	A	T	225.0	.	DP=131;VDB=0.722546;SGB=-0.693147;MQSB=1;MQ0F=0;AC=2;AN=2;DP4=0,0,72,54;MQ=60	GT:PL:DP:GP:GQ	1/1:255,255,0:126:-2.14748e+09,-2.14748e+09,0:127
scaffold55	338949	.	A	G	225.0	.	DP=128;VDB=0.254021;SGB=-0.693147;MQSB=1;MQ0F=0;AC=2;AN=2;DP4=0,0,68,59;MQ=60	GT:PL:DP:GP:GQ	1/1:255,255,0:127:-2.14748e+09,-2.14748e+09,0:127
scaffold55	409797	.	A	C	225.0	.	DP=230;VDB=0.791143;SGB=-0.693147;MQSB=1;MQ0F=0;AC=2;AN=2;DP4=0,0,113,109;MQ=60	GT:PL:DP:GP:GQ	1/1:255,255,0:222:-2.14748e+09,-2.14748e+09,0:127
scaffold55	440457	.	A	T	225.0	.	DP=200;VDB=0.291758;SGB=-0.693147;MQSB=1;MQ0F=0;AC=2;AN=2;DP4=0,0,102,91;MQ=60	GT:PL:DP:GP:GQ	1/1:255,255,0:193:-2.14748e+09,-2.14748e+09,0:127
scaffold55	481904	.	C	T	228.0	.	DP=155;VDB=0.0073175;SGB=-0.693147;RPB=0.0765045;MQB=0.0136002;MQSB=0.172323;BQB=0.994735;MQ0F=0.00645161;AC=2;AN=2;DP4=0,3,83,61;MQ=53	GT:PL:DP:GP:GQ	1/1:255,255,0:147:299,274,0:127
scaffold55	506099	.	A	C	225.0	.	DP=195;VDB=0.218283;SGB=-0.693147;MQSB=0.991339;MQ0F=0;AC=2;AN=2;DP4=0,0,96,89;MQ=59	GT:PL:DP:GP:GQ	1/1:255,255,0:185:-2.14748e+09,-2.14748e+09,0:127
scaffold55	619048	.	G	A	225.0	.	DP=167;VDB=0.0316574;SGB=-0.693147;MQSB=0.992789;MQ0F=0;AC=2;AN=2;DP4=0,0,91,72;MQ=59	GT:PL:DP:GP:GQ	1/1:255,255,0:163:-2.14748e+09,-2.14748e+09,0:127
scaffold55	639560	.	C	A	228.0	.	DP=93;VDB=2.66065e-09;SGB=-0.693147;RPB=0.00549532;MQB=0.00722926;MQSB=0.999722;BQB=0.237989;MQ0F=0.0322581;AC=2;AN=2;DP4=4,0,47,41;MQ=52	GT:PL:DP:GP:GQ	1/1:255,212,0:92:298,230,0:127
scaffold55	639583	.	T	A	228.0	.	DP=139;VDB=2.23519e-07;SGB=-0.693147;RPB=0.000199622;MQB=0.000730696;MQSB=0.761675;BQB=0.487702;MQ0F=0.0143885;AC=2;AN=2;DP4=2,4,58,66;MQ=51	GT:PL:DP:GP:GQ	1/1:255,255,0:130:287,268,0:127
scaffold55	673191	.	A	T	225.0	.	DP=248;VDB=0.0892369;SGB=-0.693147;MQSB=1;MQ0F=0;AC=2;AN=2;DP4=0,0,93,144;MQ=60	GT:PL:DP:GP:GQ	1/1:255,255,0:237:-2.14748e+09,-2.14748e+09,0:127
scaffold55	682143	.	A	C	225.0	.	DP=180;VDB=0.339399;SGB=-0.693147;MQSB=0.991469;MQ0F=0;AC=2;AN=2;DP4=0,0,84,86;MQ=59	GT:PL:DP:GP:GQ	1/1:255,255,0:170:-2.14748e+09,-2.14748e+09,0:127
scaffold55	703595	.	G	A	228.0	.	DP=198;VDB=0.099287;SGB=-0.693147;RPB=0.0446629;MQB=0.00116958;MQSB=0.914469;BQB=0.630193;MQ0F=0.010101;AC=2;AN=2;DP4=2,3,66,114;MQ=56	GT:PL:DP:GP:GQ	1/1:255,255,0:185:296,272,0:127
scaffold55	703613	.	G	T	228.0	.	DP=180;VDB=0.122326;SGB=-0.693147;RPB=0.443318;MQB=3.21512e-08;MQSB=0.694441;BQB=0.0192262;MQ0F=0.0222222;AC=2;AN=2;DP4=1,12,58,105;MQ=55	GT:PL:DP:GP:GQ	1/1:255,255,0:176:286,267,0:127
scaffold55	703619	.	C	T	228.0	.	DP=164;VDB=0.0139801;SGB=-0.693147;RPB=0.00224963;MQB=5.63782e-09;MQSB=0.861733;BQB=0.128144;MQ0F=0.0304878;AC=2;AN=2;DP4=2,12,52,93;MQ=55	GT:PL:DP:GP:GQ	1/1:255,247,0:159:284,258,0:127
scaffold55	703621	.	T	A	228.0	.	DP=164;VDB=0.0172727;SGB=-0.693147;RPB=0.000333971;MQB=1.94335e-08;MQSB=0.906251;BQB=0.975408;MQ0F=0.0304878;AC=2;AN=2;DP4=2,11,52,94;MQ=55	GT:PL:DP:GP:GQ	1/1:255,255,0:159:284,266,0:127
scaffold55	703633	.	G	A	228.0	.	DP=162;VDB=0.425891;SGB=-0.693147;RPB=0.00251395;MQB=2.00562e-10;MQSB=0.985704;BQB=0.973535;MQ0F=0.0493827;AC=2;AN=2;DP4=1,16,51,89;MQ=52	GT:PL:DP:GP:GQ	1/1:255,215,0:157:283,226,0:127
scaffold55	703634	.	G	A	228.0	.	DP=165;VDB=0.728082;SGB=-0.693147;RPB=0.942217;MQB=0.00116065;MQSB=0.973865;BQB=0.979951;MQ0F=0.0484848;AC=2;AN=2;DP4=4,6,49,98;MQ=52	GT:PL:DP:GP:GQ	1/1:255,255,0:157:283,266,0:127
scaffold55	721908	.	G	A	228.0	.	DP=228;VDB=0.0656091;SGB=-0.693147;RPB=1.85955e-07;MQB=2.40898e-06;MQSB=0.00475574;BQB=0.287347;MQ0F=0.0175439;AC=2;AN=2;DP4=8,4,108,105;MQ=51	GT:PL:DP:GP:GQ	1/1:255,255,0:225:286,267,0:127
scaffold55	722023	.	C	T	228.0	.	DP=241;VDB=0.0337566;SGB=-0.693147;RPB=0.00333229;MQB=1.29833e-12;MQSB=1.60113e-05;BQB=0.0652147;MQ0F=0.00414938;AC=2;AN=2;DP4=2,20,130,66;MQ=51	GT:PL:DP:GP:GQ	1/1:255,255,0:218:280,264,0:127
scaffold55	722043	.	A	G	228.0	.	DP=215;VDB=0.422627;SGB=-0.693147;RPB=0.595199;MQB=1.71688e-14;MQSB=1.2555e-06;BQB=0.998327;MQ0F=0;AC=2;AN=2;DP4=2,23,127,58;MQ=53	GT:PL:DP:GP:GQ	1/1:255,218,0:210:278,226,0:127
scaffold55	722326	.	C	T	228.0	.	DP=238;VDB=0.450947;SGB=-0.693147;RPB=1;MQB=1;MQSB=0.859483;BQB=1;MQ0F=0;AC=2;AN=2;DP4=0,1,111,118;MQ=59	GT:PL:DP:GP:GQ	1/1:255,255,0:230:313,281,0:127
scaffold55	722430	.	G	A	225.0	.	DP=238;VDB=0.00149537;SGB=-0.693147;MQSB=0.281004;MQ0F=0.012605;AC=2;AN=2;DP4=0,0,124,109;MQ=57	GT:PL:DP:GP:GQ	1/1:255,255,0:233:-2.14748e+09,-2.14748e+09,0:127
scaffold55	722435	.	C	G	225.0	.	DP=228;VDB=6.22148e-05;SGB=-0.693147;MQSB=0.131613;MQ0F=0.0131579;AC=2;AN=2;DP4=0,0,117,102;MQ=56	GT:PL:DP:GP:GQ	1/1:255,255,0:219:-2.14748e+09,-2.14748e+09,0:127
scaffold55	737690	.	A	G	225.0	.	DP=209;VDB=0.207742;SGB=-0.693147;MQSB=1;MQ0F=0;AC=2;AN=2;DP4=0,0,104,100;MQ=60	GT:PL:DP:GP:GQ	1/1:255,255,0:204:-2.14748e+09,-2.14748e+09,0:127
scaffold55	793077	.	A	G	225.0	.	DP=230;VDB=0.729209;SGB=-0.693147;MQSB=1;MQ0F=0;AC=2;AN=2;DP4=0,0,120,102;MQ=60	GT:PL:DP:GP:GQ	1/1:255,255,0:222:-2.14748e+09,-2.14748e+09,0:127
scaffold55	803814	.	A	T	225.0	.	DP=219;VDB=0.582348;SGB=-0.693147;MQSB=0.994019;MQ0F=0;AC=2;AN=2;DP4=0,0,94,113;MQ=59	GT:PL:DP:GP:GQ	1/1:255,255,0:207:-2.14748e+09,-2.14748e+09,0:127
scaffold55	828499	.	A	T	225.0	.	DP=204;VDB=0.213224;SGB=-0.693147;MQSB=1;MQ0F=0;AC=2;AN=2;DP4=0,0,86,105;MQ=60	GT:PL:DP:GP:GQ	1/1:255,255,0:191:-2.14748e+09,-2.14748e+09,0:127
scaffold55	841151	.	A	T	228.0	.	DP=207;VDB=0.310465;SGB=-0.693147;RPB=1;MQB=1;MQSB=1;BQB=1;MQ0F=0;AC=2;AN=2;DP4=1,0,91,101;MQ=60	GT:PL:DP:GP:GQ	1/1:255,255,0:193:307,278,0:127
scaffold55	872022	.	A	G	228.0	.	DP=165;VDB=0.830528;SGB=-0.693147;RPB=1;MQB=1;MQSB=1;BQB=1;MQ0F=0;AC=2;AN=2;DP4=1,0,29,129;MQ=60	GT:PL:DP:GP:GQ	1/1:255,255,0:159:306,277,0:127
scaffold55	986215	.	G	T	225.0	.	DP=185;VDB=1.28867e-05;SGB=-0.693147;MQSB=1;MQ0F=0;AC=2;AN=2;DP4=0,0,82,100;MQ=60	GT:PL:DP:GP:GQ	1/1:255,255,0:182:-2.14748e+09,-2.14748e+09,0:127
scaffold55	986216	.	A	C	225.0	.	DP=182;VDB=8.22038e-06;SGB=-0.693147;MQSB=1;MQ0F=0;AC=2;AN=2;DP4=0,0,82,99;MQ=60	GT:PL:DP:GP:GQ	1/1:255,255,0:181:-2.14748e+09,-2.14748e+09,0:127
scaffold55	986217	.	A	T	225.0	.	DP=183;VDB=9.67593e-06;SGB=-0.693147;MQSB=1;MQ0F=0;AC=2;AN=2;DP4=0,0,81,100;MQ=60	GT:PL:DP:GP:GQ	1/1:255,255,0:181:-2.14748e+09,-2.14748e+09,0:127
scaffold55	1022307	.	A	T	225.0	.	DP=209;VDB=0.37841;SGB=-0.693147;MQSB=1;MQ0F=0;AC=2;AN=2;DP4=0,0,93,98;MQ=60	GT:PL:DP:GP:GQ	1/1:255,255,0:191:-2.14748e+09,-2.14748e+09,0:127
scaffold55	1039111	.	G	C	225.0	.	DP=60;VDB=3.18788e-05;SGB=-0.693147;MQSB=0.0358856;MQ0F=0.0166667;AC=2;AN=2;DP4=0,0,23,25;MQ=52	GT:PL:DP:GP:GQ	1/1:255,144,0:48:-2.14748e+09,-2.14748e+09,0:127
scaffold55	1039112	.	A	G	225.0	.	DP=59;VDB=3.04299e-05;SGB=-0.693147;MQSB=0.0358856;MQ0F=0.0169492;AC=2;AN=2;DP4=0,0,23,25;MQ=52	GT:PL:DP:GP:GQ	1/1:255,144,0:48:-2.14748e+09,-2.14748e+09,0:127
scaffold55	1039113	.	G	A	225.0	.	DP=61;VDB=3.3393e-05;SGB=-0.693147;MQSB=0.0358856;MQ0F=0.0163934;AC=2;AN=2;DP4=0,0,23,25;MQ=52	GT:PL:DP:GP:GQ	1/1:255,144,0:48:-2.14748e+09,-2.14748e+09,0:127
scaffold55	1095521	.	A	C	225.0	.	DP=121;VDB=0.429096;SGB=-0.693147;MQSB=0.985591;MQ0F=0;AC=2;AN=2;DP4=0,0,55,55;MQ=59	GT:PL:DP:GP:GQ	1/1:255,255,0:110:-2.14748e+09,-2.14748e+09,0:127
scaffold55	1112863	.	A	G	225.0	.	DP=235;VDB=0.573716;SGB=-0.693147;MQSB=1;MQ0F=0;AC=2;AN=2;DP4=0,0,104,111;MQ=60	GT:PL:DP:GP:GQ	1/1:255,255,0:215:-2.14748e+09,-2.14748e+09,0:127
scaffold55	1153544	.	A	C	225.0	.	DP=238;VDB=0.847046;SGB=-0.693147;MQSB=1;MQ0F=0;AC=2;AN=2;DP4=0,0,108,114;MQ=60	GT:PL:DP:GP:GQ	1/1:255,255,0:222:-2.14748e+09,-2.14748e+09,0:127
scaffold55	1154290	.	T	G	225.0	.	DP=118;VDB=0.131757;SGB=-0.693147;MQSB=0.507195;MQ0F=0;AC=2;AN=2;DP4=0,0,45,66;MQ=53	GT:PL:DP:GP:GQ	1/1:255,255,0:111:-2.14748e+09,-2.14748e+09,0:127
scaffold55	1154341	.	A	G	225.0	.	DP=91;VDB=0.952109;SGB=-0.693147;MQSB=0.0571762;MQ0F=0;AC=2;AN=2;DP4=0,0,41,47;MQ=53	GT:PL:DP:GP:GQ	1/1:255,255,0:88:-2.14748e+09,-2.14748e+09,0:127
scaffold55	1155176	.	C	T	225.0	.	DP=47;VDB=1.90509e-18;SGB=-0.693147;MQSB=0.68056;MQ0F=0;AC=2;AN=2;DP4=0,0,16,29;MQ=56	GT:PL:DP:GP:GQ	1/1:255,135,0:45:-2.14748e+09,-2.14748e+09,0:127
scaffold55	1155177	.	A	G	225.0	.	DP=47;VDB=2.3269e-18;SGB=-0.693147;MQSB=0.78254;MQ0F=0;AC=2;AN=2;DP4=0,0,18,29;MQ=56	GT:PL:DP:GP:GQ	1/1:255,141,0:47:-2.14748e+09,-2.14748e+09,0:127
scaffold55	1155180	.	A	G	225.0	.	DP=51;VDB=6.73297e-17;SGB=-0.693147;MQSB=0.824156;MQ0F=0;AC=2;AN=2;DP4=0,0,19,29;MQ=56	GT:PL:DP:GP:GQ	1/1:255,144,0:48:-2.14748e+09,-2.14748e+09,0:127
scaffold55	1155185	.	C	A	225.0	.	DP=57;VDB=4.85192e-23;SGB=-0.693147;MQSB=0.872525;MQ0F=0;AC=2;AN=2;DP4=0,0,24,30;MQ=56	GT:PL:DP:GP:GQ	1/1:255,163,0:54:-2.14748e+09,-2.14748e+09,0:127
scaffold55	1155200	.	T	C	225.0	.	DP=75;VDB=2.184e-07;SGB=-0.693147;MQSB=0.937637;MQ0F=0;AC=2;AN=2;DP4=0,0,35,38;MQ=57	GT:PL:DP:GP:GQ	1/1:255,220,0:73:-2.14748e+09,-2.14748e+09,0:127
scaffold55	1155225	.	C	T	225.0	.	DP=98;VDB=0.189876;SGB=-0.693147;MQSB=0.836509;MQ0F=0;AC=2;AN=2;DP4=0,0,45,47;MQ=56	GT:PL:DP:GP:GQ	1/1:255,255,0:92:-2.14748e+09,-2.14748e+09,0:127
scaffold55	1155344	.	A	G	225.0	.	DP=73;VDB=0.957133;SGB=-0.693147;MQSB=0.845186;MQ0F=0.0273973;AC=2;AN=2;DP4=0,0,31,41;MQ=52	GT:PL:DP:GP:GQ	1/1:255,217,0:72:-2.14748e+09,-2.14748e+09,0:127
scaffold55	1155345	.	G	C	225.0	.	DP=73;VDB=0.934627;SGB=-0.693147;MQSB=0.80076;MQ0F=0.0273973;AC=2;AN=2;DP4=0,0,31,40;MQ=52	GT:PL:DP:GP:GQ	1/1:255,214,0:71:-2.14748e+09,-2.14748e+09,0:127
scaffold55	1164172	.	A	T	225.0	.	DP=139;VDB=0.0224295;SGB=-0.693147;MQSB=0.999163;MQ0F=0;AC=2;AN=2;DP4=0,0,55,73;MQ=59	GT:PL:DP:GP:GQ	1/1:255,255,0:128:-2.14748e+09,-2.14748e+09,0:127
scaffold55	1223871	.	C	A	228.0	.	DP=237;VDB=0.603647;SGB=-0.693147;RPB=0.917778;MQB=0.991111;MQSB=0.99932;BQB=0.0644444;MQ0F=0;AC=2;AN=2;DP4=1,1,94,131;MQ=59	GT:PL:DP:GP:GQ	1/1:255,255,0:227:303,276,0:127
scaffold55	1224362	.	C	T	228.0	.	DP=177;VDB=0.028948;SGB=-0.693147;RPB=1;MQB=1;MQSB=0.451263;BQB=1;MQ0F=0;AC=2;AN=2;DP4=0,1,71,94;MQ=53	GT:PL:DP:GP:GQ	1/1:255,255,0:166:306,277,0:127
scaffold55	1224478	.	A	G	225.0	.	DP=158;VDB=0.0488952;SGB=-0.693147;MQSB=0.978821;MQ0F=0;AC=2;AN=2;DP4=0,0,71,80;MQ=58	GT:PL:DP:GP:GQ	1/1:255,255,0:151:-2.14748e+09,-2.14748e+09,0:127
scaffold55	1224479	.	C	T	225.0	.	DP=159;VDB=0.0464707;SGB=-0.693147;MQSB=0.995921;MQ0F=0;AC=2;AN=2;DP4=0,0,70,80;MQ=58	GT:PL:DP:GP:GQ	1/1:255,255,0:150:-2.14748e+09,-2.14748e+09,0:127
scaffold55	1224506	.	C	A	225.0	.	DP=145;VDB=0.0187418;SGB=-0.693147;MQSB=0.975042;MQ0F=0;AC=2;AN=2;DP4=0,0,61,79;MQ=58	GT:PL:DP:GP:GQ	1/1:255,255,0:140:-2.14748e+09,-2.14748e+09,0:127
scaffold55	1224584	.	G	T	225.0	.	DP=142;VDB=0.0843292;SGB=-0.693147;MQSB=0.990928;MQ0F=0;AC=2;AN=2;DP4=0,0,57,77;MQ=59	GT:PL:DP:GP:GQ	1/1:255,255,0:134:-2.14748e+09,-2.14748e+09,0:127
scaffold55	1224594	.	A	G	225.0	.	DP=156;VDB=0.708342;SGB=-0.693147;MQSB=0.954969;MQ0F=0;AC=2;AN=2;DP4=0,0,63,86;MQ=59	GT:PL:DP:GP:GQ	1/1:255,255,0:149:-2.14748e+09,-2.14748e+09,0:127
scaffold55	1224653	.	G	A	225.0	.	DP=122;VDB=0.0150188;SGB=-0.693147;MQSB=0.987996;MQ0F=0;AC=2;AN=2;DP4=0,0,60,57;MQ=59	GT:PL:DP:GP:GQ	1/1:255,255,0:117:-2.14748e+09,-2.14748e+09,0:127
scaffold55	1224742	.	G	A	228.0	.	DP=100;VDB=0.0540161;SGB=-0.693147;RPB=1;MQB=1;MQSB=0.992194;BQB=1;MQ0F=0;AC=2;AN=2;DP4=1,0,28,61;MQ=59	GT:PL:DP:GP:GQ	1/1:255,248,0:90:301,268,0:127
scaffold55	1224884	.	T	G	225.0	.	DP=186;VDB=0.0410369;SGB=-0.693147;MQSB=0.14228;MQ0F=0;AC=2;AN=2;DP4=0,0,114,68;MQ=51	GT:PL:DP:GP:GQ	1/1:255,255,0:182:-2.14748e+09,-2.14748e+09,0:127
scaffold55	1224889	.	T	C	228.0	.	DP=182;VDB=0.0014622;SGB=-0.693147;RPB=1;MQB=1;MQSB=0.142952;BQB=1;MQ0F=0;AC=2;AN=2;DP4=0,1,110,63;MQ=51	GT:PL:DP:GP:GQ	1/1:255,255,0:174:307,278,0:127
scaffold55	1224936	.	C	A	225.0	.	DP=166;VDB=0.992491;SGB=-0.693147;MQSB=0.378379;MQ0F=0;AC=2;AN=2;DP4=0,0,93,63;MQ=53	GT:PL:DP:GP:GQ	1/1:255,255,0:156:-2.14748e+09,-2.14748e+09,0:127
scaffold55	1248081	.	G	T	225.0	.	DP=69;VDB=2.71099e-05;SGB=-0.693147;MQSB=0.997914;MQ0F=0;AC=2;AN=2;DP4=0,0,57,5;MQ=59	GT:PL:DP:GP:GQ	1/1:255,187,0:62:-2.14748e+09,-2.14748e+09,0:127
scaffold55	1248857	.	G	A	228.0	.	DP=209;VDB=0.00745013;SGB=-0.693147;RPB=0.264712;MQB=8.25443e-08;MQSB=0.107384;BQB=0.0608262;MQ0F=0.0143541;AC=2;AN=2;DP4=7,6,98,89;MQ=51	GT:PL:DP:GP:GQ	1/1:255,255,0:200:288,268,0:127
scaffold55	1248960	.	C	T	228.0	.	DP=242;VDB=0.429707;SGB=-0.693147;RPB=0.0723478;MQB=0.00020836;MQSB=0.852457;BQB=0.437675;MQ0F=0;AC=2;AN=2;DP4=1,5,126,101;MQ=57	GT:PL:DP:GP:GQ	1/1:255,255,0:233:290,269,0:127
scaffold55	1248970	.	G	A	228.0	.	DP=246;VDB=0.557016;SGB=-0.693147;RPB=0.33157;MQB=0.000267036;MQSB=0.596565;BQB=0.744708;MQ0F=0;AC=2;AN=2;DP4=1,5,125,99;MQ=57	GT:PL:DP:GP:GQ	1/1:255,255,0:230:289,269,0:127
scaffold55	1249982	.	T	C	228.0	.	DP=191;VDB=0.547212;SGB=-0.693147;RPB=0.331551;MQB=0.647059;MQSB=0.49286;BQB=0.278075;MQ0F=0;AC=2;AN=2;DP4=0,2,91,96;MQ=54	GT:PL:DP:GP:GQ	1/1:255,255,0:189:295,272,0:127
scaffold55	1249983	.	G	A	228.0	.	DP=192;VDB=0.605469;SGB=-0.693147;RPB=1;MQB=1;MQSB=0.522708;BQB=1;MQ0F=0;AC=2;AN=2;DP4=0,1,92,97;MQ=54	GT:PL:DP:GP:GQ	1/1:255,255,0:190:307,278,0:127
scaffold55	1250000	.	C	A	225.0	.	DP=210;VDB=0.0848667;SGB=-0.693147;MQSB=0.745717;MQ0F=0;AC=2;AN=2;DP4=0,0,99,101;MQ=55	GT:PL:DP:GP:GQ	1/1:255,255,0:200:-2.14748e+09,-2.14748e+09,0:127
scaffold55	1250005	.	A	G	225.0	.	DP=209;VDB=0.0423286;SGB=-0.693147;MQSB=0.783061;MQ0F=0;AC=2;AN=2;DP4=0,0,98,105;MQ=55	GT:PL:DP:GP:GQ	1/1:255,255,0:203:-2.14748e+09,-2.14748e+09,0:127
scaffold55	1250059	.	T	C	228.0	.	DP=187;VDB=0.171895;SGB=-0.693147;RPB=0.0742857;MQB=0.3;MQSB=0.625961;BQB=0.885714;MQ0F=0.0106952;AC=2;AN=2;DP4=2,0,82,93;MQ=52	GT:PL:DP:GP:GQ	1/1:255,255,0:177:292,270,0:127
scaffold55	1250342	.	T	C	228.0	.	DP=231;VDB=0.228243;SGB=-0.693147;RPB=0.0960034;MQB=0.000238746;MQSB=0.0452678;BQB=0.503571;MQ0F=0;AC=2;AN=2;DP4=0,19,93,114;MQ=51	GT:PL:DP:GP:GQ	1/1:255,255,0:226:278,263,0:127
scaffold55	1250979	.	G	A	225.0	.	DP=248;VDB=1.61545e-09;SGB=-0.693147;MQSB=0.76392;MQ0F=0.00403226;AC=2;AN=2;DP4=0,0,120,105;MQ=56	GT:PL:DP:GP:GQ	1/1:255,255,0:225:-2.14748e+09,-2.14748e+09,0:127
scaffold55	1251045	.	T	G	225.0	.	DP=237;VDB=0.567075;SGB=-0.693147;MQSB=0.880302;MQ0F=0;AC=2;AN=2;DP4=0,0,124,104;MQ=51	GT:PL:DP:GP:GQ	1/1:255,255,0:228:-2.14748e+09,-2.14748e+09,0:127
scaffold55	1251682	.	G	A	228.0	.	DP=243;VDB=0.218415;SGB=-0.693147;RPB=0.429631;MQB=9.41974e-13;MQSB=0.328222;BQB=0.451051;MQ0F=0.00411523;AC=2;AN=2;DP4=16,17,98,100;MQ=51	GT:PL:DP:GP:GQ	1/1:255,103,0:231:274,109,0:109
scaffold55	1251686	.	C	G	228.0	.	DP=240;VDB=0.557391;SGB=-0.693147;RPB=0.978987;MQB=2.21701e-12;MQSB=0.581475;BQB=0.19378;MQ0F=0.00416667;AC=2;AN=2;DP4=16,16,100,104;MQ=51	GT:PL:DP:GP:GQ	1/1:255,123,0:236:274,129,0:127
scaffold55	1262024	.	A	G	228.0	.	DP=166;VDB=0.0753083;SGB=-0.693147;RPB=0.6371;MQB=1;MQSB=1;BQB=0.00385363;MQ0F=0;AC=2;AN=2;DP4=10,2,78,31;MQ=60	GT:PL:DP:GP:GQ	1/1:255,131,0:121:276,138,0:127
scaffold55	1327392	.	A	T	225.0	.	DP=211;VDB=0.924956;SGB=-0.693147;MQSB=1;MQ0F=0;AC=2;AN=2;DP4=0,0,113,88;MQ=60	GT:PL:DP:GP:GQ	1/1:255,255,0:201:-2.14748e+09,-2.14748e+09,0:127
scaffold55	1336618	.	A	C	228.0	.	DP=112;VDB=0.791061;SGB=-0.693147;RPB=1;MQB=1;MQSB=0.620128;BQB=1;MQ0F=0;AC=2;AN=2;DP4=1,0,71,36;MQ=57	GT:PL:DP:GP:GQ	1/1:255,255,0:108:294,271,0:127
scaffold55	1409692	.	A	T	225.0	.	DP=174;VDB=0.242446;SGB=-0.693147;MQSB=1;MQ0F=0;AC=2;AN=2;DP4=0,0,60,99;MQ=60	GT:PL:DP:GP:GQ	1/1:255,255,0:159:-2.14748e+09,-2.14748e+09,0:127
scaffold55	1485961	.	G	A	228.0	.	DP=156;VDB=0.767483;SGB=-0.693147;RPB=0.000491045;MQB=0.000188355;MQSB=0.840851;BQB=0.898851;MQ0F=0.0384615;AC=2;AN=2;DP4=0,6,86,56;MQ=53	GT:PL:DP:GP:GQ	1/1:255,255,0:148:301,275,0:127
scaffold55	1507369	.	C	G	228.0	.	DP=156;VDB=0.013755;SGB=-0.693147;RPB=0.0282083;MQB=0.0149385;MQSB=0.0149527;BQB=0.999977;MQ0F=0.0384615;AC=2;AN=2;DP4=3,0,61,86;MQ=52	GT:PL:DP:GP:GQ	1/1:255,255,0:150:307,278,0:127
scaffold55	1507376	.	G	C	228.0	.	DP=152;VDB=0.0495874;SGB=-0.693147;RPB=0.0581369;MQB=0.0149679;MQSB=0.0292876;BQB=0.960526;MQ0F=0.0394737;AC=2;AN=2;DP4=3,0,59,87;MQ=51	GT:PL:DP:GP:GQ	1/1:255,255,0:149:307,278,0:127
scaffold55	1563281	.	C	A	228.0	.	DP=220;VDB=0.295376;SGB=-0.693147;RPB=0.049422;MQB=0.461895;MQSB=0.00698753;BQB=0.416314;MQ0F=0;AC=2;AN=2;DP4=0,3,112,96;MQ=51	GT:PL:DP:GP:GQ	1/1:255,255,0:211:294,271,0:127
scaffold55	1563311	.	G	C	225.0	.	DP=196;VDB=8.99855e-05;SGB=-0.693147;MQSB=0.0409919;MQ0F=0;AC=2;AN=2;DP4=0,0,101,93;MQ=52	GT:PL:DP:GP:GQ	1/1:255,255,0:194:-2.14748e+09,-2.14748e+09,0:127
scaffold55	1563313	.	G	A	225.0	.	DP=194;VDB=5.33072e-05;SGB=-0.693147;MQSB=0.0541155;MQ0F=0;AC=2;AN=2;DP4=0,0,100,93;MQ=52	GT:PL:DP:GP:GQ	1/1:255,255,0:193:-2.14748e+09,-2.14748e+09,0:127
scaffold55	1563486	.	T	A	228.0	.	DP=206;VDB=0.00467689;SGB=-0.693147;RPB=3.97752e-08;MQB=4.03781e-11;MQSB=0.670774;BQB=0.468192;MQ0F=0.0242718;AC=2;AN=2;DP4=14,6,108,61;MQ=51	GT:PL:DP:GP:GQ	1/1:255,199,0:189:278,207,0:127
scaffold55	1563500	.	G	A	228.0	.	DP=202;VDB=0.144265;SGB=-0.693147;RPB=2.57291e-09;MQB=2.19262e-09;MQSB=0.484358;BQB=0.993368;MQ0F=0.0148515;AC=2;AN=2;DP4=9,6,113,73;MQ=53	GT:PL:DP:GP:GQ	1/1:255,255,0:201:283,265,0:127
scaffold55	1563501	.	T	A	228.0	.	DP=201;VDB=0.131511;SGB=-0.693147;RPB=1.39464e-08;MQB=6.14285e-08;MQSB=0.420971;BQB=0.439547;MQ0F=0.0149254;AC=2;AN=2;DP4=10,5,112,72;MQ=53	GT:PL:DP:GP:GQ	1/1:255,255,0:199:282,265,0:127
scaffold55	1563753	.	A	G	228.0	.	DP=229;VDB=0.910227;SGB=-0.693147;RPB=2.24497e-05;MQB=5.12962e-10;MQSB=0.422419;BQB=0.997729;MQ0F=0;AC=2;AN=2;DP4=0,16,89,121;MQ=57	GT:PL:DP:GP:GQ	1/1:255,255,0:226:278,263,0:127
scaffold55	1564537	.	A	T	225.0	.	DP=208;VDB=0.616048;SGB=-0.693147;MQSB=1;MQ0F=0;AC=2;AN=2;DP4=0,0,117,79;MQ=60	GT:PL:DP:GP:GQ	1/1:255,255,0:196:-2.14748e+09,-2.14748e+09,0:127
scaffold55	1598957	.	A	T	225.0	.	DP=238;VDB=0.0865683;SGB=-0.693147;MQSB=1;MQ0F=0;AC=2;AN=2;DP4=0,0,117,110;MQ=60	GT:PL:DP:GP:GQ	1/1:255,255,0:227:-2.14748e+09,-2.14748e+09,0:127
scaffold55	1615435	.	A	C	225.0	.	DP=146;VDB=0.0952359;SGB=-0.693147;MQSB=1;MQ0F=0;AC=2;AN=2;DP4=0,0,73,69;MQ=60	GT:PL:DP:GP:GQ	1/1:255,255,0:142:-2.14748e+09,-2.14748e+09,0:127
scaffold55	1640670	.	A	C	225.0	.	DP=205;VDB=0.462178;SGB=-0.693147;MQSB=0.993714;MQ0F=0;AC=2;AN=2;DP4=0,0,106,86;MQ=59	GT:PL:DP:GP:GQ	1/1:255,255,0:192:-2.14748e+09,-2.14748e+09,0:127
scaffold55	1681708	.	A	G	228.0	.	DP=238;VDB=0.473673;SGB=-0.693147;RPB=1;MQB=1;MQSB=1;BQB=1;MQ0F=0;AC=2;AN=2;DP4=1,0,125,99;MQ=60	GT:PL:DP:GP:GQ	1/1:255,255,0:225:304,276,0:127
scaffold55	1823460	.	A	C	225.0	.	DP=201;VDB=0.354389;SGB=-0.693147;MQSB=1;MQ0F=0;AC=2;AN=2;DP4=0,0,72,118;MQ=60	GT:PL:DP:GP:GQ	1/1:255,255,0:190:-2.14748e+09,-2.14748e+09,0:127
scaffold55	1835745	.	A	T	225.0	.	DP=249;VDB=0.494723;SGB=-0.693147;MQSB=1;MQ0F=0;AC=2;AN=2;DP4=0,0,129,109;MQ=60	GT:PL:DP:GP:GQ	1/1:255,255,0:238:-2.14748e+09,-2.14748e+09,0:127
scaffold55	1881318	.	A	G	225.0	.	DP=167;VDB=0.298291;SGB=-0.693147;MQSB=1;MQ0F=0;AC=2;AN=2;DP4=0,0,83,73;MQ=60	GT:PL:DP:GP:GQ	1/1:255,255,0:156:-2.14748e+09,-2.14748e+09,0:127
scaffold55	1899710	.	T	C	228.0	.	DP=230;VDB=0.000268576;SGB=-0.693147;RPB=0.982444;MQB=0.105774;MQSB=0.000615009;BQB=6.70561e-07;MQ0F=0;AC=2;AN=2;DP4=25,9,42,104;MQ=57	GT:PL:DP:GP:GQ	1/1:255,15,0:180:270,19,0:19
scaffold55	1899711	.	C	T	228.0	.	DP=224;VDB=9.96318e-05;SGB=-0.693147;RPB=0.0421381;MQB=0.957116;MQSB=0.000804733;BQB=0.209567;MQ0F=0;AC=2;AN=2;DP4=8,14,61,100;MQ=57	GT:PL:DP:GP:GQ	1/1:255,68,0:183:272,73,0:73
scaffold55	1903496	.	C	G	225.0	.	DP=194;VDB=0.706418;SGB=-0.693147;MQSB=1;MQ0F=0;AC=2;AN=2;DP4=0,0,107,76;MQ=60	GT:PL:DP:GP:GQ	1/1:255,255,0:183:-2.14748e+09,-2.14748e+09,0:127
scaffold55	1957224	.	A	T	225.0	.	DP=215;VDB=0.856482;SGB=-0.693147;MQSB=1;MQ0F=0;AC=2;AN=2;DP4=0,0,84,114;MQ=60	GT:PL:DP:GP:GQ	1/1:255,255,0:198:-2.14748e+09,-2.14748e+09,0:127
scaffold55	1980416	.	T	C	228.0	.	DP=242;VDB=0.09419;SGB=-0.693147;RPB=2.21966e-07;MQB=4.38213e-09;MQSB=0.373336;BQB=0.998895;MQ0F=0.00413223;AC=2;AN=2;DP4=12,2,107,112;MQ=56	GT:PL:DP:GP:GQ	1/1:255,255,0:233:285,267,0:127
scaffold55	1980425	.	T	C	228.0	.	DP=246;VDB=0.188253;SGB=-0.693147;RPB=2.29452e-08;MQB=4.55686e-12;MQSB=0.436943;BQB=0.276201;MQ0F=0.00406504;AC=2;AN=2;DP4=15,5,113,109;MQ=54	GT:PL:DP:GP:GQ	1/1:255,255,0:242:281,265,0:127
scaffold55	1980685	.	A	C	228.0	.	DP=216;VDB=0.274069;SGB=-0.693147;RPB=0.0915142;MQB=0.000687261;MQSB=0.498615;BQB=0.783583;MQ0F=0.00462963;AC=2;AN=2;DP4=3,3,93,104;MQ=54	GT:PL:DP:GP:GQ	1/1:255,255,0:203:300,274,0:127
scaffold55	1987882	.	T	C	225.0	.	DP=202;VDB=0.224398;SGB=-0.693147;MQSB=0.0055133;MQ0F=0.00495049;AC=2;AN=2;DP4=0,0,113,83;MQ=53	GT:PL:DP:GP:GQ	1/1:255,255,0:196:-2.14748e+09,-2.14748e+09,0:127
scaffold55	2055862	.	G	T	228.0	.	DP=100;VDB=1.57192e-05;SGB=-0.693147;RPB=1;MQB=1;MQSB=0.362628;BQB=1;MQ0F=0.03;AC=2;AN=2;DP4=1,0,50,45;MQ=54	GT:PL:DP:GP:GQ	1/1:255,255,0:96:312,280,0:127
scaffold55	2279498	.	T	C	225.0	.	DP=190;VDB=0.0186343;SGB=-0.693147;MQSB=0.646658;MQ0F=0;AC=2;AN=2;DP4=0,0,95,87;MQ=55	GT:PL:DP:GP:GQ	1/1:255,255,0:182:-2.14748e+09,-2.14748e+09,0:127
scaffold55	2279513	.	C	T	225.0	.	DP=214;VDB=0.10752;SGB=-0.693147;MQSB=0.974757;MQ0F=0;AC=2;AN=2;DP4=0,0,97,92;MQ=51	GT:PL:DP:GP:GQ	1/1:255,255,0:189:-2.14748e+09,-2.14748e+09,0:127
scaffold55	2280763	.	G	A	225.0	.	DP=238;VDB=0.353432;SGB=-0.693147;MQSB=0.842843;MQ0F=0;AC=2;AN=2;DP4=0,0,107,122;MQ=51	GT:PL:DP:GP:GQ	1/1:255,255,0:229:-2.14748e+09,-2.14748e+09,0:127
scaffold55	2280775	.	G	C	225.0	.	DP=234;VDB=0.561811;SGB=-0.693147;MQSB=0.931366;MQ0F=0;AC=2;AN=2;DP4=0,0,101,123;MQ=51	GT:PL:DP:GP:GQ	1/1:255,255,0:224:-2.14748e+09,-2.14748e+09,0:127
scaffold55	2280790	.	C	T	225.0	.	DP=201;VDB=0.149097;SGB=-0.693147;MQSB=0.57768;MQ0F=0;AC=2;AN=2;DP4=0,0,95,103;MQ=51	GT:PL:DP:GP:GQ	1/1:255,255,0:198:-2.14748e+09,-2.14748e+09,0:127
scaffold55	2280791	.	T	A	228.0	.	DP=203;VDB=0.162536;SGB=-0.693147;RPB=1;MQB=1;MQSB=0.581983;BQB=1;MQ0F=0;AC=2;AN=2;DP4=0,1,96,103;MQ=51	GT:PL:DP:GP:GQ	1/1:255,255,0:200:301,275,0:127
scaffold55	2281255	.	G	A	225.0	.	DP=235;VDB=0.616744;SGB=-0.693147;MQSB=0.0441147;MQ0F=0;AC=2;AN=2;DP4=0,0,95,127;MQ=51	GT:PL:DP:GP:GQ	1/1:255,255,0:222:-2.14748e+09,-2.14748e+09,0:127
scaffold55	2281865	.	A	T	225.0	.	DP=178;VDB=0.223918;SGB=-0.693147;MQSB=0.95577;MQ0F=0;AC=2;AN=2;DP4=0,0,106,61;MQ=51	GT:PL:DP:GP:GQ	1/1:255,255,0:167:-2.14748e+09,-2.14748e+09,0:127
scaffold55	2281868	.	G	A	225.0	.	DP=178;VDB=0.364189;SGB=-0.693147;MQSB=0.999357;MQ0F=0;AC=2;AN=2;DP4=0,0,110,60;MQ=52	GT:PL:DP:GP:GQ	1/1:255,255,0:170:-2.14748e+09,-2.14748e+09,0:127
scaffold55	2341670	.	G	T	226.0	.	DP=156;VDB=0.449855;SGB=-0.693147;RPB=0.734656;MQB=0.0125154;MQSB=0.914679;BQB=0.671357;MQ0F=0;AC=2;AN=2;DP4=3,0,66,81;MQ=54	GT:PL:DP:GP:GQ	1/1:253,255,0:150:287,269,0:127
scaffold55	2341676	.	C	T	228.0	.	DP=165;VDB=0.894784;SGB=-0.693147;RPB=0.944604;MQB=0.0124406;MQSB=0.98805;BQB=0.477052;MQ0F=0;AC=2;AN=2;DP4=3,0,71,84;MQ=53	GT:PL:DP:GP:GQ	1/1:255,255,0:158:292,270,0:127
scaffold55	2341702	.	C	T	228.0	.	DP=176;VDB=0.819689;SGB=-0.693147;RPB=0.995756;MQB=0.00131249;MQSB=0.999853;BQB=0.391451;MQ0F=0;AC=2;AN=2;DP4=5,0,79,86;MQ=53	GT:PL:DP:GP:GQ	1/1:255,255,0:170:287,268,0:127
scaffold55	2341737	.	T	G	228.0	.	DP=173;VDB=0.00213586;SGB=-0.693147;RPB=0.987879;MQB=0.136364;MQSB=0.662579;BQB=0;MQ0F=0;AC=2;AN=2;DP4=2,0,73,92;MQ=52	GT:PL:DP:GP:GQ	1/1:255,255,0:167:292,270,0:127
scaffold55	2341750	.	A	G	228.0	.	DP=197;VDB=0.289595;SGB=-0.693147;RPB=0.73787;MQB=0.00524866;MQSB=0.701287;BQB=0.836454;MQ0F=0;AC=2;AN=2;DP4=4,0,76,107;MQ=51	GT:PL:DP:GP:GQ	1/1:255,255,0:187:292,270,0:127
scaffold55	2341755	.	G	T	228.0	.	DP=193;VDB=0.0815496;SGB=-0.693147;RPB=0.82707;MQB=0.00461061;MQSB=0.656167;BQB=0.844076;MQ0F=0;AC=2;AN=2;DP4=4,0,74,102;MQ=52	GT:PL:DP:GP:GQ	1/1:255,255,0:180:292,270,0:127
scaffold55	2341856	.	G	A	228.0	.	DP=202;VDB=0.0582129;SGB=-0.693147;RPB=0.0268039;MQB=0.000165101;MQSB=0.501955;BQB=0.247765;MQ0F=0;AC=2;AN=2;DP4=7,5,71,104;MQ=54	GT:PL:DP:GP:GQ	1/1:255,255,0:187:279,264,0:127
scaffold55	2341994	.	A	G	225.0	.	DP=165;VDB=0.944254;SGB=-0.693147;MQSB=0.968158;MQ0F=0;AC=2;AN=2;DP4=0,0,74,87;MQ=53	GT:PL:DP:GP:GQ	1/1:255,255,0:161:-2.14748e+09,-2.14748e+09,0:127
scaffold55	2342060	.	G	T	228.0	.	DP=184;VDB=0.746873;SGB=-0.693147;RPB=1;MQB=1;MQSB=0.99562;BQB=1;MQ0F=0;AC=2;AN=2;DP4=1,0,93,87;MQ=59	GT:PL:DP:GP:GQ	1/1:255,255,0:181:314,281,0:127
scaffold55	2342075	.	T	G	228.0	.	DP=165;VDB=0.0647648;SGB=-0.693147;RPB=1;MQB=1;MQSB=0.912919;BQB=1;MQ0F=0;AC=2;AN=2;DP4=1,0,89,66;MQ=57	GT:PL:DP:GP:GQ	1/1:255,255,0:156:312,280,0:127
scaffold55	2342085	.	T	C	228.0	.	DP=162;VDB=0.375167;SGB=-0.693147;RPB=1;MQB=1;MQSB=0.90304;BQB=1;MQ0F=0;AC=2;AN=2;DP4=1,0,84,73;MQ=57	GT:PL:DP:GP:GQ	1/1:255,255,0:158:312,280,0:127
scaffold55	2342108	.	G	C	228.0	.	DP=167;VDB=0.987705;SGB=-0.693147;RPB=1;MQB=1;MQSB=0.840949;BQB=1;MQ0F=0;AC=2;AN=2;DP4=1,0,84,77;MQ=57	GT:PL:DP:GP:GQ	1/1:255,255,0:162:313,281,0:127
scaffold55	2342194	.	A	G	225.0	.	DP=184;VDB=0.962675;SGB=-0.693147;MQSB=0.874837;MQ0F=0;AC=2;AN=2;DP4=0,0,101,76;MQ=58	GT:PL:DP:GP:GQ	1/1:255,255,0:177:-2.14748e+09,-2.14748e+09,0:127
scaffold55	2342213	.	G	A	228.0	.	DP=153;VDB=5.63099e-06;SGB=-0.693147;RPB=1;MQB=1;MQSB=0.813552;BQB=1;MQ0F=0;AC=2;AN=2;DP4=1,0,86,60;MQ=58	GT:PL:DP:GP:GQ	1/1:255,255,0:147:312,280,0:127
scaffold55	2342214	.	C	T	228.0	.	DP=148;VDB=7.21044e-07;SGB=-0.693147;RPB=1;MQB=1;MQSB=0.863337;BQB=1;MQ0F=0;AC=2;AN=2;DP4=1,0,83,63;MQ=58	GT:PL:DP:GP:GQ	1/1:255,255,0:147:312,280,0:127
scaffold55	2342215	.	A	G	228.0	.	DP=148;VDB=4.55839e-07;SGB=-0.693147;RPB=1;MQB=1;MQSB=0.807749;BQB=1;MQ0F=0;AC=2;AN=2;DP4=1,0,84,63;MQ=58	GT:PL:DP:GP:GQ	1/1:255,255,0:148:312,280,0:127
scaffold55	2342230	.	T	G	228.0	.	DP=188;VDB=0.107611;SGB=-0.693147;RPB=1;MQB=1;MQSB=0.920673;BQB=1;MQ0F=0;AC=2;AN=2;DP4=1,0,103,78;MQ=58	GT:PL:DP:GP:GQ	1/1:255,255,0:182:314,281,0:127
scaffold55	2342261	.	G	A	228.0	.	DP=196;VDB=0.596364;SGB=-0.693147;RPB=1;MQB=1;MQSB=0.669212;BQB=1;MQ0F=0;AC=2;AN=2;DP4=1,0,101,84;MQ=58	GT:PL:DP:GP:GQ	1/1:255,255,0:186:314,281,0:127
scaffold55	2342303	.	T	C	228.0	.	DP=205;VDB=0.054429;SGB=-0.693147;RPB=7.15061e-10;MQB=0.159543;MQSB=0.963492;BQB=0.0250754;MQ0F=0;AC=2;AN=2;DP4=16,6,96,80;MQ=54	GT:PL:DP:GP:GQ	1/1:255,115,0:198:273,121,0:121
scaffold55	2342305	.	A	C	225.0	.	DP=211;VDB=0.0488393;SGB=-0.693147;RPB=5.47666e-12;MQB=0.0336814;MQSB=0.992669;BQB=0.615469;MQ0F=0;AC=2;AN=2;DP4=19,8,98,80;MQ=54	GT:PL:DP:GP:GQ	1/1:252,65,0:205:268,70,0:70
scaffold55	2342436	.	T	C	228.0	.	DP=172;VDB=0.00358644;SGB=-0.693147;RPB=0.0822879;MQB=0.00133257;MQSB=0.599235;BQB=0.793139;MQ0F=0.00581395;AC=2;AN=2;DP4=5,0,84,78;MQ=52	GT:PL:DP:GP:GQ	1/1:255,255,0:167:289,269,0:127
scaffold55	2342440	.	C	G	228.0	.	DP=173;VDB=0.00483648;SGB=-0.693147;RPB=0.0595157;MQB=0.00139495;MQSB=0.67499;BQB=0.410328;MQ0F=0.00578035;AC=2;AN=2;DP4=5,0,84,79;MQ=52	GT:PL:DP:GP:GQ	1/1:255,255,0:168:290,269,0:127
scaffold55	2342445	.	T	C	228.0	.	DP=180;VDB=0.0497024;SGB=-0.693147;RPB=0.374017;MQB=0.012782;MQSB=0.422445;BQB=0.520905;MQ0F=0.00555556;AC=2;AN=2;DP4=3,0,87,80;MQ=52	GT:PL:DP:GP:GQ	1/1:255,255,0:170:295,272,0:127
scaffold55	2342467	.	G	A	228.0	.	DP=190;VDB=0.682027;SGB=-0.693147;RPB=0.65625;MQB=0;MQSB=0.200174;BQB=0.352273;MQ0F=0.0105263;AC=2;AN=2;DP4=2,0,86,90;MQ=53	GT:PL:DP:GP:GQ	1/1:255,255,0:178:312,280,0:127
scaffold55	2342490	.	T	C	228.0	.	DP=206;VDB=0.346021;SGB=-0.693147;RPB=0.0219811;MQB=0.000522498;MQSB=0.0662965;BQB=0.0999735;MQ0F=0.00970874;AC=2;AN=2;DP4=6,1,88,99;MQ=51	GT:PL:DP:GP:GQ	1/1:255,255,0:194:289,269,0:127
scaffold55	2342644	.	C	T	225.0	.	DP=184;VDB=0.0230201;SGB=-0.693147;MQSB=0.671149;MQ0F=0;AC=2;AN=2;DP4=0,0,84,93;MQ=55	GT:PL:DP:GP:GQ	1/1:255,255,0:177:-2.14748e+09,-2.14748e+09,0:127
scaffold55	2342649	.	G	T	228.0	.	DP=192;VDB=0.0751145;SGB=-0.693147;RPB=1;MQB=1;MQSB=0.679554;BQB=1;MQ0F=0;AC=2;AN=2;DP4=0,1,84,96;MQ=55	GT:PL:DP:GP:GQ	1/1:255,255,0:181:307,278,0:127
scaffold55	2342656	.	T	C	225.0	.	DP=196;VDB=0.0223119;SGB=-0.693147;MQSB=0.418795;MQ0F=0;AC=2;AN=2;DP4=0,0,86,100;MQ=57	GT:PL:DP:GP:GQ	1/1:255,255,0:186:-2.14748e+09,-2.14748e+09,0:127
scaffold55	2342743	.	C	T	228.0	.	DP=205;VDB=0.718266;SGB=-0.693147;RPB=0.000821326;MQB=9.99525e-17;MQSB=0.37418;BQB=0.301871;MQ0F=0;AC=2;AN=2;DP4=20,9,78,88;MQ=54	GT:PL:DP:GP:GQ	1/1:255,67,0:195:274,73,0:73
scaffold55	2342920	.	T	C	228.0	.	DP=199;VDB=0.740566;SGB=-0.693147;RPB=0.0150306;MQB=7.25975e-14;MQSB=0.421254;BQB=0.77719;MQ0F=0.0150754;AC=2;AN=2;DP4=13,10,107,64;MQ=55	GT:PL:DP:GP:GQ	1/1:255,121,0:194:275,128,0:127
scaffold55	2342984	.	G	A	228.0	.	DP=187;VDB=0.342986;SGB=-0.693147;RPB=0.00733028;MQB=7.72964e-07;MQSB=0.807283;BQB=0.838235;MQ0F=0.0213904;AC=2;AN=2;DP4=5,5,85,82;MQ=56	GT:PL:DP:GP:GQ	1/1:255,255,0:177:286,267,0:127
scaffold55	2343004	.	A	C	228.0	.	DP=202;VDB=0.819627;SGB=-0.693147;RPB=0.352261;MQB=2.25808e-07;MQSB=0.69342;BQB=0.950534;MQ0F=0.019802;AC=2;AN=2;DP4=6,5,85,96;MQ=56	GT:PL:DP:GP:GQ	1/1:255,255,0:192:287,268,0:127
scaffold55	2343024	.	A	G	228.0	.	DP=225;VDB=0.49747;SGB=-0.693147;RPB=1.40105e-08;MQB=9.2172e-18;MQSB=0.863522;BQB=0.474721;MQ0F=0.00888889;AC=2;AN=2;DP4=17,21,70,103;MQ=54	GT:PL:DP:GP:GQ	1/1:255,3,0:211:272,9,0:9
scaffold55	2343062	.	C	T	228.0	.	DP=249;VDB=0.785382;SGB=-0.693147;RPB=7.514e-13;MQB=3.59235e-19;MQSB=0.934231;BQB=0.974192;MQ0F=0.00803213;AC=2;AN=2;DP4=17,23,82,120;MQ=54	GT:PL:DP:GP:GQ	1/1:255,60,0:242:272,65,0:65
scaffold55	2343157	.	C	T	228.0	.	DP=232;VDB=0.00755854;SGB=-0.693147;RPB=2.23845e-12;MQB=4.24112e-17;MQSB=0.650556;BQB=0.357941;MQ0F=0;AC=2;AN=2;DP4=11,18,105,91;MQ=56	GT:PL:DP:GP:GQ	1/1:255,118,0:225:274,124,0:124
scaffold55	2343171	.	G	T	228.0	.	DP=239;VDB=0.00771481;SGB=-0.693147;RPB=5.218e-07;MQB=2.05945e-19;MQSB=0.303935;BQB=0.652675;MQ0F=0;AC=2;AN=2;DP4=11,23,105,85;MQ=55	GT:PL:DP:GP:GQ	1/1:255,60,0:224:273,65,0:65
scaffold55	2343187	.	G	T	228.0	.	DP=230;VDB=0.294558;SGB=-0.693147;RPB=0.0347458;MQB=9.3837e-19;MQSB=0.266989;BQB=0.517102;MQ0F=0;AC=2;AN=2;DP4=10,23,107,82;MQ=55	GT:PL:DP:GP:GQ	1/1:255,59,0:222:272,64,0:64
scaffold55	2343204	.	C	A	215.0	.	DP=219;VDB=0.980289;SGB=-0.693147;RPB=0.992131;MQB=2.12376e-20;MQSB=0.115017;BQB=0.0709893;MQ0F=0;AC=2;AN=2;DP4=10,27,102,77;MQ=54	GT:PL:DP:GP:GQ	1/1:242,6,0:216:258,11,0:11
scaffold55	2343270	.	A	T	228.0	.	DP=199;VDB=0.015564;SGB=-0.693147;RPB=0.391702;MQB=2.53312e-12;MQSB=0.137473;BQB=0.696131;MQ0F=0.0100503;AC=2;AN=2;DP4=2,18,92,78;MQ=55	GT:PL:DP:GP:GQ	1/1:255,206,0:190:278,214,0:127
scaffold55	2343313	.	T	A	228.0	.	DP=124;VDB=3.09107e-05;SGB=-0.693147;RPB=1;MQB=1;MQSB=0.989775;BQB=1;MQ0F=0;AC=2;AN=2;DP4=0,1,65,52;MQ=59	GT:PL:DP:GP:GQ	1/1:255,255,0:118:300,274,0:127
scaffold55	2343314	.	T	A	225.0	.	DP=122;VDB=2.93382e-05;SGB=-0.693147;MQSB=0.989775;MQ0F=0;AC=2;AN=2;DP4=0,0,65,53;MQ=59	GT:PL:DP:GP:GQ	1/1:255,255,0:118:-2.14748e+09,-2.14748e+09,0:127
scaffold55	2343365	.	T	G	228.0	.	DP=218;VDB=0.186817;SGB=-0.693147;RPB=0.000972525;MQB=0.00111646;MQSB=0.135411;BQB=0.398941;MQ0F=0;AC=2;AN=2;DP4=0,5,98,107;MQ=54	GT:PL:DP:GP:GQ	1/1:255,255,0:210:290,269,0:127
scaffold55	2343486	.	A	G	228.0	.	DP=180;VDB=0.0112663;SGB=-0.693147;RPB=0.0224294;MQB=0.0188435;MQSB=0.896904;BQB=0.247737;MQ0F=0;AC=2;AN=2;DP4=0,3,89,85;MQ=56	GT:PL:DP:GP:GQ	1/1:255,255,0:177:290,269,0:127
scaffold55	2343627	.	T	C	225.0	.	DP=183;VDB=0.130443;SGB=-0.693147;MQSB=0.990371;MQ0F=0;AC=2;AN=2;DP4=0,0,75,101;MQ=57	GT:PL:DP:GP:GQ	1/1:255,255,0:176:-2.14748e+09,-2.14748e+09,0:127
scaffold55	2344979	.	T	G	228.0	.	DP=130;VDB=0.0180857;SGB=-0.693147;RPB=0.693405;MQB=0.00710274;MQSB=0.676529;BQB=0.339691;MQ0F=0;AC=2;AN=2;DP4=7,0,38,69;MQ=57	GT:PL:DP:GP:GQ	1/1:255,217,0:114:282,227,0:127
scaffold55	2382176	.	T	C	225.0	.	DP=125;VDB=8.92406e-05;SGB=-0.693147;MQSB=0.938479;MQ0F=0;AC=2;AN=2;DP4=0,0,71,54;MQ=59	GT:PL:DP:GP:GQ	1/1:255,255,0:125:-2.14748e+09,-2.14748e+09,0:127
scaffold55	2382177	.	G	A	225.0	.	DP=130;VDB=9.54751e-05;SGB=-0.693147;MQSB=0.929197;MQ0F=0;AC=2;AN=2;DP4=0,0,67,54;MQ=59	GT:PL:DP:GP:GQ	1/1:255,255,0:121:-2.14748e+09,-2.14748e+09,0:127
scaffold55	2382238	.	T	C	225.0	.	DP=186;VDB=0.670509;SGB=-0.693147;MQSB=0.900264;MQ0F=0;AC=2;AN=2;DP4=0,0,80,99;MQ=59	GT:PL:DP:GP:GQ	1/1:255,255,0:179:-2.14748e+09,-2.14748e+09,0:127
scaffold55	2382885	.	T	C	228.0	.	DP=147;VDB=0.510637;SGB=-0.693147;RPB=0.459779;MQB=0.0125881;MQSB=0.900788;BQB=0.572332;MQ0F=0.0204082;AC=2;AN=2;DP4=0,3,67,73;MQ=52	GT:PL:DP:GP:GQ	1/1:255,255,0:143:307,278,0:127
scaffold55	2383118	.	A	C	228.0	.	DP=169;VDB=0.0575675;SGB=-0.693147;RPB=1;MQB=1;MQSB=0.742684;BQB=1;MQ0F=0;AC=2;AN=2;DP4=1,0,101,65;MQ=57	GT:PL:DP:GP:GQ	1/1:255,255,0:167:318,283,0:127
scaffold55	2383161	.	T	A	228.0	.	DP=180;VDB=0.58799;SGB=-0.693147;RPB=0.58046;MQB=0.183908;MQSB=0.618017;BQB=0.841954;MQ0F=0.00555556;AC=2;AN=2;DP4=1,1,111,63;MQ=53	GT:PL:DP:GP:GQ	1/1:255,255,0:176:304,276,0:127
scaffold55	2416666	.	T	C	228.0	.	DP=174;VDB=0.000132274;SGB=-0.693147;RPB=0.873803;MQB=2.96395e-09;MQSB=0.000188592;BQB=0.301805;MQ0F=0.0172414;AC=2;AN=2;DP4=17,0,66,87;MQ=52	GT:PL:DP:GP:GQ	1/1:255,255,0:170:284,266,0:127
scaffold55	2416668	.	G	T	228.0	.	DP=174;VDB=0.00019888;SGB=-0.693147;RPB=0.925;MQB=1.13682e-09;MQSB=0.000273721;BQB=0.849188;MQ0F=0.0172414;AC=2;AN=2;DP4=18,0,64,86;MQ=52	GT:PL:DP:GP:GQ	1/1:255,246,0:168:283,257,0:127
scaffold55	2416717	.	C	T	228.0	.	DP=146;VDB=0.105751;SGB=-0.693147;RPB=0.861464;MQB=1.6445e-06;MQSB=0.00092446;BQB=0.334504;MQ0F=0.0205479;AC=2;AN=2;DP4=10,0,52,74;MQ=51	GT:PL:DP:GP:GQ	1/1:255,230,0:136:284,241,0:127
scaffold55	2417013	.	C	T	228.0	.	DP=157;VDB=0.867342;SGB=-0.693147;RPB=0.437206;MQB=0.0494037;MQSB=0.0559362;BQB=0.550902;MQ0F=0;AC=2;AN=2;DP4=4,0,71,78;MQ=57	GT:PL:DP:GP:GQ	1/1:255,255,0:153:294,271,0:127
scaffold55	2431235	.	A	G	225.0	.	DP=236;VDB=0.113822;SGB=-0.693147;MQSB=0.994105;MQ0F=0;AC=2;AN=2;DP4=0,0,106,119;MQ=59	GT:PL:DP:GP:GQ	1/1:255,255,0:225:-2.14748e+09,-2.14748e+09,0:127
scaffold55	2431502	.	C	G	225.0	.	DP=179;VDB=0.725825;SGB=-0.693147;MQSB=0.549153;MQ0F=0;AC=2;AN=2;DP4=0,0,74,101;MQ=52	GT:PL:DP:GP:GQ	1/1:255,255,0:175:-2.14748e+09,-2.14748e+09,0:127
scaffold55	2431925	.	T	A	225.0	.	DP=228;VDB=0.950984;SGB=-0.693147;MQSB=0.987805;MQ0F=0;AC=2;AN=2;DP4=0,0,84,134;MQ=52	GT:PL:DP:GP:GQ	1/1:255,255,0:218:-2.14748e+09,-2.14748e+09,0:127
scaffold55	2432323	.	G	A	225.0	.	DP=163;VDB=0.542985;SGB=-0.693147;MQSB=0.788722;MQ0F=0;AC=2;AN=2;DP4=0,0,80,79;MQ=59	GT:PL:DP:GP:GQ	1/1:255,255,0:159:-2.14748e+09,-2.14748e+09,0:127
scaffold55	2456926	.	G	A	225.0	.	DP=161;VDB=0.815614;SGB=-0.693147;MQSB=0.0793093;MQ0F=0.00621118;AC=2;AN=2;DP4=0,0,92,63;MQ=52	GT:PL:DP:GP:GQ	1/1:255,255,0:155:-2.14748e+09,-2.14748e+09,0:127
scaffold55	2561920	.	C	G	225.0	.	DP=172;VDB=0.166882;SGB=-0.693147;MQSB=0.631668;MQ0F=0.00581395;AC=2;AN=2;DP4=0,0,66,100;MQ=54	GT:PL:DP:GP:GQ	1/1:255,255,0:166:-2.14748e+09,-2.14748e+09,0:127
scaffold55	2561925	.	G	A	225.0	.	DP=163;VDB=0.116359;SGB=-0.693147;MQSB=0.554272;MQ0F=0.00613497;AC=2;AN=2;DP4=0,0,64,97;MQ=54	GT:PL:DP:GP:GQ	1/1:255,255,0:161:-2.14748e+09,-2.14748e+09,0:127
scaffold55	2561936	.	G	A	225.0	.	DP=158;VDB=0.365116;SGB=-0.693147;MQSB=0.128288;MQ0F=0.00632911;AC=2;AN=2;DP4=0,0,52,99;MQ=52	GT:PL:DP:GP:GQ	1/1:255,255,0:151:-2.14748e+09,-2.14748e+09,0:127
scaffold55	2566489	.	C	A	228.0	.	DP=61;VDB=0.0120692;SGB=-0.693147;RPB=0.263636;MQB=0.127273;MQSB=0.999962;BQB=0.0272727;MQ0F=0;AC=2;AN=2;DP4=2,0,15,40;MQ=53	GT:PL:DP:GP:GQ	1/1:255,138,0:57:291,153,0:127
scaffold55	2585107	.	A	C	225.0	.	DP=171;VDB=0.376992;SGB=-0.693147;MQSB=1;MQ0F=0;AC=2;AN=2;DP4=0,0,90,76;MQ=60	GT:PL:DP:GP:GQ	1/1:255,255,0:166:-2.14748e+09,-2.14748e+09,0:127
scaffold55	2668846	.	A	T	225.0	.	DP=181;VDB=0.85507;SGB=-0.693147;MQSB=0.985413;MQ0F=0.00552486;AC=2;AN=2;DP4=0,0,87,82;MQ=55	GT:PL:DP:GP:GQ	1/1:255,255,0:169:-2.14748e+09,-2.14748e+09,0:127
scaffold55	2673390	.	C	T	228.0	.	DP=131;VDB=0.345461;SGB=-0.693147;RPB=2.89956e-05;MQB=0.00021386;MQSB=0.705305;BQB=0.575356;MQ0F=0.00763359;AC=2;AN=2;DP4=10,0,92,24;MQ=51	GT:PL:DP:GP:GQ	1/1:255,148,0:126:277,156,0:127
scaffold55	2673391	.	A	G	228.0	.	DP=131;VDB=0.351121;SGB=-0.693147;RPB=1.28977e-05;MQB=0.000103763;MQSB=0.629471;BQB=0.764952;MQ0F=0.00763359;AC=2;AN=2;DP4=11,0,90,24;MQ=51	GT:PL:DP:GP:GQ	1/1:255,123,0:125:276,130,0:127
scaffold55	2747600	.	A	T	225.0	.	DP=182;VDB=0.467815;SGB=-0.693147;MQSB=0.148188;MQ0F=0;AC=2;AN=2;DP4=0,0,94,85;MQ=51	GT:PL:DP:GP:GQ	1/1:255,255,0:179:-2.14748e+09,-2.14748e+09,0:127
scaffold55	2747658	.	A	C	225.0	.	DP=188;VDB=0.420006;SGB=-0.693147;MQSB=0.415883;MQ0F=0;AC=2;AN=2;DP4=0,0,88,89;MQ=58	GT:PL:DP:GP:GQ	1/1:255,255,0:177:-2.14748e+09,-2.14748e+09,0:127
scaffold55	2747687	.	G	T	225.0	.	DP=218;VDB=0.0289649;SGB=-0.693147;MQSB=0.171669;MQ0F=0;AC=2;AN=2;DP4=0,0,107,99;MQ=58	GT:PL:DP:GP:GQ	1/1:255,255,0:206:-2.14748e+09,-2.14748e+09,0:127
scaffold55	2747764	.	T	A	225.0	.	DP=158;VDB=2.13807e-06;SGB=-0.693147;MQSB=0.108157;MQ0F=0;AC=2;AN=2;DP4=0,0,77,79;MQ=54	GT:PL:DP:GP:GQ	1/1:255,255,0:156:-2.14748e+09,-2.14748e+09,0:127
scaffold55	2747765	.	C	T	228.0	.	DP=157;VDB=8.11442e-07;SGB=-0.693147;RPB=1;MQB=1;MQSB=0.0918809;BQB=1;MQ0F=0;AC=2;AN=2;DP4=1,0,73,79;MQ=54	GT:PL:DP:GP:GQ	1/1:255,255,0:153:305,277,0:127
scaffold55	2747766	.	T	G	228.0	.	DP=157;VDB=2.07945e-06;SGB=-0.693147;RPB=1;MQB=1;MQSB=0.0986912;BQB=1;MQ0F=0;AC=2;AN=2;DP4=1,0,77,79;MQ=54	GT:PL:DP:GP:GQ	1/1:255,255,0:157:301,275,0:127
scaffold55	2747767	.	G	A	228.0	.	DP=159;VDB=2.07714e-06;SGB=-0.693147;RPB=1;MQB=1;MQSB=0.0689191;BQB=1;MQ0F=0;AC=2;AN=2;DP4=1,0,76,79;MQ=54	GT:PL:DP:GP:GQ	1/1:255,255,0:156:298,273,0:127
scaffold55	2747786	.	C	T	225.0	.	DP=208;VDB=0.848356;SGB=-0.693147;MQSB=0.31679;MQ0F=0;AC=2;AN=2;DP4=0,0,88,110;MQ=55	GT:PL:DP:GP:GQ	1/1:255,255,0:198:-2.14748e+09,-2.14748e+09,0:127
scaffold55	2747823	.	T	C	225.0	.	DP=219;VDB=0.255273;SGB=-0.693147;MQSB=0.53495;MQ0F=0;AC=2;AN=2;DP4=0,0,106,105;MQ=58	GT:PL:DP:GP:GQ	1/1:255,255,0:211:-2.14748e+09,-2.14748e+09,0:127
scaffold55	2747856	.	C	G	228.0	.	DP=230;VDB=0.479232;SGB=-0.693147;RPB=1;MQB=1;MQSB=0.413998;BQB=1;MQ0F=0;AC=2;AN=2;DP4=1,0,104,113;MQ=56	GT:PL:DP:GP:GQ	1/1:255,255,0:218:308,278,0:127
scaffold55	2747867	.	C	A	228.0	.	DP=212;VDB=0.10474;SGB=-0.693147;RPB=1;MQB=1;MQSB=0.525197;BQB=1;MQ0F=0;AC=2;AN=2;DP4=0,1,109,98;MQ=55	GT:PL:DP:GP:GQ	1/1:255,255,0:208:307,278,0:127
scaffold55	2747903	.	C	A	225.0	.	DP=221;VDB=0.839235;SGB=-0.693147;MQSB=0.36312;MQ0F=0;AC=2;AN=2;DP4=0,0,124,93;MQ=55	GT:PL:DP:GP:GQ	1/1:255,255,0:217:-2.14748e+09,-2.14748e+09,0:127
scaffold55	2747925	.	G	A	228.0	.	DP=200;VDB=0.12728;SGB=-0.693147;RPB=1;MQB=1;MQSB=0.28148;BQB=1;MQ0F=0;AC=2;AN=2;DP4=1,0,109,84;MQ=55	GT:PL:DP:GP:GQ	1/1:255,255,0:194:299,274,0:127
scaffold55	2747942	.	C	T	225.0	.	DP=206;VDB=0.673002;SGB=-0.693147;MQSB=0.975307;MQ0F=0;AC=2;AN=2;DP4=0,0,105,86;MQ=57	GT:PL:DP:GP:GQ	1/1:255,255,0:191:-2.14748e+09,-2.14748e+09,0:127
scaffold55	2747976	.	C	T	225.0	.	DP=202;VDB=0.577752;SGB=-0.693147;MQSB=0.91586;MQ0F=0;AC=2;AN=2;DP4=0,0,92,101;MQ=56	GT:PL:DP:GP:GQ	1/1:255,255,0:193:-2.14748e+09,-2.14748e+09,0:127
scaffold55	2758151	.	G	A	228.0	.	DP=201;VDB=0.176318;SGB=-0.693147;RPB=0.0309431;MQB=0.0147525;MQSB=0.0228369;BQB=0.899638;MQ0F=0.0348259;AC=2;AN=2;DP4=3,0,61,124;MQ=51	GT:PL:DP:GP:GQ	1/1:255,255,0:188:309,279,0:127
scaffold55	2853872	.	A	G	225.0	.	DP=241;VDB=0.955876;SGB=-0.693147;MQSB=0.995024;MQ0F=0;AC=2;AN=2;DP4=0,0,145,72;MQ=55	GT:PL:DP:GP:GQ	1/1:255,255,0:217:-2.14748e+09,-2.14748e+09,0:127
scaffold55	2855923	.	C	T	228.0	.	DP=214;VDB=0.0195535;SGB=-0.693147;RPB=0.671186;MQB=0.000784021;MQSB=0.191818;BQB=0.0287936;MQ0F=0;AC=2;AN=2;DP4=0,5,115,85;MQ=53	GT:PL:DP:GP:GQ	1/1:255,255,0:205:289,269,0:127
scaffold55	2978474	.	G	A	228.0	.	DP=178;VDB=0.0937448;SGB=-0.693147;RPB=0.799802;MQB=1.21195e-13;MQSB=0.196442;BQB=0.365109;MQ0F=0.0168539;AC=2;AN=2;DP4=7,16,87,63;MQ=54	GT:PL:DP:GP:GQ	1/1:255,157,0:173:277,165,0:127
scaffold55	2978476	.	C	T	228.0	.	DP=178;VDB=0.094819;SGB=-0.693147;RPB=0.764321;MQB=1.17943e-13;MQSB=0.241743;BQB=0.931938;MQ0F=0.0168539;AC=2;AN=2;DP4=7,16,88,63;MQ=54	GT:PL:DP:GP:GQ	1/1:255,148,0:174:277,156,0:127
scaffold55	2978523	.	G	A	228.0	.	DP=145;VDB=0.673491;SGB=-0.693147;RPB=0.219415;MQB=1.29025e-05;MQSB=0.0831007;BQB=0.39009;MQ0F=0.0275862;AC=2;AN=2;DP4=2,7,66,65;MQ=51	GT:PL:DP:GP:GQ	1/1:255,255,0:140:288,268,0:127
scaffold55	3096348	.	C	T	228.0	.	DP=142;VDB=0.759451;SGB=-0.693147;RPB=0.871212;MQB=0.030303;MQSB=0.749237;BQB=0.231061;MQ0F=0;AC=2;AN=2;DP4=1,1,78,54;MQ=55	GT:PL:DP:GP:GQ	1/1:255,255,0:134:298,273,0:127
scaffold55	3096354	.	G	C	228.0	.	DP=146;VDB=0.704007;SGB=-0.693147;RPB=0.828571;MQB=0.0285714;MQSB=0.0685184;BQB=0.925;MQ0F=0;AC=2;AN=2;DP4=1,1,73,67;MQ=55	GT:PL:DP:GP:GQ	1/1:255,255,0:142:297,273,0:127
scaffold55	3114446	.	A	G	228.0	.	DP=227;VDB=0.507745;SGB=-0.693147;RPB=1.97998e-09;MQB=4.29797e-10;MQSB=0.00171531;BQB=0.0936528;MQ0F=0;AC=2;AN=2;DP4=13,5,111,90;MQ=54	GT:PL:DP:GP:GQ	1/1:255,255,0:219:279,264,0:127
scaffold55	3114578	.	G	T	228.0	.	DP=172;VDB=0.0139079;SGB=-0.693147;RPB=3.56195e-06;MQB=7.31504e-08;MQSB=0.0517764;BQB=0.998477;MQ0F=0;AC=2;AN=2;DP4=6,8,83,69;MQ=53	GT:PL:DP:GP:GQ	1/1:255,195,0:166:279,204,0:127
scaffold55	3114580	.	C	A	228.0	.	DP=180;VDB=0.0150153;SGB=-0.693147;RPB=2.81896e-06;MQB=7.68954e-08;MQSB=0.0667703;BQB=0.0209485;MQ0F=0;AC=2;AN=2;DP4=6,8,83,69;MQ=53	GT:PL:DP:GP:GQ	1/1:255,217,0:166:280,226,0:127
scaffold55	3114843	.	A	G	225.0	.	DP=222;VDB=0.978845;SGB=-0.693147;MQSB=0.995097;MQ0F=0.0045045;AC=2;AN=2;DP4=0,0,139,78;MQ=53	GT:PL:DP:GP:GQ	1/1:255,255,0:217:-2.14748e+09,-2.14748e+09,0:127
scaffold55	3114996	.	T	C	228.0	.	DP=221;VDB=1.71413e-05;SGB=-0.693147;RPB=7.75269e-06;MQB=2.4679e-13;MQSB=0.472479;BQB=1.87078e-13;MQ0F=0;AC=2;AN=2;DP4=16,9,96,92;MQ=54	GT:PL:DP:GP:GQ	1/1:255,255,0:213:279,264,0:127
scaffold55	3114997	.	G	C	225.0	.	DP=207;VDB=1.68128e-05;SGB=-0.693147;MQSB=0.690622;MQ0F=0;AC=2;AN=2;DP4=0,0,96,93;MQ=57	GT:PL:DP:GP:GQ	1/1:255,255,0:189:-2.14748e+09,-2.14748e+09,0:127
scaffold55	3115014	.	G	A	228.0	.	DP=249;VDB=0.0867805;SGB=-0.693147;RPB=0.512037;MQB=2.25464e-12;MQSB=0.919334;BQB=0.752822;MQ0F=0.0160643;AC=2;AN=2;DP4=16,6,114,110;MQ=56	GT:PL:DP:GP:GQ	1/1:255,255,0:246:278,263,0:127
scaffold55	3115185	.	G	A	228.0	.	DP=226;VDB=0.520996;SGB=-0.693147;RPB=0.000270628;MQB=2.87941e-17;MQSB=0.4883;BQB=0.988136;MQ0F=0;AC=2;AN=2;DP4=8,23,92,98;MQ=51	GT:PL:DP:GP:GQ	1/1:255,81,0:221:272,86,0:86
scaffold55	3115280	.	A	C	228.0	.	DP=246;VDB=0.0637966;SGB=-0.693147;RPB=0.00735059;MQB=0.000160989;MQSB=0.832955;BQB=0.924312;MQ0F=0.00406504;AC=2;AN=2;DP4=1,5,124,106;MQ=59	GT:PL:DP:GP:GQ	1/1:255,255,0:236:291,270,0:127
scaffold55	3115691	.	A	G	228.0	.	DP=224;VDB=0.000222846;SGB=-0.693147;RPB=1;MQB=1;MQSB=0.99181;BQB=1;MQ0F=0;AC=2;AN=2;DP4=0,1,120,87;MQ=58	GT:PL:DP:GP:GQ	1/1:255,255,0:208:308,278,0:127
scaffold55	3115696	.	C	A	225.0	.	DP=220;VDB=0.000205711;SGB=-0.693147;MQSB=0.9792;MQ0F=0;AC=2;AN=2;DP4=0,0,117,87;MQ=58	GT:PL:DP:GP:GQ	1/1:255,255,0:204:-2.14748e+09,-2.14748e+09,0:127
scaffold55	3115725	.	G	A	228.0	.	DP=245;VDB=0.917232;SGB=-0.693147;RPB=0.740806;MQB=0.000175747;MQSB=0.965877;BQB=0.592964;MQ0F=0.00408163;AC=2;AN=2;DP4=0,6,126,96;MQ=56	GT:PL:DP:GP:GQ	1/1:255,255,0:228:290,269,0:127
scaffold55	3246594	.	C	T	228.0	.	DP=245;VDB=7.21935e-05;SGB=-0.693147;RPB=6.91689e-05;MQB=5.61633e-06;MQSB=0.674733;BQB=0.983766;MQ0F=0.0408163;AC=2;AN=2;DP4=5,4,131,97;MQ=52	GT:PL:DP:GP:GQ	1/1:255,255,0:237:297,273,0:127
scaffold55	3262425	.	A	C	225.0	.	DP=214;VDB=0.444104;SGB=-0.693147;MQSB=0.875449;MQ0F=0;AC=2;AN=2;DP4=0,0,103,97;MQ=59	GT:PL:DP:GP:GQ	1/1:255,255,0:200:-2.14748e+09,-2.14748e+09,0:127
scaffold55	3263047	.	C	T	225.0	.	DP=162;VDB=4.44826e-07;SGB=-0.693147;MQSB=0.92755;MQ0F=0;AC=2;AN=2;DP4=0,0,65,97;MQ=59	GT:PL:DP:GP:GQ	1/1:255,255,0:162:-2.14748e+09,-2.14748e+09,0:127
scaffold55	3263049	.	C	G	225.0	.	DP=166;VDB=5.39717e-07;SGB=-0.693147;MQSB=0.92755;MQ0F=0;AC=2;AN=2;DP4=0,0,65,97;MQ=59	GT:PL:DP:GP:GQ	1/1:255,255,0:162:-2.14748e+09,-2.14748e+09,0:127
scaffold55	3263099	.	A	C	225.0	.	DP=200;VDB=0.0196763;SGB=-0.693147;MQSB=0.679233;MQ0F=0;AC=2;AN=2;DP4=0,0,82,110;MQ=58	GT:PL:DP:GP:GQ	1/1:255,255,0:192:-2.14748e+09,-2.14748e+09,0:127
scaffold55	3304907	.	C	A	225.0	.	DP=231;VDB=0.000251655;SGB=-0.693147;MQSB=1;MQ0F=0;AC=2;AN=2;DP4=0,0,117,100;MQ=60	GT:PL:DP:GP:GQ	1/1:255,255,0:217:-2.14748e+09,-2.14748e+09,0:127
scaffold55	3382679	.	T	A	228.0	.	DP=177;VDB=0.430015;SGB=-0.693147;RPB=0.93125;MQB=0;MQSB=0.968766;BQB=0.584375;MQ0F=0.00564972;AC=2;AN=2;DP4=0,2,75,85;MQ=59	GT:PL:DP:GP:GQ	1/1:255,255,0:162:299,274,0:127
scaffold55	3387044	.	T	A	228.0	.	DP=220;VDB=0.370103;SGB=-0.693147;RPB=1;MQB=1;MQSB=1;BQB=1;MQ0F=0;AC=2;AN=2;DP4=0,1,101,103;MQ=60	GT:PL:DP:GP:GQ	1/1:255,255,0:205:307,278,0:127
scaffold55	3410836	.	T	G	228.0	.	DP=130;VDB=0.0805889;SGB=-0.693147;RPB=1;MQB=1;MQSB=0.999688;BQB=1;MQ0F=0;AC=2;AN=2;DP4=1,0,56,50;MQ=59	GT:PL:DP:GP:GQ	1/1:255,255,0:107:302,275,0:127
scaffold55	3465329	.	C	T	225.0	.	DP=210;VDB=0.0526294;SGB=-0.693147;MQSB=0.754619;MQ0F=0;AC=2;AN=2;DP4=0,0,100,103;MQ=54	GT:PL:DP:GP:GQ	1/1:255,255,0:203:-2.14748e+09,-2.14748e+09,0:127
scaffold55	3465470	.	C	T	228.0	.	DP=246;VDB=0.344921;SGB=-0.693147;RPB=8.7152e-05;MQB=1.894e-23;MQSB=6.79787e-07;BQB=0.532364;MQ0F=0.0243902;AC=2;AN=2;DP4=56,1,92,89;MQ=51	GT:PL:DP:GP:GQ	1/1:255,15,0:238:268,18,0:18
scaffold55	3465479	.	C	T	228.0	.	DP=244;VDB=0.554262;SGB=-0.693147;RPB=9.37904e-05;MQB=4.36018e-18;MQSB=3.63651e-06;BQB=0.997986;MQ0F=0.0163934;AC=2;AN=2;DP4=37,0,114,92;MQ=52	GT:PL:DP:GP:GQ	1/1:255,185,0:243:274,191,0:127
scaffold55	3466404	.	G	A	228.0	.	DP=219;VDB=0.3842;SGB=-0.693147;RPB=0.33336;MQB=0.000417787;MQSB=0.811163;BQB=0.274603;MQ0F=0.00456621;AC=2;AN=2;DP4=0,6,111,94;MQ=52	GT:PL:DP:GP:GQ	1/1:255,255,0:211:287,268,0:127
scaffold55	3478864	.	T	C	225.0	.	DP=131;VDB=0.0107697;SGB=-0.693147;MQSB=1;MQ0F=0;AC=2;AN=2;DP4=0,0,43,76;MQ=60	GT:PL:DP:GP:GQ	1/1:255,255,0:119:-2.14748e+09,-2.14748e+09,0:127
scaffold55	3482704	.	T	C	228.0	.	DP=137;VDB=0.826552;SGB=-0.693147;RPB=1;MQB=1;MQSB=1;BQB=1;MQ0F=0;AC=2;AN=2;DP4=0,1,68,64;MQ=60	GT:PL:DP:GP:GQ	1/1:255,255,0:133:304,276,0:127
scaffold55	3600813	.	T	A	228.0	.	DP=203;VDB=0.319039;SGB=-0.693147;RPB=1;MQB=1;MQSB=1;BQB=1;MQ0F=0;AC=2;AN=2;DP4=1,0,107,78;MQ=60	GT:PL:DP:GP:GQ	1/1:255,255,0:186:307,278,0:127
scaffold55	3609542	.	T	C	225.0	.	DP=147;VDB=0.0300057;SGB=-0.693147;MQSB=0.493038;MQ0F=0;AC=2;AN=2;DP4=0,0,86,50;MQ=55	GT:PL:DP:GP:GQ	1/1:255,255,0:136:-2.14748e+09,-2.14748e+09,0:127
scaffold55	3620133	.	T	A	225.0	.	DP=216;VDB=0.747062;SGB=-0.693147;MQSB=1;MQ0F=0;AC=2;AN=2;DP4=0,0,106,95;MQ=60	GT:PL:DP:GP:GQ	1/1:255,255,0:201:-2.14748e+09,-2.14748e+09,0:127
scaffold55	3630205	.	T	C	225.0	.	DP=159;VDB=0.683322;SGB=-0.693147;MQSB=1;MQ0F=0;AC=2;AN=2;DP4=0,0,57,99;MQ=60	GT:PL:DP:GP:GQ	1/1:255,255,0:156:-2.14748e+09,-2.14748e+09,0:127
scaffold55	3663513	.	T	G	225.0	.	DP=187;VDB=0.336113;SGB=-0.693147;MQSB=0.99323;MQ0F=0;AC=2;AN=2;DP4=0,0,79,98;MQ=59	GT:PL:DP:GP:GQ	1/1:255,255,0:177:-2.14748e+09,-2.14748e+09,0:127
scaffold55	3758817	.	T	A	225.0	.	DP=195;VDB=0.113457;SGB=-0.693147;MQSB=1;MQ0F=0;AC=2;AN=2;DP4=0,0,87,100;MQ=60	GT:PL:DP:GP:GQ	1/1:255,255,0:187:-2.14748e+09,-2.14748e+09,0:127
scaffold55	3762190	.	T	G	225.0	.	DP=211;VDB=0.359891;SGB=-0.693147;MQSB=1;MQ0F=0;AC=2;AN=2;DP4=0,0,101,97;MQ=60	GT:PL:DP:GP:GQ	1/1:255,255,0:198:-2.14748e+09,-2.14748e+09,0:127
scaffold55	3765232	.	A	T	224.0	.	DP=243;VDB=0.0673575;SGB=-0.693147;RPB=0.995019;MQB=1;MQSB=1;BQB=1.65755e-09;MQ0F=0;AC=2;AN=2;DP4=7,14,58,45;MQ=60	GT:PL:DP:GP:GQ	1/1:255,0,5:124:269,3,2:3
scaffold55	3784487	.	T	G	225.0	.	DP=216;VDB=0.890045;SGB=-0.693147;MQSB=1;MQ0F=0;AC=2;AN=2;DP4=0,0,109,104;MQ=60	GT:PL:DP:GP:GQ	1/1:255,255,0:213:-2.14748e+09,-2.14748e+09,0:127
scaffold55	3824533	.	G	T	228.0	.	DP=152;VDB=0.122535;SGB=-0.693147;RPB=1;MQB=1;MQSB=0.446609;BQB=1;MQ0F=0.00657895;AC=2;AN=2;DP4=1,0,32,110;MQ=54	GT:PL:DP:GP:GQ	1/1:255,255,0:143:317,283,0:127
scaffold55	3894751	.	G	A	228.0	.	DP=177;VDB=0.0115376;SGB=-0.693147;RPB=0.00721705;MQB=1.83425e-16;MQSB=0.00999753;BQB=0.0761332;MQ0F=0.00564972;AC=2;AN=2;DP4=31,4,74,65;MQ=52	GT:PL:DP:GP:GQ	1/1:255,8,0:174:271,13,0:13
scaffold55	3894771	.	A	T	228.0	.	DP=197;VDB=0.766732;SGB=-0.693147;RPB=0.711686;MQB=1.84139e-17;MQSB=0.00490315;BQB=0.885738;MQ0F=0.00507614;AC=2;AN=2;DP4=35,4,82,72;MQ=52	GT:PL:DP:GP:GQ	1/1:255,11,0:193:270,15,0:15
scaffold55	3894827	.	G	A	228.0	.	DP=216;VDB=0.279665;SGB=-0.693147;RPB=0.909226;MQB=6.67539e-17;MQSB=0.0237455;BQB=0.818329;MQ0F=0.00462963;AC=2;AN=2;DP4=28,5,91,78;MQ=53	GT:PL:DP:GP:GQ	1/1:255,108,0:202:273,114,0:114
scaffold55	3894838	.	C	T	228.0	.	DP=219;VDB=0.100855;SGB=-0.693147;RPB=0.752832;MQB=5.96633e-16;MQSB=0.0125365;BQB=0.828117;MQ0F=0.00456621;AC=2;AN=2;DP4=27,8,94,80;MQ=52	GT:PL:DP:GP:GQ	1/1:255,70,0:209:272,75,0:75
scaffold55	3894875	.	A	C	228.0	.	DP=199;VDB=0.0994818;SGB=-0.693147;RPB=0.457207;MQB=2.13015e-13;MQSB=7.51358e-05;BQB=0.927417;MQ0F=0.0100503;AC=2;AN=2;DP4=24,4,80,84;MQ=52	GT:PL:DP:GP:GQ	1/1:255,105,0:192:273,111,0:111
scaffold55	3894894	.	A	G	228.0	.	DP=168;VDB=0.0416642;SGB=-0.693147;RPB=0.0570831;MQB=2.19965e-10;MQSB=0.000782102;BQB=0.684941;MQ0F=0.00595238;AC=2;AN=2;DP4=17,6,58,82;MQ=52	GT:PL:DP:GP:GQ	1/1:255,57,0:163:273,63,0:63
scaffold55	3894912	.	C	T	228.0	.	DP=149;VDB=0.262632;SGB=-0.693147;RPB=0.0505394;MQB=4.42154e-07;MQSB=0.000432818;BQB=0.26889;MQ0F=0.00671141;AC=2;AN=2;DP4=10,3,52,79;MQ=53	GT:PL:DP:GP:GQ	1/1:255,162,0:144:277,170,0:127
scaffold55	3897335	.	C	T	228.0	.	DP=216;VDB=0.373323;SGB=-0.693147;RPB=0.454106;MQB=0.00483092;MQSB=0.434324;BQB=0.256039;MQ0F=0;AC=2;AN=2;DP4=2,0,81,126;MQ=53	GT:PL:DP:GP:GQ	1/1:255,255,0:209:313,281,0:127
scaffold55	3897378	.	G	A	228.0	.	DP=169;VDB=0.138542;SGB=-0.693147;RPB=3.37198e-06;MQB=0.0953526;MQSB=0.920124;BQB=0.750104;MQ0F=0;AC=2;AN=2;DP4=1,23,68,72;MQ=53	GT:PL:DP:GP:GQ	1/1:255,44,0:164:270,48,0:48
scaffold55	3897568	.	G	T	228.0	.	DP=91;VDB=2.57359e-07;SGB=-0.693147;RPB=0.0222141;MQB=2.39611e-06;MQSB=0.633044;BQB=0.933993;MQ0F=0.021978;AC=2;AN=2;DP4=1,10,44,35;MQ=52	GT:PL:DP:GP:GQ	1/1:255,52,0:90:275,59,0:59
scaffold55	3897571	.	C	T	228.0	.	DP=92;VDB=1.13969e-06;SGB=-0.693147;RPB=0.150803;MQB=2.46631e-05;MQSB=0.625192;BQB=0.698159;MQ0F=0.0217391;AC=2;AN=2;DP4=1,8,47,36;MQ=52	GT:PL:DP:GP:GQ	1/1:255,84,0:92:277,92,0:92
scaffold55	3897590	.	G	A	228.0	.	DP=132;VDB=6.79764e-06;SGB=-0.693147;RPB=0.214947;MQB=2.50078e-07;MQSB=0.441517;BQB=0.918317;MQ0F=0.0227273;AC=2;AN=2;DP4=2,10,67,49;MQ=53	GT:PL:DP:GP:GQ	1/1:255,147,0:128:279,156,0:127
scaffold55	3993736	.	A	G	228.0	.	DP=232;VDB=0.143466;SGB=-0.693147;RPB=1;MQB=1;MQSB=0.0956723;BQB=1;MQ0F=0.00431034;AC=2;AN=2;DP4=1,0,100,116;MQ=56	GT:PL:DP:GP:GQ	1/1:255,255,0:217:320,284,0:127
scaffold55	3994943	.	A	G	228.0	.	DP=159;VDB=0.00435737;SGB=-0.693147;RPB=9.45876e-06;MQB=4.92989e-06;MQSB=0.0885854;BQB=0.126952;MQ0F=0.0251572;AC=2;AN=2;DP4=0,9,77,65;MQ=52	GT:PL:DP:GP:GQ	1/1:255,255,0:151:292,270,0:127
scaffold55	3995297	.	C	T	225.0	.	DP=173;VDB=0.303441;SGB=-0.693147;MQSB=0.842996;MQ0F=0;AC=2;AN=2;DP4=0,0,86,78;MQ=53	GT:PL:DP:GP:GQ	1/1:255,255,0:164:-2.14748e+09,-2.14748e+09,0:127
scaffold55	3995912	.	G	A	228.0	.	DP=208;VDB=0.268482;SGB=-0.693147;RPB=0.935178;MQB=1.71962e-05;MQSB=0.00014283;BQB=0.185511;MQ0F=0.00480769;AC=2;AN=2;DP4=7,5,89,104;MQ=52	GT:PL:DP:GP:GQ	1/1:255,255,0:205:285,267,0:127
scaffold55	3996402	.	A	C	228.0	.	DP=190;VDB=0.966158;SGB=-0.693147;RPB=0.0652174;MQB=0;MQSB=0.997291;BQB=0.9375;MQ0F=0;AC=2;AN=2;DP4=2,0,86,98;MQ=51	GT:PL:DP:GP:GQ	1/1:255,255,0:186:305,277,0:127
scaffold55	3996445	.	C	T	228.0	.	DP=186;VDB=0.0355194;SGB=-0.693147;RPB=0.00348366;MQB=7.88058e-09;MQSB=0.991034;BQB=0.685212;MQ0F=0;AC=2;AN=2;DP4=15,1,71,96;MQ=51	GT:PL:DP:GP:GQ	1/1:255,222,0:183:278,230,0:127
scaffold55	3996495	.	C	G	228.0	.	DP=222;VDB=0.847285;SGB=-0.693147;RPB=0.00932501;MQB=1.28836e-07;MQSB=0.969085;BQB=0.270978;MQ0F=0;AC=2;AN=2;DP4=16,0,92,106;MQ=51	GT:PL:DP:GP:GQ	1/1:255,255,0:214:278,263,0:127
scaffold55	4004836	.	C	G	225.0	.	DP=166;VDB=0.953876;SGB=-0.693147;MQSB=1;MQ0F=0;AC=2;AN=2;DP4=0,0,92,69;MQ=60	GT:PL:DP:GP:GQ	1/1:255,255,0:161:-2.14748e+09,-2.14748e+09,0:127
scaffold55	4004855	.	A	G	225.0	.	DP=152;VDB=0.0248609;SGB=-0.693147;MQSB=1;MQ0F=0;AC=2;AN=2;DP4=0,0,82,62;MQ=60	GT:PL:DP:GP:GQ	1/1:255,255,0:144:-2.14748e+09,-2.14748e+09,0:127
scaffold55	4004968	.	G	A	225.0	.	DP=124;VDB=0.769809;SGB=-0.693147;MQSB=1;MQ0F=0;AC=2;AN=2;DP4=0,0,66,54;MQ=60	GT:PL:DP:GP:GQ	1/1:255,255,0:120:-2.14748e+09,-2.14748e+09,0:127
scaffold55	4005072	.	G	A	228.0	.	DP=145;VDB=0.585577;SGB=-0.693147;RPB=1;MQB=1;MQSB=0.999965;BQB=1;MQ0F=0;AC=2;AN=2;DP4=1,0,74,65;MQ=58	GT:PL:DP:GP:GQ	1/1:255,255,0:140:305,277,0:127
scaffold55	4005098	.	A	G	228.0	.	DP=153;VDB=0.0658647;SGB=-0.693147;RPB=1;MQB=1;MQSB=0.829744;BQB=1;MQ0F=0;AC=2;AN=2;DP4=1,0,72,72;MQ=56	GT:PL:DP:GP:GQ	1/1:255,255,0:145:305,277,0:127
scaffold55	4005229	.	C	A	228.0	.	DP=148;VDB=0.247498;SGB=-0.693147;RPB=1;MQB=1;MQSB=0.992816;BQB=1;MQ0F=0;AC=2;AN=2;DP4=1,0,81,54;MQ=59	GT:PL:DP:GP:GQ	1/1:255,255,0:136:304,276,0:127
scaffold55	4005244	.	C	T	225.0	.	DP=149;VDB=0.344341;SGB=-0.693147;MQSB=0.993511;MQ0F=0;AC=2;AN=2;DP4=0,0,88,55;MQ=59	GT:PL:DP:GP:GQ	1/1:255,255,0:143:-2.14748e+09,-2.14748e+09,0:127
scaffold55	4005256	.	C	A	225.0	.	DP=153;VDB=0.258319;SGB=-0.693147;MQSB=0.993885;MQ0F=0;AC=2;AN=2;DP4=0,0,90,53;MQ=59	GT:PL:DP:GP:GQ	1/1:255,255,0:143:-2.14748e+09,-2.14748e+09,0:127
scaffold55	4005268	.	C	T	228.0	.	DP=159;VDB=0.759647;SGB=-0.693147;RPB=1;MQB=1;MQSB=0.997438;BQB=1;MQ0F=0;AC=2;AN=2;DP4=0,1,93,56;MQ=59	GT:PL:DP:GP:GQ	1/1:255,255,0:150:305,277,0:127
scaffold55	4005401	.	T	C	225.0	.	DP=163;VDB=0.99605;SGB=-0.693147;MQSB=0.96671;MQ0F=0;AC=2;AN=2;DP4=0,0,74,83;MQ=59	GT:PL:DP:GP:GQ	1/1:255,255,0:157:-2.14748e+09,-2.14748e+09,0:127
scaffold55	4005416	.	C	G	225.0	.	DP=161;VDB=0.123412;SGB=-0.693147;MQSB=0.999618;MQ0F=0;AC=2;AN=2;DP4=0,0,74,78;MQ=59	GT:PL:DP:GP:GQ	1/1:255,255,0:152:-2.14748e+09,-2.14748e+09,0:127
scaffold55	4005486	.	G	T	225.0	.	DP=145;VDB=0.531746;SGB=-0.693147;MQSB=0.990139;MQ0F=0;AC=2;AN=2;DP4=0,0,61,79;MQ=53	GT:PL:DP:GP:GQ	1/1:255,255,0:140:-2.14748e+09,-2.14748e+09,0:127
scaffold55	4005576	.	G	A	225.0	.	DP=164;VDB=0.720354;SGB=-0.693147;MQSB=0.988093;MQ0F=0;AC=2;AN=2;DP4=0,0,90,70;MQ=59	GT:PL:DP:GP:GQ	1/1:255,255,0:160:-2.14748e+09,-2.14748e+09,0:127
scaffold55	4005616	.	T	C	225.0	.	DP=157;VDB=0.0011459;SGB=-0.693147;MQSB=0.935816;MQ0F=0;AC=2;AN=2;DP4=0,0,72,75;MQ=59	GT:PL:DP:GP:GQ	1/1:255,255,0:147:-2.14748e+09,-2.14748e+09,0:127
scaffold55	4005637	.	G	T	228.0	.	DP=136;VDB=0.000658743;SGB=-0.693147;RPB=1;MQB=1;MQSB=0.97112;BQB=1;MQ0F=0;AC=2;AN=2;DP4=1,0,68,66;MQ=59	GT:PL:DP:GP:GQ	1/1:255,255,0:135:305,277,0:127
scaffold55	4005639	.	C	T	225.0	.	DP=135;VDB=0.000703335;SGB=-0.693147;MQSB=0.982712;MQ0F=0;AC=2;AN=2;DP4=0,0,66,67;MQ=59	GT:PL:DP:GP:GQ	1/1:255,255,0:133:-2.14748e+09,-2.14748e+09,0:127
scaffold55	4005766	.	C	T	225.0	.	DP=141;VDB=0.822782;SGB=-0.693147;MQSB=0.961012;MQ0F=0;AC=2;AN=2;DP4=0,0,71,64;MQ=59	GT:PL:DP:GP:GQ	1/1:255,255,0:135:-2.14748e+09,-2.14748e+09,0:127
scaffold55	4006025	.	T	A	225.0	.	DP=150;VDB=0.112405;SGB=-0.693147;MQSB=0.991039;MQ0F=0;AC=2;AN=2;DP4=0,0,77,67;MQ=59	GT:PL:DP:GP:GQ	1/1:255,255,0:144:-2.14748e+09,-2.14748e+09,0:127
scaffold55	4006061	.	G	A	225.0	.	DP=134;VDB=0.0043993;SGB=-0.693147;MQSB=0.791625;MQ0F=0;AC=2;AN=2;DP4=0,0,72,55;MQ=58	GT:PL:DP:GP:GQ	1/1:255,255,0:127:-2.14748e+09,-2.14748e+09,0:127
scaffold55	4006085	.	G	A	225.0	.	DP=146;VDB=0.805354;SGB=-0.693147;MQSB=0.871844;MQ0F=0;AC=2;AN=2;DP4=0,0,72,65;MQ=58	GT:PL:DP:GP:GQ	1/1:255,255,0:137:-2.14748e+09,-2.14748e+09,0:127
scaffold55	4006106	.	C	T	225.0	.	DP=149;VDB=0.887521;SGB=-0.693147;MQSB=0.999619;MQ0F=0;AC=2;AN=2;DP4=0,0,61,78;MQ=58	GT:PL:DP:GP:GQ	1/1:255,255,0:139:-2.14748e+09,-2.14748e+09,0:127
scaffold55	4006120	.	T	G	225.0	.	DP=147;VDB=0.215136;SGB=-0.693147;MQSB=0.789693;MQ0F=0;AC=2;AN=2;DP4=0,0,54,81;MQ=55	GT:PL:DP:GP:GQ	1/1:255,255,0:135:-2.14748e+09,-2.14748e+09,0:127
scaffold55	4006141	.	C	T	225.0	.	DP=143;VDB=0.20493;SGB=-0.693147;MQSB=0.724767;MQ0F=0;AC=2;AN=2;DP4=0,0,49,90;MQ=53	GT:PL:DP:GP:GQ	1/1:255,255,0:139:-2.14748e+09,-2.14748e+09,0:127
scaffold55	4006143	.	C	G	225.0	.	DP=146;VDB=0.262769;SGB=-0.693147;MQSB=0.776038;MQ0F=0;AC=2;AN=2;DP4=0,0,49,91;MQ=53	GT:PL:DP:GP:GQ	1/1:255,255,0:140:-2.14748e+09,-2.14748e+09,0:127
scaffold55	4006160	.	G	C	225.0	.	DP=166;VDB=0.808778;SGB=-0.693147;MQSB=0.607323;MQ0F=0;AC=2;AN=2;DP4=0,0,64,98;MQ=55	GT:PL:DP:GP:GQ	1/1:255,255,0:162:-2.14748e+09,-2.14748e+09,0:127
scaffold55	4006175	.	A	T	225.0	.	DP=158;VDB=0.0815969;SGB=-0.693147;MQSB=0.86568;MQ0F=0;AC=2;AN=2;DP4=0,0,54,92;MQ=54	GT:PL:DP:GP:GQ	1/1:255,255,0:146:-2.14748e+09,-2.14748e+09,0:127
scaffold55	4006248	.	C	T	228.0	.	DP=177;VDB=0.484054;SGB=-0.693147;RPB=0.0460288;MQB=0.00296024;MQSB=0.450545;BQB=1;MQ0F=0;AC=2;AN=2;DP4=0,4,98,66;MQ=57	GT:PL:DP:GP:GQ	1/1:255,255,0:168:296,272,0:127
scaffold55	4006280	.	A	G	228.0	.	DP=188;VDB=8.76044e-05;SGB=-0.693147;RPB=0.908102;MQB=0.00292294;MQSB=0.0545526;BQB=0.952007;MQ0F=0;AC=2;AN=2;DP4=0,4,106,71;MQ=52	GT:PL:DP:GP:GQ	1/1:255,255,0:181:297,273,0:127
scaffold55	4006466	.	G	A	225.0	.	DP=122;VDB=0.0371104;SGB=-0.693147;MQSB=0.615482;MQ0F=0;AC=2;AN=2;DP4=0,0,59,62;MQ=52	GT:PL:DP:GP:GQ	1/1:255,255,0:121:-2.14748e+09,-2.14748e+09,0:127
scaffold55	4006481	.	C	A	225.0	.	DP=130;VDB=0.0320814;SGB=-0.693147;MQSB=0.86897;MQ0F=0;AC=2;AN=2;DP4=0,0,60,66;MQ=56	GT:PL:DP:GP:GQ	1/1:255,255,0:126:-2.14748e+09,-2.14748e+09,0:127
scaffold55	4006485	.	G	A	225.0	.	DP=133;VDB=0.123454;SGB=-0.693147;MQSB=0.961164;MQ0F=0;AC=2;AN=2;DP4=0,0,61,70;MQ=56	GT:PL:DP:GP:GQ	1/1:255,255,0:131:-2.14748e+09,-2.14748e+09,0:127
scaffold55	4006550	.	G	A	225.0	.	DP=155;VDB=0.960527;SGB=-0.693147;MQSB=0.940071;MQ0F=0;AC=2;AN=2;DP4=0,0,71,78;MQ=51	GT:PL:DP:GP:GQ	1/1:255,255,0:149:-2.14748e+09,-2.14748e+09,0:127
scaffold55	4006653	.	G	A	225.0	.	DP=134;VDB=0.00430932;SGB=-0.693147;MQSB=0.879762;MQ0F=0;AC=2;AN=2;DP4=0,0,61,69;MQ=51	GT:PL:DP:GP:GQ	1/1:255,255,0:130:-2.14748e+09,-2.14748e+09,0:127
scaffold55	4006662	.	G	T	225.0	.	DP=146;VDB=0.0252059;SGB=-0.693147;MQSB=0.917622;MQ0F=0;AC=2;AN=2;DP4=0,0,67,76;MQ=52	GT:PL:DP:GP:GQ	1/1:255,255,0:143:-2.14748e+09,-2.14748e+09,0:127
scaffold55	4006671	.	G	A	225.0	.	DP=147;VDB=0.000226806;SGB=-0.693147;MQSB=0.908468;MQ0F=0;AC=2;AN=2;DP4=0,0,64,72;MQ=53	GT:PL:DP:GP:GQ	1/1:255,255,0:136:-2.14748e+09,-2.14748e+09,0:127
scaffold55	4006688	.	T	G	225.0	.	DP=156;VDB=0.0639163;SGB=-0.693147;MQSB=0.943919;MQ0F=0;AC=2;AN=2;DP4=0,0,71,81;MQ=58	GT:PL:DP:GP:GQ	1/1:255,255,0:152:-2.14748e+09,-2.14748e+09,0:127
scaffold55	4006694	.	C	T	225.0	.	DP=153;VDB=0.0174203;SGB=-0.693147;MQSB=0.997527;MQ0F=0;AC=2;AN=2;DP4=0,0,70,79;MQ=59	GT:PL:DP:GP:GQ	1/1:255,255,0:149:-2.14748e+09,-2.14748e+09,0:127
scaffold55	4006736	.	C	T	225.0	.	DP=183;VDB=0.487385;SGB=-0.693147;MQSB=0.999764;MQ0F=0;AC=2;AN=2;DP4=0,0,78,93;MQ=59	GT:PL:DP:GP:GQ	1/1:255,255,0:171:-2.14748e+09,-2.14748e+09,0:127
scaffold55	4006784	.	C	T	225.0	.	DP=185;VDB=0.325602;SGB=-0.693147;MQSB=0.82144;MQ0F=0;AC=2;AN=2;DP4=0,0,95,84;MQ=59	GT:PL:DP:GP:GQ	1/1:255,255,0:179:-2.14748e+09,-2.14748e+09,0:127
scaffold55	4006854	.	G	A	225.0	.	DP=175;VDB=0.263782;SGB=-0.693147;MQSB=0.680563;MQ0F=0;AC=2;AN=2;DP4=0,0,85,85;MQ=59	GT:PL:DP:GP:GQ	1/1:255,255,0:170:-2.14748e+09,-2.14748e+09,0:127
scaffold55	4006890	.	T	C	225.0	.	DP=166;VDB=0.662059;SGB=-0.693147;MQSB=0.866225;MQ0F=0;AC=2;AN=2;DP4=0,0,77,82;MQ=57	GT:PL:DP:GP:GQ	1/1:255,255,0:159:-2.14748e+09,-2.14748e+09,0:127
scaffold55	4007111	.	G	A	225.0	.	DP=174;VDB=0.160675;SGB=-0.693147;MQSB=0.916046;MQ0F=0;AC=2;AN=2;DP4=0,0,68,97;MQ=53	GT:PL:DP:GP:GQ	1/1:255,255,0:165:-2.14748e+09,-2.14748e+09,0:127
scaffold55	4007116	.	T	C	225.0	.	DP=169;VDB=0.14286;SGB=-0.693147;MQSB=0.662516;MQ0F=0;AC=2;AN=2;DP4=0,0,70,96;MQ=52	GT:PL:DP:GP:GQ	1/1:255,255,0:166:-2.14748e+09,-2.14748e+09,0:127
scaffold55	4007120	.	G	A	228.0	.	DP=171;VDB=0.320174;SGB=-0.693147;RPB=1;MQB=1;MQSB=0.725439;BQB=1;MQ0F=0;AC=2;AN=2;DP4=0,1,70,93;MQ=52	GT:PL:DP:GP:GQ	1/1:255,255,0:164:300,274,0:127
scaffold55	4007231	.	C	T	225.0	.	DP=138;VDB=0.400991;SGB=-0.693147;MQSB=0.421592;MQ0F=0;AC=2;AN=2;DP4=0,0,72,63;MQ=53	GT:PL:DP:GP:GQ	1/1:255,255,0:135:-2.14748e+09,-2.14748e+09,0:127
scaffold55	4007239	.	G	A	225.0	.	DP=140;VDB=0.163867;SGB=-0.693147;MQSB=0.334597;MQ0F=0;AC=2;AN=2;DP4=0,0,70,59;MQ=54	GT:PL:DP:GP:GQ	1/1:255,255,0:129:-2.14748e+09,-2.14748e+09,0:127
scaffold55	4007244	.	T	A	225.0	.	DP=139;VDB=0.100428;SGB=-0.693147;MQSB=0.300086;MQ0F=0;AC=2;AN=2;DP4=0,0,71,62;MQ=55	GT:PL:DP:GP:GQ	1/1:255,255,0:133:-2.14748e+09,-2.14748e+09,0:127
scaffold55	4007250	.	A	G	225.0	.	DP=136;VDB=0.0717586;SGB=-0.693147;MQSB=0.25714;MQ0F=0;AC=2;AN=2;DP4=0,0,70,64;MQ=55	GT:PL:DP:GP:GQ	1/1:255,255,0:134:-2.14748e+09,-2.14748e+09,0:127
scaffold55	4007259	.	G	A	225.0	.	DP=143;VDB=0.385156;SGB=-0.693147;MQSB=0.177859;MQ0F=0;AC=2;AN=2;DP4=0,0,72,66;MQ=56	GT:PL:DP:GP:GQ	1/1:255,255,0:138:-2.14748e+09,-2.14748e+09,0:127
scaffold55	4007265	.	C	A	225.0	.	DP=145;VDB=0.586533;SGB=-0.693147;MQSB=0.196084;MQ0F=0;AC=2;AN=2;DP4=0,0,70,69;MQ=56	GT:PL:DP:GP:GQ	1/1:255,255,0:139:-2.14748e+09,-2.14748e+09,0:127
scaffold55	4007363	.	C	T	228.0	.	DP=147;VDB=0.918015;SGB=-0.693147;RPB=1;MQB=1;MQSB=0.967835;BQB=1;MQ0F=0;AC=2;AN=2;DP4=0,1,72,68;MQ=59	GT:PL:DP:GP:GQ	1/1:255,255,0:141:305,277,0:127
scaffold55	4007370	.	C	G	225.0	.	DP=147;VDB=0.972248;SGB=-0.693147;MQSB=0.877582;MQ0F=0;AC=2;AN=2;DP4=0,0,76,61;MQ=59	GT:PL:DP:GP:GQ	1/1:255,255,0:137:-2.14748e+09,-2.14748e+09,0:127
scaffold55	4007484	.	C	T	225.0	.	DP=143;VDB=0.150822;SGB=-0.693147;MQSB=1;MQ0F=0;AC=2;AN=2;DP4=0,0,71,65;MQ=60	GT:PL:DP:GP:GQ	1/1:255,255,0:136:-2.14748e+09,-2.14748e+09,0:127
scaffold55	4007508	.	G	T	225.0	.	DP=134;VDB=0.128388;SGB=-0.693147;MQSB=1;MQ0F=0;AC=2;AN=2;DP4=0,0,66,59;MQ=60	GT:PL:DP:GP:GQ	1/1:255,255,0:125:-2.14748e+09,-2.14748e+09,0:127
scaffold55	4007551	.	A	G	225.0	.	DP=127;VDB=0.656326;SGB=-0.693147;MQSB=0.958483;MQ0F=0;AC=2;AN=2;DP4=0,0,68,56;MQ=59	GT:PL:DP:GP:GQ	1/1:255,255,0:124:-2.14748e+09,-2.14748e+09,0:127
scaffold55	4007597	.	G	A	225.0	.	DP=168;VDB=0.350401;SGB=-0.693147;MQSB=0.999994;MQ0F=0;AC=2;AN=2;DP4=0,0,88,73;MQ=59	GT:PL:DP:GP:GQ	1/1:255,255,0:161:-2.14748e+09,-2.14748e+09,0:127
scaffold55	4007702	.	C	T	225.0	.	DP=148;VDB=0.303738;SGB=-0.693147;MQSB=0.933063;MQ0F=0;AC=2;AN=2;DP4=0,0,65,76;MQ=56	GT:PL:DP:GP:GQ	1/1:255,255,0:141:-2.14748e+09,-2.14748e+09,0:127
scaffold55	4007731	.	T	C	225.0	.	DP=153;VDB=0.296354;SGB=-0.693147;MQSB=0.974787;MQ0F=0;AC=2;AN=2;DP4=0,0,69,82;MQ=56	GT:PL:DP:GP:GQ	1/1:255,255,0:151:-2.14748e+09,-2.14748e+09,0:127
scaffold55	4007733	.	G	A	225.0	.	DP=153;VDB=0.293028;SGB=-0.693147;MQSB=0.969049;MQ0F=0;AC=2;AN=2;DP4=0,0,69,81;MQ=56	GT:PL:DP:GP:GQ	1/1:255,255,0:150:-2.14748e+09,-2.14748e+09,0:127
scaffold55	4007778	.	T	C	225.0	.	DP=162;VDB=0.0867476;SGB=-0.693147;MQSB=1;MQ0F=0;AC=2;AN=2;DP4=0,0,67,91;MQ=59	GT:PL:DP:GP:GQ	1/1:255,255,0:158:-2.14748e+09,-2.14748e+09,0:127
scaffold55	4007831	.	C	T	225.0	.	DP=139;VDB=0.781705;SGB=-0.693147;MQSB=0.878891;MQ0F=0;AC=2;AN=2;DP4=0,0,48,86;MQ=58	GT:PL:DP:GP:GQ	1/1:255,255,0:134:-2.14748e+09,-2.14748e+09,0:127
scaffold55	4007889	.	T	A	225.0	.	DP=148;VDB=0.807699;SGB=-0.693147;MQSB=0.109029;MQ0F=0;AC=2;AN=2;DP4=0,0,71,71;MQ=56	GT:PL:DP:GP:GQ	1/1:255,255,0:142:-2.14748e+09,-2.14748e+09,0:127
scaffold55	4007940	.	T	G	225.0	.	DP=155;VDB=0.12451;SGB=-0.693147;MQSB=0.375996;MQ0F=0;AC=2;AN=2;DP4=0,0,75,70;MQ=56	GT:PL:DP:GP:GQ	1/1:255,255,0:145:-2.14748e+09,-2.14748e+09,0:127
scaffold55	4008032	.	C	A	228.0	.	DP=152;VDB=0.450506;SGB=-0.693147;RPB=0.342657;MQB=1;MQSB=1;BQB=0.041958;MQ0F=0;AC=2;AN=2;DP4=2,0,71,72;MQ=59	GT:PL:DP:GP:GQ	1/1:255,255,0:145:299,274,0:127
scaffold55	4008059	.	G	A	225.0	.	DP=137;VDB=0.0112233;SGB=-0.693147;MQSB=1;MQ0F=0;AC=2;AN=2;DP4=0,0,69,64;MQ=60	GT:PL:DP:GP:GQ	1/1:255,255,0:133:-2.14748e+09,-2.14748e+09,0:127
scaffold55	4008062	.	G	A	225.0	.	DP=131;VDB=0.0018183;SGB=-0.693147;MQSB=1;MQ0F=0;AC=2;AN=2;DP4=0,0,65,62;MQ=60	GT:PL:DP:GP:GQ	1/1:255,255,0:127:-2.14748e+09,-2.14748e+09,0:127
scaffold55	4008111	.	T	G	225.0	.	DP=125;VDB=0.7422;SGB=-0.693147;MQSB=1;MQ0F=0;AC=2;AN=2;DP4=0,0,59,53;MQ=60	GT:PL:DP:GP:GQ	1/1:255,255,0:112:-2.14748e+09,-2.14748e+09,0:127
scaffold55	4008189	.	C	T	225.0	.	DP=127;VDB=0.860035;SGB=-0.693147;MQSB=0.981897;MQ0F=0;AC=2;AN=2;DP4=0,0,74,49;MQ=59	GT:PL:DP:GP:GQ	1/1:255,255,0:123:-2.14748e+09,-2.14748e+09,0:127
scaffold55	4008217	.	T	G	225.0	.	DP=137;VDB=0.584792;SGB=-0.693147;MQSB=0.981934;MQ0F=0;AC=2;AN=2;DP4=0,0,79,50;MQ=59	GT:PL:DP:GP:GQ	1/1:255,255,0:129:-2.14748e+09,-2.14748e+09,0:127
scaffold55	4016634	.	T	C	225.0	.	DP=176;VDB=0.264988;SGB=-0.693147;MQSB=1;MQ0F=0;AC=2;AN=2;DP4=0,0,51,113;MQ=60	GT:PL:DP:GP:GQ	1/1:255,255,0:164:-2.14748e+09,-2.14748e+09,0:127
scaffold55	4041649	.	T	A	225.0	.	DP=206;VDB=0.277927;SGB=-0.693147;MQSB=1;MQ0F=0;AC=2;AN=2;DP4=0,0,95,102;MQ=60	GT:PL:DP:GP:GQ	1/1:255,255,0:197:-2.14748e+09,-2.14748e+09,0:127
scaffold55	4050597	.	T	A	225.0	.	DP=173;VDB=0.192274;SGB=-0.693147;MQSB=0.984188;MQ0F=0.00578035;AC=2;AN=2;DP4=0,0,90,73;MQ=58	GT:PL:DP:GP:GQ	1/1:255,255,0:163:-2.14748e+09,-2.14748e+09,0:127
scaffold55	4050598	.	C	T	225.0	.	DP=173;VDB=0.119302;SGB=-0.693147;MQSB=0.990678;MQ0F=0.00578035;AC=2;AN=2;DP4=0,0,84,72;MQ=58	GT:PL:DP:GP:GQ	1/1:255,255,0:156:-2.14748e+09,-2.14748e+09,0:127
scaffold55	4118941	.	T	A	225.0	.	DP=243;VDB=0.000690801;SGB=-0.693147;MQSB=1;MQ0F=0;AC=2;AN=2;DP4=0,0,119,109;MQ=60	GT:PL:DP:GP:GQ	1/1:255,255,0:228:-2.14748e+09,-2.14748e+09,0:127
scaffold55	4213969	.	T	A	225.0	.	DP=172;VDB=0.0580653;SGB=-0.693147;MQSB=1;MQ0F=0;AC=2;AN=2;DP4=0,0,87,77;MQ=60	GT:PL:DP:GP:GQ	1/1:255,255,0:164:-2.14748e+09,-2.14748e+09,0:127
scaffold323	58111	.	C	A	228.0	.	DP=186;VDB=0.28744;SGB=-0.693147;RPB=0.289773;MQB=0.0255682;MQSB=2.91451e-06;BQB=0.576705;MQ0F=0.00537634;AC=2;AN=2;DP4=0,2,89,87;MQ=54	GT:PL:DP:GP:GQ	1/1:255,255,0:178:302,275,0:127
scaffold323	58115	.	G	A	228.0	.	DP=184;VDB=0.163453;SGB=-0.693147;RPB=0.0746865;MQB=0.0137534;MQSB=3.77542e-06;BQB=0.803675;MQ0F=0.00543478;AC=2;AN=2;DP4=0,3,94,84;MQ=54	GT:PL:DP:GP:GQ	1/1:255,255,0:181:300,274,0:127
scaffold102	100268	.	A	C	225.0	.	DP=244;VDB=0.152053;SGB=-0.693147;MQSB=0.944071;MQ0F=0.00819672;AC=2;AN=2;DP4=0,0,114,119;MQ=58	GT:PL:DP:GP:GQ	1/1:255,255,0:233:-2.14748e+09,-2.14748e+09,0:127
scaffold102	156189	.	A	G	225.0	.	DP=168;VDB=0.793017;SGB=-0.693147;MQSB=0.694471;MQ0F=0.00595238;AC=2;AN=2;DP4=0,0,84,67;MQ=57	GT:PL:DP:GP:GQ	1/1:255,255,0:151:-2.14748e+09,-2.14748e+09,0:127
scaffold102	163927	.	A	T	225.0	.	DP=130;VDB=0.110822;SGB=-0.693147;MQSB=1;MQ0F=0;AC=2;AN=2;DP4=0,0,27,100;MQ=60	GT:PL:DP:GP:GQ	1/1:255,255,0:127:-2.14748e+09,-2.14748e+09,0:127
scaffold102	269982	.	A	C	225.0	.	DP=195;VDB=0.17263;SGB=-0.693147;MQSB=1;MQ0F=0;AC=2;AN=2;DP4=0,0,94,92;MQ=60	GT:PL:DP:GP:GQ	1/1:255,255,0:186:-2.14748e+09,-2.14748e+09,0:127
scaffold102	271574	.	C	G	225.0	.	DP=203;VDB=0.279955;SGB=-0.693147;MQSB=0.985663;MQ0F=0.00492611;AC=2;AN=2;DP4=0,0,101,97;MQ=51	GT:PL:DP:GP:GQ	1/1:255,255,0:198:-2.14748e+09,-2.14748e+09,0:127
scaffold102	289073	.	G	A	228.0	.	DP=151;VDB=0.0074962;SGB=-0.693147;RPB=0.419523;MQB=0.0032031;MQSB=0.372817;BQB=0.115902;MQ0F=0;AC=2;AN=2;DP4=5,1,70,73;MQ=58	GT:PL:DP:GP:GQ	1/1:255,255,0:149:285,267,0:127
scaffold102	289545	.	A	G	225.0	.	DP=148;VDB=0.748676;SGB=-0.693147;MQSB=0.797517;MQ0F=0;AC=2;AN=2;DP4=0,0,83,59;MQ=57	GT:PL:DP:GP:GQ	1/1:255,255,0:142:-2.14748e+09,-2.14748e+09,0:127
scaffold102	290051	.	T	C	228.0	.	DP=147;VDB=0.07428;SGB=-0.693147;RPB=0.942252;MQB=0.000680588;MQSB=0.0536538;BQB=0.859698;MQ0F=0.00680272;AC=2;AN=2;DP4=4,2,58,80;MQ=52	GT:PL:DP:GP:GQ	1/1:255,255,0:144:288,268,0:127
scaffold102	290597	.	C	T	228.0	.	DP=151;VDB=1.21963e-05;SGB=-0.693147;RPB=0.0165046;MQB=8.04016e-09;MQSB=0.0282856;BQB=0.733435;MQ0F=0.00662252;AC=2;AN=2;DP4=1,16,63,67;MQ=52	GT:PL:DP:GP:GQ	1/1:255,121,0:147:276,128,0:127
scaffold102	290603	.	G	C	228.0	.	DP=167;VDB=0.00106021;SGB=-0.693147;RPB=0.328435;MQB=3.09919e-09;MQSB=0.0165375;BQB=0.89863;MQ0F=0;AC=2;AN=2;DP4=1,16,70,73;MQ=53	GT:PL:DP:GP:GQ	1/1:255,157,0:160:277,165,0:127
scaffold102	290614	.	A	G	228.0	.	DP=183;VDB=0.0087763;SGB=-0.693147;RPB=0.976346;MQB=6.44823e-11;MQSB=0.0144209;BQB=0.840793;MQ0F=0;AC=2;AN=2;DP4=3,16,85,76;MQ=54	GT:PL:DP:GP:GQ	1/1:255,184,0:180:277,192,0:127
scaffold102	290633	.	G	T	228.0	.	DP=196;VDB=0.0149081;SGB=-0.693147;RPB=1;MQB=1;MQSB=0.0258255;BQB=1;MQ0F=0;AC=2;AN=2;DP4=1,0,91,97;MQ=55	GT:PL:DP:GP:GQ	1/1:255,255,0:189:303,276,0:127
scaffold102	290700	.	G	T	228.0	.	DP=204;VDB=0.768419;SGB=-0.693147;RPB=0.0570248;MQB=2.72842e-15;MQSB=0.945355;BQB=0.0176953;MQ0F=0.0196078;AC=2;AN=2;DP4=15,14,82,77;MQ=52	GT:PL:DP:GP:GQ	1/1:255,55,0:188:273,61,0:61
scaffold102	290712	.	C	T	228.0	.	DP=193;VDB=0.445685;SGB=-0.693147;RPB=2.22389e-05;MQB=2.76568e-15;MQSB=0.919911;BQB=0.990399;MQ0F=0.0207254;AC=2;AN=2;DP4=15,14,77,80;MQ=51	GT:PL:DP:GP:GQ	1/1:255,51,0:186:274,57,0:57
scaffold102	291311	.	C	T	228.0	.	DP=172;VDB=0.0400325;SGB=-0.693147;RPB=0.760223;MQB=8.72039e-11;MQSB=0.586465;BQB=0.456941;MQ0F=0.0174419;AC=2;AN=2;DP4=8,13,82,59;MQ=53	GT:PL:DP:GP:GQ	1/1:255,88,0:162:276,95,0:95
scaffold102	291330	.	A	C	228.0	.	DP=158;VDB=0.0942556;SGB=-0.693147;RPB=0.474218;MQB=3.76851e-09;MQSB=0.233348;BQB=0.943374;MQ0F=0.0126582;AC=2;AN=2;DP4=4,13,80,54;MQ=54	GT:PL:DP:GP:GQ	1/1:255,139,0:151:278,147,0:127
scaffold102	291456	.	C	T	213.0	.	DP=182;VDB=0.917885;SGB=-0.693147;RPB=0.443996;MQB=8.77195e-12;MQSB=0.595635;BQB=0.264189;MQ0F=0.00549451;AC=2;AN=2;DP4=15,12,56,92;MQ=54	GT:PL:DP:GP:GQ	1/1:243,0,4:175:258,3,2:3
scaffold102	291479	.	G	A	225.0	.	DP=146;VDB=0.0557784;SGB=-0.693147;RPB=0.000369321;MQB=3.11435e-09;MQSB=0.765546;BQB=0.129374;MQ0F=0.00684932;AC=2;AN=2;DP4=11,8,57,66;MQ=56	GT:PL:DP:GP:GQ	1/1:252,16,0:142:270,22,0:22
scaffold102	291481	.	T	A	228.0	.	DP=153;VDB=0.03496;SGB=-0.693147;RPB=0.00090809;MQB=9.40993e-09;MQSB=0.821527;BQB=0.988031;MQ0F=0.00653595;AC=2;AN=2;DP4=10,8,57,68;MQ=56	GT:PL:DP:GP:GQ	1/1:255,46,0:143:274,52,0:52
scaffold102	291672	.	C	T	225.0	.	DP=157;VDB=0.423103;SGB=-0.693147;MQSB=0.17247;MQ0F=0.00636943;AC=2;AN=2;DP4=0,0,89,65;MQ=55	GT:PL:DP:GP:GQ	1/1:255,255,0:154:-2.14748e+09,-2.14748e+09,0:127
scaffold102	291698	.	G	A	225.0	.	DP=136;VDB=0.176039;SGB=-0.693147;MQSB=0.934351;MQ0F=0;AC=2;AN=2;DP4=0,0,73,60;MQ=57	GT:PL:DP:GP:GQ	1/1:255,255,0:133:-2.14748e+09,-2.14748e+09,0:127
scaffold102	291699	.	C	T	225.0	.	DP=139;VDB=0.222028;SGB=-0.693147;MQSB=0.934351;MQ0F=0;AC=2;AN=2;DP4=0,0,73,60;MQ=57	GT:PL:DP:GP:GQ	1/1:255,255,0:133:-2.14748e+09,-2.14748e+09,0:127
scaffold102	291722	.	G	A	225.0	.	DP=140;VDB=0.127051;SGB=-0.693147;MQSB=0.839487;MQ0F=0;AC=2;AN=2;DP4=0,0,71,59;MQ=58	GT:PL:DP:GP:GQ	1/1:255,255,0:130:-2.14748e+09,-2.14748e+09,0:127
scaffold102	291750	.	T	C	228.0	.	DP=136;VDB=0.141496;SGB=-0.693147;RPB=0.509043;MQB=9.03276e-05;MQSB=0.480563;BQB=0.766684;MQ0F=0.0220588;AC=2;AN=2;DP4=0,7,62,58;MQ=52	GT:PL:DP:GP:GQ	1/1:255,240,0:127:288,253,0:127
scaffold102	291807	.	G	A	228.0	.	DP=166;VDB=0.000402984;SGB=-0.693147;RPB=1;MQB=1;MQSB=0.45963;BQB=1;MQ0F=0.0180723;AC=2;AN=2;DP4=0,1,62,97;MQ=51	GT:PL:DP:GP:GQ	1/1:255,255,0:160:304,276,0:127
scaffold102	291824	.	G	A	228.0	.	DP=175;VDB=0.115491;SGB=-0.693147;RPB=0.87937;MQB=7.0063e-11;MQSB=0.527399;BQB=0.45165;MQ0F=0.0171429;AC=2;AN=2;DP4=1,22,59,89;MQ=53	GT:PL:DP:GP:GQ	1/1:255,112,0:171:274,118,0:118
scaffold102	330738	.	A	G	225.0	.	DP=223;VDB=0.799016;SGB=-0.693147;MQSB=1;MQ0F=0;AC=2;AN=2;DP4=0,0,118,100;MQ=60	GT:PL:DP:GP:GQ	1/1:255,255,0:218:-2.14748e+09,-2.14748e+09,0:127
scaffold102	424170	.	A	C	225.0	.	DP=114;VDB=2.8435e-15;SGB=-0.693147;MQSB=0.122879;MQ0F=0.00877193;AC=2;AN=2;DP4=0,0,47,53;MQ=51	GT:PL:DP:GP:GQ	1/1:255,255,0:100:-2.14748e+09,-2.14748e+09,0:127
scaffold102	425870	.	G	A	228.0	.	DP=158;VDB=0.202161;SGB=-0.693147;RPB=0.690972;MQB=0.715278;MQSB=0.990252;BQB=0.604167;MQ0F=0;AC=2;AN=2;DP4=0,2,88,56;MQ=52	GT:PL:DP:GP:GQ	1/1:255,255,0:146:296,272,0:127
scaffold102	454111	.	G	T	225.0	.	DP=149;VDB=6.66771e-20;SGB=-0.693147;MQSB=0.613933;MQ0F=0.00671141;AC=2;AN=2;DP4=0,0,84,62;MQ=52	GT:PL:DP:GP:GQ	1/1:255,255,0:146:-2.14748e+09,-2.14748e+09,0:127
scaffold102	458750	.	A	T	225.0	.	DP=250;VDB=0.00108893;SGB=-0.693147;MQSB=1;MQ0F=0;AC=2;AN=2;DP4=0,0,112,132;MQ=60	GT:PL:DP:GP:GQ	1/1:255,255,0:244:-2.14748e+09,-2.14748e+09,0:127
scaffold102	462337	.	A	C	225.0	.	DP=135;VDB=0.667522;SGB=-0.693147;MQSB=1;MQ0F=0;AC=2;AN=2;DP4=0,0,59,73;MQ=60	GT:PL:DP:GP:GQ	1/1:255,255,0:132:-2.14748e+09,-2.14748e+09,0:127
[truncated: 33,664 more rows]
